# Supplementary material for: Identification of cancer-driver genes in focal genomic alterations from whole genome sequencing data
Source: Sci Rep. 2016 May 9;6:25582. doi: 10.1038/srep25582 (PMC4860638; doi:10.1038/srep25582)
Supplement: Supplementary Tables [file srep25582-s2.xls]

## Sheet: Article info
Title : Identification of cancer-driver genes in focal genomic alterations from whole genome sequencing data Authors : Ho Jang, Youngmi Hur and Hyunju Lee

## Sheet: Supplementary Table 1
id	PRDM2	CDKN2C	MDM4	AKT3	MYCN	LSAMP	PIK3CA	SOX2	FGFR3	PDGFRA	PARK2	QKI	EGFR	CDK6	MET	FGFR1	CCNE2	MYC	CDKN2A	CDKN2B	PTEN	FGFR2	CCND1	CCND2	CDK4	MDM2	RB1	IRS2	AKT1	HYDIN	TP53	NF1	GRB2	CCNE1
Sample 1									Both			Both	Both						Both	Both
Sample 2			Both										Both						Both	Both					Both
Sample 3													Both												Both	Both							Both
Sample 4			Both						Both				Both											Both	Both
Sample 5										Both									Both	Both
Sample 6			Both								WGS		Both						Both	Both
Sample 7																			SNP	SNP
Sample 8			Both							Both
Sample 9										Both			Both
Sample 10										Both			Both						Both	Both	Both				WGS	Both	Both
Sample 11																			Both	Both						Both
Sample 12													Both								Both				Both	Both
Sample 13									Both				Both						Both	Both													Both
Sample 14													Both						SNP	SNP
Sample 15	SNP																														Both	Both
Sample 16																			Both	Both	Both						WGS			SNP
Sample 17												Both	Both	Both					Both	Both
Sample 18														Both								Both			Both
Sample 19													Both	Both					Both	Both										SNP
Sample 20													Both						SNP	SNP
Sample 21													Both																	SNP
Sample 22																			Both	Both		Both
Sample 23										Both			Both					WGS					WGS	WGS	Both
Sample 24													Both
Sample 25			Both										Both						Both	Both										SNP
Sample 26	SNP								Both				Both						Both	Both
Sample 27													Both	Both											WGS					SNP	SNP
Sample 28																									Both
Sample 29													Both			SNP
Sample 30													Both												Both	Both
Sample 31											WGS
Sample 32													Both											Both		Both
Sample 33										Both															Both	Both
Sample 34		Both	Both															WGS	Both				WGS
Sample 35													Both																Both
Sample 36												Both													Both					SNP
Sample 37															Both										Both
num.Both	0	1	6	0	0	0	0	0	4	6	0	3	23	4	1	0	0	0	14	13	3	2	0	2	11	7	1	0	1	0	1	1	2	0
num.SNP	2	0	0	0	0	0	0	0	0	0	0	0	0	0	0	1	0	0	3	3	0	0	0	0	0	0	0	0	0	6	1	0	0	0
num.WGS	0	0	0	0	0	0	0	0	0	0	2	0	0	0	0	0	0	2	0	0	0	0	2	1	2	0	1	0	0	0	0	0	0	0
 Both is the copy number alteration found in both SNP6.0 and whole genome sequencing data  WGS is the copy number alteration found only in whole genome sequencing data  SNP is the copy number alteration found only in SNP6.0 data

## Sheet: Supplementary Table 2
id	MYCL	MCL1	MECOM	TACC3	ANKRD17	TERT	ID4	SOX17	MYC	PTEN	ALG8	KRAS	RB1	METTL17	MAP2K3	NF1	CCNE1
Sample 1									Both		Both						Both
Sample 2		Both															Both
Sample 3		Both	WGS				Both	SNP	Both							Both	Both
Sample 4	Both	WGS				WGS
Sample 5						Both
Sample 6								Both				Both
Sample 7			Both						Both
Sample 8				Both
Sample 9									WGS								Both
Sample 10
Sample 11																	Both
Sample 12						SNP			Both	SNP
Sample 13							Both		Both					Both
Sample 14									Both
Sample 15	Both			Both		Both	Both		Both		Both
Sample 16							Both			Both
Sample 17			Both
Sample 18								Both		Both							Both
Sample 19	SNP	SNP	Both			SNP
Sample 20						SNP					Both	Both					Both
Sample 21
Sample 22		Both	Both		Both			SNP	Both					SNP			Both
Sample 23
Sample 24
Sample 25	Both													SNP			Both
Sample 26			Both								Both
Sample 27								Both	WGS		Both						Both
Sample 28				Both				Both									Both
Sample 29																	Both
Sample 30						SNP											Both
Sample 31					SNP				Both		Both		Both	SNP
Sample 32	Both								Both				Both				Both
Sample 33
Sample 34		Both								Both			Both
Sample 35														Both
Sample 36
Sample 37									Both								WGS
Sample 38						Both		Both	Both							Both
Sample 39	Both											Both
Sample 40				Both					Both
Sample 41			Both					Both	Both							Both	Both
Sample 42										Both
Sample 43		WGS
Sample 44			Both			Both			Both								Both
Sample 45	Both							Both	Both	Both
Sample 46				Both						Both			Both
Sample 47	Both				Both							Both	SNP	Both
num.Both	7	4	7	5	2	4	4	7	16	6	6	4	4	3	0	3	16
num.SNP	1	1	0	0	1	4	0	2	0	1	0	0	1	3	0	0	0
num.WGS	0	2	1	0	0	1	0	0	2	0	0	0	0	0	0	0	1
 Both is the copy number alteration found in both SNP6.0 and whole genome sequencing data  WGS is the copy number alteration found only in whole genome sequencing data  SNP is the copy number alteration found only in SNP6.0 data

## Sheet: Supplementary Table 3
id	MCL1	ARNT	TERC	TERT	PDE4D	CCND3	VEGFA	EGFR	AUTS2	MET	MYC	PTPRD	CDKN2A	PTEN	CCND1	KRAS	CDK4	MDM2	MBIP	NKX2.1	ERBB2	CDK3	CCNE1	ZNF217
Sample 1					Both										Both		SNP
Sample 2											WGS		SNP		WGS
Sample 3					WGS										WGS				SNP	SNP
Sample 4	Both					WGS	WGS					Both
Sample 5	WGS								SNP
Sample 6				SNP
Sample 7																					SNP
Sample 8	SNP	SNP			Both																		Both
Sample 9				Both			SNP		WGS
Sample 10									WGS		SNP
Sample 11	SNP								WGS			SNP					SNP		SNP	Both				SNP
Sample 12				SNP						Both			WGS							WGS			Both
Sample 13		WGS		SNP	SNP							SNP
Sample 14													SNP
Sample 15
Sample 16
Sample 17	SNP																							SNP
Sample 18				Both														Both			SNP		SNP
Sample 19						Both	SNP										SNP	SNP
Sample 20
Sample 21	SNP	SNP																SNP
Sample 22	SNP	SNP										Both					SNP	Both
Sample 23													Both								SNP
Sample 24	SNP
Sample 25					Both								Both						SNP	SNP
Sample 26					SNP
Sample 27	SNP										WGS
Sample 28
num.Both	1	0	0	2	3	1	0	0	0	1	0	2	2	0	1	0	0	2	0	1	0	0	2	0
num.SNP	7	3	0	3	2	0	2	0	1	0	1	2	2	0	0	0	4	2	3	2	3	0	1	2
num.WGS	1	1	0	0	1	1	1	0	3	0	2	0	1	0	2	0	0	0	0	1	0	0	0	0
 Both is the copy number alteration found in both SNP6.0 and whole genome sequencing data  WGS is the copy number alteration found only in whole genome sequencing data  SNP is the copy number alteration found only in SNP6.0 data

## Sheet: Supplementary Table 4
id	MCL1	ARNT	TERC	TERT	PDE4D	CCND3	VEGFA	EGFR	AUTS2	MET	MYC	PTPRD	CDKN2A	PTEN	CCND1	KRAS	CDK4	MDM2	MBIP	NKX2.1	ERBB2	CDK3	CCNE1	ZNF217
Sample 1												SNP
Sample 2
Sample 3													SNP										SNP
Sample 4											SNP												SNP
Sample 5	SNP															SNP
Sample 6	SNP	SNP
Sample 7	SNP																	SNP			SNP
Sample 8
Sample 9	SNP						SNP					SNP	SNP
Sample 10	SNP								SNP			SNP							SNP
Sample 11									SNP
Sample 12				SNP							SNP		WGS
Sample 13																					SNP
Sample 14	SNP	SNP			SNP																		SNP
Sample 15																			SNP	SNP
Sample 16
Sample 17	SNP															SNP
Sample 18	SNP																				SNP
Sample 19				SNP			SNP														SNP
Sample 20											SNP
Sample 21																								SNP
Sample 22				SNP											SNP
Sample 23				SNP
Sample 24													WGS						SNP	SNP
Sample 25				SNP			SNP
Sample 26	SNP				SNP							SNP			SNP				SNP	SNP				SNP
Sample 27													SNP		SNP	SNP		SNP
Sample 28
Sample 29	SNP	SNP															WGS		SNP	SNP
Sample 30													WGS					SNP			SNP
Sample 31
Sample 32									SNP								SNP
Sample 33				SNP								SNP				Both	Both	SNP
Sample 34				SNP									SNP
Sample 35												SNP
Sample 36	SNP	SNP	SNP
Sample 37				SNP	SNP						WGS	SNP					WGS
Sample 38	SNP												Both		SNP
Sample 39
Sample 40
Sample 41		SNP		SNP								SNP	Both						SNP	SNP				SNP
Sample 42
Sample 43											WGS						SNP
Sample 44
Sample 45	Both	SNP			SNP						WGS								SNP	SNP
Sample 46
Sample 47				SNP									SNP		SNP
Sample 48															SNP
Sample 49												SNP	Both											SNP
Sample 50	SNP	SNP		SNP									Both								SNP
Sample 51					SNP																SNP	SNP
Sample 52	SNP
Sample 53	SNP				SNP								WGS
Sample 54
Sample 55	SNP							SNP			SNP		SNP
Sample 56	SNP			SNP							Both		WGS
Sample 57	SNP
Sample 58	SNP
Sample 59													WGS
Sample 60																			SNP	SNP
Sample 61													SNP
Sample 62													SNP
Sample 63				Both							SNP							SNP			SNP
Sample 64												SNP					SNP				SNP
Sample 65	SNP					SNP						SNP										SNP
Sample 66
Sample 67	SNP
Sample 68											SNP								SNP	SNP	SNP
Sample 69													SNP					SNP
Sample 70	SNP															SNP
num.Both	1	0	0	1	0	0	0	0	0	0	1	0	4	0	0	1	1	0	0	0	0	0	0	0
num.SNP	22	7	1	12	6	1	3	1	3	0	6	11	9	0	6	4	3	6	9	8	10	2	3	4
num.WGS	0	0	0	0	0	0	0	0	0	0	3	0	6	0	0	0	2	0	0	0	0	0	0	0
 Both is the copy number alteration found in both SNP6.0 and whole genome sequencing data  WGS is the copy number alteration found only in whole genome sequencing data  SNP is the copy number alteration found only in SNP6.0 data

## Sheet: Supplementary Table 6
NPAS3		CDK8
id	normalized_count	id	normalized_count
Sample 31	432.882	Sample 1	1347.69
Sample 34	446.593	Sample 19	501.998
Sample 19	756.939	Sample 2	398.356
Sample 22	817.731	Sample 9	349.461
Sample 14	858.294	Sample 12	318.815
Sample 7	872.777	Sample 6	309.325
Sample 27	1005.92	Sample 14	279.196
Sample 26	1051.11	Sample 4	275.168
Sample 12	1081.02	Sample 10	269.711
Sample 1	1223.06	Sample 22	253.731
Sample 36	1260.4	Sample 13	219.699
Sample 30	1329.76	Sample 8	181.818
Sample 18	1434.88	Sample 17	181.743
Sample 28	1587.86	Sample 5	177.17
Sample 24	1591.35	Sample 28	161.343
Sample 33	1632.91	Sample 23	156.716
Sample 25	1709.66	Sample 27	147.17
Sample 8	1819.94	Sample 7	145.113
Sample 13	1932.99	Sample 21	131.958
Sample 20	2051.58	Sample 11	128.353
Sample 4	2164.59	Sample 24	128.216
Sample 32	2266.01	Sample 3	111.474
Sample 35	2297.66	Sample 16	109.353
Sample 9	2305.39	Sample 20	107.292
Sample 21	2452.99	Sample 25	95.7265
Sample 15	2573.11	Sample 15	89.4603
Sample 23	2630	Sample 26	70.0107
Sample 29	2896.52	Sample 18	10.3676
Sample 37	3552.04

## Sheet: Supplementary Table 7
rank	FDC1.gname	FDC1.length.acc	FDC2.gname	FDC2.length.acc	FDC3.gname	FDC3.length.acc	FDC4.gname	FDC4.length.acc	FDC5.gname	FDC5.length.acc	BIC-Seq.gname	BIC-Seq.length.acc
1	EGFR	2467301	EGFR	2467301	EGFR	2467301	EGFR	2467301	EGFR	2467301	EGFR	2300
2	CDKN2A	12272902	CDKN2A	12272902	CDKN2A	12272902	CDKN2A	12272902	CDKN2A	12272902	MDM2	880300
3	CDKN2B	12272902	CDKN2B	12272902	CDKN2B	12272902	CDKN2B	12272902	CDKN2B	12272902	CDK4	13156200
4	CDK4	15324903	CDK4	15324903	CDK4	15324903	CDK4	15324903	CDK4	15324903	PDGFRA	15217400
5	MDM4	17872504	MDM4	17872504	MDM4	17872504	MDM4	17872504	MDM4	17872504	CDKN2A	27747600
6	PDGFRA	21697705	PDGFRA	21697705	PDGFRA	21697705	PDGFRA	21697705	PDGFRA	21697705	PTEN	29067100
7	MDM2	22076506	MDM2	22076506	MDM2	22076506	MDM2	22076506	MDM2	22076506	MDM4	34217100
8	PTEN	25508508	PTEN	27179009	PTEN	27179009	CDK6	25634908	CDK6	25634908	QKI	43007100
9	PARK2	39489312	PARK2	48892115	PARK2	51133016	CCND2	28669910	CCND2	28669910	CDK6	48284800
10	QKI	39489312	QKI	48892115	QKI	51133016	PTEN	31113812	PTEN	31113812	CDKN2B	49864800
11	NA	NA	NA	NA	NA	NA	PARK2	50212219	PARK2	50212219	PARK2	90813500
12	NA	NA	NA	NA	NA	NA	QKI	50212219	QKI	50212219	RB1	181220400
13	NA	NA	NA	NA	NA	NA	NA	NA	FGFR3	125028257	CCND2	300903700
14	NA	NA	NA	NA	NA	NA	NA	NA	NA	NA	FGFR3	507617500
15	NA	NA	NA	NA	NA	NA	NA	NA	NA	NA	GRB2	5247178000
16	NA	NA	NA	NA	NA	NA	NA	NA	NA	NA	MYC	5797544400
17	NA	NA	NA	NA	NA	NA	NA	NA	NA	NA	CCND1	8024119000
18	NA	NA	NA	NA	NA	NA	NA	NA	NA	NA	FGFR2	10465918700
 XXX.gname : Gene names  XXX.length.acc : An accumulated inspection length to find the gene.  FDC1, FDC2, FDC3, FDC4, FDC5 : Inspection length using the FDC option  BIC-Seq : Inspection length of manual inspection using BIC-Seq segments

## Sheet: Supplementary Table 8
chr	start	end	qvalue	cnt.genes	genes
1	1	228705	1.2171e-08	19	DDX11L1|WASH7P|MIR1302-10|FAM138A|OR4G4P|OR4G11P|OR4F5|RP11-34P13.7|RP11-34P13.8|CICP27|AL627309.1|RP11-34P13.15|RP11-34P13.16|RP11-34P13.14|RP11-34P13.13|RNU6-1100P|RP11-34P13.9|AP006222.2|AP006222.1
1	1	98601	0.036704	9	DDX11L1|WASH7P|MIR1302-10|FAM138A|OR4G4P|OR4G11P|OR4F5|RP11-34P13.7|RP11-34P13.8
1	1628419	1687649	0.0020251	6	MMP23A|CDK11A|RP1-283E3.8|RP1-283E3.4|SLC35E2|NADK
1	13182600	13431651	0.00022219	12	HNRNPCP5|WI2-2994D6.1|PRAMEF26|PRAMEF3|RP11-248D7.2|PRAMEF5|RP11-219C24.8|RNU6-771P|PRAMEF8|RP11-219C24.6|PRAMEF9|RP11-219C24.10
1	16149916	16165660	0.00011689	2	RP11-169K16.8|RP11-169K16.9
1	16970001	17005775	0.090307	4	CROCCP2|MST1P2|RNU1-3|FAM231A
1	16970457	17022268	8.9638e-07	7	CROCCP2|MST1P2|RNU1-3|FAM231A|AL021920.1|EIF1AXP1|ESPNP
1	17114635	17190003	0.13487	4	CROCC|RP11-108M9.1|RP11-108M9.2|MIR3675
1	17182438	17301671	0.0057653	9	CROCC|RP11-108M9.2|MIR3675|U1|RP11-108M9.4|RP11-108M9.5|RNU1-2|RP11-108M9.6|MFAP2
1	25571270	25673153	5.6941e-07	9	C1orf63|RP3-465N24.6|RP3-465N24.5|RHD|SDHDP6|RP11-335G20.7|TMEM50A|RNU6-1171P|snoU13
1	25593129	25628072	0.00031494	4	C1orf63|RP3-465N24.5|RHD|SDHDP6
1	72783949	72808767	1.27e-19	1	NA
1	104178039	104303402	0.0020251	5	AMY1A|RP5-1108M17.5|AMY1B|AMYP1|AMY1C
1	104239690	104260238	7.7758e-09	1	AMYP1
1	106013377	106024069	1.1707e-06	1	NA
1	110226488	110256506	9.1576e-12	4	GSTM2|GSTM1|AC000032.2|GSTM5
1	110233328	110236931	1.9561e-14	3	GSTM2|GSTM1|AC000032.2
1	111383335	111383911	0.0012072	1	NA
1	112696309	112697187	1.5223e-16	1	NA
1	152552820	152586539	1.6106e-30	3	LCE3D|LCE3C|LCE3B
1	152555528	152579467	2.2478e-12	1	LCE3C
1	152762657	152767922	8.6112e-16	1	NA
1	174415808	174966163	0.085989	9	RABGAP1L|GPR52|BANF1P4|NDUFAF4P4|RP1-102G20.2|RABGAP1L-IT1|RP1-102G20.4|RP1-102G20.5|RNU6-307P
1	174797316	174801839	0.11979	1	RABGAP1L
1	196714874	196788985	0.00035779	4	CFH|CFHR3|CFHR1|CFHR2
1	196748043	196762065	3.4944e-07	1	CFHR3
1	204334766	204529807	5.046e-05	7	PLEKHA6|RP11-739N20.2|RP11-739N20.3|PPP1R15B|PIK3C2B|MDM4|RP11-430C7.2
1	220868509	220960914	0.041476	3	C1orf115|MARC2|MARC1
1	243303167	243338572	0.015692	3	CEP170|RP11-261C10.5|RP11-261C10.4
1	248756759	248805338	3.5381e-06	5	OR2T10|Y_RNA|RP11-438F14.10|OR2T11|OR2T35
2	4218102	4222007	0.020458	1	NA
2	34701395	34727613	5.3525e-05	1	AC073218.1
2	52754866	52764228	4.9405e-08	1	NA
2	97949122	98264690	0.020164	15	IGKV1OR2-11|IGKV2OR2-10|IGKV2OR2-7|IGKV1OR2-6|IGKV3OR2-5|IGKV2OR2-7D|IGKV2OR2-8|IGKV1OR2-9|AC159540.3|AC159540.1|AC159540.2|ANKRD36B|AC159540.14|UBTFL6|COX5B
2	98118129	98173427	0.10368	2	ANKRD36B|AC159540.14
2	146864430	146866908	3.9991e-12	1	NA
2	180125303	180728059	0.17487	6	SESTD1|AC093911.1|AC068042.1|ZNF385B|AC092642.1|MIR1258
2	203295776	203298141	0.12899	1	BMPR2
2	242733124	243032321	0.055823	14	GAL3ST2|AC114730.5|AC114730.3|NEU4|AC114730.2|PDCD1|CXXC11|AC131097.3|AC131097.4|AC093642.3|AC093642.4|AC093642.6|RP11-341N2.1|AC093642.5
3	37858772	38012664	0.17487	4	ITGA9|AC093415.2|CTDSPL|MIR26A1
3	46802006	46809419	0.029035	2	PRSS50|PRSS45
3	52929656	53124512	4.809e-05	7	TMEM110-MUSTN1|TMEM110|SFMBT1|RP11-894J14.5|AC096887.1|SERBP1P3|RFT1
3	75258504	75681209	1.2888e-05	24	MIR4444-1|HNRNPA3P6|MYLKP1|AC117481.1|OR7E66P|OR7E22P|AC139453.1|OR7E55P|RP11-803B1.2|LSP1P2|RP11-803B1.3|ALG1L6P|FAM86DP|RP11-803B1.8|ENPP7P2|CTD-2026G6.2|CTD-2026G6.3|RPS3AP15|AC133041.1|RP11-413E6.2|OR7E121P|UNC93B3|RP11-413E6.1|MIR1324
3	75561142	75613173	0.0048822	4	CTD-2026G6.2|CTD-2026G6.3|RPS3AP15|AC133041.1
3	89387102	89409769	0.063604	1	EPHA3
3	98944459	98948581	0.00045216	1	NA
3	128380253	128421165	0.060846	2	RPN1|POU5F1P6
3	129695715	129819637	5.93e-14	11	TRH|RP11-93K22.1|RP11-93K22.7|OR7E129P|AC083906.1|OR7E21P|RP11-77P16.3|ALG1L2|RP11-93K22.13|AC083906.2|FAM86HP
3	129786287	129794969	0.0024857	1	NA
3	162138108	162144387	0.011293	1	NA
3	162512658	162530314	7.1103e-10	1	NA
3	165055211	165065159	0.0026062	1	RP11-85M11.2
3	184867311	188406978	0.045701	79	C3orf70|EHHADH-AS1|EHHADH|EIF2S2P2|MIR5588|MAP3K13|RPL4P4|snoU13|TMEM41A|LIPH|SENP2|RP11-537I16.2|IGF2BP2|C3orf65|MIR548AQ|TRA2B|RP11-443P15.2|RN7SL637P|ETV5|ETV5-AS1|DGKG|RP11-78H24.1|RP11-48F14.1|RP11-48F14.2|CRYGS|TBCCD1|DNAJB11|AHSG|FETUB|RP11-134F2.2|HRG|RP11-795A2.2|RP11-795A2.3|RP11-573D15.8|KNG1|PSMD10P2|RNU6-1105P|RP11-573D15.6|RP11-573D15.9|EIF4A2|SNORD2|SNORA63|SNORA81|SNORA63|SNORA4|R…
3	189039980	189604159	0.007873	4	TPRG1|TP63|RP11-600G3.1|MIR944
3	192874748	192882902	3.2143e-12	2	RP11-143P4.2|VEZF1P1
3	195422294	195473795	1.4139e-08	4	LINC00969|MIR570|MUC20|MUC4
4	1	210095	1.6022e-06	10	Z95704.4|ZNF595|Z95704.1|Z95704.2|Z95704.3|Z95704.5|ZNF718|AC118278.1|RP11-1365D11.1|ZNF876P
4	9370691	9560901	0.11512	15	USP17L6P|RP11-1396O13.13|RP11-1396O13.14|RNA5SP153|RP11-1396O13.15|DEFB131|OR7E86P|OR7E84P|AC116655.1|OR7E85P|UNC93B7|OR7E83P|RP11-1396O13.22|RP11-1396O13.1|MIR548I2
4	9451924	9496293	0.069871	6	DEFB131|OR7E86P|OR7E84P|AC116655.1|OR7E85P|UNC93B7
4	10210391	10229919	7.5197e-18	1	NA
4	10398319	10402717	0.011293	1	NA
4	34779055	34790751	5.1975e-15	1	NA
4	49658224	52686182	0.034647	1	NA
4	55140876	55218386	1.5994e-08	3	FIP1L1|PDGFRA|RP11-231C18.1
4	64697531	64705610	9.4656e-06	1	NA
4	65824271	65844756	0.090307	1	RP11-707A18.1
4	69360490	69528958	7.9566e-06	7	TMPRSS11E|UGT2B29P|UGT2B17|RP11-1267H10.2|RP11-1267H10.1|RP11-1267H10.3|UGT2B15
4	69435425	69489334	6.8457e-06	2	RP11-1267H10.2|RP11-1267H10.1
4	70076939	70346056	0.00011299	15	RP11-704M14.1|UGT2B11|RP11-704M14.2|RP11-618I10.1|UGT2B28|RP11-618I10.4|RP11-618I10.2|RP11-618I10.3|RP11-790I12.1|RP11-790I12.6|RP11-790I12.2|RP11-790I12.3|RP11-790I12.4|AC108078.1|UGT2B4
4	86921750	87517209	0.063342	8	ARHGAP24|RP13-514E23.2|RP13-514E23.1|MAPK10|RP11-778J15.1|RN7SKP96|MIR4452|PTPN13
4	108066159	108071627	0.0021583	1	DKK2
4	115173657	115181827	1.6815e-05	1	NA
4	116165869	116175307	0.090307	1	NA
4	122146515	122589282	0.067433	7	TNIP3|Y_RNA|QRFPR|RP11-364P2.2|AC093816.1|TUBB4BP5|ANXA5
4	137939371	137943054	0.14163	1	RP11-138I17.1
4	138179446	138183543	0.00061174	1	NA
4	164441836	191154276	0.11512	358	AC093788.1|MARCH1|RP11-218F10.3|RN7SKP105|RP11-606P2.1|RP11-39C10.1|ANP32C|RP11-75A5.1|RNU6-284P|RP11-294O2.1|RP11-294O2.2|RNU6-668P|RP11-366M4.3|TRIM60P14|RP11-366M4.2|FAM218BP|RP11-366M4.18|RP11-366M4.6|NACA3P|RP11-366M4.8|TRIM61|FAM218A|RP11-366M4.11|RP11-366M4.12|RP11-366M4.13|RP11-366M4.14|RP11-366M4.1|RP11-366M4.15|TRIM60|RP11-366M4.17|RP11-219C20.1|RP11-219C20.3|TMEM192|KLHL2|RNU4-87P|GK3P…
4	172368532	172380370	7.4767e-07	1	NA
4	173422273	173424946	0.051807	1	GALNTL6
5	742690	779880	0.0020403	3	ZDHHC11|ZDHHC11B|CTD-2589H19.4
5	11902454	13690652	1.2156e-10	14	CTNND2|RNU6-679P|RP11-308B16.2|CT49|AC106771.1|RP11-419C19.3|RP11-419C19.1|RP11-419C19.2|AC016553.1|CTC-305H11.1|RPS23P5|CTD-2042D5.1|CTC-232H10.1|DNAH5
5	12791721	12833856	1.176e-08	3	CT49|RP11-419C19.3|RP11-419C19.1
5	14869075	15938552	0.0064772	14	ANKH|CTB-40H15.4|UQCRBP3|HNRNPKP5|AC016575.1|SEPHS2P1|U8|RP1-251I12.1|RP1-137K24.1|MARK2P5|CTD-2313D3.1|FBXL7|CTD-2350J17.1|MIR887
5	46246661	46313346	0.15649	1	NA
5	57321587	57332553	3.4065e-19	1	NA
5	57789062	58266428	0.11512	9	GAPT|CTD-2117L12.3|MIR548AE2|CTD-2117L12.1|RAB3C|RP11-479O16.1|RPL5P15|CTD-2176I21.2|PDE4D
5	180287931	180467481	8.0499e-07	10	ZFP62|BTNL8|Y_RNA|RPS29P12|CTD-2593A12.3|CTD-2593A12.2|CTD-2593A12.4|BTNL3|RNU6-1036P|BTNL9
5	180378711	180417206	0.00030183	4	CTD-2593A12.3|CTD-2593A12.2|CTD-2593A12.4|BTNL3
6	1	395055	0.00011868	9	RP1-24O22.5|OR4F1P|LINC00266-3|CICP18|RP3-416J7.1|RP3-416J7.4|RP3-416J7.5|DUSP22|IRF4
6	29841022	29874641	6.1081e-05	4	HCG4P7|HLA-H|HLA-T|DDX39BP1
6	29850381	29914219	0.11512	10	HCG4P7|HLA-H|HLA-T|DDX39BP1|MCCD1P1|HCG4B|HLA-K|HLA-U|HLA-A|HCG4P5
6	32412593	32561294	0.00035223	6	HLA-DRA|HLA-DRB9|HLA-DRB5|RNU1-61P|HLA-DRB6|HLA-DRB1
6	32501300	32540476	4.5728e-08	2	RNU1-61P|HLA-DRB6
6	32544310	32650611	0.030749	5	HLA-DRB1|HLA-DQA1|HLA-DQB1|HLA-DQB1-AS1|XXbac-BPG254F23.6
6	43691959	44346073	0.22787	23	RP1-261G23.5|VEGFA|RP1-261G23.7|RP11-344J7.2|RP5-1120P11.1|C6orf223|AL109615.1|RP5-1120P11.3|RP5-1120P11.4|MRPL14|TMEM63B|CAPN11|RP1-302G2.5|SLC29A1|HSP90AB1|SLC35B2|MIR4647|NFKBIE|TMEM151B|RP11-444E17.6|TCTE1|AARS2|SPATS1
6	64422619	66502721	0.088705	13	PHF3|EYS|RP11-59D5__B.3|RP11-59D5__B.2|GCNT1P4|RP11-349P19.1|HNRNPDP2|RP11-307F22.2|AL109922.1|AL109922.2|RP11-74E24.2|AL109612.1|SLC25A51P1
6	77440819	77452672	1.0978e-06	1	NA
6	78980448	79002788	1.176e-08	1	NA
6	103734817	103747470	1.3336e-11	1	NA
6	163767962	165698161	0.0020712	12	RP3-495O10.1|CAHM|QKI|RP5-826L7.1|RP1-230L10.1|RN7SL366P|RP1-155D22.2|RP1-155D22.1|RP11-347L18.1|RP11-300M24.1|RP11-534P19.1|C6orf118
7	19170769	19180699	0.013471	1	NA
7	50508570	50694446	0.00031494	4	FIGNL1|DDC|AC018705.5|GRB10
7	54950552	55016499	4.003e-41	1	RP4-791C19.1
7	56647442	56761499	4.7734e-06	4	RP11-760D2.10|RP11-760D2.12|TRIM60P16|RP11-10F11.2
7	57560159	57589979	0.001392	1	NA
7	63083341	63110853	0.00011689	1	RP5-965K10.3
7	64595119	64663223	0.0020403	1	INTS4L1
7	75495525	75606108	0.0051605	5	RHBDD2|POR|MIR4651|RPL7L1P3|SNORA14A
7	78807239	78828593	0.0051605	1	MAGI2
7	91206667	91228561	0.026672	1	NA
7	92240329	92427373	0.0034032	2	CDK6|RNU6-10P
7	102336841	102381004	0.11979	1	NA
7	109440924	109458756	1.2841e-08	1	NA
7	126044975	126046879	1.8828e-05	1	AC000370.2
7	133785196	133788880	0.17483	1	NA
7	141784497	141787898	0.0034032	1	MGAM
7	142455689	142554844	1.2705e-11	15	PRSS1|PRSS3P1|PRSS3P2|WBP1LP1|TRBJ2-1|TRBJ2-2|TRBJ2-2P|TRBJ2-3|TRBJ2-4|TRBJ2-5|TRBJ2-6|TRBJ2-7|TRBC2|TRBV30|EPHB6
7	142474654	142486344	4.9078e-14	1	PRSS3P2
7	142870267	142891720	0.070915	1	TAS2R39
7	143444532	143477800	0.00020696	4	FAM115D|RP11-61L23.2|RNU6-267P|CTAGE6
7	143946879	144002396	0.028108	8	ARHGEF35|RP4-545C24.1|OR2A20P|OR2A1-AS1|OR2A7|CTAGE8|ARHGEF34P|OR2A9P
8	594945	595891	3.9661e-09	1	ERICH1
8	1757548	6262191	0.18351	30	MIR596|ARHGEF10|KBTBD11-OT1|RP11-439C15.4|KBTBD11|RP11-439C15.5|RP11-1049H7.2|MYOM2|AC133633.2|AC133633.1|RP11-378A12.1|RP11-134O21.1|GS1-57L11.1|CSMD1|RP11-279L11.1|RNA5SP251|RN7SL872P|PAICSP4|RP11-221H10.1|SNORA70|RN7SL318P|RP11-745K9.2|RPL23AP54|RP5-991O23.1|RP11-281H11.1|RP11-728L1.1|RN7SKP159|RP11-158A14.1|RP11-124B13.1|RP11-115C21.2
8	7217755	7827366	0.010647	44	ZNF705G|DEFB108P2|DEFB4B|HSPD1P3|DEFB103B|SPAG11B|AC130360.1|DEFB104B|DEFB106B|DEFB105B|DEFB107B|PRR23D1|FAM90A6P|FAM90A7P|FAM90A21P|FAM90A22P|FAM90A23P|OR7E157P|RP11-1118M6.2|AC084121.14|OR7E154P|FAM90A14P|FAM90A18P|FAM90A16P|FAM90A8P|FAM90A17P|FAM90A19P|FAM90A9P|FAM90A10P|PRR23D2|AC084121.17|DEFB107A|DEFB105A|DEFB106A|DEFB104A|SPAG11A|AC130365.1|DEFB103A|HSPD1P2|DEFB4A|ZNF705B|DEFB108P1|FAM66E|…
8	12001124	12181280	0.14	10	FAM66D|DEFB109P3|FAM90A2P|ALG1L11P|AC145124.1|FAM86B1|FAM85A|ENPP7P12|ABC12-47043100G14.2|DEFB130
8	12162783	12275740	8.9625e-07	10	DEFB130|RNA5SP254|DEFB108P4|ZNF705C|FAM66A|RP11-351I21.7|RP11-351I21.6|DEFB109P1|LINC00965|FAM90A25P
8	12234252	12240181	0.033362	2	FAM66A|RP11-351I21.6
8	13610887	13619883	0.062789	1	NA
8	24978493	24984140	1.4519e-09	1	NA
8	39142234	39422050	2.2914e-10	6	ADAM32|RP11-1113C11.2|ADAM5|ADAM3A|RP11-122L4.1|AC123767.1
8	39260882	39388298	1.8748e-18	2	ADAM5|ADAM3A
8	71645688	72759772	0.0073111	13	XKR9|Y_RNA|RP11-326E22.1|EYA1|RP11-1102P16.1|TRAPPC2P2|AC099805.1|RP11-1144P22.1|RP11-281N10.1|U8|RP11-383H13.1|AC104012.1|MSC
8	85268652	85271328	0.033362	1	RALYL
8	115641690	115654767	0.00028247	1	NA
9	208408	507000	0.0041378	7	C9orf66|DOCK8|RP11-59O6.3|RP11-165F24.3|KANK1|RP11-165F24.2|RP11-165F24.5
9	21238609	21310587	3.6001e-19	3	IFNA14|IFNA22P|IFNA5
9	21959052	21976869	2.04e-34	3	RP11-145E5.5|C9orf53|CDKN2A
9	22822674	25677214	2.5736e-08	14	RP11-399D6.2|AL391117.1|SUMO2P2|RP11-315I14.2|RP11-315I14.5|ELAVL2|RP11-321L2.1|RP11-321L2.2|IZUMO3|RP11-20A20.2|AL157830.1|RMRPP5|RN7SKP120|TUSC1
9	43127846	44993297	0.17487	45	ANKRD20A3|AL513478.1|RP11-327I22.6|RP11-327I22.5|MEP1AP3|RP11-327I22.8|BX649597.1|RP11-186G6.5|ATP5A1P5|BX649597.3|BX649597.4|RP11-366N18.2|SPATA31A6|CNTNAP3B|RN7SL343P|RP11-24B13.2|RP11-24B13.1|CNN2P4|CR848007.5|CYP4F60P|SNX18P5|CR848007.2|ANKRD20A7P|RNU6-599P|MEP1AP4|BX649563.4|RP11-175I6.5|BX005214.1|BX088651.2|RP11-475I24.7|RP11-475I24.1|RP11-475I24.8|BX088651.1|RP11-475I24.3|RBPJP6|RP11-475I…
9	44629224	44789462	0.0019359	1	AL162415.1
9	45723035	66518604	0.11512	74	FAM27A|RP11-7G23.4|RP11-7G23.8|FAM27E2|RP11-7G23.5|Y_RNA|RP11-436G20.1|RP11-157L3.3|SNORA70|RN7SL722P|RP11-157L3.4|RP11-157L3.2|RP11-157L3.5|RP11-157L3.1|Y_RNA|RP11-157L3.6|RP11-292F9.1|RP11-34H11.6|RP11-292F9.2|Y_RNA|RP11-34H11.5|FAM27E1|RP11-34H11.3|FAM27D1|RP11-34H11.1|RP11-111F5.2|RP11-111F5.3|RP11-111F5.1|SNORA70|RN7SL544P|RP11-111F5.4|RP11-111F5.5|RP11-111F5.8|RP11-111F5.6|RP11-96J15.1|RP11…
9	68183979	68186056	0.051807	1	NA
9	106804881	106834019	0.011293	1	NA
9	115817157	115881883	0.17678	3	ZFP37|FAM225B|FAM225A
10	5557042	5726820	0.0013615	10	CALML3-AS1|CALML3|RP11-116G8.5|RP13-463N16.6|RP11-336A10.5|RP11-336A10.4|RP11-336A10.7|RN7SL445P|ASB13|FAM208B
10	23730192	24837906	0.0073111	5	OTUD1|KIAA1217|RP11-183E9.2|MIR603|AL353583.1
10	24372758	24378053	0.0015263	1	KIAA1217
10	29830429	29892002	0.049169	4	SVIL|MIR604|SNORD115|MIR938
10	30918425	31607360	0.000528	11	LYZL2|RP11-14C22.3|SVILP1|RP11-14C22.6|ZNF438|RP11-330O11.3|DDX10P1|AL359546.1|RP11-192P3.4|ZEB1-AS1|RNA5SP309
10	46590232	46956653	0.055823	16	PTPN20A|FRMPD2P2|CTGLF8P|BMS1P1|RNA5SP311|GLUD1P7|DUSP8P3|CTSLP5|RP11-342C24.8|FAM35BP|RN7SL248P|RP11-38L15.8|RHEBP1|RP11-38L15.2|RP11-38L15.3|SYT15
10	47087831	47138581	9.3131e-07	3	LINC00842|NPY4R|HNRNPA1P33
10	89617158	90034038	0.0097972	7	KLLN|PTEN|RP11-380G5.2|RP11-380G5.3|SNORD74|MED6P1|RNLS
10	89728127	90349909	0.041476	6	PTEN|SNORD74|MED6P1|RNLS|Y_RNA|LIPJ
10	135377279	135534747	0.11512	17	SPRN|SYCE1|OR6L1P|FRG2B|RARRES2P2|AGGF1P2|CLUHP5|AL845259.1|XX-2136C48.8|DUX4L10|DUX4L11|DUX4L12|DUX4L13|DUX4L14|DUX4L15|XX-2136C48.7|RPL23AP60
11	308717	371264	0.00071833	11	IFITM2|RP11-326C3.7|IFITM1|RP11-326C3.11|IFITM3|RP11-326C3.10|RP11-326C3.14|RP11-326C3.13|RP11-326C3.12|RP11-326C3.15|B4GALNT4
11	4968118	5009562	4.5155e-13	4	MMP26|OR51A4|OR51A2|OR51A5P
11	4973401	4973893	3.1923e-11	1	MMP26
11	5473815	5476178	0.001683	4	HBG2|HBE1|AC104389.28|OR51I2
11	5789726	5797645	1.1507e-05	1	TRIM5
11	5799831	5841855	6.2926e-17	5	TRIM5|OR52N5|OR52N1|OR52N3P|OR52N2
11	18812458	19076149	0.13213	12	PTPN5|AC103974.1|RP11-583F24.7|RP11-1081L13.3|RP11-583F24.6|RP11-583F24.5|MRGPRX1|RP11-583F24.8|RP11-583F24.4|RP11-583F24.3|RP11-589F4.2|MRGPRX2
11	18940323	18950356	0.00022074	1	NA
11	55363341	55541283	4.8283e-05	11	OR4C11|OR4P4|OR4S2|OR4C6|OR4V1P|OR4P1P|RP11-674C21.9|OR5D2P|OR5D3P|OR5D17P|OR5D13
11	55402815	55444867	5.2842e-07	4	OR4P4|OR4S2|OR4C6|OR4V1P
11	80875462	80877789	0.14163	1	NA
12	1	299472	0.15236	12	RP11-598F7.1|AC215219.1|ABC7-42389800N19.1|DDX11L8|AC026369.1|FAM138D|IQSEC3|RP11-598F7.3|RP11-598F7.4|RP11-598F7.5|RP11-598F7.6|SLC6A12
12	772242	1024687	7.3579e-05	6	NINJ2|RP11-218M22.1|RP11-218M22.2|WNK1|RNU4ATAC16P|RAD52
12	4374374	4436676	0.011293	5	CCND2-AS1|CCND2-AS2|CCND2|C12orf5|RP11-264F23.1
12	8040798	8123899	0.020458	4	SLC2A14|NANOGP1|RP11-277E18.2|SLC2A3
12	9627239	9715564	8.9881e-07	3	RP11-726G1.1|RP11-525E9.1|AC006432.1
12	11226914	11256828	0.00061174	5	PRR4|TAS2R14|TAS2R64P|TAS2R43|RP11-673D15.7
12	11236837	11260274	0.041476	4	PRR4|TAS2R14|TAS2R43|RP11-673D15.7
12	11458393	11552191	9.8496e-05	3	PRB4|PRB1|PRB2
12	30240458	30243932	0.031966	1	NA
12	58125396	58162738	1.115e-20	6	AGAP2|TSPAN31|CDK4|MARCH9|CYP27B1|METTL1
12	58561045	58576095	8.4046e-13	1	NA
12	63168608	63202646	0.0033057	1	PPM1H
12	63607899	63640868	0.013471	1	NA
12	64507935	64586308	0.013471	4	SRGAP1|RP11-196H14.4|RP11-196H14.3|C12orf66
12	65271922	68644779	0.17487	63	TBC1D30|RP11-766N7.3|RP11-766N7.4|RNU6ATAC42P|RP11-168J19.2|WIF1|RNU6-166P|APOOP3|LEMD3|MSRB3|RP11-305O6.3|KRT18P60|RP11-230G5.2|RP11-221N13.2|RP11-221N13.3|RP11-221N13.4|PCNPP3|RPSAP52|HMGA2|RP11-366L20.2|AC090673.1|AC090673.2|RP11-366L20.3|RP11-366L20.4|RP11-118B13.1|RNA5SP362|LLPH|TMBIM4|TMBIM4|RP11-745O10.2|IRAK3|RBMS1P1|AC078889.1|RP11-335I12.2|PDCL3P7|RN7SKP166|HELB|snoU13|GRIP1|OSBPL9P5|OS…
12	67341453	67378008	0.0048822	1	RP11-123O10.4
12	67763594	67817220	0.024725	1	NA
12	67865419	67969928	0.024725	2	RP11-542B15.1|RP11-335O4.1
12	68507469	68548514	0.024725	2	IFNG-AS1|RP11-444B24.2
12	68619451	69140499	0.11512	18	IFNG-AS1|IL26|IL22|MDM1|RP11-81H14.2|RP11-71J4.2|RP11-81H14.3|RP11-81H14.4|RP11-254B13.1|RAP1B|RP11-254B13.4|SNORA70G|RP11-254B13.3|RP11-637A17.2|RPL7P42|NUP107|KRT8P39|SLC35E3
12	68747226	68800281	0.00050433	1	RP11-81H14.2
12	69178021	69260755	2.9e-12	8	SLC35E3|AC124890.1|RP11-611O2.2|MDM2|RP11-611O2.1|RP11-611O2.5|RP11-611O2.3|CPM
12	69480076	69558980	0.00050433	1	AC139931.1
12	70024279	70041973	0.0087815	1	BEST3
12	74339373	74360043	0.082863	1	NA
12	90483348	90493612	0.0027667	1	NA
12	99797090	99798189	0.062789	1	ANKS1B
13	23629188	23638278	3.9137e-08	1	NA
13	32373116	32606068	0.036914	5	RXFP2|EEF1DP3|LINC01073|FRY-AS1|FRY
13	38072037	38084542	1.1707e-06	1	NA
13	53050177	53194688	0.05238	6	CKAP2|LINC00345|RP11-78J21.4|TPTE2P3|HNRNPA1L2|MRPS31P4
14	19706759	19802540	4.1139e-06	5	AL589743.1|RP11-496I2.5|RP11-496I2.2|RP11-496I2.4|RP11-496I2.7
14	20143510	20203124	2.5717e-07	10	RP11-597A11.1|RP11-536C10.20|RP11-597A11.6|RP11-597A11.4|RP11-597A11.2|ARHGAP42P4|RP11-536C10.19|OR11H2|OR4N2|OR11K2P
14	20293129	20456213	0.020164	10	OR4N2|OR4K6P|OR4K3|OR4K2|OR4K4P|CTD-2335L22.6|OR4K5|OR4K1|OR4K16P|OR4K15
14	73922576	74037713	0.11512	10	NUMB|RP1-240K6.3|HEATR4|AC005280.1|C14orf169|RP3-414A15.11|RP3-414A15.2|ACOT1|NT5CP2|ACOT2
14	106437996	107349540	0.14	134	ADAM6|AB019441.29|IGHV1-2|IGHVIII-2-1|IGHV1-3|IGHV4-4|IGHV2-5|IGHVIII-5-1|IGHVIII-5-2|IGHV3-6|IGHV3-7|IGHV1-8|IGHV3-9|IGHV2-10|IGHV3-11|IGHVIII-11-1|IGHV1-12|IGHV3-13|IGHVIII-13-1|IGHV1-14|IGHV3-15|IGHVII-15-1|IGHV3-16|IGHVIII-16-1|IGHV1-17|SLC20A1P2|IGHV1-18|IGHV3-19|AB019440.50|AB019440.1|IGHV3-20|IGHVII-20-1|IGHV3-21|IGHV3-22|IGHVII-22-1|IGHVIII-22-2|IGHV3-23|IGHV1-24|HOMER2P2|LINC00226|IGHV3-…
14	106541754	106574117	1.937e-13	3	IGHV3-9|IGHV2-10|IGHV3-11
14	106796026	106801761	0.0038942	2	IGHVII-30-1|IGHV3-30-2
14	106900766	106917290	0.0087815	1	HOMER2P1
15	20586091	20590041	6.8457e-06	1	HERC2P3
15	21142269	21188005	2.8216e-06	4	MIR5701-1|CT60|OR11J2P|OR11J5P
15	30505763	30887955	0.0083355	23	AC026150.5|RP11-261B23.1|RNU6-17P|RP11-261B23.2|Y_RNA|RP11-382B18.4|CHRFAM7A|RP11-382B18.3|U8|GOLGA8R|AC019322.1|RN7SL196P|RP11-382B18.5|CTD-3092A11.1|CTD-3092A11.2|AC026150.6|AC026150.8|GOLGA8Q|RN7SL796P|AC026150.2|DNM1P50|ULK4P2|U8
15	34671003	34818316	0.010741	7	GOLGA8A|MIR1233-1|RP11-602M11.4|RP11-1H8.1|HNRNPLP2|RP11-1H8.3|GOLGA8B
15	37383162	47478056	0.01663	297	MEIS2|RP11-128A17.1|RP11-597G23.1|RP11-720L8.1|RP11-25H11.1|TMCO5A|RP11-1008C21.1|RP11-1008C21.2|RP11-346D14.1|SPRED1|FAM98B|AC109631.1|RASGRP1|RP11-102L12.2|RP11-275I4.1|Y_RNA|RP11-275I4.2|C15orf53|RP11-326N17.1|RP11-624L4.1|RP11-62C7.2|RP11-265N7.2|RP11-265N7.1|C15orf54|RP11-462P6.1|RP11-624L4.2|RP11-27M9.1|THBS1|CTD-2033D15.1|FSIP1|RP11-37C7.1|RP11-37C7.3|GPR176|RP11-37C7.2|RP11-325N19.3|Y_RNA…
15	56789648	56791640	0.070915	1	NA
15	76632488	77227699	3.0232e-07	8	ISL2|RP11-685G9.2|RP11-685G9.4|SCAPER|RP11-331H13.1|MIR3713|RN7SKP217|RCN2
15	76891823	76902193	2.4886e-06	1	SCAPER
16	14897817	15072786	0.082016	11	ABCC6P2|NOMO1|RP11-719K4.7|MIR3179-1|MIR3670-1|MIR3180-1|hsa-mir-3180-3|RP11-958N24.1|Y_RNA|NPIPA1|PDXDC1
16	32573477	32614905	0.1493	1	RP11-652G5.1
16	32655524	33963579	0.10866	78	RP11-586K12.11|RP11-586K12.13|RP11-586K12.10|TP53TG3|RP11-586K12.8|RP11-586K12.7|FAM108A8P|RP11-586K12.4|RP11-586K12.5|HERC2P5|RP11-67H24.2|RP11-67H24.1|RP11-989E6.1|IGHV2OR16-5|RP11-989E6.2|SLC6A10P|RP11-989E6.3|IGHV3OR16-15|IGHV3OR16-6|RP11-989E6.11|RP11-19N8.2|IGHV1OR16-2|IGHV3OR16-10|RP11-989E6.8|IGHV1OR16-4|IGHV3OR16-8|RP11-19N8.4|RP11-19N8.3|HERC2P8|RP11-19N8.7|RP11-19N8.6|FAM108A10P|RP11-1…
16	55782285	55842353	4.0011e-11	3	CES1P2|CES1P1|CES1
16	55796595	55816242	0.060846	1	CES1P1
16	70095730	70211443	0.054249	6	PDXDC2P|PDXDC2P|RP11-106J23.1|PDPR|RP11-296I10.3|CLEC18C
16	74339394	74481576	0.051145	10	PSMD7|AC009120.6|AC009120.3|AC009120.5|RP11-252A24.2|RP11-252A24.3|NPIPB15|CLEC18B|RP11-252A24.5|RP11-252A24.7
16	75535914	75565895	0.08074	3	RP11-77K12.5|RP11-77K12.7|CHST5
16	78129058	79627770	2.4523e-06	16	WWOX|RP11-190D6.2|LSM3P5|RP11-264L1.4|RP11-264L1.3|RPS3P7|RP11-319G9.3|PIH1|RP11-319G9.5|RP11-556H2.4|RP11-556H2.3|RP11-556H2.2|RP11-679B19.2|RNA5SP431|RP11-467I17.1|MAF
16	78371609	78384764	2.654e-06	1	WWOX
16	81129311	81273174	0.028166	4	GCSH|PKD1L2|RNU6-1191P|BCMO1
17	16663052	16757146	0.20276	13	CCDC144A|RP11-219A15.1|USP32P1|SRP68P1|RP11-219A15.4|RP11-92B11.3|FAM106CP|RP11-219A15.2|RP11-219A15.3|AC022596.6|KRT16P2|KRT17P1|AC022596.2
17	18355393	18381810	0.00022074	5	KRT16P4|AL353997.11|RP1-37N7.6|TNPO1P2|LGALS9C
17	18397113	18441307	2.6453e-14	7	LGALS9C|NOS2P2|CTD-2303H24.2|USP32P2|FAM106A|SRP68P2|CCDC144B
17	34449180	34535650	0.013471	5	CTB-91J4.1|RP11-428O23.1|TBC1D3B|AC131056.3|CCL3L3
17	39423058	39428058	6.1144e-17	1	KRTAP9-11P
17	44208675	44345037	7.8609e-07	6	KANSL1|KANSL1-AS1|Y_RNA|RP11-259G18.2|RP11-259G18.3|RP11-259G18.1
17	44295835	44456007	7.2057e-07	8	KANSL1|RP11-259G18.2|RP11-259G18.3|RP11-259G18.1|ARL17B|LRRC37A|RN7SL656P|NSFP1
17	44557733	44665670	2.654e-06	6	NSFP1|RP11-995C19.2|LRRC37A2|ARL17A|RN7SL199P|FAM215B
18	5882306	6384770	0.088836	7	TMEM200C|RP11-945C19.4|L3MBTL4|RP11-793A3.1|RNU5F-3P|RP11-793A3.2|RP11-760N9.1
18	26187490	26195994	0.082863	1	NA
18	38260481	38265388	1.0873e-10	1	NA
18	39654229	40325227	0.000528	5	PIK3C3|RP11-115N12.1|LINC00907|RNA5SP454|RIT2
18	40056658	40057209	0.039054	1	LINC00907
18	63202861	63204575	0.010119	1	NA
18	66717803	67536132	0.13031	7	CCDC102B|RP11-674P19.2|DOK6|RP11-465I4.3|RP11-465I4.2|RP11-543H23.2|CD226
18	66739135	66750951	0.14163	1	NA
19	20576083	20720880	0.099967	7	ZNF826P|MIR1270-2|CTC-513N18.4|CTC-513N18.5|CTC-513N18.6|CTC-513N18.3|ZNF737
19	35840043	35896967	6.7532e-07	5	FFAR1|FFAR3|GPR42|EEF1A1P7|AC002511.1
19	35849310	35861694	0.065876	1	FFAR3
19	36806516	36885530	0.041476	6	LINC00665|AC092296.1|ZFP14|CTD-3162L10.3|CTD-3162L10.4|ZFP82
19	41313269	41392154	0.098199	8	RAB4B-EGLN2|EGLN2|CTC-490E21.12|CYP2T2P|CYP2F2P|CTC-490E21.10|CYP2A6|CYP2A7
19	43689551	43716028	0.00010557	4	PSG5|PSG4|CEACAMP10|PSG9
19	54730234	54753514	0.11574	6	RPS9|LILRB3|LILRA6|AC010492.2|AC010492.4|CTD-2337J16.1
19	55283929	55330653	0.0083526	6	KIR3DL1|CTB-61M7.1|KIR2DL4|KIR2DL3|KIR2DL1|KIR3DP1
20	1536809	1610036	6.1526e-12	6	RP4-576H24.2|SIRPD|RP4-576H24.4|SIRPB1|RP4-576H24.5|SIRPG
20	1570738	1590256	2.5535e-18	3	RP4-576H24.4|SIRPB1|RP4-576H24.5
21	43295699	43408034	0.11512	5	PRDM15|AP001619.2|SNORA3|C2CD2|ZBTB21
21	46725025	46940507	0.041476	9	LINC00315|BX322557.13|LINC00316|MTCO1P3|BX322559.3|COL18A1|COL18A1-AS2|COL18A1-AS1|SLC19A1
22	21815867	21840449	0.0072002	2	TMEM191C|PI4KAP2
22	22502851	22508576	0.036704	1	NA
22	24311232	24350528	0.0023661	10	DDTL|KB-226F1.2|DDT|AP000351.3|GSTT2|AP000351.4|GSTTP1|MTND1P13|EIF4EBP1P2|AP000351.8
22	24337950	24386630	2.1038e-12	9	GSTTP1|MTND1P13|EIF4EBP1P2|AP000351.8|AP000351.9|AP000351.10|KB-226F1.1|GSTT1|GSTTP2
22	24360842	24387319	0.00068093	5	AP000351.9|AP000351.10|KB-226F1.1|GSTT1|GSTTP2
22	26426941	32908737	0.17487	208	MYO18B|CTA-796E4.3|CTA-796E4.4|SEZ6L|RP11-259P1.1|RNA5SP495|CTB-1048E9.7|ASPHD2|HPS4|SRRD|TFIP11|CTA-445C9.14|CTA-445C9.15|TPST2|MIR548J|HMGB1P10|CRYBB1|CRYBA4|ISCA2P1|MIAT|CTA-373H7.7|CTA-211A9.5|RP1-90L6.2|RP1-40G4P.1|RP1-90L6.3|RNU6-1066P|CTA-992D9.6|CTA-992D9.7|CTA-503F6.2|RP5-1172A22.1|CTA-929C8.5|CTA-929C8.7|CTA-929C8.6|CTA-929C8.8|RP11-46E17.6|RP1-231P7P.1|RP1-213J1P__B.1|RP1-213J1P__B.2|R…
22	42925034	42955787	0.063604	3	Z93241.1|SERHL2|RRP7B
22	51036947	51222514	0.015134	12	CHKB|MAPK8IP2|ARSA|Y_RNA|SHANK3|RNU6-409P|AC000036.4|ACR|AC002056.5|AC002056.3|RPL23AP82|RABL2B
 start : the start of the wide-peak  end : the end of the wide-peak  qvalue : Q-value of the wide-peak.  cnt.genes : The number of Ensembl genes within the peak.  genes : The name of the genes

## Sheet: Supplementary Table 9
rank	GISTIC2.gname	GISTIC2.length.acc	FDC1.gname	FDC1.length.acc	FDC2.gname	FDC2.length.acc	FDC3.gname	FDC3.length.acc	FDC4.gname	FDC4.length.acc	FDC5.gname	FDC5.length.acc	BIC-Seq.gname	BIC-Seq.length.acc	SNP6.gname	SNP6.length.acc
1	CDKN2A	83766	EGFR	2467301	EGFR	2467301	EGFR	2467301	EGFR	2467301	EGFR	2467301	EGFR	2300	EGFR	111059
2	CDK4	154829	CDKN2A	12272902	CDKN2A	12272902	CDKN2A	12272902	CDKN2A	12272902	CDKN2A	12272902	MDM2	880300	CDKN2A	7669147
3	MDM2	921556	CDKN2B	12272902	CDKN2B	12272902	CDKN2B	12272902	CDKN2B	12272902	CDKN2B	12272902	CDK4	13156200	CDKN2B	7721123
4	PDGFRA	3765562	CDK4	15324903	CDK4	15324903	CDK4	15324903	CDK4	15324903	CDK4	15324903	PDGFRA	15217400	MDM2	23345008
5	MDM4	11761656	MDM4	17872504	MDM4	17872504	MDM4	17872504	MDM4	17872504	MDM4	17872504	CDKN2A	27747600	PDGFRA	47450396
6	QKI	17922856	PDGFRA	21697705	PDGFRA	21697705	PDGFRA	21697705	PDGFRA	21697705	PDGFRA	21697705	PTEN	29067100	CDK4	54915187
7	CDK6	18217603	MDM2	22076506	MDM2	22076506	MDM2	22076506	MDM2	22076506	MDM2	22076506	MDM4	34217100	MDM4	71705927
8	PTEN	23625155	PTEN	25508508	PTEN	27179009	PTEN	27179009	CDK6	25634908	CDK6	25634908	QKI	43007100	CDK6	85804975
9	CCND2	24446099	QKI	39489312	QKI	48892115	QKI	51133016	CCND2	28669910	CCND2	28669910	CDK6	48284800	CCND2	142821086
10	NA	NA	NA	NA	NA	NA	NA	NA	PTEN	31113812	PTEN	31113812	CDKN2B	49864800	PTEN	143812287
11	NA	NA	NA	NA	NA	NA	NA	NA	QKI	50212219	QKI	50212219	CCND2	300903700	QKI	564797356
12	NA	NA	NA	NA	NA	NA	NA	NA	NA	NA	FGFR3	125028257	FGFR3	507617500	GRB2	6402219518
13	NA	NA	NA	NA	NA	NA	NA	NA	NA	NA	NA	NA	GRB2	5247178000	FGFR3	11472239016
14	NA	NA	NA	NA	NA	NA	NA	NA	NA	NA	NA	NA	FGFR2	10465918700	FGFR2	20208787424
 XXX.gname : Gene names  XXX.length.acc : An accumulated inspection length to find the gene.  FDC1, FDC2, FDC3, FDC4, FDC5 : Inspection length using the FDC option  BIC-Seq : Inspection length of manual inspection using BIC-Seq segments  GISTIC2 : Inspection length of manual inspection using GISTIC2 peaks  SNP6 : Inspection length of manual inspection using SNP6.0 segments

## Sheet: Supplementary Table 11
chr	start	end	qvalue	cnt.genes	genes
1	1	228705	0.0016936	19	DDX11L1|WASH7P|MIR1302-10|FAM138A|OR4G4P|OR4G11P|OR4F5|RP11-34P13.7|RP11-34P13.8|CICP27|AL627309.1|RP11-34P13.15|RP11-34P13.16|RP11-34P13.14|RP11-34P13.13|RNU6-1100P|RP11-34P13.9|AP006222.2|AP006222.1
1	16149344	16154238	0.10752	1	NA
1	16970457	17048404	8.6189e-06	7	CROCCP2|MST1P2|RNU1-3|FAM231A|AL021920.1|EIF1AXP1|ESPNP
1	17182438	17301671	4.1351e-06	9	CROCC|RP11-108M9.2|MIR3675|U1|RP11-108M9.4|RP11-108M9.5|RNU1-2|RP11-108M9.6|MFAP2
1	25571270	25673153	2.5927e-09	9	C1orf63|RP3-465N24.6|RP3-465N24.5|RHD|SDHDP6|RP11-335G20.7|TMEM50A|RNU6-1171P|snoU13
1	39231800	41878565	0.050048	85	RRAGC|RP5-864K19.4|MYCBP|GJA9|RHBDL2|RNU6-605P|Y_RNA|RP11-781D11.1|AKIRIN1|NDUFS5|MACF1|RNU6-608P|RNA5SP44|RP11-416A14.1|RP11-420K8.1|HSPE1P8|KIAA0754|BMP8A|OXCT2P1|RP11-69E11.4|PPIEL|PABPC4|RP11-69E11.8|SNORA55|HEYL|RP1-144F13.3|NT5C1A|HPCAL4|PPIE|RP1-144F13.4|RNU7-121P|BMP8B|OXCT2|RP1-118J21.25|RP1-118J21.24|TRIT1|Y_RNA|MYCL|RP1-118J21.5|Y_RNA|MFSD2A|RP3-342P20.2|CAP1|PPT1|RP11-115D7.3|RLF|RNU6…
1	72797413	72804737	2.7174e-10	1	NA
1	104121110	104617009	0.080866	10	AMY2B|AMY2A|AMY1A|RP5-1108M17.5|AMY1B|AMYP1|AMY1C|RP11-97C18.1|RP11-364B6.2|RP11-364B6.1
1	104239690	104260238	3.391e-05	1	AMYP1
1	106013377	106021819	6.6325e-06	1	NA
1	110226488	110256506	4.6356e-10	4	GSTM2|GSTM1|AC000032.2|GSTM5
1	110233328	110244997	1.9427e-11	3	GSTM2|GSTM1|AC000032.2
1	112695966	112697187	2.7673e-06	1	NA
1	149229844	149243378	0.0033613	2	RP11-403I13.5|RP11-403I13.4
1	152552820	152586539	1.8409e-10	3	LCE3D|LCE3C|LCE3B
1	152571938	152573204	1.5657e-11	1	LCE3C
1	152747127	152778442	0.03458	4	LCE1F|LCE1E|LCE1D|LCE1C
1	152762979	152768280	5.9517e-11	1	NA
1	174415808	174966163	0.003596	9	RABGAP1L|GPR52|BANF1P4|NDUFAF4P4|RP1-102G20.2|RABGAP1L-IT1|RP1-102G20.4|RP1-102G20.5|RNU6-307P
1	178662658	178668691	0.056338	1	NA
1	196610768	196857197	0.0030077	5	CFH|CFHR3|CFHR1|CFHR2|CFHR4
1	196801613	196802071	0.0033613	1	CFHR2
1	243303167	243353850	0.021018	3	CEP170|RP11-261C10.5|RP11-261C10.4
1	248713992	248805338	0.04184	8	RP11-438F14.3|OR2T29|OR2T34|OR2T10|Y_RNA|RP11-438F14.10|OR2T11|OR2T35
2	34701672	34737162	3.5645e-05	1	AC073218.1
2	52765695	52781373	1.3925e-07	1	NA
2	98063373	98264690	0.0042177	7	AC159540.3|AC159540.1|AC159540.2|ANKRD36B|AC159540.14|UBTFL6|COX5B
2	98118129	98168605	6.0528e-05	2	ANKRD36B|AC159540.14
2	106880096	106887407	0.0045685	1	NA
2	146865095	146878394	5.1947e-08	1	NA
2	180125303	180728059	5.799e-05	6	SESTD1|AC093911.1|AC068042.1|ZNF385B|AC092642.1|MIR1258
2	240319875	243199373	0.02908	85	HDAC4|AC062017.1|AC079612.1|AC079612.2|RP11-315F22.1|AC093802.1|NDUFA10|MIR4786|OR6B2|PRR21|OR6B3|OR9S24P|OR5S1P|AC013469.1|MYEOV2|OTOS|AC124861.1|AC124861.2|GPC1|AC110619.2|AC110619.1|MIR149|ANKMY1|DUSP28|RNPEPL1|CAPN10-AS1|CAPN10|GPR35|AQP12B|AC011298.1|AC011298.2|AQP12A|KIF1A|AGXT|C2orf54|AC104809.3|AC104809.4|AC104809.2|SNED1|AC093585.6|AC005237.4|MTERFD2|PASK|AC005237.2|PPP1R7|ANO7|HDLBP|AC1…
3	1	6903296	0.035732	62	AY269186.1|AY269186.2|CHL1-AS2|CHL1|RNU6-1194P|RPS8P6|CHL1-AS1|AC090044.1|AC087431.1|AC090044.2|AC087430.1|RN7SL120P|CNTN6|AC026214.2|AC090043.1|RPL23AP39|RPL21P17|RP11-204C23.1|RN7SKP144|CNTN4|CNTN4-AS2|AC026882.1|DNAJC19P4|CNTN4-AS1|IL5RA|SNORA43|TRNT1|CRBN|RP11-97C16.1|AC026188.1|AC024158.1|SUMF1|LRRN1|PNPT1P1|SETMAR|MRPS10P2|ITPR1-AS1|ITPR1|EGOT|AC018816.3|snoU13|BHLHE40-AS1|BHLHE40|RNF10P1|U…
3	52929656	53124512	0.0013812	7	TMEM110-MUSTN1|TMEM110|SFMBT1|RP11-894J14.5|AC096887.1|SERBP1P3|RFT1
3	68746260	68748785	0.00031585	1	NA
3	75727057	93593966	0.17554	90	LINC00960|ZNF717|RN7SL92P|MIR4273|ROBO2|Y_RNA|AC026877.1|RP11-550F7.1|RNU6-386P|VDAC1P7|RNU6-217P|AC134729.1|RP11-354H21.1|RP11-354H21.2|RN7SL647P|RN7SKP61|RP11-314M24.1|MRPS17P3|ROBO1|RP11-588D3.1|RN7SL751P|MIR3923|AC117479.1|HMGB1P38|OSBPL9P1|HNRNPA3P8|RP11-481N16.1|RP11-47P18.1|RP11-47P18.2|RP11-6B4.1|RP11-520D19.1|RP11-520D19.2|RP11-564P9.1|GBE1|RNU2-28P|SETP6|RP11-142L1.3|RP11-142L1.1|RP11-3…
3	110614390	115019325	0.040723	85	PVRL3-AS1|PVRL3|CD96|RP11-615J4.3|ATP6V0CP2|RP11-615J4.4|ZBED2|RP11-402J7.2|PLCXD2|PLCXD2-AS1|PHLDB2|ABHD10|TAGLN3|RFKP2|TMPRSS7|C3orf52|MIR567|GCSAM|RP11-757F18.5|SLC9C1|RP11-757F18.3|RP11-90K6.1|CD200|RP11-231E6.1|BTLA|OR7E100P|ATG3|SLC35A5|RP11-572C15.6|CCDC80|RP11-572C15.3|RP11-572C15.5|RP11-180K7.1|CD200R1L|CD200R1|RP11-484K9.4|GTPBP8|C3orf17|RP11-572M11.4|RP11-572M11.2|RP11-572M11.1|AC07878…
3	129695715	129819637	0.0465	11	TRH|RP11-93K22.1|RP11-93K22.7|OR7E129P|AC083906.1|OR7E21P|RP11-77P16.3|ALG1L2|RP11-93K22.13|AC083906.2|FAM86HP
3	129786375	129795091	0.00037295	1	NA
3	162512740	162530314	2.7174e-10	1	NA
3	162623854	162625994	2.4068e-07	1	NA
3	165059584	165062473	4.1264e-09	1	RP11-85M11.2
3	189039980	189604159	0.069198	4	TPRG1|TP63|RP11-600G3.1|MIR944
3	192879007	192882756	9.6302e-15	1	RP11-143P4.2
3	195263162	195390679	0.00040406	11	PPP1R2|AC091633.3|AC091633.2|AC090018.1|APOD|AC069213.1|RP11-141C7.4|RP11-141C7.3|AC069513.4|LINC00969|SDHAP2
3	195799809	197848132	8.2531e-06	77	TFRC|LINC00885|ZDHHC19|Y_RNA|SLC51A|PCYT1A|RP11-447L10.1|AC069257.8|TCTEX1D2|AC069257.6|TM4SF19|TM4SF19-AS1|TM4SF19|RNU6-910P|UBXN7|RNU6-1279P|RN7SL434P|RN7SL738P|AC083822.2|UBXN7-AS1|AC117490.2|RNF168|CTD-2002J20.1|SMCO1|AC092933.4|AC092933.3|WDR53|FBXO45|LINC01063|NRROS|PIGX|CEP19|RNU6-646P|PAK2|U4|RNU6-42P|SENP5|AC127904.2|NCBP2|NCBP2-AS1|NCBP2-AS2|PIGZ|AC011322.1|MFI2|MFI2-AS1|DLG1|MIR4797|DL…
3	197808908	198022430	0.018249	7	AC073135.3|TUBB8P8|AC073135.4|FAM157A|RNU6-860P|CICP6|AC073135.7
4	1	210095	0.0013753	10	Z95704.4|ZNF595|Z95704.1|Z95704.2|Z95704.3|Z95704.5|ZNF718|AC118278.1|RP11-1365D11.1|ZNF876P
4	9451924	9486086	1.5576e-05	5	DEFB131|OR7E86P|OR7E84P|AC116655.1|OR7E85P
4	10210295	10228782	2.1597e-10	1	NA
4	10392355	10400510	0.015253	1	NA
4	34787150	34796098	0.0043684	1	NA
4	69360490	69521408	5.1102e-06	7	TMPRSS11E|UGT2B29P|UGT2B17|RP11-1267H10.2|RP11-1267H10.1|RP11-1267H10.3|UGT2B15
4	70076939	70346056	0.0050189	15	RP11-704M14.1|UGT2B11|RP11-704M14.2|RP11-618I10.1|UGT2B28|RP11-618I10.4|RP11-618I10.2|RP11-618I10.3|RP11-790I12.1|RP11-790I12.6|RP11-790I12.2|RP11-790I12.3|RP11-790I12.4|AC108078.1|UGT2B4
4	96467504	119447266	0.042619	293	UNC5C|RP11-710C12.1|RPL30P6|PDHA2|RNU6-1059P|RNU6-34P|RP11-61G24.1|RP11-145G20.1|RN7SKP28|COX7A2P2|RP11-431J17.1|STPG2|RP11-681L8.1|STPG2-AS1|AC034154.1|CRYZP2|RPL5P12|DUTP8|Y_RNA|RP11-323J4.1|RAP1GDS1|RP11-810D13.1|TSPAN5|RP11-724M22.1|RP11-1299A16.3|RP11-1299A16.1|BTF3P13|EIF4E|TBCAP3|RP11-571L19.7|AC019131.1|FAM177A1P1|RNU7-149P|NDUFS5P4|METAP1|MIR3684|ABT1P1|RP11-571L19.8|ADH5|RP11-696N14.1|A…
4	114900199	128555979	0.021902	138	ARSJ|RP11-362M19.1|UGT8|MIR577|CIR1P2|RN7SL808P|NDST4|MRPS33P3|RPF2P2|PGAM4P2|KRT18P21|RP11-659O3.1|EIF3KP3|RP11-166J5.1|TTC39CP1|MTRNR2L13|TRMT112P1|CUL4AP1|RP11-55L3.1|ACTN4P1|RNU6-119P|RP11-97F8.1|TRAM1L1|AC107399.1|AC107399.2|AC113617.1|RPSAP35|AC092661.1|NT5C3AP1|AC108056.1|NDST3|FKBP4P1|SNHG8|PRSS12|NDUFS5P5|CEP170P1|RP11-384K6.6|RNU6-1054P|RP11-384K6.2|CICP16|RP11-384K6.4|METTL14|SEC24D|SY…
4	115173701	115179540	0.043514	1	NA
4	171973965	174092550	0.00021682	11	RP11-344G13.1|RP11-344G13.2|RP11-384D10.1|RP11-717H13.1|RP11-97E7.1|RP11-97E7.2|GALNTL6|RP11-485C11.1|RP11-10K16.1|RN7SL253P|GALNT7
4	172374885	172377775	1.6786e-10	1	NA
4	172989167	172996892	0.024509	1	GALNTL6
4	177706065	181987176	0.0003818	25	VEGFC|RP11-624A4.1|RP11-765K14.1|RN7SKP136|RP11-487E13.1|NEIL3|RP11-376O6.2|AGA|RP11-130F10.1|RNA5SP172|AC078881.1|RP11-140M13.1|LINC01098|LINC01099|snoU13|RNU1-45P|RP11-84H6.1|RNA5SP173|SNORD65|RP11-296L20.1|RP11-404J23.1|RP11-774G5.1|RP11-751A18.1|RP11-460H9.1|LINC00290
5	685749	866369	0.19238	6	TPPP|ZDHHC11|ZDHHC11B|CTD-2589H19.4|SPCS2P3|BRD9
5	717380	724726	3.4218e-10	2	ZDHHC11|ZDHHC11B
5	11902454	13690652	0.036993	14	CTNND2|RNU6-679P|RP11-308B16.2|CT49|AC106771.1|RP11-419C19.3|RP11-419C19.1|RP11-419C19.2|AC016553.1|CTC-305H11.1|RPS23P5|CTD-2042D5.1|CTC-232H10.1|DNAH5
5	12820017	12837977	3.0469e-06	1	NA
5	14869075	15938552	0.099919	14	ANKH|CTB-40H15.4|UQCRBP3|HNRNPKP5|AC016575.1|SEPHS2P1|U8|RP1-251I12.1|RP1-137K24.1|MARK2P5|CTD-2313D3.1|FBXL7|CTD-2350J17.1|MIR887
5	32114371	32158454	0.13336	3	CTD-2152M20.2|GOLPH3|Y_RNA
5	46199436	46210007	0.058669	1	NA
5	55528268	57749995	0.00025845	40	ANKRD55|RNA5SP185|PSMC1P4|RNU6ATAC2P|RP11-155L15.1|HMGN1P17|AC008391.1|CTC-236F12.4|AC022431.1|AC022431.2|AC022431.3|AC008940.1|MAP3K1|AC008937.2|snoU13|AC008937.3|SETD9|MIER3|CTD-2310F14.1|AC016644.1|AC114973.1|RP11-101B14.4|RP11-101B14.1|Y_RNA|GPBP1|CTD-2516K3.3|CTD-2023N9.1|SALL4P1|ACTBL2|AC025470.1|CTD-2023N9.2|CTD-2023N9.3|AC008780.1|RP11-772C9.1|AC116606.1|RP11-478P10.1|snoU13|CTD-2037L6.2|…
5	57332061	57332643	9.2551e-12	1	NA
5	67596289	69074976	0.00018903	40	PIK3R1|CTD-2582M21.1|CTC-537E7.3|CTC-537E7.1|CTC-537E7.2|CTC-340D7.1|VWA8P1|U8|RP11-141O11.1|7SK|CTC-498J12.1|SUMO2P4|SLC30A5|CTC-498J12.3|RN7SL103P|SNORA50|CCNB1|snoU13|CENPH|MRPS36|CDK7|CCDC125|CFL1P5|CHCHD2P2|RP11-1113N2.4|TAF9|RAD17|MARVELD2|RN7SL476P|RPS27P14|RP11-241G9.3|RN7SL616P|OCLN|GUSBP3|RNU6-724P|snoU13|GTF2H2C|RP11-848G14.2|RP11-848G14.5|RP11-974F13.5
5	70349194	98107140	0.00012494	452	GTF2H2|RP11-195E2.1|snoU13|RP11-1280N14.3|CDH12P4|GUSBP9|RP11-1198D22.3|RP11-1198D22.1|RP11-1198D22.2|RP11-136K7.2|RP11-136K7.3|PMCHL2|AC145141.2|RP11-136K7.1|BDP1|RP11-1174L13.2|HMGN1P12|MCCC2|AC143336.1|CARTPT|MAP1B|MIR4803|MRPS27|RN7SL153P|PTCD2|CTC-365E16.1|RP11-389C8.3|RP11-389C8.1|YBX1P5|RP11-389C8.2|ZNF366|CTC-347C20.2|CTC-347C20.1|RPL7P22|AC063979.1|Y_RNA|CTD-2631K10.1|TNPO1|MIR4804|CTD-2…
5	180287931	180467481	2.1519e-09	10	ZFP62|BTNL8|Y_RNA|RPS29P12|CTD-2593A12.3|CTD-2593A12.2|CTD-2593A12.4|BTNL3|RNU6-1036P|BTNL9
5	180391303	180417613	0.000906	4	CTD-2593A12.3|CTD-2593A12.2|CTD-2593A12.4|BTNL3
6	1	395055	0.00021962	9	RP1-24O22.5|OR4F1P|LINC00266-3|CICP18|RP3-416J7.1|RP3-416J7.4|RP3-416J7.5|DUSP22|IRF4
6	29798750	29914219	0.017914	12	HLA-G|MICF|HCG4P7|HLA-H|HLA-T|DDX39BP1|MCCD1P1|HCG4B|HLA-K|HLA-U|HLA-A|HCG4P5
6	29849268	29874807	0.00069375	4	HCG4P7|HLA-H|HLA-T|DDX39BP1
6	32456743	32509282	0.0015852	1	HLA-DRB5
6	32685866	32688852	0.037765	1	XXbac-BPG254F23.7
6	53925205	53931274	0.016477	2	MLIP|MLIP-AS1
6	64422619	66502721	0.040894	13	PHF3|EYS|RP11-59D5__B.3|RP11-59D5__B.2|GCNT1P4|RP11-349P19.1|HNRNPDP2|RP11-307F22.2|AL109922.1|AL109922.2|RP11-74E24.2|AL109612.1|SLC25A51P1
6	74591802	74592970	8.8809e-09	1	NA
6	77443220	77452445	0.00029116	1	NA
6	78979272	79027244	0.0053495	1	NA
6	103734826	103747452	2.9982e-05	1	NA
6	139016380	161769666	0.0043164	351	RP11-390P2.4|CCDC28A|ECT2L|RP3-509I19.1|RNU6-427P|RP3-509I19.6|REPS1|ABRACL|HECA|RP1-225E12.2|RP1-225E12.3|TXLNB|RP11-445F6.2|RP11-12A2.1|CITED2|RP11-12A2.3|ATP5F1P6|RP11-15H7.2|RP5-899B16.1|RP5-899B16.2|RP3-332B22.1|RNA5SP220|MIR3668|AL356137.1|MIR4465|RPS3AP24|RP3-460G2.2|RP11-471B18.1|RP11-63E9.1|RN7SKP106|RPS3AP23|NMBR|RP11-137J7.3|RP11-137J7.2|GJE1|VTA1|RP11-753B14.1|AL360007.1|GPR126|RP11-4…
7	3079894	4724321	0.0020027	11	CARD11|AC024028.1|AC091801.1|AC073316.2|AC073316.1|SDK1|RP11-30B1.1|AC069286.1|AC011284.3|CYP3A54P|FOXK1
7	109433786	109437093	1.0536e-07	1	NA
7	109453714	109454228	5.8893e-10	1	NA
7	126045557	126046876	0.0023859	1	AC000370.2
7	133785310	133789160	1.0027e-06	1	NA
7	141670193	141813013	0.0013068	3	MGAM|TAS2R38|RP11-1220K2.2
7	141784497	141787309	0.0055263	1	MGAM
7	142455689	142554844	4.2086e-05	15	PRSS1|PRSS3P1|PRSS3P2|WBP1LP1|TRBJ2-1|TRBJ2-2|TRBJ2-2P|TRBJ2-3|TRBJ2-4|TRBJ2-5|TRBJ2-6|TRBJ2-7|TRBC2|TRBV30|EPHB6
7	142474940	142483411	9.6302e-15	1	PRSS3P2
7	143448380	143477273	0.0014648	4	FAM115D|RP11-61L23.2|RNU6-267P|CTAGE6
7	143873953	144002396	0.0072495	12	OR2AO1P|AC004889.1|CTAGE4|ARHGEF35|RP4-545C24.1|OR2A42|OR2A20P|OR2A1-AS1|OR2A7|CTAGE8|ARHGEF34P|OR2A9P
7	143952894	143970309	5.2498e-05	6	ARHGEF35|RP4-545C24.1|OR2A1-AS1|OR2A7|CTAGE8|ARHGEF34P
8	1	6262191	0.035732	62	AC144568.4|AC144568.2|RP11-585F1.8|WBP1LP3|OR4F21|RP11-585F1.10|RP11-585F1.2|RP11-585F1.6|RPL23AP53|ZNF596|RP5-855D21.3|RP5-855D21.1|RP5-855D21.2|RP11-63E5.1|RP11-63E5.6|FAM87A|FBXO25|RP11-91J19.3|RP11-91J19.4|TDRP|ERICH1|RP11-43A14.1|ERICH1-AS1|CTD-2281E23.2|CTD-2281E23.3|CTD-2281E23.1|AF067845.1|DLGAP2|RP11-666I19.2|CTD-2336O2.2|CLN8|CTD-2336O2.1|MIR596|ARHGEF10|KBTBD11-OT1|RP11-439C15.4|KBTBD1…
8	595876	606116	0.0040371	1	ERICH1
8	7627866	7787600	0.00090646	13	FAM90A10P|PRR23D2|AC084121.17|DEFB107A|DEFB105A|DEFB106A|DEFB104A|SPAG11A|AC130365.1|DEFB103A|HSPD1P2|DEFB4A|ZNF705B
8	12162783	12260972	7.5412e-07	8	DEFB130|RNA5SP254|DEFB108P4|ZNF705C|FAM66A|RP11-351I21.7|RP11-351I21.6|DEFB109P1
8	24976642	24979905	0.0078158	1	NA
8	39142234	39319212	1.0996e-08	4	ADAM32|RP11-1113C11.2|ADAM5|ADAM3A
8	39235604	39375157	4.5064e-07	2	ADAM5|ADAM3A
8	71645688	72759772	1.6607e-06	13	XKR9|Y_RNA|RP11-326E22.1|EYA1|RP11-1102P16.1|TRAPPC2P2|AC099805.1|RP11-1144P22.1|RP11-281N10.1|U8|RP11-383H13.1|AC104012.1|MSC
8	112295203	112301251	5.9707e-12	1	NA
8	126952807	132241106	2.877e-07	71	LINC00861|SOD1P3|RP11-622O11.4|KNOP1P5|RP11-622O11.5|AC090573.1|RFPL4AP5|RP11-65D17.1|RP11-103H7.1|RP11-103H7.2|RNU6-869P|RP11-103H7.3|FAM84B|RP11-103H7.5|RP11-89K10.1|RP11-89K10.2|RNU11-4P|RP11-351C8.1|PCAT1|PCAT2|PRNCR1|CASC19|CCAT1|CASC8|RP11-382A18.3|RP11-382A18.2|POU5F1B|CASC11|MYC|PVT1|TMEM75|MIR1205|RNU1-106P|RNU4-25P|MIR1207|MIR1208|RN7SKP226|RP11-89M16.1|AC068570.1|LINC00977|RP11-1057N3.…
8	144687093	144736660	0.22793	5	PYCRL|TSTA3|RP11-661A12.12|ZNF623|RNU7-109P
9	463398	747290	0.015929	10	DOCK8|RP11-165F24.3|KANK1|RP11-165F24.2|RP11-165F24.5|RN7SL412P|RP11-31F19.1|RNU6-1327P|RP11-130C19.1|RP11-130C19.3
9	43612163	44396698	0.0042338	21	RP11-366N18.2|SPATA31A6|CNTNAP3B|RN7SL343P|RP11-24B13.2|RP11-24B13.1|CNN2P4|CR848007.5|CYP4F60P|SNX18P5|CR848007.2|ANKRD20A7P|RNU6-599P|MEP1AP4|BX649563.4|RP11-175I6.5|BX005214.1|BX088651.2|RP11-475I24.7|RP11-475I24.1|RP11-475I24.8
9	44629224	44835149	0.0063058	2	AL162415.1|RP11-160N1.9
9	69978023	84533933	0.033225	176	BMS1P12|RP11-15J10.8|RP11-15J10.9|IGKV1OR9-1|FOXD4L5|RP11-15J10.1|BMS1P13|RP11-460E7.8|RP11-460E7.9|IGKV1OR-3|FOXD4L4|CBWD5|AL591479.1|RP11-154P18.2|MEP1AP2|RP11-561O23.8|CBWD3|AL353608.1|FOXD4L3|RP11-561O23.5|RP11-561O23.7|PGM5|PGM5-AS1|RP11-88I18.2|RP11-88I18.3|TMEM252|RP11-274B18.4|RP11-274B18.2|RP11-274B18.3|PIP5K1B|FAM122A|RP11-203L2.3|RP11-203L2.4|RNU6-820P|PRKACG|FXN|RP11-265B8.5|TJP2|AL35…
10	23730192	24837906	0.022284	5	OTUD1|KIAA1217|RP11-183E9.2|MIR603|AL353583.1
10	24375264	24377919	3.9244e-19	1	KIAA1217
10	32951463	32953396	0.028767	1	C10ORF68
10	67308738	67311182	0.006601	1	NA
10	84746048	100217807	0.02477	310	NRG3|RNU6-478P|MARK2P15|AL356140.1|RP11-344L13.2|RP11-344L13.1|RNU6-129P|RP11-219F10.1|RNU1-65P|HMGN2P8|RP11-338I21.1|GHITM|C10orf99|CDHR1|LRIT2|LRIT1|RGR|LINC00858|CCSER2|RPL12P29|TNPO1P1|CACYBPP1|RPS3AP5|AC091487.1|RP11-181F12.1|RP11-475D12.1|RP11-475D12.2|RP11-113E21.1|RNU6-325P|RN7SKP84|GRID1|RP11-93H12.2|RP11-93H12.4|RN7SKP238|RP11-93H12.3|RNA5SP322|MIR346|AL732479.1|WAPAL|RNU6-780P|RP11-77P…
11	4943287	4976256	5.9245e-07	5	MMP26|OR51G1|OR51A3P|OR51A4|OR51A2
11	4970344	4973893	1.3239e-07	1	MMP26
11	5776624	5809138	5.2976e-13	5	TRIM5|OR52N4|OR56B2P|OR52N5|OR52N1
11	5789726	5794691	0.028767	1	TRIM5
11	18812458	19076149	4.6923e-12	12	PTPN5|AC103974.1|RP11-583F24.7|RP11-1081L13.3|RP11-583F24.6|RP11-583F24.5|MRGPRX1|RP11-583F24.8|RP11-583F24.4|RP11-583F24.3|RP11-589F4.2|MRGPRX2
11	55363341	55541283	0.0076404	11	OR4C11|OR4P4|OR4S2|OR4C6|OR4V1P|OR4P1P|RP11-674C21.9|OR5D2P|OR5D3P|OR5D17P|OR5D13
11	55386786	55444867	7.3407e-05	4	OR4P4|OR4S2|OR4C6|OR4V1P
11	74141253	74308494	0.0024848	8	RP11-702H23.4|KCNE3|RP11-702H23.6|CYCSP27|RP11-702H23.2|LIPT2|AP001372.2|POLD3
11	80875633	80877324	0.0057835	1	NA
11	84898251	88525431	0.027603	61	DLG2|RP11-882I15.1|RP11-482L11.1|RNU6-1292P|TMEM126B|TMEM126A|CREBZF|CCDC89|SYTL2|AP000974.1|CCDC83|RP11-90K17.2|SLC25A1P1|PICALM|snoU13|RNU6-560P|RP11-12D16.2|FNTAL1|EED|RP11-320L11.2|SETP17|C11orf73|RN7SL225P|CCDC81|RP11-317J19.1|PTP4A1P6|ME3|CTD-2005H7.1|CTD-2005H7.2|PRSS23|AP000654.5|OR7E13P|AP000654.4|OR7E2P|RP11-736K20.5|FZD4|RP11-736K20.6|HNRNPCP8|TMEM135|RP11-648O15.1|RP11-680L20.1|RP11-7…
12	772242	1024687	0.04184	6	NINJ2|RP11-218M22.1|RP11-218M22.2|WNK1|RNU4ATAC16P|RAD52
12	874030	879989	8.8479e-05	1	WNK1
12	9630557	9705155	5.5831e-10	3	RP11-726G1.1|RP11-525E9.1|AC006432.1
12	11232919	11256828	0.00010886	4	PRR4|TAS2R14|TAS2R43|RP11-673D15.7
12	30243562	30243932	0.037765	1	NA
12	132902589	133199598	0.013417	8	GALNT9|RP13-895J2.7|RP11-503G7.1|RP11-503G7.2|MUC8|FBRSL1|LRCOL1|P2RX2
13	23629188	23633514	0.016477	1	NA
13	48833767	53194688	0.0016541	97	ITM2B|LINC00441|RB1|PPP1R26P1|PCNPP5|LPAR6|RCBTB2|LINC01077|LINC00462|CYSLTR2|AL137118.1|PSME2P2|AL161421.1|FNDC3A|RNU6-60P|RAD17P2|RNY3P2|COX7CP1|OGFOD1P1|MLNR|CDADC1|CAB39L|AL136218.1|SETDB2|SNRPGP14|PHF11|RCBTB1|RP11-432M24.4|ARL11|EBPL|AL135901.1|KPNA3|RNY4P30|CTAGE10P|RNY4P9|SPRYD7|AL136123.1|TRIM13|MIR3613|KCNRG|DLEU2|MIR16-1|DLEU1|RPL18P10|ST13P4|RPL34P26|AL138696.1|RP11-175B12.2|DLEU7|DLE…
14	20143510	20424925	0.012995	23	RP11-597A11.1|RP11-536C10.20|RP11-597A11.6|RP11-597A11.4|RP11-597A11.2|ARHGAP42P4|RP11-536C10.19|OR11H2|OR4N2|OR11K2P|OR4Q3|OR4H12P|snoU13|OR4M1|OR4N1P|OR4K6P|OR4K3|OR4K2|OR4K4P|CTD-2335L22.6|OR4K5|OR4K1|OR4K16P
14	20241865	20407641	0.012693	10	OR4N2|OR4M1|OR4N1P|OR4K6P|OR4K3|OR4K2|OR4K4P|CTD-2335L22.6|OR4K5|OR4K1
14	24426725	24510208	0.050417	4	DHRS4-AS1|DHRS4|DHRS4L2|RP11-468E2.9
14	73952606	74037713	0.00027614	8	HEATR4|AC005280.1|C14orf169|RP3-414A15.11|RP3-414A15.2|ACOT1|NT5CP2|ACOT2
14	106542278	106569462	4.776e-14	2	IGHV3-9|IGHV2-10
14	106796026	106826111	4.7211e-05	8	IGHVII-30-1|IGHV3-30-2|IGHV4-31|IGHVII-31-1|IGHV3-32|IGHV3-33|IGHVII-33-1|IGHV3-33-2
15	21142269	21173852	0.00069375	3	MIR5701-1|CT60|OR11J2P
15	30505763	30887955	0.00039511	23	AC026150.5|RP11-261B23.1|RNU6-17P|RP11-261B23.2|Y_RNA|RP11-382B18.4|CHRFAM7A|RP11-382B18.3|U8|GOLGA8R|AC019322.1|RN7SL196P|RP11-382B18.5|CTD-3092A11.1|CTD-3092A11.2|AC026150.6|AC026150.8|GOLGA8Q|RN7SL796P|AC026150.2|DNM1P50|ULK4P2|U8
15	34671003	34818316	4.9057e-08	7	GOLGA8A|MIR1233-1|RP11-602M11.4|RP11-1H8.1|HNRNPLP2|RP11-1H8.3|GOLGA8B
15	76632488	77227699	2.7415e-08	8	ISL2|RP11-685G9.2|RP11-685G9.4|SCAPER|RP11-331H13.1|MIR3713|RN7SKP217|RCN2
15	76891878	76902178	3.6619e-09	1	SCAPER
15	90328822	102531392	0.096471	265	ANPEP|AP3S2|C15orf38-AP3S2|MIR5094|RP11-493E3.1|MIR5009|RNU6-1111P|RNU7-111P|C15orf38|RP11-493E3.2|ZNF710|MIR3174|RP11-617F23.1|IDH2|CTD-2315E11.1|RN7SL755P|SEMA4B|RN7SL346P|RPS12P26|CIB1|GDPGP1|RP11-697E2.4|TTLL13|RP11-697E2.6|NGRN|RP11-697E2.7|RP11-697E2.10|RP11-697E2.9|AC091167.3|RN7SL736P|AC091167.1|GABARAPL3|ZNF774|NDUFA3P4|IQGAP1|RP11-154B12.3|CRTC3|CTD-3065B20.2|CTD-3065B20.3|RP11-387D10.2…
15	100340727	100885911	0.0042177	8	DNM1P46|CTD-2054N24.2|CTD-3076O17.1|ADAMTS17|CTD-3076O17.2|RNA5SP402|RP11-90E5.1|SPATA41
16	14765215	14896196	0.17422	7	PLA2G10|RP11-82O18.2|NPIPA3|RP11-719K4.3|RP11-719K4.6|NPIPA2|RP11-680G24.1
16	32879785	33963579	0.14433	64	RP11-989E6.2|SLC6A10P|RP11-989E6.3|IGHV3OR16-15|IGHV3OR16-6|RP11-989E6.11|RP11-19N8.2|IGHV1OR16-2|IGHV3OR16-10|RP11-989E6.8|IGHV1OR16-4|IGHV3OR16-8|RP11-19N8.4|RP11-19N8.3|HERC2P8|RP11-19N8.7|RP11-19N8.6|FAM108A10P|RP11-1437A8.2|RP11-1437A8.3|TP53TG3C|RP11-1437A8.4|RP11-1437A8.6|RP11-1277H1.3|TP53TG3B|RP11-1437A8.5|RP11-1437A8.7|RP11-23E10.5|RP11-23E10.3|RP11-989E6.10|RP11-23E10.2|RP11-23E10.4|RP…
16	55782285	55842353	8.578e-13	3	CES1P2|CES1P1|CES1
16	62068340	70211443	0.0018413	227	CDH8|RNU6-21P|AC009161.1|snoU13|AC009110.1|RP11-50O21.1|AC010546.1|RP11-96H17.1|RP11-96H17.3|UBE2FP2|RP11-368L12.1|RPS15AP34|RP11-2K6.2|RP11-370P15.1|RP11-370P15.2|RP11-21L1.1|RP11-744D14.2|AC012322.1|RP11-744D14.1|RP11-467L24.1|RP11-439I14.2|RP11-439I14.1|RP11-439I14.3|CDH11|RP11-95H3.1|RP11-256I9.2|RP11-256I9.3|LINC00922|RP11-351A20.1|RP11-351A20.2|RP11-513N24.1|RP11-356O24.1|RNA5SP428|CDH5|LIN…
16	74339394	74452035	0.00083949	8	PSMD7|AC009120.6|AC009120.3|AC009120.5|RP11-252A24.2|RP11-252A24.3|NPIPB15|CLEC18B
16	78129058	79627770	2.7943e-11	16	WWOX|RP11-190D6.2|LSM3P5|RP11-264L1.4|RP11-264L1.3|RPS3P7|RP11-319G9.3|PIH1|RP11-319G9.5|RP11-556H2.4|RP11-556H2.3|RP11-556H2.2|RP11-679B19.2|RNA5SP431|RP11-467I17.1|MAF
16	78371499	78384737	0.043514	1	WWOX
17	1	901829	0.12005	31	AC108004.5|DOC2B|AC108004.2|RPH3AL|RP11-1260E13.1|RP11-1260E13.4|RP11-1260E13.2|RP11-1260E13.3|AC108004.3|C17orf97|FAM101B|RP5-1029F21.3|VPS53|RP5-1029F21.4|RP5-1029F21.2|RP11-411G7.2|RPS4XP17|FAM57A|GEMIN4|DBIL5P|GLOD4|AC087392.1|RP11-676J12.4|RNMTL1|RP11-676J12.8|NXN|RP11-676J12.6|RP11-676J12.7|RP11-356I18.1|AC015884.1|TIMM22
17	18319863	18426460	2.5142e-23	13	AL353997.3|YWHAEP2|AL353997.4|KRT17P2|KRT16P1|KRT16P4|AL353997.11|RP1-37N7.6|TNPO1P2|LGALS9C|NOS2P2|CTD-2303H24.2|USP32P2
17	18935524	19242466	0.014324	25	GRAP|SNORD3B-1|SNORD3B-2|RP11-160E2.17|KYNUP2|RP11-160E2.19|AC007952.5|SNORD3D|GRAPL|AC007952.1|CTC-457L16.2|RP11-160E2.21|AC007952.6|RP11-160E2.11|AC007952.4|KYNUP1|SNORD3A|SNORD3C|RP11-160E2.16|KYNUP3|EPN2|AC106017.1|EPN2-AS1|RP11-135L13.4|B9D1
17	39423015	39432839	0.00036996	2	KRTAP9-11P|KRTAP9-7
17	44103330	44276382	3.7103e-13	5	MAPT|KANSL1|RP11-669E14.6|RNU7-101P|KANSL1-AS1
17	44401068	44546460	0.021018	3	ARL17B|LRRC37A|NSFP1
17	44653398	44842087	9.8325e-05	4	ARL17A|NSF|RPS7P11|WNT3
17	80698053	81195210	0.031324	17	FN3K|RP11-388C12.8|TBCD|AC068014.1|AC068014.2|RP11-567O16.1|ZNF750|RP11-497H17.1|B3GNTL1|RP11-1197K16.2|METRNL|AC144831.1|AC139099.4|AC139099.6|AC139099.1|AC139099.5|AC139099.3
18	5882306	6384770	0.08923	7	TMEM200C|RP11-945C19.4|L3MBTL4|RP11-793A3.1|RNU5F-3P|RP11-793A3.2|RP11-760N9.1
18	35235531	39060470	0.12988	14	MIR4318|RP11-19F9.1|RP11-687D19.1|RN7SKP182|RNU6-706P|LINC00669|RPL7AP66|MIR5583-1|RNU6-1242P|RP11-636O21.1|RP11-653G8.2|RPL17P45|RNU7-145P|RP11-142I20.1
18	38260421	38260605	0.0055263	1	NA
18	63203944	63207195	0.060964	1	NA
19	1390205	1817865	1.7527e-15	33	NDUFS7|AC005329.7|GAMT|DAZAP1|CTB-25B13.13|RPS15|AC027307.3|APC2|CTB-25B13.12|C19orf25|PCSK4|CTB-25B13.6|REEP6|ADAMTSL5|CTB-25B13.9|PLK5|AC027307.2|MEX3D|AC027307.1|RN7SL477P|AC005943.5|MBD3|UQCR11|AC005943.4|UQCR11|TCF3|RNU6-1223P|AC005256.1|ONECUT3|ATP8B3|CTB-31O20.3|REXO1|MIR1909
19	10176625	10438440	0.0045685	26	C3P1|C19orf66|CTD-2240E14.4|ANGPTL6|PPAN-P2RY11|PPAN|SNORD105|SNORD105B|P2RY11|EIF3G|DNMT1|CTD-2369P2.2|S1PR2|MIR4322|MRPL4|CTD-2369P2.5|CTD-2369P2.4|ICAM1|CTD-2369P2.8|ICAM4|ICAM5|ZGLP1|FDX1L|CTD-2369P2.10|CTD-2369P2.12|RAVER1
19	17354186	17757880	9.4057e-05	35	NR2F6|AC010646.3|USHBP1|BABAM1|CTD-2278I10.6|ANKLE1|ABHD8|MRPL34|CTD-2278I10.4|DDA1|ANO8|GTPBP3|PLVAP|CTD-2278I10.1|CTD-2521M24.5|BST2|CTD-2521M24.9|MVB12A|CTD-2521M24.6|CTD-2521M24.4|CTD-2521M24.8|TMEM221|CTD-2521M24.10|CTD-2521M24.11|NXNL1|AC010319.1|SLC27A1|CTD-3131K8.2|PGLS|CTD-3131K8.3|FAM129C|COLGALT1|CTD-3131K8.1|UNC13A|CTD-3149D2.3
19	30258695	30343163	5.5831e-10	1	CCNE1
19	35840043	35896967	7.4177e-07	5	FFAR1|FFAR3|GPR42|EEF1A1P7|AC002511.1
19	35849188	35855352	6.6325e-06	1	FFAR3
19	36806516	36885530	4.5671e-05	6	LINC00665|AC092296.1|ZFP14|CTD-3162L10.3|CTD-3162L10.4|ZFP82
19	38578780	38891508	2.9982e-05	22	SIPA1L3|CTC-450M9.1|CTB-102L5.7|CTB-102L5.8|RN7SL663P|DPF1|SPINT2|PPP1R14A|CTB-102L5.4|Y_RNA|C19orf33|YIF1B|KCNK6|AC026806.2|CATSPERG|snoU13|AC005625.1|PSMD8|GGN|AC005789.9|SPRED3|AC005789.11
19	43689551	43766658	0.070851	4	PSG5|PSG4|CEACAMP10|PSG9
19	52131814	52198653	2.1548e-10	11	SIGLEC5|SIGLEC5|SIGLEC14|RPL7P51|snoU13|SPACA6P-AS|MIR99B|MIRLET7E|MIR125A|SPACA6P|AC018755.2
19	55833461	59128983	0.0074497	235	TMEM150B|SUV420H2|AC020922.1|COX6B2|CTD-2105E13.6|FAM71E2|IL11|TMEM190|CTD-2105E13.15|TMEM238|RPL28|CTD-2105E13.13|UBE2S|SHISA7|ISOC2|CTD-2537I9.16|ZNF628|NAT14|SSC5D|SBK2|SBK3|CTD-2537I9.5|ZNF579|FIZ1|ZNF524|ZNF865|ZNF784|ZNF580|ZNF581|CCDC106|U2AF2|CTD-2537I9.12|CTD-2537I9.13|EPN1|AC010525.2|AC010525.4|AC010525.6|AC010525.7|AC010525.1|AC010525.5|CTD-2611O12.6|NLRP9|CTD-2611O12.8|CTD-2611O12.7|R…
20	1536809	1600924	0.00011086	5	RP4-576H24.2|SIRPD|RP4-576H24.4|SIRPB1|RP4-576H24.5
20	1568084	1590256	1.3099e-22	3	RP4-576H24.4|SIRPB1|RP4-576H24.5
22	21417677	21804575	0.16536	22	AC002472.13|TUBA3GP|BCRP2|KB-1592A4.15|POM121L7|KB-1592A4.13|FAM230B|KB-1592A4.14|GGT2|KB-1183D5.9|POM121L8P|BCRP6|FAM230C|KB-1183D5.14|PPP1R26P5|KB-1183D5.16|RIMBP3B|RN7SKP63|SCARNA18|SCARNA17|snoU13|HIC2
22	24324874	24386630	2.0826e-11	11	GSTT2|AP000351.4|GSTTP1|MTND1P13|EIF4EBP1P2|AP000351.8|AP000351.9|AP000351.10|KB-226F1.1|GSTT1|GSTTP2
22	39255592	39389704	0.0058385	5	CBX6|CTA-150C2.13|APOBEC3A|APOBEC3B|APOBEC3B-AS1
22	48026910	51199977	1.6017e-07	83	LINC00898|RP11-191L9.4|RP11-191L9.5|RP13-455A7.1|CTA-280A3__B.2|LL22NC03-121E8.4|LL22NC03-121E8.3|MIR3201|RP11-536P6.3|FAM19A5|CTA-299D3.8|MIR4535|AL954742.1|WI2-81516E3.1|RPL35P8|C22orf34|MIR3667|RP1-29C18.10|RP1-29C18.9|RP1-29C18.8|RP5-983L19.2|RN7SKP252|RPL5P35|BRD1|RP3-522J7.5|RP3-522J7.6|RP11-494O16.3|ZBED4|ALG12|CITF22-1A6.3|CRELD2|PIM3|IL17REL|TTLL8|MLC1|MOV10L1|PANX2|TRABD|RP3-402G11.25|R…
 start : the start of the wide-peak  end : the end of the wide-peak  qvalue : Q-value of the wide-peak.  cnt.genes : The number of Ensembl genes within the peak.  genes : The name of the genes

[truncated: 3 more sheets: Supplementary Table 12, Supplementary Table 14, Supplementary Table 15]
