# Supplementary material for: Identification of cancer-driver genes in focal genomic alterations from whole genome sequencing data
Source: Sci Rep. 2016 May 9;6:25582. doi: 10.1038/srep25582 (PMC4860638; doi:10.1038/srep25582)
Supplement: Supplementary Dataset 1 [file srep25582-s3.xls]

## Sheet: Article info
Title : Identification of cancer-driver genes in focal genomic alterations from whole genome sequencing data Authors : Ho Jang, Youngmi Hur and Hyunju Lee

## Sheet: FDC1
chr	start	end	score	pvalue	cnt.genes.census	cnt.genes.protein_coding	cnt.genes.all	genes.census	genes.protein_coding	gids.protein_coding	genes.all	gids.all
1	203277901	205825501	110990	0.005	3	37	79	MDM4|ELK4|SLC45A3	BTG2|FMOD|PRELP|OPTC|ATP2B4|LAX1|ZC3H11A|ZBED6|SNRPE|SOX13|ETNK2|REN|KISS1|GOLT1A|PLEKHA6|PPP1R15B|PIK3C2B|MDM4|LRRN2|NFASC|CNTN2|TMEM81|RBBP5|DSTYK|TMCC2|NUAK2|KLHDC8A|LEMD1|CDK18|MFSD4|ELK4|SLC45A3|NUCKS1|AC119673.1|RAB7L1|SLC41A1|PM20D1	ENSG00000159388|ENSG00000122176|ENSG00000188783|ENSG00000188770|ENSG00000058668|ENSG00000122188|ENSG00000058673|ENSG00000257315|ENSG00000182004|ENSG00000143842|ENSG00000143845|ENSG00000143839|ENSG00000170498|ENSG00000174567|ENSG00000143850|ENSG00000158615|ENSG00000133056|ENSG00000198625|ENSG00000170382|ENSG00000163531|ENSG00000184144|ENSG00000174529|ENSG00000117222|ENSG00000133059|ENSG00000133069…	BTG2|RNU6-487P|FMOD|RP11-435P24.2|RP11-435P24.3|PRELP|OPTC|ATP2B4|RP11-90O23.1|SNORA77|LAX1|ZC3H11A|ZBED6|RP11-397P13.6|RP11-397P13.7|SNRPE|KRT8P29|HSPE1P6|CBX1P3|AC096645.1|LINC00303|SOX13|RP11-74C13.4|ETNK2|RP11-74C13.3|REN|RP11-203F10.1|KISS1|GOLT1A|PLEKHA6|RP11-203F10.5|RP11-203F10.6|RP11-739N20.2|RP11-739N20.3|PPP1R15B|PIK3C2B|MDM4|RP11-430C7.2|RNA5SP74|RP11-430C7.4|LRRN2|RP11-430C7.5|AL1617…	ENSG00000159388|ENSG00000202300|ENSG00000122176|ENSG00000229652|ENSG00000271588|ENSG00000188783|ENSG00000188770|ENSG00000058668|ENSG00000236035|ENSG00000221643|ENSG00000122188|ENSG00000058673|ENSG00000257315|ENSG00000227417|ENSG00000223505|ENSG00000182004|ENSG00000236430|ENSG00000232917|ENSG00000237379|ENSG00000211554|ENSG00000176754|ENSG00000143842|ENSG00000261065|ENSG00000143845|ENSG00000230550…
2	233933901	235859501	-7083.54	0	0	19	45		INPP5D|ATG16L1|SAG|DGKD|USP40|UGT1A8|UGT1A10|UGT1A9|UGT1A7|UGT1A6|UGT1A5|UGT1A4|UGT1A3|UGT1A1|MROH2A|HJURP|TRPM8|SPP2|ARL4C	ENSG00000168918|ENSG00000085978|ENSG00000130561|ENSG00000077044|ENSG00000085982|ENSG00000241635|ENSG00000242515|ENSG00000241119|ENSG00000244122|ENSG00000167165|ENSG00000240224|ENSG00000244474|ENSG00000243135|ENSG00000242366|ENSG00000185038|ENSG00000123485|ENSG00000144481|ENSG00000072080|ENSG00000188042	INPP5D|RN7SL32P|ATG16L1|SCARNA5|SCARNA6|SAG|RP11-400N9.1|DGKD|AC019221.4|Y_RNA|USP40|RP11-289A15.1|UGT1A12P|UGT1A11P|UGT1A8|UGT1A10|UGT1A13P|UGT1A9|UGT1A7|UGT1A6|AC114812.8|UGT1A5|UGT1A4|RPL17P11|UGT1A3|AC114812.9|DNAJB3|UGT1A2P|AC114812.10|AC114812.5|UGT1A1|MROH2A|HJURP|MSL3P1|TRPM8|AC005538.5|SPP2|AC006037.2|RP11-309M7.1|AC097713.5|AC097713.3|AC097713.4|HSPE1P9|ARL4C|AC010148.1	ENSG00000168918|ENSG00000263941|ENSG00000085978|ENSG00000252010|ENSG00000251791|ENSG00000130561|ENSG00000259793|ENSG00000077044|ENSG00000243637|ENSG00000201013|ENSG00000085982|ENSG00000271639|ENSG00000228949|ENSG00000227846|ENSG00000241635|ENSG00000242515|ENSG00000234143|ENSG00000241119|ENSG00000244122|ENSG00000167165|ENSG00000224814|ENSG00000240224|ENSG00000244474|ENSG00000233445|ENSG00000243135…
4	49095601	49660001	-3547.28	0.018	0	0	27				AC118282.3|AC118282.2|AC118282.1|RP11-1281K21.2|AC118282.4|RP11-1281K21.3|SNX18P23|RP11-1281K21.1|RP11-1281K21.6|RP11-1281K21.7|RP11-241F15.1|ANKRD20A17P|RP11-241F15.3|RP11-241F15.5|RP11-1281K21.9|RP11-1281K21.10|RP11-241F15.6|RP11-241F15.7|RP11-241F15.9|SNX18P24|RP11-241F15.10|AC119751.5|SNX18P25|AC119751.1|AC119751.3|AC119751.2|AC119751.4	ENSG00000222437|ENSG00000221747|ENSG00000221415|ENSG00000249828|ENSG00000266337|ENSG00000249079|ENSG00000250016|ENSG00000237961|ENSG00000268736|ENSG00000248946|ENSG00000248583|ENSG00000251056|ENSG00000250769|ENSG00000248532|ENSG00000269848|ENSG00000268967|ENSG00000268391|ENSG00000232471|ENSG00000251630|ENSG00000251539|ENSG00000250753|ENSG00000265591|ENSG00000249337|ENSG00000221075|ENSG00000221334…
4	52663201	56488401	97355.7	0	4	21	77	FIP1L1|PDGFRA|KIT|KDR	DCUN1D4|LRRC66|SGCB|SPATA18|USP46|ERVMER34-1|RASL11B|SCFD2|FIP1L1|LNX1|CHIC2|AC110792.1|GSX2|PDGFRA|KIT|KDR|SRD5A3|TMEM165|CLOCK|PDCL2|NMU	ENSG00000109184|ENSG00000188993|ENSG00000163069|ENSG00000163071|ENSG00000109189|ENSG00000226887|ENSG00000128045|ENSG00000184178|ENSG00000145216|ENSG00000072201|ENSG00000109220|ENSG00000269506|ENSG00000180613|ENSG00000134853|ENSG00000157404|ENSG00000128052|ENSG00000128039|ENSG00000134851|ENSG00000134852|ENSG00000163440|ENSG00000109255	DCUN1D4|DUTP7|RP11-365H22.2|RP11-61F5.1|LRRC66|SGCB|RP11-535C7.1|SPATA18|RP11-588F10.1|RNU6-1252P|snoU13|USP46|USP46-AS1|RP11-177B4.2|DANCR|MIR4449|SNORA26|RP11-177B4.1|ERVMER34-1|SNORA26|AC104066.1|Y_RNA|RP11-752D24.3|RASL11B|SCFD2|RP11-752D24.2|RNU6-310P|FIP1L1|LNX1|LNX1-AS1|RP11-18M17.1|LNX1-AS2|RP11-317M11.1|RP11-89B16.1|RP11-89B16.2|RPL21P44|RP11-571I18.4|CHIC2|AC110792.1|RP11-571I18.2|MORF4…	ENSG00000109184|ENSG00000250473|ENSG00000272576|ENSG00000243929|ENSG00000188993|ENSG00000163069|ENSG00000251040|ENSG00000163071|ENSG00000251286|ENSG00000199924|ENSG00000239068|ENSG00000109189|ENSG00000248866|ENSG00000260120|ENSG00000226950|ENSG00000264585|ENSG00000212588|ENSG00000248375|ENSG00000226887|ENSG00000212490|ENSG00000266656|ENSG00000199901|ENSG00000250302|ENSG00000128045|ENSG00000184178…
6	106784301	108840801	49466.3	0.035	0	13	51		AIM1|RTN4IP1|QRSL1|C6orf203|BEND3|PDSS2|SOBP|SCML4|SEC63|OSTM1|NR2E1|SNX3|LACE1	ENSG00000112297|ENSG00000130347|ENSG00000130348|ENSG00000130349|ENSG00000178409|ENSG00000164494|ENSG00000112320|ENSG00000146285|ENSG00000025796|ENSG00000081087|ENSG00000112333|ENSG00000112335|ENSG00000135537	RP11-404H14.1|Y_RNA|RNA5SP211|Y_RNA|AIM1|RTN4IP1|RNU6-527P|QRSL1|RPL21P65|RP1-60O19.2|RP1-60O19.1|RNU6-117P|MIR587|C6orf203|BEND3|RNU6-1299P|PDSS2|AL591516.5|AL591516.3|AL591516.2|RPS24P12|AL591516.1|AL591516.4|AL590489.1|SOBP|RP1-67A8.3|SCML4|SEC63|RNU6-437P|RPL23AP50|RP1-191J18.66|RP1-191J18.65|SNORA73|MTHFD2P3|RPL3P7|RP1-111B22.3|OSTM1|Y_RNA|OSTM1-AS1|NR2E1|SNX3|snoU13|RP1-128O3.5|RNA5SP212|RP…	ENSG00000233941|ENSG00000207499|ENSG00000202386|ENSG00000200314|ENSG00000112297|ENSG00000130347|ENSG00000200295|ENSG00000130348|ENSG00000216977|ENSG00000229654|ENSG00000235142|ENSG00000202285|ENSG00000207577|ENSG00000130349|ENSG00000178409|ENSG00000252125|ENSG00000164494|ENSG00000214985|ENSG00000203384|ENSG00000203285|ENSG00000220237|ENSG00000203284|ENSG00000213167|ENSG00000203281|ENSG00000112320…
6	162272701	164169001	-7932.19	0.029	0	4	12		PARK2|PACRG|AL078585.1|QKI	ENSG00000185345|ENSG00000112530|ENSG00000225683|ENSG00000112531	PARK2|KRT8P44|PACRG|RP11-157L10.1|RP1-257A15.1|AL078585.1|snoU13|RP3-495O10.1|CAHM|QKI|RP5-826L7.1|RP1-230L10.1	ENSG00000185345|ENSG00000227913|ENSG00000112530|ENSG00000217557|ENSG00000225437|ENSG00000225683|ENSG00000239136|ENSG00000217514|ENSG00000270419|ENSG00000112531|ENSG00000228692|ENSG00000235538
7	53982101	56449401	504208	0	1	16	63	EGFR	VSTM2A|SEC61G|EGFR|LANCL2|VOPP1|SEPT14|MRPS17|ZNF713|GBAS|MRPS17|PSPH|CCT6A|SUMF2|PHKG1|CHCHD2|NUPR1L	ENSG00000170419|ENSG00000132432|ENSG00000146648|ENSG00000132434|ENSG00000154978|ENSG00000154997|ENSG00000249773|ENSG00000178665|ENSG00000146729|ENSG00000239789|ENSG00000146733|ENSG00000146731|ENSG00000129103|ENSG00000164776|ENSG00000106153|ENSG00000185290	RP11-806J6.1|RP11-436F9.1|snoU13|SLC25A5P3|VSTM2A|GS1-18A18.1|GS1-18A18.2|RNU6-1125P|RPL31P35|SEC61G|RP11-745C15.2|SNORA73|RP4-791C19.1|EGFR|EGFR-AS1|RP11-339F13.2|CALM1P2|RP11-775L16.1|LANCL2|VOPP1|RP11-310H4.1|RP11-310H4.2|RP11-310H4.3|CDC42P2|TUBBP6|RP11-310H4.6|FKBP9L|RNU6-389P|SUMO2P3|CICP11|PSPHP1|RNU6-1126P|SEPT14|RP11-419M24.2|CICP12|RP11-419M24.1|RP11-419M24.5|RP11-419M24.4|MRPS17|ZNF713…	ENSG00000238131|ENSG00000231427|ENSG00000238354|ENSG00000213673|ENSG00000170419|ENSG00000224223|ENSG00000228735|ENSG00000200471|ENSG00000232612|ENSG00000132432|ENSG00000234707|ENSG00000252054|ENSG00000218586|ENSG00000146648|ENSG00000224057|ENSG00000237210|ENSG00000230564|ENSG00000230936|ENSG00000132434|ENSG00000154978|ENSG00000223475|ENSG00000233977|ENSG00000231394|ENSG00000234844|ENSG00000235207…
7	153749801	156394701	-4123.94	0.016	0	15	35		DPP6|PAXIP1-AS2|PAXIP1|HTR5A-AS1|HTR5A|AC099552.4|INSIG1|BLACE|AC008060.7|EN2|CNPY1|AC009403.2|RBM33|SHH|AC021218.2	ENSG00000130226|ENSG00000214106|ENSG00000157212|ENSG00000220575|ENSG00000157219|ENSG00000217825|ENSG00000186480|ENSG00000204960|ENSG00000218672|ENSG00000164778|ENSG00000146910|ENSG00000216895|ENSG00000184863|ENSG00000164690|ENSG00000204876	DPP6|AC006019.3|AC006019.4|RP11-476H24.1|PAXIP1-AS2|PAXIP1|RP11-5C23.1|RP11-5C23.2|PAXIP1-AS1|HTR5A-AS1|HTR5A|AC092628.3|RN7SKP280|AC099552.4|AC099552.3|AC099552.2|AC144652.1|INSIG1|BLACE|AC008060.7|RP5-912I13.1|AC008060.8|EN2|CNPY1|AC008060.5|AC009403.2|RBM33|SHH|AC104133.1|AC021218.2|Y_RNA|RP11-362B23.1|AC073133.2|AC073133.1|LINC01006	ENSG00000130226|ENSG00000203335|ENSG00000233363|ENSG00000236408|ENSG00000214106|ENSG00000157212|ENSG00000272760|ENSG00000273183|ENSG00000273344|ENSG00000220575|ENSG00000157219|ENSG00000228806|ENSG00000201066|ENSG00000217825|ENSG00000228521|ENSG00000225612|ENSG00000273117|ENSG00000186480|ENSG00000204960|ENSG00000218672|ENSG00000260426|ENSG00000236544|ENSG00000164778|ENSG00000146910|ENSG00000227365…
8	1902201	2776501	-3727.91	0.014	0	3	12		ARHGEF10|KBTBD11|MYOM2	ENSG00000104728|ENSG00000176595|ENSG00000036448	ARHGEF10|KBTBD11-OT1|RP11-439C15.4|KBTBD11|RP11-439C15.5|RP11-1049H7.2|MYOM2|AC133633.2|AC133633.1|RP11-378A12.1|RP11-134O21.1|GS1-57L11.1	ENSG00000104728|ENSG00000253696|ENSG00000253764|ENSG00000176595|ENSG00000270988|ENSG00000253805|ENSG00000036448|ENSG00000253444|ENSG00000253855|ENSG00000249694|ENSG00000254319|ENSG00000253853
8	43027601	43838801	1316.54	0.015	0	1	27		HGSNAT	ENSG00000165102	HGSNAT|VN1R46P|RP11-726G23.2|RP11-726G23.11|RP11-359P18.2|RP11-726G23.3|AFG3L2P1|RP11-726G23.7|RP11-726G23.10|RP11-726G23.8|POTEA|RNU6-104P|RP11-726G23.12|AC022616.1|RP11-726G23.6|U3|RN7SKP41|RP11-359P18.1|RP11-359P18.7|RP11-359P18.8|SNX18P27|RP11-359P18.5|CYP4F44P|RP11-359P18.6|AC134698.1|RP11-643N23.2|RP11-643N23.1	ENSG00000165102|ENSG00000253611|ENSG00000253884|ENSG00000255166|ENSG00000253312|ENSG00000253186|ENSG00000253606|ENSG00000253486|ENSG00000234713|ENSG00000253707|ENSG00000188877|ENSG00000238509|ENSG00000255497|ENSG00000264094|ENSG00000254342|ENSG00000201329|ENSG00000222630|ENSG00000250637|ENSG00000254069|ENSG00000253319|ENSG00000253418|ENSG00000254145|ENSG00000253748|ENSG00000253195|ENSG00000221295…
9	19626001	29431601	-156931	0	2	40	117	MLLT3|CDKN2A	SLC24A2|MLLT3|FOCAD|PTPLAD2|IFNB1|IFNW1|IFNA21|IFNA4|IFNA7|IFNA10|IFNA16|IFNA17|IFNA14|IFNA5|KLHL9|IFNA6|IFNA13|IFNA2|IFNA8|IFNA1|IFNE|MTAP|RP11-145E5.5|C9orf53|CDKN2A|CDKN2B|DMRTA1|ELAVL2|IZUMO3|TUSC1|CAAP1|PLAA|IFT74|LRRC19|TEK|EQTN|MOB3B|IFNK|C9orf72|LINGO2	ENSG00000155886|ENSG00000171843|ENSG00000188352|ENSG00000188921|ENSG00000171855|ENSG00000177047|ENSG00000137080|ENSG00000236637|ENSG00000214042|ENSG00000186803|ENSG00000147885|ENSG00000234829|ENSG00000228083|ENSG00000147873|ENSG00000198642|ENSG00000120235|ENSG00000233816|ENSG00000188379|ENSG00000120242|ENSG00000197919|ENSG00000184995|ENSG00000099810|ENSG00000264545|ENSG00000224854|ENSG00000147889…	SLC24A2|RP11-252O2.2|AL158077.1|RP11-378I6.1|RP11-378I6.2|AL512635.1|RP11-15P13.1|MLLT3|MIR4473|RNU4-26P|MIR4474|RP11-73E6.2|AL163193.1|FOCAD|RP11-4E23.2|MIR491|SNORA30|PTPLAD2|IFNNP1|IFNB1|IFNWP4|IFNW1|Y_RNA|IFNA21|IFNWP15|IFNA4|IFNWP9|IFNA7|IFNA10|IFNWP18|IFNA16|IFNA17|IFNWP5|IFNA14|IFNA22P|IFNA5|IFNA20P|KLHL9|IFNA6|IFNA13|IFNA2|RP11-354P17.15|IFNA11P|IFNA12P|IFNA8|IFNWP2|IFNA1|IFNWP19|MIR31HG|…	ENSG00000155886|ENSG00000232158|ENSG00000266224|ENSG00000261402|ENSG00000270712|ENSG00000221744|ENSG00000237434|ENSG00000171843|ENSG00000263790|ENSG00000222202|ENSG00000264941|ENSG00000237088|ENSG00000252324|ENSG00000188352|ENSG00000227071|ENSG00000207609|ENSG00000202189|ENSG00000188921|ENSG00000230208|ENSG00000171855|ENSG00000225027|ENSG00000177047|ENSG00000199635|ENSG00000137080|ENSG00000232281…
10	88984001	90359501	-13045.5	0.055	2	9	27	NUTM2A|PTEN	NUTM2A|NUTM2D|MINPP1|PAPSS2|ATAD1|KLLN|PTEN|RNLS|LIPJ	ENSG00000184923|ENSG00000214562|ENSG00000107789|ENSG00000198682|ENSG00000138138|ENSG00000227268|ENSG00000171862|ENSG00000184719|ENSG00000204022	NUTM2A-AS1|NUTM2A|LINC00863|NUTM2D|NPAP1P3|CTSLP1|LINC00864|RP11-399L7.3|MINPP1|Y_RNA|RP11-57C13.4|RP11-57C13.6|RP11-57C13.3|RP11-57C13.5|PAPSS2|ATAD1|CFL1P1|RN7SL78P|KLLN|PTEN|RP11-380G5.2|RP11-380G5.3|SNORD74|MED6P1|RNLS|Y_RNA|LIPJ	ENSG00000223482|ENSG00000184923|ENSG00000224914|ENSG00000214562|ENSG00000237740|ENSG00000236417|ENSG00000228055|ENSG00000231569|ENSG00000107789|ENSG00000222192|ENSG00000223761|ENSG00000225913|ENSG00000196566|ENSG00000234192|ENSG00000198682|ENSG00000138138|ENSG00000223820|ENSG00000243782|ENSG00000227268|ENSG00000171862|ENSG00000224745|ENSG00000213613|ENSG00000200891|ENSG00000227905|ENSG00000184719…
11	66176001	67434201	6164.8	0.012	0	50	77		NPAS4|MRPL11|PELI3|DPP3|CTD-3074O7.11|BBS1|ZDHHC24|CTSF|CCDC87|CCS|RBM14|RBM4|RBM14-RBM4|RBM4B|SPTBN2|C11orf80|RCE1|PC|LRFN4|C11orf86|SYT12|RHOD|KDM2A|AP001885.1|ADRBK1|ANKRD13D|SSH3|POLD4|CLCF1|RAD9A|PPP1CA|TBC1D10C|CARNS1|RPS6KB2|PTPRCAP|CORO1B|GPR152|CABP4|TMEM134|AIP|PITPNM1|CDK2AP2|CABP2|GSTP1|C11orf72|NDUFV1|NUDT8|TBX10|ACY3|ALDH3B2	ENSG00000174576|ENSG00000174547|ENSG00000174516|ENSG00000254986|ENSG00000256349|ENSG00000174483|ENSG00000174165|ENSG00000174080|ENSG00000182791|ENSG00000173992|ENSG00000239306|ENSG00000173933|ENSG00000248643|ENSG00000173914|ENSG00000173898|ENSG00000173715|ENSG00000173653|ENSG00000173599|ENSG00000173621|ENSG00000173237|ENSG00000173227|ENSG00000173156|ENSG00000173120|ENSG00000179038|ENSG00000173020…	RP11-867G23.10|NPAS4|SNORA43|MRPL11|CTD-3074O7.7|PELI3|CTD-3074O7.5|DPP3|CTD-3074O7.11|BBS1|ZDHHC24|CTD-3074O7.12|ACTN3|CTD-3074O7.2|CTSF|CCDC87|CCS|RNU4-39P|RBM14|RBM4|RBM14-RBM4|RBM4B|RP11-658F2.8|SPTBN2|RN7SL12P|C11orf80|RP11-658F2.3|FTLP6|RCE1|PC|LRFN4|RNU7-23P|MIR3163|C11orf86|U3|SYT12|RHOD|KDM2A|AP001885.1|snoU13|ADRBK1|ANKRD13D|SSH3|POLD4|AP003419.11|RN7SKP239|CLCF1|RAD9A|RNU6-1238P|PPP1CA…	ENSG00000254510|ENSG00000174576|ENSG00000201733|ENSG00000174547|ENSG00000254596|ENSG00000174516|ENSG00000255517|ENSG00000254986|ENSG00000256349|ENSG00000174483|ENSG00000174165|ENSG00000269990|ENSG00000248746|ENSG00000250105|ENSG00000174080|ENSG00000182791|ENSG00000173992|ENSG00000199325|ENSG00000239306|ENSG00000173933|ENSG00000248643|ENSG00000173914|ENSG00000258297|ENSG00000173898|ENSG00000239553…
12	16587901	21884101	-8619.56	0.071	0	23	63		MGST1|LMO3|RERGL|PIK3C2G|PLCZ1|CAPZA3|PLEKHA5|AEBP2|PDE3A|SLCO1C1|SLCO1B3|LST3|SLCO1B7|RP11-125O5.2|SLCO1B1|SLCO1A2|IAPP|PYROXD1|RECQL|GOLT1B|C12orf39|GYS2|LDHB	ENSG00000008394|ENSG00000048540|ENSG00000111404|ENSG00000139144|ENSG00000139151|ENSG00000177938|ENSG00000052126|ENSG00000139154|ENSG00000172572|ENSG00000139155|ENSG00000111700|ENSG00000257046|ENSG00000205754|ENSG00000257062|ENSG00000134538|ENSG00000084453|ENSG00000121351|ENSG00000121350|ENSG00000004700|ENSG00000111711|ENSG00000134548|ENSG00000111713|ENSG00000111716	MGST1|RP11-424M22.1|LMO3|RP11-424M22.3|RP11-69C13.1|RP11-239A17.1|RP11-1018J11.1|EEF1A1P16|RNU6-837P|RPL7P40|PSMC1P8|RP11-871F6.2|RP11-871F6.3|RP11-606D9.1|Y_RNA|RERGL|PIK3C2G|RP11-459D22.2|RP11-459D22.1|RP11-127B1.1|PLCZ1|PSMC1P9|RP11-361I14.2|CAPZA3|RPL7P6|RP11-282K24.2|PLEKHA5|RP11-282K24.3|RN7SL459P|RN7SL67P|AEBP2|RP11-841C19.3|RP11-841C19.4|RNU6-254P|EEF1A1P4|RP11-841C19.1|RNU1-146P|RP11-405…	ENSG00000008394|ENSG00000256450|ENSG00000048540|ENSG00000256564|ENSG00000255871|ENSG00000255740|ENSG00000256211|ENSG00000213235|ENSG00000212358|ENSG00000242991|ENSG00000256896|ENSG00000256756|ENSG00000256994|ENSG00000256389|ENSG00000206662|ENSG00000111404|ENSG00000139144|ENSG00000255892|ENSG00000255960|ENSG00000256138|ENSG00000139151|ENSG00000255993|ENSG00000255648|ENSG00000177938|ENSG00000227525…
12	56919201	59971201	119463	0	4	56	100	NACA|DDIT3|CDK4|LRIG3	RBMS2|BAZ2A|ATP5B|PTGES3|NACA|PRIM1|HSD17B6|SDR9C7|RDH16|GPR182|HBCBP|ZBTB39|TAC3|MYO1A|TMEM194A|NAB2|STAT6|LRP1|NXPH4|SHMT2|NDUFA4L2|STAC3|R3HDM2|RP11-123K3.4|AC126614.1|INHBC|INHBE|GLI1|ARHGAP9|MARS|DDIT3|MBD6|DCTN2|KIF5A|PIP4K2C|DTX3|ARHGEF25|SLC26A10|B4GALNT1|OS9|AGAP2|AGAP2-AS1|TSPAN31|CDK4|MARCH9|CYP27B1|METTL1|METTL21B|RP11-571M6.15|TSFM|AVIL|CTDSP2|XRCC6BP1|RP11-362K2.2|LRIG3|RP11-272B17.2	ENSG00000076067|ENSG00000076108|ENSG00000110955|ENSG00000110958|ENSG00000196531|ENSG00000198056|ENSG00000025423|ENSG00000170426|ENSG00000139547|ENSG00000166856|ENSG00000268162|ENSG00000166860|ENSG00000166863|ENSG00000166866|ENSG00000166881|ENSG00000166886|ENSG00000166888|ENSG00000123384|ENSG00000182379|ENSG00000182199|ENSG00000185633|ENSG00000185482|ENSG00000179912|ENSG00000258830|ENSG00000268367…	RBMS2|RNU6-343P|BAZ2A|ATP5B|SNORD59A|PTGES3|RN7SL809P|NACA|PRIM1|HSD17B6|RP11-74M13.4|RP11-74M13.3|SNORA48|SDR9C7|RDH16|GPR182|RP11-474N8.5|HBCBP|ZBTB39|TAC3|MYO1A|TMEM194A|NAB2|STAT6|AC023237.1|LRP1|RP11-545N8.3|MIR1228|NXPH4|Y_RNA|SHMT2|NDUFA4L2|STAC3|R3HDM2|RP11-123K3.4|RNU6-879P|AC126614.1|RP11-756H6.1|INHBC|INHBE|GLI1|ARHGAP9|MARS|RNU6-594P|RN7SL312P|DDIT3|MIR616|MBD6|DCTN2|KIF5A|PIP4K2C|DTX…	ENSG00000076067|ENSG00000201579|ENSG00000076108|ENSG00000110955|ENSG00000207031|ENSG00000110958|ENSG00000241217|ENSG00000196531|ENSG00000198056|ENSG00000025423|ENSG00000258679|ENSG00000258816|ENSG00000212383|ENSG00000170426|ENSG00000139547|ENSG00000166856|ENSG00000258442|ENSG00000268162|ENSG00000166860|ENSG00000166863|ENSG00000166866|ENSG00000166881|ENSG00000166886|ENSG00000166888|ENSG00000263832…
12	69038101	69416901	52436.3	0.01	1	6	17	MDM2	RAP1B|NUP107|SLC35E3|AC124890.1|MDM2|CPM	ENSG00000127314|ENSG00000111581|ENSG00000175782|ENSG00000251695|ENSG00000135679|ENSG00000135678	RAP1B|RP11-637A17.2|RPL7P42|NUP107|KRT8P39|SLC35E3|AC124890.1|RP11-611O2.2|MDM2|RP11-611O2.1|RP11-611O2.5|RP11-611O2.3|CPM|RNU7-4P|RP11-611O2.6|AC133749.1|PRELID2P1	ENSG00000127314|ENSG00000247363|ENSG00000241825|ENSG00000111581|ENSG00000233560|ENSG00000175782|ENSG00000251695|ENSG00000256678|ENSG00000135679|ENSG00000256325|ENSG00000257181|ENSG00000256664|ENSG00000135678|ENSG00000252770|ENSG00000257289|ENSG00000263910|ENSG00000257336
14	33407901	35914401	-5872.19	0.037	0	14	42		NPAS3|EGLN3|SPTSSA|EAPP|SNX6|CFL2|BAZ1A|SRP54|FAM177A1|PPP2R3C|KIAA0391|KIAA0391|PSMA6|NFKBIA	ENSG00000151322|ENSG00000129521|ENSG00000165389|ENSG00000129518|ENSG00000129515|ENSG00000165410|ENSG00000198604|ENSG00000100883|ENSG00000151327|ENSG00000092020|ENSG00000100890|ENSG00000258790|ENSG00000100902|ENSG00000100906	NPAS3|EGLN3|AL358340.1|EGLN3-AS1|AL356806.3|SPTSSA|RP11-671J11.1|EAPP|RP11-671J11.7|RP11-671J11.6|RNU1-27P|RNU1-28P|RP11-671J11.4|SNX6|RPS19P3|RNU6-1261P|RP11-434O22.2|CFL2|RP11-434O22.1|BAZ1A|AL355885.1|RNU7-41P|RP11-73E17.2|RP11-85K15.2|RP11-73E17.3|Y_RNA|IGBP1P1|SRP54|FAM177A1|PPP2R3C|KIAA0391|KIAA0391|RP11-173D9.1|RP11-173D9.5|RPL7AP3|RPL9P3|PSMA6|AL121594.1|RP11-561B11.3|RP11-561B11.1|NFKBIA…	ENSG00000151322|ENSG00000129521|ENSG00000265244|ENSG00000258897|ENSG00000223593|ENSG00000165389|ENSG00000237450|ENSG00000129518|ENSG00000259002|ENSG00000258612|ENSG00000206596|ENSG00000206588|ENSG00000259135|ENSG00000129515|ENSG00000240463|ENSG00000253003|ENSG00000241582|ENSG00000165410|ENSG00000243824|ENSG00000198604|ENSG00000263691|ENSG00000251726|ENSG00000258738|ENSG00000258704|ENSG00000258493…
15	35156501	37062401	-6761.21	0.055	0	5	31		AQR|ZNF770|AC114546.1|DPH6|C15orf41	ENSG00000021776|ENSG00000198146|ENSG00000212768|ENSG00000134146|ENSG00000186073	AQR|RP11-83J16.1|ZNF770|AC114546.1|RP11-463I20.3|RP11-463I20.2|RP11-323I15.3|NANOGP8|RP11-323I15.2|RP11-323I15.5|PRELID1P4|ANP32AP1|DPH6|RP11-150L8.3|RP11-150L8.4|MIR3942|RP11-139F4.2|HNRNPA1P45|DPH6-AS1|RP11-702M1.2|MIR4510|RP11-184D12.1|RP11-684B21.1|RP11-475A13.2|RP11-475A13.1|COX6CP4|C15orf41|RP11-618N24.1|LARP4P|TPST2P1|RP11-16L14.2	ENSG00000021776|ENSG00000231409|ENSG00000198146|ENSG00000212768|ENSG00000259181|ENSG00000259587|ENSG00000259665|ENSG00000255192|ENSG00000259397|ENSG00000259336|ENSG00000259592|ENSG00000259516|ENSG00000134146|ENSG00000259710|ENSG00000259585|ENSG00000265102|ENSG00000259688|ENSG00000259411|ENSG00000248079|ENSG00000259217|ENSG00000265098|ENSG00000259639|ENSG00000259245|ENSG00000259395|ENSG00000259737…
16	4027401	5129501	6045.22	0.019	0	29	45		ADCY9|SRL|TFAP4|GLIS2|PAM16|CORO7-PAM16|CORO7|VASN|DNAJA3|NMRAL1|HMOX2|CDIP1|C16orf96|UBALD1|MGRN1|NUDT16L1|ANKS3|C16orf71|ZNF500|SEPT12|SMIM22|ROGDI|GLYR1|UBN1|PPL|SEC14L5|NAGPA|ALG1|C16orf89	ENSG00000162104|ENSG00000185739|ENSG00000090447|ENSG00000126603|ENSG00000217930|ENSG00000103426|ENSG00000262246|ENSG00000168140|ENSG00000103423|ENSG00000153406|ENSG00000103415|ENSG00000089486|ENSG00000205832|ENSG00000153443|ENSG00000102858|ENSG00000168101|ENSG00000168096|ENSG00000166246|ENSG00000103199|ENSG00000140623|ENSG00000267795|ENSG00000067836|ENSG00000140632|ENSG00000118900|ENSG00000118898…	ADCY9|RP11-462G12.4|RP11-95P2.4|RP11-95P2.3|SRL|RP11-95P2.1|TFAP4|GLIS2|AC005356.1|PAM16|RP11-295D4.1|CORO7-PAM16|CORO7|VASN|DNAJA3|NMRAL1|HMOX2|CDIP1|C16orf96|RP11-709D24.5|SUB1P3|UBALD1|MGRN1|RN7SL850P|RP11-709D24.6|NUDT16L1|ANKS3|RP11-127I20.7|C16orf71|ZNF500|SEPT12|SMIM22|RP11-127I20.5|ROGDI|GLYR1|AC020663.1|UBN1|PPL|Y_RNA|SEC14L5|RP11-165E7.1|NAGPA|ALG1|C16orf89|RP11-10K17.3	ENSG00000162104|ENSG00000263159|ENSG00000262471|ENSG00000263105|ENSG00000185739|ENSG00000262468|ENSG00000090447|ENSG00000126603|ENSG00000262686|ENSG00000217930|ENSG00000262712|ENSG00000103426|ENSG00000262246|ENSG00000168140|ENSG00000103423|ENSG00000153406|ENSG00000103415|ENSG00000089486|ENSG00000205832|ENSG00000261789|ENSG00000261612|ENSG00000153443|ENSG00000102858|ENSG00000263955|ENSG00000261442…
16	84363801	85714601	5984.56	0.022	0	13	27		ATP2C2|TLDC1|COTL1|KLHL36|USP10|CRISPLD2|ZDHHC7|KIAA0513|FAM92B|CTC-786C10.1|RP11-680G10.1|GSE1|GINS2	ENSG00000064270|ENSG00000140950|ENSG00000103187|ENSG00000135686|ENSG00000103194|ENSG00000103196|ENSG00000153786|ENSG00000135709|ENSG00000153789|ENSG00000262601|ENSG00000261567|ENSG00000131149|ENSG00000131153	RP11-558A11.3|ATP2C2|RP11-517C16.2|TLDC1|RP11-517C16.4|COTL1|RP11-61F12.1|KLHL36|USP10|CRISPLD2|RP11-254F19.2|AC025280.1|RP11-254F19.3|ZDHHC7|KIAA0513|FAM92B|CTC-786C10.1|COX6CP16|LINC00311|MIR5093|RP11-680G10.1|AC092377.1|RP11-118F19.1|CTD-2542L18.1|GSE1|RN7SL381P|GINS2	ENSG00000260504|ENSG00000064270|ENSG00000261286|ENSG00000140950|ENSG00000261243|ENSG00000103187|ENSG00000261471|ENSG00000135686|ENSG00000103194|ENSG00000103196|ENSG00000260859|ENSG00000265249|ENSG00000260340|ENSG00000153786|ENSG00000135709|ENSG00000153789|ENSG00000262601|ENSG00000270313|ENSG00000179219|ENSG00000266307|ENSG00000261567|ENSG00000264203|ENSG00000270124|ENSG00000260417|ENSG00000131149…
18	25736501	27397901	-10002.2	0.007	0	1	11		CDH2	ENSG00000170558	CDH2|ARIH2P1|RP11-510D21.1|RP11-510D21.2|RNU6-408P|AC090349.1|AC105245.1|CTD-2515C13.1|CTD-2515C13.2|AC091321.1|RP11-784B15.1	ENSG00000170558|ENSG00000266296|ENSG00000265994|ENSG00000271238|ENSG00000251719|ENSG00000265730|ENSG00000212085|ENSG00000266479|ENSG00000265980|ENSG00000221731|ENSG00000264587
19	34288701	39415601	9068.6	0	0	139	263		KCTD15|LSM14A|KIAA0355|GPI|RP11-618P17.4|PDCD2L|UBA2|WTIP|SCGB2B2|ZNF302|ZNF181|ZNF599|ZNF30|ZNF792|GRAMD1A|SCN1B|HPN|AC020907.1|FXYD3|LGI4|FXYD1|FXYD7|FXYD5|FAM187B|LSR|USF2|HAMP|MAG|CD22|FFAR1|FFAR3|GPR42|FFAR2|KRTDAP|DMKN|SBSN|GAPDHS|TMEM147|ATP4A|HAUS5|RBM42|ETV2|COX6B1|UPK1A|ZBTB32|KMT2B|IGFLR1|AD000671.6|U2AF1L4|PSENEN|AC002398.9|LIN37|HSPB6|C19orf55|ARHGAP33|PRODH2|NPHS1|KIRREL2|APLP1|NFKB…	ENSG00000153885|ENSG00000257103|ENSG00000166398|ENSG00000105220|ENSG00000266953|ENSG00000126249|ENSG00000126261|ENSG00000142279|ENSG00000205209|ENSG00000089335|ENSG00000197841|ENSG00000153896|ENSG00000168661|ENSG00000180884|ENSG00000089351|ENSG00000105711|ENSG00000105707|ENSG00000179066|ENSG00000089356|ENSG00000153902|ENSG00000266964|ENSG00000221946|ENSG00000089327|ENSG00000177558|ENSG00000105699…	KCTD15|RN7SL150P|RPS4XP23|RPS4XP20|RPS4XP21|CHCHD2P3|LSM14A|KIAA0355|RPL29P33|AC010504.2|GPI|RP11-618P17.4|PDCD2L|RN7SL154P|CTD-2588C8.8|UBA2|WTIP|RPS26P55|ZNF807|AC008747.1|SCGB1B2P|SCGB2B2|CTD-2553L13.7|SNORD111|CTD-2553L13.4|SCGB2B3P|AC020910.2|ZNF302|AC020910.1|ZNF181|ZNF599|CTC-523E23.10|CTC-523E23.4|CTC-523E23.1|CTC-523E23.9|CTC-523E23.5|AC008555.1|CTC-523E23.11|AC008555.2|LOC401913|LINC009…	ENSG00000153885|ENSG00000240626|ENSG00000239253|ENSG00000249987|ENSG00000186008|ENSG00000270849|ENSG00000257103|ENSG00000166398|ENSG00000257074|ENSG00000267219|ENSG00000105220|ENSG00000266953|ENSG00000126249|ENSG00000264317|ENSG00000267024|ENSG00000126261|ENSG00000142279|ENSG00000239210|ENSG00000248830|ENSG00000221584|ENSG00000268751|ENSG00000205209|ENSG00000271049|ENSG00000252230|ENSG00000268683…
20	3684901	4517301	2882.16	0.035	0	13	20		SIGLEC1|HSPA12B|C20orf27|SPEF1|CENPB|CDC25B|AP5S1|MAVS|PANK2|RNF24|RP11-352D3.2|SMOX|ADRA1D	ENSG00000088827|ENSG00000132622|ENSG00000101220|ENSG00000101222|ENSG00000125817|ENSG00000101224|ENSG00000125843|ENSG00000088888|ENSG00000125779|ENSG00000101236|ENSG00000205300|ENSG00000088826|ENSG00000171873	SIGLEC1|HSPA12B|C20orf27|SPEF1|CENPB|CDC25B|AP5S1|MAVS|RP11-119B16.2|PANK2|MIR103A2|RNF24|FTLP3|RPL21P2|RP11-352D3.2|SMOX|RP4-779E11.3|ADRA1D|RP11-307O10.1|RP5-1164C1.2	ENSG00000088827|ENSG00000132622|ENSG00000101220|ENSG00000101222|ENSG00000125817|ENSG00000101224|ENSG00000125843|ENSG00000088888|ENSG00000229539|ENSG00000125779|ENSG00000199024|ENSG00000101236|ENSG00000226608|ENSG00000215063|ENSG00000205300|ENSG00000088826|ENSG00000230176|ENSG00000171873|ENSG00000236387|ENSG00000238282
20	58229601	58514701	-2890.01	0.003	0	4	5		PHACTR3|SYCP2|FAM217B|PPP1R3D	ENSG00000087495|ENSG00000196074|ENSG00000196227|ENSG00000132825	PHACTR3|RNU7-141P|SYCP2|FAM217B|PPP1R3D	ENSG00000087495|ENSG00000238777|ENSG00000196074|ENSG00000196227|ENSG00000132825
21	9411001	11188101	-5284.48	0	0	1	19		TPTE	ENSG00000166157	CR381670.1|MIR3648|MIR3687|TEKT4P2|CR392039.2|CR392039.1|CR381653.1|RN7SL52P|SNORA70|bP-21201H5.1|IGHV1OR21-1|AF254982.2|SLC25A15P4|TPTE|CYCSP41|BAGE2|VN1R7P|AP003900.6|EIF3FP1	ENSG00000238411|ENSG00000264462|ENSG00000264063|ENSG00000188681|ENSG00000239179|ENSG00000239107|ENSG00000263839|ENSG00000264002|ENSG00000252199|ENSG00000270533|ENSG00000169861|ENSG00000235476|ENSG00000223925|ENSG00000166157|ENSG00000227691|ENSG00000187172|ENSG00000231962|ENSG00000271308|ENSG00000234643
 start : the start of the cluster  end : the end of the cluster  pvalue : P-value given by the FDC option cnt.genes.census : The number of Cancer Gene census genes within the cluster  cnt.genes.protein_coding : The number of protein coding genes within the cluster  cnt.genes.all : The number of ensemble genes within the cluster genes.census : The name of the Cancer Gene census genes  genes.…

## Sheet: FDC2
chr	start	end	score	pvalue	cnt.census	cnt.genes.protein_coding	cnt.genes.all	genes.census	genes.protein_coding	gids.protein_coding	genes.all	gids.all
1	31193001	31830201	2525.94	0.094	0	7	22		MATN1|LAPTM5|SDC3|PUM1|NKAIN1|SNRNP40|ZCCHC17	ENSG00000162510|ENSG00000162511|ENSG00000162512|ENSG00000134644|ENSG00000084628|ENSG00000060688|ENSG00000121766	MATN1|MATN1-AS1|LAPTM5|MIR4420|RP5-1125N11.1|RP1-65J11.1|RN7SKP91|RP1-65J11.5|SDC3|PUM1|SNORD103A|SNORD103B|SNORD85|RP11-201O14.1|RP11-201O14.2|SEPW1P|RP11-490K7.1|NKAIN1|SNRNP40|RP11-490K7.4|ZCCHC17|RP11-266K22.2	ENSG00000162510|ENSG00000186056|ENSG00000162511|ENSG00000264773|ENSG00000229607|ENSG00000223382|ENSG00000222784|ENSG00000235143|ENSG00000162512|ENSG00000134644|ENSG00000200154|ENSG00000202107|ENSG00000200181|ENSG00000237329|ENSG00000232768|ENSG00000215900|ENSG00000225142|ENSG00000084628|ENSG00000060688|ENSG00000229447|ENSG00000121766|ENSG00000229044
1	50107201	50115101	-32.8927	0.0164835	0	1	1		AGBL4	ENSG00000186094	AGBL4	ENSG00000186094
1	56115501	56230201	-438.072	0.0262892	0	0	1				RP11-466L17.1	ENSG00000234810
1	59707301	61854701	-7863.09	0.015	0	5	18		FGGY|HOOK1|CYP2J2|C1orf87|NFIA	ENSG00000172456|ENSG00000134709|ENSG00000134716|ENSG00000162598|ENSG00000162599	RP11-467C18.1|FGGY|MIR4711|RP4-782L23.2|RP4-782L23.1|HOOK1|CYP2J2|RN7SL475P|C1orf87|PGBD4P8|RP11-575B7.3|RP11-776H12.1|RP11-436K8.1|NFIA|RP4-668G5.1|AC096534.1|RP4-802A10.1|RP5-833A20.1	ENSG00000270457|ENSG00000172456|ENSG00000266150|ENSG00000226883|ENSG00000231816|ENSG00000134709|ENSG00000134716|ENSG00000265535|ENSG00000162598|ENSG00000229332|ENSG00000238242|ENSG00000226476|ENSG00000231252|ENSG00000162599|ENSG00000237928|ENSG00000263380|ENSG00000270742|ENSG00000237853
1	63063901	63071801	-36.311	0.0164835	0	2	2		DOCK7|ANGPTL3	ENSG00000116641|ENSG00000132855	DOCK7|ANGPTL3	ENSG00000116641|ENSG00000132855
1	142535101	142540801	7.34206	0.0982659	0	0	1				NA	NA
1	152282601	152314701	-243.16	0	0	1	2		FLG	ENSG00000143631	FLG-AS1|FLG	ENSG00000237975|ENSG00000143631
1	163746601	163755901	-53.5809	0.00503778	0	0	1				NA	NA
1	164232801	164259801	-88.0625	0.04375	0	0	1				NA	NA
1	192983601	192990801	-33.1315	0.014245	0	1	1		UCHL5	ENSG00000116750	UCHL5	ENSG00000116750
1	195600201	195607301	-18.9428	0.0775862	0	0	1				NA	NA
1	197458201	197667501	-1373.42	0.011011	0	1	3		DENND1B	ENSG00000213047	DENND1B|Y_RNA|EEF1A1P32	ENSG00000213047|ENSG00000207139|ENSG00000213046
1	203277901	205825501	110990	0	3	37	79	MDM4|ELK4|SLC45A3	BTG2|FMOD|PRELP|OPTC|ATP2B4|LAX1|ZC3H11A|ZBED6|SNRPE|SOX13|ETNK2|REN|KISS1|GOLT1A|PLEKHA6|PPP1R15B|PIK3C2B|MDM4|LRRN2|NFASC|CNTN2|TMEM81|RBBP5|DSTYK|TMCC2|NUAK2|KLHDC8A|LEMD1|CDK18|MFSD4|ELK4|SLC45A3|NUCKS1|AC119673.1|RAB7L1|SLC41A1|PM20D1	ENSG00000159388|ENSG00000122176|ENSG00000188783|ENSG00000188770|ENSG00000058668|ENSG00000122188|ENSG00000058673|ENSG00000257315|ENSG00000182004|ENSG00000143842|ENSG00000143845|ENSG00000143839|ENSG00000170498|ENSG00000174567|ENSG00000143850|ENSG00000158615|ENSG00000133056|ENSG00000198625|ENSG00000170382|ENSG00000163531|ENSG00000184144|ENSG00000174529|ENSG00000117222|ENSG00000133059|ENSG00000133069…	BTG2|RNU6-487P|FMOD|RP11-435P24.2|RP11-435P24.3|PRELP|OPTC|ATP2B4|RP11-90O23.1|SNORA77|LAX1|ZC3H11A|ZBED6|RP11-397P13.6|RP11-397P13.7|SNRPE|KRT8P29|HSPE1P6|CBX1P3|AC096645.1|LINC00303|SOX13|RP11-74C13.4|ETNK2|RP11-74C13.3|REN|RP11-203F10.1|KISS1|GOLT1A|PLEKHA6|RP11-203F10.5|RP11-203F10.6|RP11-739N20.2|RP11-739N20.3|PPP1R15B|PIK3C2B|MDM4|RP11-430C7.2|RNA5SP74|RP11-430C7.4|LRRN2|RP11-430C7.5|AL1617…	ENSG00000159388|ENSG00000202300|ENSG00000122176|ENSG00000229652|ENSG00000271588|ENSG00000188783|ENSG00000188770|ENSG00000058668|ENSG00000236035|ENSG00000221643|ENSG00000122188|ENSG00000058673|ENSG00000257315|ENSG00000227417|ENSG00000223505|ENSG00000182004|ENSG00000236430|ENSG00000232917|ENSG00000237379|ENSG00000211554|ENSG00000176754|ENSG00000143842|ENSG00000261065|ENSG00000143845|ENSG00000230550…
1	209879601	211751501	-7415.37	0.014	0	13	32		HSD11B1|TRAF3IP3|C1orf74|IRF6|DIEXF|SYT14|SERTAD4|HHAT|KCNH1|RCOR3|TRAF5|RD3|SLC30A1	ENSG00000117594|ENSG00000009790|ENSG00000162757|ENSG00000117595|ENSG00000117597|ENSG00000143469|ENSG00000082497|ENSG00000054392|ENSG00000143473|ENSG00000117625|ENSG00000082512|ENSG00000198570|ENSG00000170385	RP1-28O10.1|HSD11B1|ADORA2BP|TRAF3IP3|C1orf74|IRF6|RP3-434O14.8|DIEXF|SYT14|SERTAD4-AS1|SERTAD4|ST13P19|RP4-667H12.4|HHAT|RNU5A-8P|RP5-879K22.1|KCNH1|IPO8P1|KCNH1-IT1|RP11-543B16.1|RP11-543B16.3|RP11-543B16.2|AC092017.1|RCOR3|TRAF5|LINC00467|SNX25P1|RP11-318L16.6|ARPC3P2|RD3|RP11-359E8.3|SLC30A1	ENSG00000227591|ENSG00000117594|ENSG00000236136|ENSG00000009790|ENSG00000162757|ENSG00000117595|ENSG00000232222|ENSG00000117597|ENSG00000143469|ENSG00000203706|ENSG00000082497|ENSG00000228110|ENSG00000233455|ENSG00000054392|ENSG00000200972|ENSG00000270936|ENSG00000143473|ENSG00000224668|ENSG00000234233|ENSG00000234004|ENSG00000223562|ENSG00000226986|ENSG00000221488|ENSG00000117625|ENSG00000082512…
1	219354301	219369901	-43.93	0.0758065	0	1	1		LYPLAL1	ENSG00000143353	LYPLAL1	ENSG00000143353
1	219958701	225588901	-10985.3	0.093	0	33	113		SLC30A10|EPRS|BPNT1|IARS2|RAB3GAP2|AC096644.1|MARK1|C1orf115|MARC2|MARC1|HLX|DUSP10|HHIPL2|TAF1A|MIA3|AIDA|BROX|FAM177B|DISP1|TLR5|SUSD4|C1orf65|CAPN8|CAPN2|TP53BP2|AC138393.1|FBXO28|DEGS1|NVL|CNIH4|WDR26|CNIH3|DNAH14	ENSG00000196660|ENSG00000136628|ENSG00000162813|ENSG00000067704|ENSG00000118873|ENSG00000224867|ENSG00000116141|ENSG00000162817|ENSG00000117791|ENSG00000186205|ENSG00000136630|ENSG00000143507|ENSG00000143512|ENSG00000143498|ENSG00000154305|ENSG00000186063|ENSG00000162819|ENSG00000197520|ENSG00000154309|ENSG00000187554|ENSG00000143502|ENSG00000178395|ENSG00000203697|ENSG00000162909|ENSG00000143514…	SLC30A10|U3|EPRS|snoU13|BPNT1|IARS2|MIR215|MIR194-1|snoU13|RPS15AP12|RAB3GAP2|SNORA36B|RP11-568G11.4|RP11-568G11.5|MORF4L1P1|AURKAPS1|XRCC6P3|RP11-302I18.1|RP11-302I18.3|RP11-410C4.5|AC096644.1|RP11-410C4.1|RP11-410C4.2|SLMO2P1|RP11-410C4.4|MARK1|RN7SL464P|HDAC1P2|RP11-322F10.2|C1orf115|MARC2|MARC1|RNU6ATAC35P|RP11-295M18.6|RP11-295M18.2|HLA-AS1|HLX|RP11-453O22.1|RP11-421L10.1|RP11-103C3.1|RP11-1…	ENSG00000196660|ENSG00000221673|ENSG00000136628|ENSG00000238798|ENSG00000162813|ENSG00000067704|ENSG00000207590|ENSG00000207624|ENSG00000238576|ENSG00000232134|ENSG00000118873|ENSG00000222370|ENSG00000270585|ENSG00000270708|ENSG00000218283|ENSG00000213033|ENSG00000230318|ENSG00000232883|ENSG00000226927|ENSG00000260505|ENSG00000224867|ENSG00000235163|ENSG00000234863|ENSG00000226226|ENSG00000231529…
2	56912501	56938701	-103.69	0.025974	0	0	1				NA	NA
2	81656701	81688201	-208.468	0.00374532	0	0	1				NA	NA
2	92265801	92326301	293.501	0.002849	0	0	1				NA	NA
2	108442601	108446101	-55.457	0	0	1	2		RGPD4	ENSG00000196862	RGPD4-AS1|RGPD4	ENSG00000230651|ENSG00000196862
2	108446201	108453401	13.6001	0.079646	0	1	1		RGPD4	ENSG00000196862	RGPD4	ENSG00000196862
2	117796501	117809401	-115.287	0.0104987	0	0	1				NA	NA
2	124051201	124088201	-207.831	0.0060024	0	0	1				NA	NA
2	166847401	166876701	-86.8243	0.0727273	0	1	2		SCN1A	ENSG00000144285	AC010127.3|SCN1A	ENSG00000236107|ENSG00000144285
2	170318701	170325201	-130.498	0.00510204	0	0	1				NA	NA
2	177185601	177201001	-202.359	0.00192308	0	1	1		MTX2	ENSG00000128654	MTX2	ENSG00000128654
2	181912801	181941401	-97.7883	0.0551905	0	1	2		UBE2E3	ENSG00000170035	UBE2E3|AC068196.1	ENSG00000170035|ENSG00000238171
2	183194501	183441301	-1374.96	0.0941884	0	1	1		PDE1A	ENSG00000115252	PDE1A	ENSG00000115252
2	187699501	187712401	-45.4099	0.0787402	0	1	1		ZSWIM2	ENSG00000163012	ZSWIM2	ENSG00000163012
2	213161401	213188101	-109.226	0.019802	0	1	1		ERBB4	ENSG00000178568	ERBB4	ENSG00000178568
2	233933901	235859501	-7083.54	0	0	19	45		INPP5D|ATG16L1|SAG|DGKD|USP40|UGT1A8|UGT1A10|UGT1A9|UGT1A7|UGT1A6|UGT1A5|UGT1A4|UGT1A3|UGT1A1|MROH2A|HJURP|TRPM8|SPP2|ARL4C	ENSG00000168918|ENSG00000085978|ENSG00000130561|ENSG00000077044|ENSG00000085982|ENSG00000241635|ENSG00000242515|ENSG00000241119|ENSG00000244122|ENSG00000167165|ENSG00000240224|ENSG00000244474|ENSG00000243135|ENSG00000242366|ENSG00000185038|ENSG00000123485|ENSG00000144481|ENSG00000072080|ENSG00000188042	INPP5D|RN7SL32P|ATG16L1|SCARNA5|SCARNA6|SAG|RP11-400N9.1|DGKD|AC019221.4|Y_RNA|USP40|RP11-289A15.1|UGT1A12P|UGT1A11P|UGT1A8|UGT1A10|UGT1A13P|UGT1A9|UGT1A7|UGT1A6|AC114812.8|UGT1A5|UGT1A4|RPL17P11|UGT1A3|AC114812.9|DNAJB3|UGT1A2P|AC114812.10|AC114812.5|UGT1A1|MROH2A|HJURP|MSL3P1|TRPM8|AC005538.5|SPP2|AC006037.2|RP11-309M7.1|AC097713.5|AC097713.3|AC097713.4|HSPE1P9|ARL4C|AC010148.1	ENSG00000168918|ENSG00000263941|ENSG00000085978|ENSG00000252010|ENSG00000251791|ENSG00000130561|ENSG00000259793|ENSG00000077044|ENSG00000243637|ENSG00000201013|ENSG00000085982|ENSG00000271639|ENSG00000228949|ENSG00000227846|ENSG00000241635|ENSG00000242515|ENSG00000234143|ENSG00000241119|ENSG00000244122|ENSG00000167165|ENSG00000224814|ENSG00000240224|ENSG00000244474|ENSG00000233445|ENSG00000243135…
3	628101	656401	-171.043	0.00414079	0	0	1				AC090044.1	ENSG00000224957
3	35359901	35402401	-444.055	0	0	0	1				NA	NA
3	35714801	35746601	-102.499	0.0586011	0	1	1		ARPP21	ENSG00000172995	ARPP21	ENSG00000172995
3	71803901	71809201	22.4739	0	0	2	2		EIF4E3|GPR27	ENSG00000163412|ENSG00000170837	EIF4E3|GPR27	ENSG00000163412|ENSG00000170837
3	76801301	76843901	-425.135	0	0	1	1		ROBO2	ENSG00000185008	ROBO2	ENSG00000185008
3	78458501	78488601	-139.878	0.0233463	0	0	1				NA	NA
3	82389001	82420001	-73.4207	0.0963391	0	0	1				RP11-260O18.1	ENSG00000239440
3	86350001	86378001	-155.585	0.0083682	0	0	1				NA	NA
3	86906201	86909801	-11.5676	0.0943396	0	0	1				NA	NA
3	95152601	95166701	-33.1372	0.0217391	0	0	1				NA	NA
3	114698801	115751901	-6058.39	0.064	0	3	8		ZBTB20|GAP43|LSAMP	ENSG00000181722|ENSG00000172020|ENSG00000185565	ZBTB20|ZBTB20-AS4|RP11-190P13.2|RP11-190P13.1|GAP43|RP11-326J18.1|LSAMP|RN7SL815P	ENSG00000181722|ENSG00000242767|ENSG00000242880|ENSG00000244157|ENSG00000172020|ENSG00000241596|ENSG00000185565|ENSG00000243359
3	129760601	129808301	-456.103	0.00614439	0	0	3				RP11-77P16.3|ALG1L2|RP11-93K22.13	ENSG00000251610|ENSG00000251287|ENSG00000248243
3	161714701	161758401	-206.713	0.0590112	0	0	1				NA	NA
3	165951401	165959101	-16.5575	0.0272727	0	0	1				NA	NA
3	178474201	178478601	-25.2573	0	0	1	2		KCNMB2	ENSG00000197584	KCNMB2|RP11-385J1.2	ENSG00000197584|ENSG00000237978
4	31814801	31837801	-124.624	0.00210084	0	0	1				NA	NA
4	45023501	45030301	-55.5754	0.00862069	0	0	1				RP11-362I1.1	ENSG00000248744
4	49095601	49660001	-3547.28	0.001	0	0	27				AC118282.3|AC118282.2|AC118282.1|RP11-1281K21.2|AC118282.4|RP11-1281K21.3|SNX18P23|RP11-1281K21.1|RP11-1281K21.6|RP11-1281K21.7|RP11-241F15.1|ANKRD20A17P|RP11-241F15.3|RP11-241F15.5|RP11-1281K21.9|RP11-1281K21.10|RP11-241F15.6|RP11-241F15.7|RP11-241F15.9|SNX18P24|RP11-241F15.10|AC119751.5|SNX18P25|AC119751.1|AC119751.3|AC119751.2|AC119751.4	ENSG00000222437|ENSG00000221747|ENSG00000221415|ENSG00000249828|ENSG00000266337|ENSG00000249079|ENSG00000250016|ENSG00000237961|ENSG00000268736|ENSG00000248946|ENSG00000248583|ENSG00000251056|ENSG00000250769|ENSG00000248532|ENSG00000269848|ENSG00000268967|ENSG00000268391|ENSG00000232471|ENSG00000251630|ENSG00000251539|ENSG00000250753|ENSG00000265591|ENSG00000249337|ENSG00000221075|ENSG00000221334…
4	52660101	52681301	-75.228	0.00649351	0	0	1				NA	NA
4	52663201	56488401	97355.7	0	4	21	77	FIP1L1|PDGFRA|KIT|KDR	DCUN1D4|LRRC66|SGCB|SPATA18|USP46|ERVMER34-1|RASL11B|SCFD2|FIP1L1|LNX1|CHIC2|AC110792.1|GSX2|PDGFRA|KIT|KDR|SRD5A3|TMEM165|CLOCK|PDCL2|NMU	ENSG00000109184|ENSG00000188993|ENSG00000163069|ENSG00000163071|ENSG00000109189|ENSG00000226887|ENSG00000128045|ENSG00000184178|ENSG00000145216|ENSG00000072201|ENSG00000109220|ENSG00000269506|ENSG00000180613|ENSG00000134853|ENSG00000157404|ENSG00000128052|ENSG00000128039|ENSG00000134851|ENSG00000134852|ENSG00000163440|ENSG00000109255	DCUN1D4|DUTP7|RP11-365H22.2|RP11-61F5.1|LRRC66|SGCB|RP11-535C7.1|SPATA18|RP11-588F10.1|RNU6-1252P|snoU13|USP46|USP46-AS1|RP11-177B4.2|DANCR|MIR4449|SNORA26|RP11-177B4.1|ERVMER34-1|SNORA26|AC104066.1|Y_RNA|RP11-752D24.3|RASL11B|SCFD2|RP11-752D24.2|RNU6-310P|FIP1L1|LNX1|LNX1-AS1|RP11-18M17.1|LNX1-AS2|RP11-317M11.1|RP11-89B16.1|RP11-89B16.2|RPL21P44|RP11-571I18.4|CHIC2|AC110792.1|RP11-571I18.2|MORF4…	ENSG00000109184|ENSG00000250473|ENSG00000272576|ENSG00000243929|ENSG00000188993|ENSG00000163069|ENSG00000251040|ENSG00000163071|ENSG00000251286|ENSG00000199924|ENSG00000239068|ENSG00000109189|ENSG00000248866|ENSG00000260120|ENSG00000226950|ENSG00000264585|ENSG00000212588|ENSG00000248375|ENSG00000226887|ENSG00000212490|ENSG00000266656|ENSG00000199901|ENSG00000250302|ENSG00000128045|ENSG00000184178…
4	64713601	64717301	-29.4571	0.0138889	0	0	1				NA	NA
4	71485401	71489301	-125.194	0	0	0	1				NA	NA
4	96784701	96813801	-86.3365	0.0247788	0	0	1				RNU6-1059P	ENSG00000200622
4	149413401	149417201	-72.3484	0	0	0	1				NA	NA
4	174403101	174406601	-38.9109	0.00740741	0	0	1				NA	NA
4	187880101	187896601	52.1421	0	0	0	1				NA	NA
5	10344601	10348101	-25.7599	0	0	0	1				NA	NA
5	26289701	26319601	-90.3677	0.0410714	0	0	1				NA	NA
5	45876801	46405601	1979.57	0.00619195	0	0	1				CTD-2013M15.1	ENSG00000250122
5	50805301	50866601	-345.347	0.0141388	0	0	1				NA	NA
5	85615301	85675901	-162.32	0.0531777	0	0	2				CTC-261N6.3|CTC-261N6.1	ENSG00000248195|ENSG00000248363
5	86956001	86977901	-110.759	0.0210526	0	0	1				CTD-2316B1.1	ENSG00000249362
5	93209001	93252701	-128.038	0.0379363	0	1	1		FAM172A	ENSG00000113391	FAM172A	ENSG00000113391
5	98514901	98582701	26.2593	0.0833333	0	0	1				NA	NA
5	99049501	99078801	-95.7337	0.0351201	0	0	1				NA	NA
5	100524601	100769701	-508.238	0.0133883	0	0	1				NA	NA
5	101328601	101343501	-50.4116	0.0109489	0	0	1				NA	NA
5	117457501	117491801	-353.577	0	0	0	1				CTD-3179P9.1	ENSG00000249797
6	19039101	19051701	-225.268	0	0	0	1				NA	NA
6	32448701	32604101	-1461.73	0	0	3	5		HLA-DRB5|HLA-DRB1|HLA-DQA1	ENSG00000198502|ENSG00000196126|ENSG00000196735	HLA-DRB5|RNU1-61P|HLA-DRB6|HLA-DRB1|HLA-DQA1	ENSG00000198502|ENSG00000251916|ENSG00000229391|ENSG00000196126|ENSG00000196735
6	49913001	49941801	-129.627	0.064759	0	3	3		DEFB133|DEFB114|DEFB113	ENSG00000214643|ENSG00000177684|ENSG00000214642	DEFB133|DEFB114|DEFB113	ENSG00000214643|ENSG00000177684|ENSG00000214642
6	93822401	93852301	-176.739	0.0243902	0	0	1				NA	NA
6	102467901	102521101	-288.21	0.02019	0	1	1		GRIK2	ENSG00000164418	GRIK2	ENSG00000164418
6	106784301	108840801	49466.3	0.013	0	13	51		AIM1|RTN4IP1|QRSL1|C6orf203|BEND3|PDSS2|SOBP|SCML4|SEC63|OSTM1|NR2E1|SNX3|LACE1	ENSG00000112297|ENSG00000130347|ENSG00000130348|ENSG00000130349|ENSG00000178409|ENSG00000164494|ENSG00000112320|ENSG00000146285|ENSG00000025796|ENSG00000081087|ENSG00000112333|ENSG00000112335|ENSG00000135537	RP11-404H14.1|Y_RNA|RNA5SP211|Y_RNA|AIM1|RTN4IP1|RNU6-527P|QRSL1|RPL21P65|RP1-60O19.2|RP1-60O19.1|RNU6-117P|MIR587|C6orf203|BEND3|RNU6-1299P|PDSS2|AL591516.5|AL591516.3|AL591516.2|RPS24P12|AL591516.1|AL591516.4|AL590489.1|SOBP|RP1-67A8.3|SCML4|SEC63|RNU6-437P|RPL23AP50|RP1-191J18.66|RP1-191J18.65|SNORA73|MTHFD2P3|RPL3P7|RP1-111B22.3|OSTM1|Y_RNA|OSTM1-AS1|NR2E1|SNX3|snoU13|RP1-128O3.5|RNA5SP212|RP…	ENSG00000233941|ENSG00000207499|ENSG00000202386|ENSG00000200314|ENSG00000112297|ENSG00000130347|ENSG00000200295|ENSG00000130348|ENSG00000216977|ENSG00000229654|ENSG00000235142|ENSG00000202285|ENSG00000207577|ENSG00000130349|ENSG00000178409|ENSG00000252125|ENSG00000164494|ENSG00000214985|ENSG00000203384|ENSG00000203285|ENSG00000220237|ENSG00000203284|ENSG00000213167|ENSG00000203281|ENSG00000112320…
6	162272701	164169001	-7932.19	0.003	0	4	12		PARK2|PACRG|AL078585.1|QKI	ENSG00000185345|ENSG00000112530|ENSG00000225683|ENSG00000112531	PARK2|KRT8P44|PACRG|RP11-157L10.1|RP1-257A15.1|AL078585.1|snoU13|RP3-495O10.1|CAHM|QKI|RP5-826L7.1|RP1-230L10.1	ENSG00000185345|ENSG00000227913|ENSG00000112530|ENSG00000217557|ENSG00000225437|ENSG00000225683|ENSG00000239136|ENSG00000217514|ENSG00000270419|ENSG00000112531|ENSG00000228692|ENSG00000235538
6	164542401	164547801	-60.9759	0	0	0	1				NA	NA
6	170965101	171041901	1028.62	0	0	0	2				XX-C2158C12.1|XX-C2158C12.2	ENSG00000234986|ENSG00000213863
7	5946201	6020201	-876.829	0.00108225	1	3	3	PMS2	CCZ1|RSPH10B|PMS2	ENSG00000122674|ENSG00000155026|ENSG00000122512	CCZ1|RSPH10B|PMS2	ENSG00000122674|ENSG00000155026|ENSG00000122512
7	20316401	20323501	-54.6595	0.0902778	0	0	1				NA	NA
7	53982101	56449401	504208	0	1	16	63	EGFR	VSTM2A|SEC61G|EGFR|LANCL2|VOPP1|SEPT14|MRPS17|ZNF713|GBAS|MRPS17|PSPH|CCT6A|SUMF2|PHKG1|CHCHD2|NUPR1L	ENSG00000170419|ENSG00000132432|ENSG00000146648|ENSG00000132434|ENSG00000154978|ENSG00000154997|ENSG00000249773|ENSG00000178665|ENSG00000146729|ENSG00000239789|ENSG00000146733|ENSG00000146731|ENSG00000129103|ENSG00000164776|ENSG00000106153|ENSG00000185290	RP11-806J6.1|RP11-436F9.1|snoU13|SLC25A5P3|VSTM2A|GS1-18A18.1|GS1-18A18.2|RNU6-1125P|RPL31P35|SEC61G|RP11-745C15.2|SNORA73|RP4-791C19.1|EGFR|EGFR-AS1|RP11-339F13.2|CALM1P2|RP11-775L16.1|LANCL2|VOPP1|RP11-310H4.1|RP11-310H4.2|RP11-310H4.3|CDC42P2|TUBBP6|RP11-310H4.6|FKBP9L|RNU6-389P|SUMO2P3|CICP11|PSPHP1|RNU6-1126P|SEPT14|RP11-419M24.2|CICP12|RP11-419M24.1|RP11-419M24.5|RP11-419M24.4|MRPS17|ZNF713…	ENSG00000238131|ENSG00000231427|ENSG00000238354|ENSG00000213673|ENSG00000170419|ENSG00000224223|ENSG00000228735|ENSG00000200471|ENSG00000232612|ENSG00000132432|ENSG00000234707|ENSG00000252054|ENSG00000218586|ENSG00000146648|ENSG00000224057|ENSG00000237210|ENSG00000230564|ENSG00000230936|ENSG00000132434|ENSG00000154978|ENSG00000223475|ENSG00000233977|ENSG00000231394|ENSG00000234844|ENSG00000235207…
7	61054301	62837301	-3236.09	0.015	0	1	23		AC006455.1	ENSG00000230000	RP11-715L17.1|RNU6-417P|RP11-196D18.1|RP11-196D18.2|AC069285.1|ZNF90P3|RP11-196D18.4|RP11-196D18.5|snoU2_19|RP11-373D7.1|PHKG1P1|RP5-905H7.3|SEPT7P4|RP5-905H7.4|ZNF733P|RP5-905H7.9|RP5-905H7.5|RP5-905H7.6|AC006455.1|RP5-905H7.10|RP5-905H7.7|RP5-905H7.8|VN1R31P	ENSG00000233918|ENSG00000207443|ENSG00000227148|ENSG00000233454|ENSG00000265865|ENSG00000233782|ENSG00000234312|ENSG00000231523|ENSG00000199231|ENSG00000237572|ENSG00000226075|ENSG00000244550|ENSG00000240651|ENSG00000236638|ENSG00000185037|ENSG00000226587|ENSG00000227298|ENSG00000232165|ENSG00000230000|ENSG00000227545|ENSG00000227923|ENSG00000229301|ENSG00000236284
7	65240401	65291901	881.949	0.0252525	0	0	2				RP11-479O9.2|RNU6-912P	ENSG00000224316|ENSG00000200670
7	73002401	73004901	-15.9833	0.0983607	0	0	1				NA	NA
7	76143301	76170801	-754.041	0.001321	0	1	5		UPK3B	ENSG00000243566	UPK3B|AC004980.8|Y_RNA|AC004980.9|AC004980.11	ENSG00000243566|ENSG00000250778|ENSG00000238560|ENSG00000230305|ENSG00000185040
7	112435701	112438401	-62.9306	0	0	0	1				NA	NA
7	126044701	126108701	-357.038	0.0388457	0	1	2		GRM8	ENSG00000179603	AC000370.2|GRM8	ENSG00000241921|ENSG00000179603
7	142475701	142486201	-110.291	0.0623782	0	0	1				PRSS3P2	ENSG00000250606
7	150567001	150811601	6106.45	0.0717949	0	10	12		KCNH2|NOS3|ATG9B|ABCB8|ASIC3|CDK5|SLC4A2|FASTK|TMUB1|AGAP3	ENSG00000055118|ENSG00000164867|ENSG00000181652|ENSG00000197150|ENSG00000213199|ENSG00000164885|ENSG00000164889|ENSG00000164896|ENSG00000164897|ENSG00000133612	KCNH2|NOS3|ATG9B|ABCB8|RP11-148K1.10|ASIC3|CDK5|SLC4A2|RP11-148K1.12|FASTK|TMUB1|AGAP3	ENSG00000055118|ENSG00000164867|ENSG00000181652|ENSG00000197150|ENSG00000243433|ENSG00000213199|ENSG00000164885|ENSG00000164889|ENSG00000244151|ENSG00000164896|ENSG00000164897|ENSG00000133612
7	153749801	156394701	-4123.94	0.008	0	15	35		DPP6|PAXIP1-AS2|PAXIP1|HTR5A-AS1|HTR5A|AC099552.4|INSIG1|BLACE|AC008060.7|EN2|CNPY1|AC009403.2|RBM33|SHH|AC021218.2	ENSG00000130226|ENSG00000214106|ENSG00000157212|ENSG00000220575|ENSG00000157219|ENSG00000217825|ENSG00000186480|ENSG00000204960|ENSG00000218672|ENSG00000164778|ENSG00000146910|ENSG00000216895|ENSG00000184863|ENSG00000164690|ENSG00000204876	DPP6|AC006019.3|AC006019.4|RP11-476H24.1|PAXIP1-AS2|PAXIP1|RP11-5C23.1|RP11-5C23.2|PAXIP1-AS1|HTR5A-AS1|HTR5A|AC092628.3|RN7SKP280|AC099552.4|AC099552.3|AC099552.2|AC144652.1|INSIG1|BLACE|AC008060.7|RP5-912I13.1|AC008060.8|EN2|CNPY1|AC008060.5|AC009403.2|RBM33|SHH|AC104133.1|AC021218.2|Y_RNA|RP11-362B23.1|AC073133.2|AC073133.1|LINC01006	ENSG00000130226|ENSG00000203335|ENSG00000233363|ENSG00000236408|ENSG00000214106|ENSG00000157212|ENSG00000272760|ENSG00000273183|ENSG00000273344|ENSG00000220575|ENSG00000157219|ENSG00000228806|ENSG00000201066|ENSG00000217825|ENSG00000228521|ENSG00000225612|ENSG00000273117|ENSG00000186480|ENSG00000204960|ENSG00000218672|ENSG00000260426|ENSG00000236544|ENSG00000164778|ENSG00000146910|ENSG00000227365…
8	1902201	2776501	-3727.91	0	0	3	12		ARHGEF10|KBTBD11|MYOM2	ENSG00000104728|ENSG00000176595|ENSG00000036448	ARHGEF10|KBTBD11-OT1|RP11-439C15.4|KBTBD11|RP11-439C15.5|RP11-1049H7.2|MYOM2|AC133633.2|AC133633.1|RP11-378A12.1|RP11-134O21.1|GS1-57L11.1	ENSG00000104728|ENSG00000253696|ENSG00000253764|ENSG00000176595|ENSG00000270988|ENSG00000253805|ENSG00000036448|ENSG00000253444|ENSG00000253855|ENSG00000249694|ENSG00000254319|ENSG00000253853
8	5969101	5973001	-40.5961	0	0	0	1				RP11-124B13.1	ENSG00000253880
8	37930301	37933801	-12.7488	0	0	0	1				NA	NA
8	39227701	39556101	-2247.84	0	0	1	6		ADAM18	ENSG00000168619	ADAM5|ADAM3A|RP11-122L4.1|AC123767.1|CTD-2024D23.1|ADAM18	ENSG00000196115|ENSG00000197475|ENSG00000254067|ENSG00000252176|ENSG00000254082|ENSG00000168619
8	43027601	43838801	1316.54	0.0060241	0	1	27		HGSNAT	ENSG00000165102	HGSNAT|VN1R46P|RP11-726G23.2|RP11-726G23.11|RP11-359P18.2|RP11-726G23.3|AFG3L2P1|RP11-726G23.7|RP11-726G23.10|RP11-726G23.8|POTEA|RNU6-104P|RP11-726G23.12|AC022616.1|RP11-726G23.6|U3|RN7SKP41|RP11-359P18.1|RP11-359P18.7|RP11-359P18.8|SNX18P27|RP11-359P18.5|CYP4F44P|RP11-359P18.6|AC134698.1|RP11-643N23.2|RP11-643N23.1	ENSG00000165102|ENSG00000253611|ENSG00000253884|ENSG00000255166|ENSG00000253312|ENSG00000253186|ENSG00000253606|ENSG00000253486|ENSG00000234713|ENSG00000253707|ENSG00000188877|ENSG00000238509|ENSG00000255497|ENSG00000264094|ENSG00000254342|ENSG00000201329|ENSG00000222630|ENSG00000250637|ENSG00000254069|ENSG00000253319|ENSG00000253418|ENSG00000254145|ENSG00000253748|ENSG00000253195|ENSG00000221295…
8	46838801	46947501	118.191	0.0430712	0	0	1				NA	NA
8	76790901	76822401	-66.3865	0.0767327	0	0	1				snoU13	ENSG00000238595
8	80001001	80030101	-62.0817	0.0850515	0	0	1				AC009941.1	ENSG00000264969
8	115096801	115116901	-354.931	0	0	0	1				NA	NA
9	19626001	29431601	-156931	0	2	40	117	MLLT3|CDKN2A	SLC24A2|MLLT3|FOCAD|PTPLAD2|IFNB1|IFNW1|IFNA21|IFNA4|IFNA7|IFNA10|IFNA16|IFNA17|IFNA14|IFNA5|KLHL9|IFNA6|IFNA13|IFNA2|IFNA8|IFNA1|IFNE|MTAP|RP11-145E5.5|C9orf53|CDKN2A|CDKN2B|DMRTA1|ELAVL2|IZUMO3|TUSC1|CAAP1|PLAA|IFT74|LRRC19|TEK|EQTN|MOB3B|IFNK|C9orf72|LINGO2	ENSG00000155886|ENSG00000171843|ENSG00000188352|ENSG00000188921|ENSG00000171855|ENSG00000177047|ENSG00000137080|ENSG00000236637|ENSG00000214042|ENSG00000186803|ENSG00000147885|ENSG00000234829|ENSG00000228083|ENSG00000147873|ENSG00000198642|ENSG00000120235|ENSG00000233816|ENSG00000188379|ENSG00000120242|ENSG00000197919|ENSG00000184995|ENSG00000099810|ENSG00000264545|ENSG00000224854|ENSG00000147889…	SLC24A2|RP11-252O2.2|AL158077.1|RP11-378I6.1|RP11-378I6.2|AL512635.1|RP11-15P13.1|MLLT3|MIR4473|RNU4-26P|MIR4474|RP11-73E6.2|AL163193.1|FOCAD|RP11-4E23.2|MIR491|SNORA30|PTPLAD2|IFNNP1|IFNB1|IFNWP4|IFNW1|Y_RNA|IFNA21|IFNWP15|IFNA4|IFNWP9|IFNA7|IFNA10|IFNWP18|IFNA16|IFNA17|IFNWP5|IFNA14|IFNA22P|IFNA5|IFNA20P|KLHL9|IFNA6|IFNA13|IFNA2|RP11-354P17.15|IFNA11P|IFNA12P|IFNA8|IFNWP2|IFNA1|IFNWP19|MIR31HG|…	ENSG00000155886|ENSG00000232158|ENSG00000266224|ENSG00000261402|ENSG00000270712|ENSG00000221744|ENSG00000237434|ENSG00000171843|ENSG00000263790|ENSG00000222202|ENSG00000264941|ENSG00000237088|ENSG00000252324|ENSG00000188352|ENSG00000227071|ENSG00000207609|ENSG00000202189|ENSG00000188921|ENSG00000230208|ENSG00000171855|ENSG00000225027|ENSG00000177047|ENSG00000199635|ENSG00000137080|ENSG00000232281…
9	104256201	104260701	-26.6295	0.0166667	0	1	1		TMEM246	ENSG00000165152	TMEM246	ENSG00000165152
10	5889101	5893301	-75.5332	0	0	0	1				NA	NA
10	17743901	18230301	-5380.06	0	0	5	8		STAM|TMEM236|MRC1L1|TMEM236|MRC1	ENSG00000136738|ENSG00000148483|ENSG00000183748|ENSG00000184040|ENSG00000120586	STAM|TMEM236|MRC1L1|MIR511-1|TMEM236|MRC1|MIR511-2|RP11-457D2.3	ENSG00000136738|ENSG00000148483|ENSG00000183748|ENSG00000207937|ENSG00000184040|ENSG00000120586|ENSG00000207938|ENSG00000235637
10	20845601	20861701	-301.843	0	0	0	1				NA	NA
10	31245301	31252101	-31.8976	0.05	0	1	1		ZNF438	ENSG00000183621	ZNF438	ENSG00000183621
10	37462201	37530901	-256.978	0.0250627	0	1	2		ANKRD30A	ENSG00000148513	ANKRD30A|RP11-20F24.2	ENSG00000148513|ENSG00000234918
10	48625801	49526901	-1808.13	0.075	0	4	19		PTPN20B|FAM25C|FRMPD2|MAPK8	ENSG00000183675|ENSG00000188279|ENSG00000170324|ENSG00000107643	PTPN20B|FRMPD2P1|BMS1P5|RNA5SP314|GLUD1P2|DUSP8P1|CTSLP3|RP11-508M1.7|FAM35EP|RN7SL527P|FAM25C|CTGLF12P|RNA5SP315|BMS1P7|PTPN20CP|RP11-13E1.5|FRMPD2|RP11-542E6.3|MAPK8	ENSG00000183675|ENSG00000197704|ENSG00000204164|ENSG00000222406|ENSG00000227781|ENSG00000213686|ENSG00000228418|ENSG00000232426|ENSG00000230210|ENSG00000266197|ENSG00000188279|ENSG00000179296|ENSG00000252149|ENSG00000243899|ENSG00000126542|ENSG00000232462|ENSG00000170324|ENSG00000225482|ENSG00000107643
10	67306401	67471201	-325.68	0.0521262	0	0	2				RP11-222A11.1|AC022538.1	ENSG00000228065|ENSG00000253012
10	81456601	81651601	-1191.1	0.0075188	0	2	7		NUTM2B|NUTM2E	ENSG00000188199|ENSG00000228570	RP11-119F19.2|NUTM2B|RP11-773D16.1|RP11-182L21.6|NUTM2E|NPAP1P2|CTSLP6	ENSG00000226381|ENSG00000188199|ENSG00000225484|ENSG00000272447|ENSG00000228570|ENSG00000214695|ENSG00000204437
10	84956101	85266701	-619.133	0.0359788	0	0	2				MARK2P15|AL356140.1	ENSG00000234931|ENSG00000265268
10	88984001	90359501	-13045.5	0	2	9	27	NUTM2A|PTEN	NUTM2A|NUTM2D|MINPP1|PAPSS2|ATAD1|KLLN|PTEN|RNLS|LIPJ	ENSG00000184923|ENSG00000214562|ENSG00000107789|ENSG00000198682|ENSG00000138138|ENSG00000227268|ENSG00000171862|ENSG00000184719|ENSG00000204022	NUTM2A-AS1|NUTM2A|LINC00863|NUTM2D|NPAP1P3|CTSLP1|LINC00864|RP11-399L7.3|MINPP1|Y_RNA|RP11-57C13.4|RP11-57C13.6|RP11-57C13.3|RP11-57C13.5|PAPSS2|ATAD1|CFL1P1|RN7SL78P|KLLN|PTEN|RP11-380G5.2|RP11-380G5.3|SNORD74|MED6P1|RNLS|Y_RNA|LIPJ	ENSG00000223482|ENSG00000184923|ENSG00000224914|ENSG00000214562|ENSG00000237740|ENSG00000236417|ENSG00000228055|ENSG00000231569|ENSG00000107789|ENSG00000222192|ENSG00000223761|ENSG00000225913|ENSG00000196566|ENSG00000234192|ENSG00000198682|ENSG00000138138|ENSG00000223820|ENSG00000243782|ENSG00000227268|ENSG00000171862|ENSG00000224745|ENSG00000213613|ENSG00000200891|ENSG00000227905|ENSG00000184719…
10	90694501	90953401	-318.479	0.0976693	1	3	8	FAS	STAMBPL1|ACTA2|FAS	ENSG00000138134|ENSG00000107796|ENSG00000026103	STAMBPL1|ACTA2-AS1|ACTA2|FAS|RP11-399O19.9|snoU13|MIR4679-2|RP11-341B24.3	ENSG00000138134|ENSG00000180139|ENSG00000107796|ENSG00000026103|ENSG00000261438|ENSG00000238991|ENSG00000265375|ENSG00000233292
10	94134501	94138101	8.42329	0.047619	0	0	1				NA	NA
10	98276401	98291901	-109.193	0.00961538	0	1	1		TM9SF3	ENSG00000077147	TM9SF3	ENSG00000077147
10	100686401	100702101	-288.577	0	0	1	1		HPSE2	ENSG00000172987	HPSE2	ENSG00000172987
10	107056301	107062401	-51.8692	0	0	0	1				NA	NA
10	107785301	107929301	-384.754	0.0254873	0	0	1				RP11-298H24.1	ENSG00000229775
10	113996001	114116601	-238.541	0.0529801	0	1	2		TECTB	ENSG00000119913	TECTB|GUCY2GP	ENSG00000119913|ENSG00000243316
10	116918001	117470501	-1257.52	0.0531595	0	1	1		ATRNL1	ENSG00000107518	ATRNL1	ENSG00000107518
10	119954801	119961501	-37.989	0.025	0	0	1				CASC2	ENSG00000177640
10	124340301	124699301	-778.457	0.0340909	0	6	9		DMBT1|C10orf120|CUZD1|FAM24B|FAM24A|C10orf88	ENSG00000187908|ENSG00000183559|ENSG00000138161|ENSG00000213185|ENSG00000203795|ENSG00000119965	DMBT1|C10orf120|DMBT1P1|RP11-107C16.2|CUZD1|FAM24B|RP11-564D11.3|FAM24A|C10orf88	ENSG00000187908|ENSG00000183559|ENSG00000176584|ENSG00000272135|ENSG00000138161|ENSG00000213185|ENSG00000255624|ENSG00000203795|ENSG00000119965
11	8465701	9735101	4366.64	0.008	0	17	40		STK33|TRIM66|RPL27A|ST5|AKIP1|C11orf16|ASCL3|TMEM9B|NRIP3|SCUBE2|DENND5A|TMEM41B|IPO7|AC132192.1|ZNF143|WEE1|SWAP70	ENSG00000130413|ENSG00000166436|ENSG00000166441|ENSG00000166444|ENSG00000166452|ENSG00000176029|ENSG00000176009|ENSG00000175348|ENSG00000175352|ENSG00000175356|ENSG00000184014|ENSG00000166471|ENSG00000205339|ENSG00000268403|ENSG00000166478|ENSG00000166483|ENSG00000133789	STK33|SCARNA20|TRIM66|RP11-152H18.4|RPL27A|SNORA3|SNORA45|ST5|RP11-152H18.3|RP11-318C2.1|RNA5SP330|Y_RNA|AKIP1|C11orf16|ASCL3|Y_RNA|TMEM9B|TMEM9B-AS1|NRIP3|RP11-467K18.2|SCUBE2|MIR5691|KRT8P41|DENND5A|RP11-5L12.1|TMEM41B|RP11-682B13.2|IPO7|SNORA23|CTD-2371O3.2|AC132192.1|ZNF143|WEE1|snoU13|RN7SL56P|RP11-16F15.1|RP11-16F15.4|RP11-16F15.2|SWAP70|RN7SKP50	ENSG00000130413|ENSG00000252778|ENSG00000166436|ENSG00000254900|ENSG00000166441|ENSG00000200983|ENSG00000212607|ENSG00000166444|ENSG00000254665|ENSG00000255159|ENSG00000252905|ENSG00000202276|ENSG00000166452|ENSG00000176029|ENSG00000176009|ENSG00000223080|ENSG00000175348|ENSG00000254860|ENSG00000175352|ENSG00000253973|ENSG00000175356|ENSG00000264984|ENSG00000213538|ENSG00000184014|ENSG00000255097…
11	15697101	15705101	-43.7233	0.0945946	0	0	1				RP11-396O20.1	ENSG00000254695
11	16928001	16931001	39.474	0	0	1	1		PLEKHA7	ENSG00000166689	PLEKHA7	ENSG00000166689
11	43643901	43651201	-52.7409	0.0798122	0	1	1		HSD17B12	ENSG00000149084	HSD17B12	ENSG00000149084
11	54694201	54794701	-1275.72	0.0192525	0	0	1				NA	NA
11	57820001	57825001	-75.6141	0.0152672	0	1	2		OR9Q1	ENSG00000186509	OR9Q1|RP11-659P15.1	ENSG00000186509|ENSG00000255146
11	63562601	65866501	4484.36	0.064	1	101	154	MEN1	C11orf84|MARK2|RCOR2|NAA40|COX8A|AP000721.4|OTUB1|MACROD1|FLRT1|STIP1|FERMT3|TRPT1|NUDT22|DNAJC4|VEGFB|FKBP2|PPP1R14B|PLCB3|BAD|GPR137|KCNK4|TEX40|ESRRA|TRMT112|PRDX5|CCDC88B|RPS6KA4|AP003774.4|SLC22A11|SLC22A12|NRXN2|RASGRP2|PYGM|SF1|MAP4K2|MEN1|CDC42BPG|EHD1|ATG2A|PPP2R5B|GPHA2|C11orf85|BATF2|ARL2|RP11-399J13.3|SNX15|SAC3D1|NAALADL1|CDCA5|ZFPL1|TMEM262|VPS51|TM7SF2|ZNHIT2|FAU|SYVN1|MRPL49|SPDYC…	ENSG00000168005|ENSG00000072518|ENSG00000167771|ENSG00000110583|ENSG00000176340|ENSG00000256100|ENSG00000167770|ENSG00000133315|ENSG00000126500|ENSG00000168439|ENSG00000149781|ENSG00000149743|ENSG00000149761|ENSG00000110011|ENSG00000173511|ENSG00000173486|ENSG00000173457|ENSG00000149782|ENSG00000002330|ENSG00000173264|ENSG00000182450|ENSG00000219435|ENSG00000173153|ENSG00000173113|ENSG00000126432…	RN7SL596P|C11orf84|RP11-466C23.5|MARK2|RNU6-1306P|RCOR2|NAA40|RNU6-45P|COX8A|AP000721.4|OTUB1|MACROD1|RP11-21A7A.2|RP11-21A7A.4|FLRT1|RP11-21A7A.3|STIP1|FERMT3|TRPT1|NUDT22|RP11-783K16.14|DNAJC4|VEGFB|FKBP2|PPP1R14B|RP11-783K16.5|RP11-783K16.13|PLCB3|BAD|GPR137|KCNK4|RP11-783K16.10|Y_RNA|TEX40|ESRRA|TRMT112|PRDX5|AP003774.1|CCDC88B|RPS6KA4|MIR1237|AP003774.6|AP003774.5|AP003774.4|AP005273.1|AP006…	ENSG00000264519|ENSG00000168005|ENSG00000256280|ENSG00000072518|ENSG00000202089|ENSG00000167771|ENSG00000110583|ENSG00000207200|ENSG00000176340|ENSG00000256100|ENSG00000167770|ENSG00000133315|ENSG00000256824|ENSG00000256481|ENSG00000126500|ENSG00000256341|ENSG00000168439|ENSG00000149781|ENSG00000149743|ENSG00000149761|ENSG00000256116|ENSG00000110011|ENSG00000173511|ENSG00000173486|ENSG00000173457…
11	66176001	67434201	6164.8	0	0	50	77		NPAS4|MRPL11|PELI3|DPP3|CTD-3074O7.11|BBS1|ZDHHC24|CTSF|CCDC87|CCS|RBM14|RBM4|RBM14-RBM4|RBM4B|SPTBN2|C11orf80|RCE1|PC|LRFN4|C11orf86|SYT12|RHOD|KDM2A|AP001885.1|ADRBK1|ANKRD13D|SSH3|POLD4|CLCF1|RAD9A|PPP1CA|TBC1D10C|CARNS1|RPS6KB2|PTPRCAP|CORO1B|GPR152|CABP4|TMEM134|AIP|PITPNM1|CDK2AP2|CABP2|GSTP1|C11orf72|NDUFV1|NUDT8|TBX10|ACY3|ALDH3B2	ENSG00000174576|ENSG00000174547|ENSG00000174516|ENSG00000254986|ENSG00000256349|ENSG00000174483|ENSG00000174165|ENSG00000174080|ENSG00000182791|ENSG00000173992|ENSG00000239306|ENSG00000173933|ENSG00000248643|ENSG00000173914|ENSG00000173898|ENSG00000173715|ENSG00000173653|ENSG00000173599|ENSG00000173621|ENSG00000173237|ENSG00000173227|ENSG00000173156|ENSG00000173120|ENSG00000179038|ENSG00000173020…	RP11-867G23.10|NPAS4|SNORA43|MRPL11|CTD-3074O7.7|PELI3|CTD-3074O7.5|DPP3|CTD-3074O7.11|BBS1|ZDHHC24|CTD-3074O7.12|ACTN3|CTD-3074O7.2|CTSF|CCDC87|CCS|RNU4-39P|RBM14|RBM4|RBM14-RBM4|RBM4B|RP11-658F2.8|SPTBN2|RN7SL12P|C11orf80|RP11-658F2.3|FTLP6|RCE1|PC|LRFN4|RNU7-23P|MIR3163|C11orf86|U3|SYT12|RHOD|KDM2A|AP001885.1|snoU13|ADRBK1|ANKRD13D|SSH3|POLD4|AP003419.11|RN7SKP239|CLCF1|RAD9A|RNU6-1238P|PPP1CA…	ENSG00000254510|ENSG00000174576|ENSG00000201733|ENSG00000174547|ENSG00000254596|ENSG00000174516|ENSG00000255517|ENSG00000254986|ENSG00000256349|ENSG00000174483|ENSG00000174165|ENSG00000269990|ENSG00000248746|ENSG00000250105|ENSG00000174080|ENSG00000182791|ENSG00000173992|ENSG00000199325|ENSG00000239306|ENSG00000173933|ENSG00000248643|ENSG00000173914|ENSG00000258297|ENSG00000173898|ENSG00000239553…
11	95389701	95516001	-319.531	0.0257787	0	1	2		FAM76B	ENSG00000077458	RP11-644L4.1|FAM76B	ENSG00000255605|ENSG00000077458
11	97393201	97408601	-128.331	0.0116279	0	0	1				NA	NA
12	16587901	21884101	-8619.56	0.068	0	23	63		MGST1|LMO3|RERGL|PIK3C2G|PLCZ1|CAPZA3|PLEKHA5|AEBP2|PDE3A|SLCO1C1|SLCO1B3|LST3|SLCO1B7|RP11-125O5.2|SLCO1B1|SLCO1A2|IAPP|PYROXD1|RECQL|GOLT1B|C12orf39|GYS2|LDHB	ENSG00000008394|ENSG00000048540|ENSG00000111404|ENSG00000139144|ENSG00000139151|ENSG00000177938|ENSG00000052126|ENSG00000139154|ENSG00000172572|ENSG00000139155|ENSG00000111700|ENSG00000257046|ENSG00000205754|ENSG00000257062|ENSG00000134538|ENSG00000084453|ENSG00000121351|ENSG00000121350|ENSG00000004700|ENSG00000111711|ENSG00000134548|ENSG00000111713|ENSG00000111716	MGST1|RP11-424M22.1|LMO3|RP11-424M22.3|RP11-69C13.1|RP11-239A17.1|RP11-1018J11.1|EEF1A1P16|RNU6-837P|RPL7P40|PSMC1P8|RP11-871F6.2|RP11-871F6.3|RP11-606D9.1|Y_RNA|RERGL|PIK3C2G|RP11-459D22.2|RP11-459D22.1|RP11-127B1.1|PLCZ1|PSMC1P9|RP11-361I14.2|CAPZA3|RPL7P6|RP11-282K24.2|PLEKHA5|RP11-282K24.3|RN7SL459P|RN7SL67P|AEBP2|RP11-841C19.3|RP11-841C19.4|RNU6-254P|EEF1A1P4|RP11-841C19.1|RNU1-146P|RP11-405…	ENSG00000008394|ENSG00000256450|ENSG00000048540|ENSG00000256564|ENSG00000255871|ENSG00000255740|ENSG00000256211|ENSG00000213235|ENSG00000212358|ENSG00000242991|ENSG00000256896|ENSG00000256756|ENSG00000256994|ENSG00000256389|ENSG00000206662|ENSG00000111404|ENSG00000139144|ENSG00000255892|ENSG00000255960|ENSG00000256138|ENSG00000139151|ENSG00000255993|ENSG00000255648|ENSG00000177938|ENSG00000227525…
12	24077401	24102601	-120.663	0.00324675	0	1	1		SOX5	ENSG00000134532	SOX5	ENSG00000134532
12	44623501	44629801	-17.5109	0.00444444	0	1	1		TMEM117	ENSG00000139173	TMEM117	ENSG00000139173
12	56919201	59971201	119463	0	4	56	100	NACA|DDIT3|CDK4|LRIG3	RBMS2|BAZ2A|ATP5B|PTGES3|NACA|PRIM1|HSD17B6|SDR9C7|RDH16|GPR182|HBCBP|ZBTB39|TAC3|MYO1A|TMEM194A|NAB2|STAT6|LRP1|NXPH4|SHMT2|NDUFA4L2|STAC3|R3HDM2|RP11-123K3.4|AC126614.1|INHBC|INHBE|GLI1|ARHGAP9|MARS|DDIT3|MBD6|DCTN2|KIF5A|PIP4K2C|DTX3|ARHGEF25|SLC26A10|B4GALNT1|OS9|AGAP2|AGAP2-AS1|TSPAN31|CDK4|MARCH9|CYP27B1|METTL1|METTL21B|RP11-571M6.15|TSFM|AVIL|CTDSP2|XRCC6BP1|RP11-362K2.2|LRIG3|RP11-272B17.2	ENSG00000076067|ENSG00000076108|ENSG00000110955|ENSG00000110958|ENSG00000196531|ENSG00000198056|ENSG00000025423|ENSG00000170426|ENSG00000139547|ENSG00000166856|ENSG00000268162|ENSG00000166860|ENSG00000166863|ENSG00000166866|ENSG00000166881|ENSG00000166886|ENSG00000166888|ENSG00000123384|ENSG00000182379|ENSG00000182199|ENSG00000185633|ENSG00000185482|ENSG00000179912|ENSG00000258830|ENSG00000268367…	RBMS2|RNU6-343P|BAZ2A|ATP5B|SNORD59A|PTGES3|RN7SL809P|NACA|PRIM1|HSD17B6|RP11-74M13.4|RP11-74M13.3|SNORA48|SDR9C7|RDH16|GPR182|RP11-474N8.5|HBCBP|ZBTB39|TAC3|MYO1A|TMEM194A|NAB2|STAT6|AC023237.1|LRP1|RP11-545N8.3|MIR1228|NXPH4|Y_RNA|SHMT2|NDUFA4L2|STAC3|R3HDM2|RP11-123K3.4|RNU6-879P|AC126614.1|RP11-756H6.1|INHBC|INHBE|GLI1|ARHGAP9|MARS|RNU6-594P|RN7SL312P|DDIT3|MIR616|MBD6|DCTN2|KIF5A|PIP4K2C|DTX…	ENSG00000076067|ENSG00000201579|ENSG00000076108|ENSG00000110955|ENSG00000207031|ENSG00000110958|ENSG00000241217|ENSG00000196531|ENSG00000198056|ENSG00000025423|ENSG00000258679|ENSG00000258816|ENSG00000212383|ENSG00000170426|ENSG00000139547|ENSG00000166856|ENSG00000258442|ENSG00000268162|ENSG00000166860|ENSG00000166863|ENSG00000166866|ENSG00000166881|ENSG00000166886|ENSG00000166888|ENSG00000263832…
12	69038101	69416901	52436.3	0	1	6	17	MDM2	RAP1B|NUP107|SLC35E3|AC124890.1|MDM2|CPM	ENSG00000127314|ENSG00000111581|ENSG00000175782|ENSG00000251695|ENSG00000135679|ENSG00000135678	RAP1B|RP11-637A17.2|RPL7P42|NUP107|KRT8P39|SLC35E3|AC124890.1|RP11-611O2.2|MDM2|RP11-611O2.1|RP11-611O2.5|RP11-611O2.3|CPM|RNU7-4P|RP11-611O2.6|AC133749.1|PRELID2P1	ENSG00000127314|ENSG00000247363|ENSG00000241825|ENSG00000111581|ENSG00000233560|ENSG00000175782|ENSG00000251695|ENSG00000256678|ENSG00000135679|ENSG00000256325|ENSG00000257181|ENSG00000256664|ENSG00000135678|ENSG00000252770|ENSG00000257289|ENSG00000263910|ENSG00000257336
12	72285301	72292401	-7.61888	0.0600858	0	1	1		TBC1D15	ENSG00000121749	TBC1D15	ENSG00000121749
12	80987501	81017301	-716.989	0	0	1	1		PTPRQ	ENSG00000139304	PTPRQ	ENSG00000139304
12	89093801	89097401	-31.1967	0	0	0	1				NA	NA
13	22593101	22598401	-75.622	0	0	0	1				NA	NA
13	38067101	38087601	-122.932	0.0042735	0	0	1				NA	NA
13	56088901	56116401	-86.1446	0.0647059	0	0	1				NA	NA
13	103736501	105838601	-8239.75	0.011	0	0	3				RP11-123H22.1|ATP6V1G1P7|RPL7P45	ENSG00000234551|ENSG00000230474|ENSG00000225823
14	19194701	19330001	529.602	0.0736842	0	0	2				RP11-754I20.2|CR383657.1	ENSG00000257356|ENSG00000238442
14	33407901	35914401	-5872.19	0.002	0	14	42		NPAS3|EGLN3|SPTSSA|EAPP|SNX6|CFL2|BAZ1A|SRP54|FAM177A1|PPP2R3C|KIAA0391|KIAA0391|PSMA6|NFKBIA	ENSG00000151322|ENSG00000129521|ENSG00000165389|ENSG00000129518|ENSG00000129515|ENSG00000165410|ENSG00000198604|ENSG00000100883|ENSG00000151327|ENSG00000092020|ENSG00000100890|ENSG00000258790|ENSG00000100902|ENSG00000100906	NPAS3|EGLN3|AL358340.1|EGLN3-AS1|AL356806.3|SPTSSA|RP11-671J11.1|EAPP|RP11-671J11.7|RP11-671J11.6|RNU1-27P|RNU1-28P|RP11-671J11.4|SNX6|RPS19P3|RNU6-1261P|RP11-434O22.2|CFL2|RP11-434O22.1|BAZ1A|AL355885.1|RNU7-41P|RP11-73E17.2|RP11-85K15.2|RP11-73E17.3|Y_RNA|IGBP1P1|SRP54|FAM177A1|PPP2R3C|KIAA0391|KIAA0391|RP11-173D9.1|RP11-173D9.5|RPL7AP3|RPL9P3|PSMA6|AL121594.1|RP11-561B11.3|RP11-561B11.1|NFKBIA…	ENSG00000151322|ENSG00000129521|ENSG00000265244|ENSG00000258897|ENSG00000223593|ENSG00000165389|ENSG00000237450|ENSG00000129518|ENSG00000259002|ENSG00000258612|ENSG00000206596|ENSG00000206588|ENSG00000259135|ENSG00000129515|ENSG00000240463|ENSG00000253003|ENSG00000241582|ENSG00000165410|ENSG00000243824|ENSG00000198604|ENSG00000263691|ENSG00000251726|ENSG00000258738|ENSG00000258704|ENSG00000258493…
14	37735701	37749401	-311.927	0	0	1	1		MIPOL1	ENSG00000151338	MIPOL1	ENSG00000151338
14	42382101	42477501	-542.918	0.0432173	0	0	1				AL138498.1	ENSG00000266500
14	73996301	74027201	-782.679	0	0	2	4		HEATR4|ACOT1	ENSG00000187105|ENSG00000184227	HEATR4|RP3-414A15.2|ACOT1|NT5CP2	ENSG00000187105|ENSG00000258695|ENSG00000184227|ENSG00000258408
15	21884901	21914001	-106.553	0.0207612	0	0	1				RP11-32B5.2	ENSG00000258883
15	25355401	25412501	-118.445	0.00898876	0	0	3				SNHG14|RP11-145P16.3|SNORD115	ENSG00000224078|ENSG00000270523|ENSG00000212428
15	25412601	25517701	112.597	0.0642202	0	0	46				SNHG14|TMEM261P1|SNORD115-1|SNORD115-2|SNORD115-3|SNORD115-4|SNORD115-5|SNORD115-6|SNORD115-8|SNORD115-9|SNORD115-10|SNORD115-11|SNORD115-12|SNORD115-14|SNORD115-15|SNORD115-16|SNORD115-17|SNORD115-18|SNORD115-19|SNORD115-20|SNORD115-21|SNORD115-22|SNORD115-23|SNORD115-24|SNORD115-25|SNORD115-27|SNORD115-28|SNORD115-29|SNORD115-30|SNORD115-31|SNORD115-32|SNORD115-33|SNORD115-34|SNORD115-35|SNORD1…	ENSG00000224078|ENSG00000270814|ENSG00000201831|ENSG00000199712|ENSG00000199970|ENSG00000200680|ENSG00000200503|ENSG00000200812|ENSG00000200726|ENSG00000199782|ENSG00000201943|ENSG00000200486|ENSG00000199453|ENSG00000199960|ENSG00000201679|ENSG00000200757|ENSG00000201482|ENSG00000200163|ENSG00000199968|ENSG00000201969|ENSG00000199833|ENSG00000201326|ENSG00000201331|ENSG00000200398|ENSG00000199489…
15	27545901	27560601	-469.971	0	0	1	1		GABRG3	ENSG00000182256	GABRG3	ENSG00000182256
15	35156501	37062401	-6761.21	0	0	5	31		AQR|ZNF770|AC114546.1|DPH6|C15orf41	ENSG00000021776|ENSG00000198146|ENSG00000212768|ENSG00000134146|ENSG00000186073	AQR|RP11-83J16.1|ZNF770|AC114546.1|RP11-463I20.3|RP11-463I20.2|RP11-323I15.3|NANOGP8|RP11-323I15.2|RP11-323I15.5|PRELID1P4|ANP32AP1|DPH6|RP11-150L8.3|RP11-150L8.4|MIR3942|RP11-139F4.2|HNRNPA1P45|DPH6-AS1|RP11-702M1.2|MIR4510|RP11-184D12.1|RP11-684B21.1|RP11-475A13.2|RP11-475A13.1|COX6CP4|C15orf41|RP11-618N24.1|LARP4P|TPST2P1|RP11-16L14.2	ENSG00000021776|ENSG00000231409|ENSG00000198146|ENSG00000212768|ENSG00000259181|ENSG00000259587|ENSG00000259665|ENSG00000255192|ENSG00000259397|ENSG00000259336|ENSG00000259592|ENSG00000259516|ENSG00000134146|ENSG00000259710|ENSG00000259585|ENSG00000265102|ENSG00000259688|ENSG00000259411|ENSG00000248079|ENSG00000259217|ENSG00000265098|ENSG00000259639|ENSG00000259245|ENSG00000259395|ENSG00000259737…
15	54704901	54770901	82.0627	0.0292276	0	1	1		UNC13C	ENSG00000137766	UNC13C	ENSG00000137766
15	98094601	98102101	-24.1083	0.0491803	0	0	1				RP11-461F11.3	ENSG00000259582
15	102385201	102521301	-359.315	0.0336022	0	1	10		OR4F4	ENSG00000177693	OR4F13P|OR4F28P|WBP1LP5|AC140725.7|OR4F4|OR4G2P|FAM138E|MIR1302-11|WASH3P|DDX11L9	ENSG00000214344|ENSG00000257109|ENSG00000259454|ENSG00000259646|ENSG00000177693|ENSG00000183909|ENSG00000248893|ENSG00000259553|ENSG00000185596|ENSG00000248472
16	4027401	5129501	6045.22	0	0	29	45		ADCY9|SRL|TFAP4|GLIS2|PAM16|CORO7-PAM16|CORO7|VASN|DNAJA3|NMRAL1|HMOX2|CDIP1|C16orf96|UBALD1|MGRN1|NUDT16L1|ANKS3|C16orf71|ZNF500|SEPT12|SMIM22|ROGDI|GLYR1|UBN1|PPL|SEC14L5|NAGPA|ALG1|C16orf89	ENSG00000162104|ENSG00000185739|ENSG00000090447|ENSG00000126603|ENSG00000217930|ENSG00000103426|ENSG00000262246|ENSG00000168140|ENSG00000103423|ENSG00000153406|ENSG00000103415|ENSG00000089486|ENSG00000205832|ENSG00000153443|ENSG00000102858|ENSG00000168101|ENSG00000168096|ENSG00000166246|ENSG00000103199|ENSG00000140623|ENSG00000267795|ENSG00000067836|ENSG00000140632|ENSG00000118900|ENSG00000118898…	ADCY9|RP11-462G12.4|RP11-95P2.4|RP11-95P2.3|SRL|RP11-95P2.1|TFAP4|GLIS2|AC005356.1|PAM16|RP11-295D4.1|CORO7-PAM16|CORO7|VASN|DNAJA3|NMRAL1|HMOX2|CDIP1|C16orf96|RP11-709D24.5|SUB1P3|UBALD1|MGRN1|RN7SL850P|RP11-709D24.6|NUDT16L1|ANKS3|RP11-127I20.7|C16orf71|ZNF500|SEPT12|SMIM22|RP11-127I20.5|ROGDI|GLYR1|AC020663.1|UBN1|PPL|Y_RNA|SEC14L5|RP11-165E7.1|NAGPA|ALG1|C16orf89|RP11-10K17.3	ENSG00000162104|ENSG00000263159|ENSG00000262471|ENSG00000263105|ENSG00000185739|ENSG00000262468|ENSG00000090447|ENSG00000126603|ENSG00000262686|ENSG00000217930|ENSG00000262712|ENSG00000103426|ENSG00000262246|ENSG00000168140|ENSG00000103423|ENSG00000153406|ENSG00000103415|ENSG00000089486|ENSG00000205832|ENSG00000261789|ENSG00000261612|ENSG00000153443|ENSG00000102858|ENSG00000263955|ENSG00000261442…
16	7165201	7206901	-99.2621	0.064257	0	1	2		RBFOX1	ENSG00000078328	RBFOX1|RP11-545E8.1	ENSG00000078328|ENSG00000240419
16	11107101	12286901	4545.47	0.012	3	19	45	RMI2|SOCS1|TNFRSF17	CLEC16A|RMI2|SOCS1|TNP2|PRM3|PRM2|PRM1|CTD-3088G3.8|LITAF|SNN|TXNDC11|ZC3H7A|RSL1D1|GSPT1|RP11-166B2.1|TNFRSF17|AC007216.2|SNX29|RP11-276H1.3	ENSG00000038532|ENSG00000175643|ENSG00000185338|ENSG00000178279|ENSG00000178257|ENSG00000122304|ENSG00000175646|ENSG00000188897|ENSG00000189067|ENSG00000184602|ENSG00000153066|ENSG00000122299|ENSG00000171490|ENSG00000103342|ENSG00000234719|ENSG00000048462|ENSG00000269121|ENSG00000048471|ENSG00000175604	CLEC16A|RPL7P46|RP11-66H6.3|RP11-396B14.2|HNRNPCP4|RMI2|SOCS1|TNP2|PRM3|SNORA48|PRM2|PRM1|snoU13|MIR548H2|Y_RNA|RP11-485G7.5|RP11-485G7.6|AC009121.1|CTD-3088G3.8|CTD-3088G3.4|CTD-3088G3.6|snoU13|RN7SL522P|LITAF|SNN|TXNDC11|RP11-490O6.2|ZC3H7A|BCAR4|RSL1D1|RP11-166B2.8|GSPT1|RP11-166B2.3|COX6CP1|RP11-166B2.5|AC007216.1|RP11-166B2.1|TNFRSF17|AC007216.2|UBL5P4|SNX29|RP11-166B2.7|RPS23P6|RP11-276H1.3…	ENSG00000038532|ENSG00000229917|ENSG00000262020|ENSG00000263033|ENSG00000263179|ENSG00000175643|ENSG00000185338|ENSG00000178279|ENSG00000178257|ENSG00000212228|ENSG00000122304|ENSG00000175646|ENSG00000238409|ENSG00000221801|ENSG00000199668|ENSG00000263080|ENSG00000262703|ENSG00000238774|ENSG00000188897|ENSG00000262636|ENSG00000262999|ENSG00000272310|ENSG00000265731|ENSG00000189067|ENSG00000184602…
16	20573501	20591001	-130.488	0	0	1	1		ACSM2B	ENSG00000066813	ACSM2B	ENSG00000066813
16	24559201	24567601	-62.7369	0	0	1	1		RBBP6	ENSG00000122257	RBBP6	ENSG00000122257
16	32476101	32599401	290.447	0.0653333	0	0	1				ABCD1P3	ENSG00000261233
16	34880001	35253601	-1374.89	0	0	0	23				RP11-352B15.5|RNA5SP406|RNA5SP407|RNA5SP408|RNA5SP409|5S_rRNA|RNA5SP410|RNA5SP413|RNA5SP415|RNA5SP416|RNA5SP417|RNA5SP418|RNA5SP419|RNA5SP420|RNA5SP421|RNA5SP422|RNA5SP423|RP11-352B15.2|HMGN2P41|VN1R70P|RP11-43P5.1|AC116553.1|PPP1R1AP2	ENSG00000260522|ENSG00000251915|ENSG00000222207|ENSG00000251924|ENSG00000252624|ENSG00000261122|ENSG00000252094|ENSG00000252182|ENSG00000253055|ENSG00000252647|ENSG00000252268|ENSG00000251760|ENSG00000251717|ENSG00000252806|ENSG00000252673|ENSG00000252587|ENSG00000252936|ENSG00000260611|ENSG00000261620|ENSG00000261515|ENSG00000261782|ENSG00000221580|ENSG00000261084
16	55542601	56170301	-1765.71	0.00100705	0	5	10		LPCAT2|CAPNS2|SLC6A2|CES1|CES5A	ENSG00000087253|ENSG00000256812|ENSG00000103546|ENSG00000198848|ENSG00000159398	LPCAT2|RP11-212I21.4|CAPNS2|SLC6A2|CES1P2|CES1P1|CES1|CES5A|RP11-461O7.1|RP11-355E10.1	ENSG00000087253|ENSG00000261997|ENSG00000256812|ENSG00000103546|ENSG00000260765|ENSG00000228695|ENSG00000198848|ENSG00000159398|ENSG00000246379|ENSG00000260041
16	73705801	73722201	-98.1548	0.00746269	0	0	1				NA	NA
16	74142501	74201801	-135.163	0.0408805	0	0	1				AC009120.4	ENSG00000261404
16	76040801	77030001	-2011.52	0.043	0	2	12		CNTNAP4|RP11-58C22.1	ENSG00000152910|ENSG00000261833	RP11-293N14.1|RP11-150D5.2|RPL18P13|CNTNAP4|RN7SKP233|AC010528.1|SNORD33|RP11-58C22.1|RP11-96P7.1|CTD-2336H13.2|MIR4719|CTD-2336H13.1	ENSG00000260223|ENSG00000260983|ENSG00000244485|ENSG00000152910|ENSG00000252814|ENSG00000264645|ENSG00000252022|ENSG00000261833|ENSG00000250514|ENSG00000259995|ENSG00000266426|ENSG00000260797
16	77747701	77756201	-21.7472	0.084507	0	0	1				NA	NA
16	78350801	80021301	-22255.6	0	1	3	19	MAF	WWOX|PIH1|MAF	ENSG00000186153|ENSG00000268977|ENSG00000178573	WWOX|LSM3P5|RP11-264L1.4|RP11-264L1.3|RPS3P7|RP11-319G9.3|PIH1|RP11-319G9.5|RP11-556H2.4|RP11-556H2.3|RP11-556H2.2|RP11-679B19.2|RNA5SP431|RP11-467I17.1|MAF|AC009159.1|RP11-345M22.1|RP11-345M22.2|RP11-345M22.3	ENSG00000186153|ENSG00000260014|ENSG00000260733|ENSG00000261837|ENSG00000243101|ENSG00000260816|ENSG00000268977|ENSG00000261537|ENSG00000260694|ENSG00000260479|ENSG00000260511|ENSG00000261722|ENSG00000222244|ENSG00000261472|ENSG00000178573|ENSG00000221330|ENSG00000260876|ENSG00000261390|ENSG00000261082
16	80438701	80445801	-28.8965	0.0163934	0	0	1				RP11-525K10.3	ENSG00000259867
16	84363801	85714601	5984.56	0.001	0	13	27		ATP2C2|TLDC1|COTL1|KLHL36|USP10|CRISPLD2|ZDHHC7|KIAA0513|FAM92B|CTC-786C10.1|RP11-680G10.1|GSE1|GINS2	ENSG00000064270|ENSG00000140950|ENSG00000103187|ENSG00000135686|ENSG00000103194|ENSG00000103196|ENSG00000153786|ENSG00000135709|ENSG00000153789|ENSG00000262601|ENSG00000261567|ENSG00000131149|ENSG00000131153	RP11-558A11.3|ATP2C2|RP11-517C16.2|TLDC1|RP11-517C16.4|COTL1|RP11-61F12.1|KLHL36|USP10|CRISPLD2|RP11-254F19.2|AC025280.1|RP11-254F19.3|ZDHHC7|KIAA0513|FAM92B|CTC-786C10.1|COX6CP16|LINC00311|MIR5093|RP11-680G10.1|AC092377.1|RP11-118F19.1|CTD-2542L18.1|GSE1|RN7SL381P|GINS2	ENSG00000260504|ENSG00000064270|ENSG00000261286|ENSG00000140950|ENSG00000261243|ENSG00000103187|ENSG00000261471|ENSG00000135686|ENSG00000103194|ENSG00000103196|ENSG00000260859|ENSG00000265249|ENSG00000260340|ENSG00000153786|ENSG00000135709|ENSG00000153789|ENSG00000262601|ENSG00000270313|ENSG00000179219|ENSG00000266307|ENSG00000261567|ENSG00000264203|ENSG00000270124|ENSG00000260417|ENSG00000131149…
16	89944701	90275801	-309.226	0.0557377	0	10	22		TCF25|MC1R|TUBB3|TUBB3|DEF8|CENPBD1|DBNDD1|GAS8|C16orf3|PRDM7	ENSG00000141002|ENSG00000258839|ENSG00000198211|ENSG00000258947|ENSG00000140995|ENSG00000177946|ENSG00000003249|ENSG00000141013|ENSG00000221819|ENSG00000126856	TCF25|RP11-566K11.7|MC1R|AC092143.1|TUBB3|RP11-566K11.4|TUBB3|DEF8|RP11-566K11.5|CENPBD1|AFG3L1P|DBNDD1|GAS8|C16orf3|URAHP|PRDM7|TUBB8P7|FAM157C|RP11-356C4.3|RP11-356C4.5|RNU6-355P|AC137934.1	ENSG00000141002|ENSG00000267048|ENSG00000258839|ENSG00000256390|ENSG00000198211|ENSG00000259006|ENSG00000258947|ENSG00000140995|ENSG00000261317|ENSG00000177946|ENSG00000223959|ENSG00000003249|ENSG00000141013|ENSG00000221819|ENSG00000222019|ENSG00000126856|ENSG00000261812|ENSG00000260528|ENSG00000260507|ENSG00000261172|ENSG00000222359|ENSG00000260923
17	6812401	8687901	-3255.79	0.09	2	97	145	TP53|PER1	AC027763.2|ALOX12|RNASEK|AC040977.1|RNASEK-C17orf49|C17orf49|BCL6B|SLC16A13|SLC16A11|CLEC10A|ASGR2|ASGR1|DLG4|ACADVL|DVL2|PHF23|GABARAP|CTD-2545G14.7|CTDNEP1|RP1-4G17.5|ELP5|CLDN7|SLC2A4|YBX2|EIF5A|GPS2|RP11-542C16.2|NEURL4|ACAP1|KCTD11|TMEM95|TNK1|TMEM256-PLSCR3|C17orf61-PLSCR3|TMEM256|NLGN2|SPEM1|C17orf74|TMEM102|FGF11|CHRNB1|ZBTB4|SLC35G6|POLR2A|TNFSF12|TNFSF12-TNFSF13|TNFSF13|SENP3|EIF4A1|CD6…	ENSG00000215067|ENSG00000108839|ENSG00000219200|ENSG00000269871|ENSG00000161939|ENSG00000258315|ENSG00000161940|ENSG00000174327|ENSG00000174326|ENSG00000132514|ENSG00000161944|ENSG00000141505|ENSG00000132535|ENSG00000072778|ENSG00000004975|ENSG00000040633|ENSG00000170296|ENSG00000262526|ENSG00000175826|ENSG00000262302|ENSG00000170291|ENSG00000181885|ENSG00000181856|ENSG00000006047|ENSG00000132507…	ALOX12P2|AC027763.2|RP11-530N7.2|RP11-530N7.3|RP11-589P10.7|RP11-589P10.5|ALOX12|RNASEK|AC040977.1|RNASEK-C17orf49|C17orf49|MIR497HG|BCL6B|SLC16A13|SLC16A11|CTD-2545G14.2|CLEC10A|ASGR2|RPL7AP64|ASGR1|DLG4|ACADVL|MIR324|DVL2|PHF23|GABARAP|CTD-2545G14.7|CTDNEP1|RP1-4G17.5|ELP5|CLDN7|Y_RNA|SLC2A4|RP1-4G17.2|YBX2|EIF5A|GPS2|RP11-542C16.2|NEURL4|AC026954.6|ACAP1|KCTD11|RP11-542C16.1|TMEM95|TNK1|TMEM25…	ENSG00000262943|ENSG00000215067|ENSG00000262503|ENSG00000263316|ENSG00000267047|ENSG00000262089|ENSG00000108839|ENSG00000219200|ENSG00000269871|ENSG00000161939|ENSG00000258315|ENSG00000267532|ENSG00000161940|ENSG00000174327|ENSG00000174326|ENSG00000262067|ENSG00000132514|ENSG00000161944|ENSG00000213876|ENSG00000141505|ENSG00000132535|ENSG00000072778|ENSG00000199053|ENSG00000004975|ENSG00000040633…
17	10323501	10395301	-589.548	0.0179641	0	2	4		MYH8|MYH4	ENSG00000133020|ENSG00000264424	RP11-799N11.1|CTC-297N7.11|MYH8|MYH4	ENSG00000272736|ENSG00000272975|ENSG00000133020|ENSG00000264424
17	11139601	11143801	16.541	0.00970874	0	0	1				NA	NA
17	13108001	13123301	-105.773	0.0518519	0	0	1				NA	NA
17	18329001	18468601	-2015.86	0	0	2	13		LGALS9C|FAM106A	ENSG00000171916|ENSG00000213077	KRT17P2|KRT16P1|KRT16P4|AL353997.11|RP1-37N7.6|TNPO1P2|LGALS9C|NOS2P2|CTD-2303H24.2|USP32P2|FAM106A|SRP68P2|CCDC144B	ENSG00000186831|ENSG00000214856|ENSG00000229526|ENSG00000227919|ENSG00000267492|ENSG00000230662|ENSG00000171916|ENSG00000167494|ENSG00000273018|ENSG00000233327|ENSG00000213077|ENSG00000227689|ENSG00000154874
17	20761201	20791601	-765.803	0	0	1	2		CCDC144NL	ENSG00000205212	CCDC144NL|RP11-344E13.3	ENSG00000205212|ENSG00000233098
17	21505901	22232501	-1272.47	0.0493952	0	2	37		UBBP4|MTRNR2L1	ENSG00000263563|ENSG00000256618	NCOR1P2|AC144838.2|AC144838.3|UBBP4|FTLP13|RP11-1109M24.16|RP11-1109M24.5|RP11-1109M24.15|AC138761.1|FAM27L|RP11-1109M24.14|RP11-1109M24.13|RP11-1109M24.12|RP11-744K17.3|RP11-1109M24.11|RP11-744K17.9|RP11-1109M24.9|RP11-1109M24.8|RP11-1109M24.7|RP11-744K17.1|RP11-744K17.7|RP11-744K17.2|RP11-744K17.8|RP11-846F4.1|MTRNR2L1|RP11-846F4.12|MTND1P15|RP11-846F4.5|RP11-846F4.6|TRNAS30P|MTATP6P3|RP11-846F…	ENSG00000265019|ENSG00000265233|ENSG00000264617|ENSG00000263563|ENSG00000263725|ENSG00000263609|ENSG00000264956|ENSG00000266691|ENSG00000222770|ENSG00000178130|ENSG00000264811|ENSG00000265567|ENSG00000264562|ENSG00000266806|ENSG00000266172|ENSG00000266795|ENSG00000264939|ENSG00000266836|ENSG00000266746|ENSG00000261020|ENSG00000264543|ENSG00000266885|ENSG00000265705|ENSG00000266529|ENSG00000256618…
17	25270301	25527901	-449.099	0.0715232	0	0	6				RP11-260A9.1|RP11-260A9.6|PDLIM1P3|RP11-260A9.4|VN1R71P|TUFMP1	ENSG00000263433|ENSG00000264734|ENSG00000264172|ENSG00000266736|ENSG00000264837|ENSG00000265646
17	29252401	32004401	-6385.85	0.032	2	25	87	NF1|SUZ12	ADAP2|RNF135|NF1|OMG|EVI2B|CTD-2370N5.3|EVI2A|RAB11FIP4|AC003101.1|COPRS|UTP6|SUZ12|LRRC37B|AC090616.2|RHOT1|AC116407.2|RHBDL3|C17orf75|ZNF207|PSMD11|CDK5R1|MYO1D|TMEM98|SPACA3|ASIC2	ENSG00000184060|ENSG00000181481|ENSG00000196712|ENSG00000126861|ENSG00000185862|ENSG00000265118|ENSG00000126860|ENSG00000131242|ENSG00000228768|ENSG00000172301|ENSG00000108651|ENSG00000178691|ENSG00000185158|ENSG00000214708|ENSG00000126858|ENSG00000269402|ENSG00000141314|ENSG00000108666|ENSG00000010244|ENSG00000108671|ENSG00000176749|ENSG00000176658|ENSG00000006042|ENSG00000141316|ENSG00000108684	ADAP2|AC091177.1|RN7SL138P|RP11-848P1.3|RNF135|RP11-848P1.2|DPRXP4|RP11-848P1.4|RP11-848P1.7|RP11-848P1.9|RP11-271K11.5|RP11-848P1.5|MIR4733|NF1|RP11-142O6.1|OMG|EVI2B|CTD-2370N5.3|EVI2A|AK4P1|RAB11FIP4|RN7SL79P|RN7SL45P|MIR4724|MIR193A|RNU6ATAC7P|AC003101.1|MIR4725|MIR365B|RP1-41C23.1|RP11-805L22.1|RNU6-1134P|RP11-805L22.2|RP11-805L22.3|CTC-542B22.1|COPRS|UTP6|CTC-542B22.2|SUZ12|RNA5SP437|RP11-6…	ENSG00000184060|ENSG00000230113|ENSG00000266274|ENSG00000265743|ENSG00000181481|ENSG00000264456|ENSG00000264743|ENSG00000266340|ENSG00000264148|ENSG00000266865|ENSG00000265798|ENSG00000264107|ENSG00000265444|ENSG00000196712|ENSG00000266371|ENSG00000126861|ENSG00000185862|ENSG00000265118|ENSG00000126860|ENSG00000263535|ENSG00000131242|ENSG00000239595|ENSG00000264862|ENSG00000266459|ENSG00000207614…
17	29360801	29441101	392.683	0	1	1	5	NF1	NF1	ENSG00000196712	RP11-848P1.9|RP11-271K11.5|RP11-848P1.5|MIR4733|NF1	ENSG00000266865|ENSG00000265798|ENSG00000264107|ENSG00000265444|ENSG00000196712
17	39283901	39432001	-398.12	0.0433213	0	14	17		KRTAP4-6|KRTAP4-5|KRTAP4-4|KRTAP4-3|KRTAP4-2|KRTAP4-1|KRTAP9-1|KRTAP9-2|KRTAP9-3|KRTAP9-8|KRTAP9-4|KRTAP9-9|KRTAP9-6|KRTAP9-7	ENSG00000198090|ENSG00000198271|ENSG00000171396|ENSG00000196156|ENSG00000244537|ENSG00000198443|ENSG00000240542|ENSG00000239886|ENSG00000204873|ENSG00000187272|ENSG00000241595|ENSG00000198083|ENSG00000212659|ENSG00000180386	KRTAP4-6|KRTAP4-5|KRTAP4-4|KRTAP4-3|KRTAP4-2|KRTAP4-1|AC006070.12|KRTAP9-1|KRTAP9-12P|KRTAP9-2|KRTAP9-3|KRTAP9-8|KRTAP9-4|KRTAP9-9|KRTAP9-6|KRTAP9-11P|KRTAP9-7	ENSG00000198090|ENSG00000198271|ENSG00000171396|ENSG00000196156|ENSG00000244537|ENSG00000198443|ENSG00000251439|ENSG00000240542|ENSG00000248807|ENSG00000239886|ENSG00000204873|ENSG00000187272|ENSG00000241595|ENSG00000198083|ENSG00000212659|ENSG00000229351|ENSG00000180386
17	40501301	41410201	5132.91	0.011	2	36	69	STAT3|BRCA1	STAT3|PTRF|ATP6V0A1|NAGLU|HSD17B1|COASY|MLX|PSMC3IP|FAM134C|TUBG1|TUBG2|PLEKHH3|CCR10|CNTNAP1|EZH1|RAMP2|VPS25|WNK4|COA3|CNTD1|BECN1|PSME3|AOC2|AOC3|G6PC|PTGES3L-AARSD1|AARSD1|PTGES3L|RUNDC1|RPL27|IFI35|VAT1|RND2|BRCA1|NBR1|TMEM106A	ENSG00000168610|ENSG00000177469|ENSG00000033627|ENSG00000108784|ENSG00000108786|ENSG00000068120|ENSG00000108788|ENSG00000131470|ENSG00000141699|ENSG00000131462|ENSG00000037042|ENSG00000068137|ENSG00000184451|ENSG00000108797|ENSG00000108799|ENSG00000131477|ENSG00000131475|ENSG00000126562|ENSG00000183978|ENSG00000176563|ENSG00000126581|ENSG00000131467|ENSG00000131480|ENSG00000131471|ENSG00000131482…	STAT3|AC107993.1|PTRF|RNU7-97P|ATP6V0A1|MIR548AT|RP11-194N12.2|RP11-400F19.18|MIR5010|AC067852.1|PTP4A2P1|NAGLU|RP11-400F19.8|HSD17B1P1|HSD17B1|RP11-400F19.6|COASY|MLX|PSMC3IP|FAM134C|TUBG1|ATP5LP7|HMGB3P27|TUBG2|PLEKHH3|CCR10|CTD-3193K9.4|CNTNAP1|CTD-3193K9.3|EZH1|CTD-3193K9.1|HMGN2P15|RAMP2-AS1|RAMP2|VPS25|WNK4|COA3|CNTD1|BECN1|PSME3|AOC2|AOC3|AOC4P|LINC00671|RNU6-287P|G6PC|RNY4P2|SNORA40|PTGES…	ENSG00000168610|ENSG00000221020|ENSG00000177469|ENSG00000238704|ENSG00000033627|ENSG00000264314|ENSG00000267222|ENSG00000267632|ENSG00000265611|ENSG00000256929|ENSG00000267185|ENSG00000108784|ENSG00000266929|ENSG00000108785|ENSG00000108786|ENSG00000266962|ENSG00000068120|ENSG00000108788|ENSG00000131470|ENSG00000141699|ENSG00000131462|ENSG00000267189|ENSG00000267132|ENSG00000037042|ENSG00000068137…
17	45824301	47093001	-5118.95	0	0	32	77		OSBPL7|MRPL10|LRRC46|SCRN2|SP6|SP2|PNPO|PRR15L|CDK5RAP3|COPZ2|NFE2L1|CBX1|SNX11|SKAP1|HOXB1|HOXB2|HOXB3|HOXB4|HOXB5|HOXB6|HOXB7|HOXB8|HOXB9|PRAC1|HOXB13|TTLL6|CALCOCO2|ATP5G1|UBE2Z|SNF8|GIP|IGF2BP1	ENSG00000006025|ENSG00000159111|ENSG00000141294|ENSG00000141295|ENSG00000189120|ENSG00000167182|ENSG00000108439|ENSG00000167183|ENSG00000108465|ENSG00000005243|ENSG00000082641|ENSG00000108468|ENSG00000002919|ENSG00000141293|ENSG00000120094|ENSG00000173917|ENSG00000120093|ENSG00000182742|ENSG00000120075|ENSG00000108511|ENSG00000260027|ENSG00000120068|ENSG00000170689|ENSG00000159182|ENSG00000159184…	OSBPL7|MRPL10|LRRC46|SCRN2|SP6|RP11-6N17.1|RP11-6N17.2|RP11-6N17.4|SP2|AC003665.1|RP11-6N17.3|PNPO|RP11-6N17.9|RP11-6N17.6|PRR15L|CDK5RAP3|RP11-6N17.10|COPZ2|MIR152|RP5-890E16.2|NFE2L1|RP5-890E16.4|CBX1|RNU6-1201P|SNX11|SKAP1|MIR1203|RP11-456D7.1|RNU6-1152P|AC090627.1|RP11-433M22.1|U3|RP11-433M22.2|Y_RNA|HOXB1|HOXB2|HOXB-AS1|HOXB3|HOXB-AS3|HOXB-AS2|HOXB4|MIR10A|HOXB5|HOXB6|HOXB7|HOXB8|HOXB9|HOXB-…	ENSG00000006025|ENSG00000159111|ENSG00000141294|ENSG00000141295|ENSG00000189120|ENSG00000264243|ENSG00000266821|ENSG00000264920|ENSG00000167182|ENSG00000234494|ENSG00000266601|ENSG00000108439|ENSG00000263798|ENSG00000264019|ENSG00000167183|ENSG00000108465|ENSG00000264701|ENSG00000005243|ENSG00000207947|ENSG00000263412|ENSG00000082641|ENSG00000266341|ENSG00000108468|ENSG00000206954|ENSG00000002919…
17	59078301	59111301	-472.128	0	0	1	1		BCAS3	ENSG00000141376	BCAS3	ENSG00000141376
17	60953301	61431901	-1150.78	0.0231823	0	1	13		TANC2	ENSG00000170921	RP11-180P8.1|MIR633|RP11-180P8.2|RP11-180P8.3|RP11-180P8.4|RP11-180P8.5|TANC2|RP11-556O9.4|RP11-556O9.2|RP11-556O9.3|AC037445.1|RP11-269G24.2|RP11-269G24.8	ENSG00000263931|ENSG00000207552|ENSG00000265262|ENSG00000266411|ENSG00000270324|ENSG00000272164|ENSG00000170921|ENSG00000272383|ENSG00000264513|ENSG00000264529|ENSG00000233635|ENSG00000263501|ENSG00000271919
17	63754201	64070101	-570.849	0.059952	0	1	1		CEP112	ENSG00000154240	CEP112	ENSG00000154240
18	8706301	8711401	8.35668	0.0666667	0	1	2		SOGA2	ENSG00000168502	RP11-674N23.1|SOGA2	ENSG00000265962|ENSG00000168502
18	25736501	27397901	-10002.2	0.001	0	1	11		CDH2	ENSG00000170558	CDH2|ARIH2P1|RP11-510D21.1|RP11-510D21.2|RNU6-408P|AC090349.1|AC105245.1|CTD-2515C13.1|CTD-2515C13.2|AC091321.1|RP11-784B15.1	ENSG00000170558|ENSG00000266296|ENSG00000265994|ENSG00000271238|ENSG00000251719|ENSG00000265730|ENSG00000212085|ENSG00000266479|ENSG00000265980|ENSG00000221731|ENSG00000264587
18	27727301	27892901	-431.884	0.0530303	0	0	1				NA	NA
19	60401	241201	-5509.7	0	0	1	18		OR4F17	ENSG00000176695	WASH5P|MIR1302-2|FAM138F|OR4G3P|OR4G1P|OR4F17|AC016626.1|OR4F8P|AC016626.2|AC092192.1|AC092299.6|CICP19|AC092299.8|AC092299.7|LINC01002|RNU6-1076P|AC098474.1|CTD-3113P16.7	ENSG00000225373|ENSG00000267588|ENSG00000233630|ENSG00000266945|ENSG00000267310|ENSG00000176695|ENSG00000267792|ENSG00000266971|ENSG00000267616|ENSG00000267290|ENSG00000267237|ENSG00000267639|ENSG00000272098|ENSG00000267029|ENSG00000206082|ENSG00000222329|ENSG00000267600|ENSG00000267305
19	2623401	4601201	-1859.31	0.0755814	3	63	106	GNA11|MAP2K2|SH3GL1	GNG7|DIRAS1|AC006538.4|SLC39A3|SGTA|THOP1|ZNF554|ZNF555|ZNF556|ZNF57|ZNF77|TLE6|TLE2|AES|GNA11|GNA15|S1PR4|NCLN|CELF5|NFIC|C19orf77|DOHH|FZR1|MFSD12|C19orf71|HMG20B|GIPC3|TBXA2R|CACTIN|PIP5K1C|TJP3|APBA3|MRPL54|RAX2|MATK|ZFR2|ATCAY|NMRK2|DAPK3|EEF2|PIAS4|AC016586.1|ZBTB7A|MAP2K2|CREB3L3|SIRT6|ANKRD24|EBI3|CCDC94|SHD|TMIGD2|FSD1|STAP2|MPND|SH3GL1|CHAF1A|UBXN6|HDGFRP2|PLIN4|PLIN5|CTB-50L17.14|LRG1|…	ENSG00000176533|ENSG00000176490|ENSG00000267001|ENSG00000141873|ENSG00000104969|ENSG00000172009|ENSG00000172006|ENSG00000186300|ENSG00000172000|ENSG00000171970|ENSG00000175691|ENSG00000104953|ENSG00000065717|ENSG00000104964|ENSG00000088256|ENSG00000060558|ENSG00000125910|ENSG00000125912|ENSG00000161082|ENSG00000141905|ENSG00000095932|ENSG00000129932|ENSG00000105325|ENSG00000161091|ENSG00000183397…	GNG7|CTC-265F19.3|CTC-265F19.1|DIRAS1|AC006538.4|AC006538.1|SLC39A3|SGTA|THOP1|ZNF554|ZNF555|AC006130.3|ZNF556|AC006130.1|AC006130.4|AC119403.1|ZNF57|AC006277.2|ZNF77|TLE6|TLE2|AC005944.2|AES|GNA11|AC005262.3|AC005262.2|AC005262.4|GNA15|AC005264.2|S1PR4|NCLN|CELF5|AC010649.1|NFIC|C19orf77|DOHH|RN7SL866P|FZR1|SNORD38|MFSD12|C19orf71|AC005786.7|AC005786.5|AC005786.3|HMG20B|GIPC3|TBXA2R|CACTIN-AS1|C…	ENSG00000176533|ENSG00000267214|ENSG00000267749|ENSG00000176490|ENSG00000267001|ENSG00000261342|ENSG00000141873|ENSG00000104969|ENSG00000172009|ENSG00000172006|ENSG00000186300|ENSG00000267063|ENSG00000172000|ENSG00000263997|ENSG00000267398|ENSG00000266938|ENSG00000171970|ENSG00000253392|ENSG00000175691|ENSG00000104953|ENSG00000065717|ENSG00000267469|ENSG00000104964|ENSG00000088256|ENSG00000267139…
19	5746601	7345301	-2624.52	0.0114155	1	44	75	MLLT1	CATSPERD|PRR22|CTB-54O9.9|DUS3L|NRTN|FUT6|FUT3|FUT5|AC024592.12|NDUFA11|AC104532.2|VMAC|CAPS|RANBP3|RFX2|ACSBG2|MLLT1|ACER1|CLPP|ALKBH7|PSPN|GTF2F1|KHSRP|SLC25A41|SLC25A23|CRB3|DENND1C|TUBB4A|TNFSF9|CD70|TNFSF14|C3|GPR108|TRIP10|SH2D3A|VAV1|EMR1|AC025278.1|MBD3L5|MBD3L4|MBD3L2|MBD3L3|ZNF557|INSR	ENSG00000174898|ENSG00000212123|ENSG00000267157|ENSG00000141994|ENSG00000171119|ENSG00000156413|ENSG00000171124|ENSG00000130383|ENSG00000267740|ENSG00000174886|ENSG00000267314|ENSG00000187650|ENSG00000105519|ENSG00000031823|ENSG00000087903|ENSG00000130377|ENSG00000130382|ENSG00000167769|ENSG00000125656|ENSG00000125652|ENSG00000125650|ENSG00000125651|ENSG00000088247|ENSG00000181240|ENSG00000125648…	CATSPERD|PRR22|CTB-54O9.9|DUS3L|AC011499.1|NRTN|FUT6|FUT3|AC024592.9|FUT5|AC024592.12|NDUFA11|AC104532.3|AC104532.2|VMAC|AC104532.4|CAPS|RANBP3|CTC-232P5.1|RFX2|CTC-232P5.3|CTC-232P5.4|CTB-66B24.1|ACSBG2|CTC-503J8.2|CTC-503J8.6|MLLT1|CTC-503J8.4|ACER1|CTB-180A7.3|CLPP|ALKBH7|PSPN|GTF2F1|CTB-180A7.6|CTB-180A7.8|KHSRP|MIR3940|SLC25A41|SLC25A23|CRB3|DENND1C|TUBB4A|CTD-2396E7.10|CTD-2396E7.9|TNFSF9|C…	ENSG00000174898|ENSG00000212123|ENSG00000267157|ENSG00000141994|ENSG00000263995|ENSG00000171119|ENSG00000156413|ENSG00000171124|ENSG00000267709|ENSG00000130383|ENSG00000267740|ENSG00000174886|ENSG00000266941|ENSG00000267314|ENSG00000187650|ENSG00000267571|ENSG00000105519|ENSG00000031823|ENSG00000266983|ENSG00000087903|ENSG00000267262|ENSG00000267589|ENSG00000267299|ENSG00000130377|ENSG00000267415…
19	8351601	8364501	-70.0666	0	0	0	1				NA	NA
19	21041301	21106101	114.137	0.0115942	0	1	1		ZNF85	ENSG00000105750	ZNF85	ENSG00000105750
19	23113101	23223301	-618.04	0	0	1	3		ZNF728	ENSG00000269067	ZNF728|CTB-87J17.2|CTD-2291D10.2	ENSG00000269067|ENSG00000271661|ENSG00000261558
19	24013701	24631701	-682.748	0.0511364	0	2	11		ZNF726|ZNF254	ENSG00000213967|ENSG00000213096	RP11-255H23.2|RP11-255H23.4|ZNF726|CTB-92J24.3|CTB-92J24.2|ZNF92P3|RNA5-8SP4|CTD-2017D11.1|ZNF254|CTD-2017D11.3|HAVCR1P1	ENSG00000233836|ENSG00000267924|ENSG00000213967|ENSG00000269289|ENSG00000269397|ENSG00000269421|ENSG00000201966|ENSG00000268362|ENSG00000213096|ENSG00000268058|ENSG00000268442
19	27731401	29301401	-1534.56	0.0580046	0	0	24				CTB-151G24.1|LINC00662|CTC-459F4.1|CTC-459F4.3|LLNLF-65H9.1|CTC-459F4.6|SLC25A1P5|CTC-459F4.7|CTC-459F4.5|AC022153.1|CTC-459F4.8|AC005758.1|AC005357.1|CTD-2043I16.1|CTB-70G10.1|AC005780.1|AC093074.1|AC005307.1|AC005307.3|AC005616.1|AC005616.2|AC005394.1|AC079466.1|CTC-478M6.1	ENSG00000267696|ENSG00000261824|ENSG00000261770|ENSG00000267575|ENSG00000272635|ENSG00000267264|ENSG00000267323|ENSG00000267389|ENSG00000266977|ENSG00000267623|ENSG00000267768|ENSG00000267630|ENSG00000266906|ENSG00000267509|ENSG00000266928|ENSG00000267320|ENSG00000267238|ENSG00000260725|ENSG00000267243|ENSG00000266893|ENSG00000267423|ENSG00000267537|ENSG00000266976|ENSG00000267799
19	29644801	29966101	-1652.01	0	0	1	5		UQCRFS1	ENSG00000169021	UQCRFS1|CTB-32O4.2|RN7SL340P|CTC-525D6.1|CTC-525D6.5	ENSG00000169021|ENSG00000267498|ENSG00000241604|ENSG00000264515|ENSG00000267574
19	30300001	30302301	12.6528	0	0	0	1				NA	NA
19	30389201	30692101	-2252.4	0	0	1	7		URI1	ENSG00000105176	CTD-2057D4.2|CTC-448F2.3|URI1|RPL9P32|CTC-448F2.4|TAF9P3|CTC-448F2.6	ENSG00000267433|ENSG00000267258|ENSG00000105176|ENSG00000242100|ENSG00000267006|ENSG00000267692|ENSG00000266910
19	31239101	32770601	-3653.73	0	0	2	23		AC020952.1|TSHZ3	ENSG00000268953|ENSG00000121297	CTC-400I9.2|CTC-400I9.1|CTC-400I9.3|AC020952.1|CTC-439O9.3|TSHZ3|AC007796.1|AC008992.1|CTD-2050I18.2|CTD-2050I18.1|AC011525.2|AC011525.4|RNA5SP471|RNU6-967P|CTC-360P9.1|CTC-360P9.5|AC011456.1|CTC-360P9.2|CTC-360P9.4|CTC-360P9.3|AC011518.1|AC011518.2|RNA5SP472	ENSG00000267081|ENSG00000261316|ENSG00000267378|ENSG00000268953|ENSG00000267777|ENSG00000121297|ENSG00000267662|ENSG00000267636|ENSG00000267599|ENSG00000267407|ENSG00000261400|ENSG00000267465|ENSG00000252780|ENSG00000201894|ENSG00000267012|ENSG00000267094|ENSG00000221504|ENSG00000267684|ENSG00000267489|ENSG00000267779|ENSG00000267204|ENSG00000267133|ENSG00000200738
19	34288701	39415601	9068.6	0	0	139	263		KCTD15|LSM14A|KIAA0355|GPI|RP11-618P17.4|PDCD2L|UBA2|WTIP|SCGB2B2|ZNF302|ZNF181|ZNF599|ZNF30|ZNF792|GRAMD1A|SCN1B|HPN|AC020907.1|FXYD3|LGI4|FXYD1|FXYD7|FXYD5|FAM187B|LSR|USF2|HAMP|MAG|CD22|FFAR1|FFAR3|GPR42|FFAR2|KRTDAP|DMKN|SBSN|GAPDHS|TMEM147|ATP4A|HAUS5|RBM42|ETV2|COX6B1|UPK1A|ZBTB32|KMT2B|IGFLR1|AD000671.6|U2AF1L4|PSENEN|AC002398.9|LIN37|HSPB6|C19orf55|ARHGAP33|PRODH2|NPHS1|KIRREL2|APLP1|NFKB…	ENSG00000153885|ENSG00000257103|ENSG00000166398|ENSG00000105220|ENSG00000266953|ENSG00000126249|ENSG00000126261|ENSG00000142279|ENSG00000205209|ENSG00000089335|ENSG00000197841|ENSG00000153896|ENSG00000168661|ENSG00000180884|ENSG00000089351|ENSG00000105711|ENSG00000105707|ENSG00000179066|ENSG00000089356|ENSG00000153902|ENSG00000266964|ENSG00000221946|ENSG00000089327|ENSG00000177558|ENSG00000105699…	KCTD15|RN7SL150P|RPS4XP23|RPS4XP20|RPS4XP21|CHCHD2P3|LSM14A|KIAA0355|RPL29P33|AC010504.2|GPI|RP11-618P17.4|PDCD2L|RN7SL154P|CTD-2588C8.8|UBA2|WTIP|RPS26P55|ZNF807|AC008747.1|SCGB1B2P|SCGB2B2|CTD-2553L13.7|SNORD111|CTD-2553L13.4|SCGB2B3P|AC020910.2|ZNF302|AC020910.1|ZNF181|ZNF599|CTC-523E23.10|CTC-523E23.4|CTC-523E23.1|CTC-523E23.9|CTC-523E23.5|AC008555.1|CTC-523E23.11|AC008555.2|LOC401913|LINC009…	ENSG00000153885|ENSG00000240626|ENSG00000239253|ENSG00000249987|ENSG00000186008|ENSG00000270849|ENSG00000257103|ENSG00000166398|ENSG00000257074|ENSG00000267219|ENSG00000105220|ENSG00000266953|ENSG00000126249|ENSG00000264317|ENSG00000267024|ENSG00000126261|ENSG00000142279|ENSG00000239210|ENSG00000248830|ENSG00000221584|ENSG00000268751|ENSG00000205209|ENSG00000271049|ENSG00000252230|ENSG00000268683…
19	34456401	34464101	-166.466	0	0	0	1				NA	NA
19	39415701	42185501	-6029.8	0.0015625	1	85	156	AKT2	SARS2|CTC-360G5.8|MRPS12|FBXO17|FBXO27|PAPL|PAK4|NCCRP1|SYCN|IFNL3|IFNL2|IFNL1|LRFN1|GMFG|SAMD4B|PAF1|MED29|ZFP36|PLEKHG2|RPS16|SUPT5H|AC011500.1|TIMM50|DLL3|SELV|EID2B|EID2|LGALS13|LGALS16|LGALS14|CLC|LEUTX|DYRK1B|FBL|FCGBP|PSMC4|ZNF546|ZNF780B|ZNF780A|MAP3K10|TTC9B|CNTD2|AKT2|C19orf47|PLD3|HIPK4|PRX|SERTAD1|SERTAD3|BLVRB|SPTBN4|SHKBP1|LTBP4|NUMBL|ADCK4|ITPKC|C19orf54|SNRPA|MIA-RAB4B|MIA|RAB4B|R…	ENSG00000104835|ENSG00000269547|ENSG00000128626|ENSG00000269190|ENSG00000161243|ENSG00000183760|ENSG00000130669|ENSG00000188505|ENSG00000179751|ENSG00000197110|ENSG00000183709|ENSG00000182393|ENSG00000128011|ENSG00000130755|ENSG00000179134|ENSG00000006712|ENSG00000063322|ENSG00000128016|ENSG00000090924|ENSG00000105193|ENSG00000196235|ENSG00000213922|ENSG00000105197|ENSG00000090932|ENSG00000186838…	SARS2|CTC-360G5.8|MRPS12|CTC-360G5.9|FBXO17|FBXO27|CTB-189B5.3|snoU13|PAPL|PAK4|CTC-218B8.3|NCCRP1|SYCN|IFNL3P1|IFNL3|IFNL4|MSRB1P1|IFNL4P1|IFNL2|IFNL1|LRFN1|CTC-246B18.8|GMFG|CTC-246B18.10|SAMD4B|RN7SL566P|PAF1|MED29|ZFP36|MIR4530|PLEKHG2|CTB-60E11.4|RPS16|SUPT5H|AC011500.1|TIMM50|DLL3|SELV|EID2B|CTB-60E11.9|TDGF1P7|EID2|CTB-60E11.11|CTB-60E11.12|RPS29P24|RPS29P25|RPS29P26|LGALS13|AC005176.1|AC0…	ENSG00000104835|ENSG00000269547|ENSG00000128626|ENSG00000269486|ENSG00000269190|ENSG00000161243|ENSG00000267992|ENSG00000251709|ENSG00000183760|ENSG00000130669|ENSG00000269172|ENSG00000188505|ENSG00000179751|ENSG00000268510|ENSG00000197110|ENSG00000272395|ENSG00000213926|ENSG00000272311|ENSG00000183709|ENSG00000182393|ENSG00000128011|ENSG00000268262|ENSG00000130755|ENSG00000269246|ENSG00000179134…
19	43206701	44863901	-2510.53	0.021978	0	46	76		PSG3|PSG8|PSG1|PSG6|PSG11|PSG2|PSG5|PSG4|PSG9|TEX101|LYPD3|PHLDB3|ETHE1|ZNF575|XRCC1|L34079.2|PINLYP|IRGQ|ZNF576|SRRM5|ZNF428|CADM4|PLAUR|IRGC|SMG9|KCNN4|LYPD5|ZNF283|ZNF404|ZNF45|ZNF221|ZNF155|ZNF230|ZNF222|ZNF223|ZNF223|ZNF284|ZNF224|ZNF225|ZNF234|ZNF226|ZNF227|ZNF235|ZNF233|ZNF112|CTC-512J12.6	ENSG00000221826|ENSG00000124467|ENSG00000231924|ENSG00000170848|ENSG00000243130|ENSG00000242221|ENSG00000204941|ENSG00000243137|ENSG00000183668|ENSG00000131126|ENSG00000124466|ENSG00000176531|ENSG00000105755|ENSG00000176472|ENSG00000073050|ENSG00000268361|ENSG00000234465|ENSG00000167378|ENSG00000124444|ENSG00000226763|ENSG00000131116|ENSG00000105767|ENSG00000011422|ENSG00000124449|ENSG00000105771…	PSG3|PSG8|CEACAMP6|AC004603.4|PSG10P|PSG1|PSG6|PSG7|CEACAMP7|PSG11|CEACAMP8|PSG2|CEACAMP9|AC005392.13|PSG5|PSG4|CEACAMP10|PSG9|CEACAMP11|CEACAMP4|CTC-490G23.2|CD177|CTC-490G23.4|CD177P1|TEX101|LYPD3|PHLDB3|ETHE1|ZNF575|XRCC1|L34079.3|L34079.2|L34079.4|PINLYP|IRGQ|ZNF576|SRRM5|ZNF428|CADM4|PLAUR|RN7SL368P|AC006953.1|IRGC|SMG9|KCNN4|AC115522.3|LYPD5|ZNF283|ZNF404|RP11-15A1.3|RP11-15A1.2|ZNF45|ZNF22…	ENSG00000221826|ENSG00000124467|ENSG00000238092|ENSG00000225877|ENSG00000248257|ENSG00000231924|ENSG00000170848|ENSG00000221878|ENSG00000227349|ENSG00000243130|ENSG00000236932|ENSG00000242221|ENSG00000230529|ENSG00000227606|ENSG00000204941|ENSG00000243137|ENSG00000241104|ENSG00000183668|ENSG00000236123|ENSG00000230681|ENSG00000231412|ENSG00000204936|ENSG00000272396|ENSG00000204933|ENSG00000131126…
19	47146501	47158501	28.0171	0.0290323	0	1	1		DACT3	ENSG00000197380	DACT3	ENSG00000197380
19	52035801	52155301	-838.144	0	0	5	11		ZNF175|AC018755.1|SIGLEC5|SIGLEC5|SIGLEC14	ENSG00000105497|ENSG00000167765|ENSG00000105501|ENSG00000268500|ENSG00000254415	SIGLEC28P|SIGLEC29P|ZNF175|AC018755.1|AC018755.16|AC018755.17|SIGLEC5|SIGLEC5|RPL9P33|SIGLEC14|RPL7P51	ENSG00000269130|ENSG00000268267|ENSG00000105497|ENSG00000167765|ENSG00000269388|ENSG00000267808|ENSG00000105501|ENSG00000268500|ENSG00000244071|ENSG00000254415|ENSG00000243469
19	55227801	55364001	-1493.66	0	0	6	10		KIR3DL1|KIR3DL3|KIR2DL4|KIR2DL3|KIR2DL1|KIR3DL2	ENSG00000167633|ENSG00000242019|ENSG00000189013|ENSG00000243772|ENSG00000125498|ENSG00000240403	KIR3DL1|KIR3DL3|CTB-61M7.1|KIR2DL4|KIR2DL3|KIR2DP1|KIR2DL1|KIR3DP1|KIR2DS4|KIR3DL2	ENSG00000167633|ENSG00000242019|ENSG00000215765|ENSG00000189013|ENSG00000243772|ENSG00000242473|ENSG00000125498|ENSG00000264257|ENSG00000221957|ENSG00000240403
19	56426201	56434201	-99.1356	0	0	1	1		NLRP13	ENSG00000173572	NLRP13	ENSG00000173572
19	57354601	59118901	-2876.19	0.021097	1	77	131	A1BG	USP29|ZIM3|DUXA|ZNF264|AURKC|ZNF805|ZNF460|ZNF543|ZNF304|ZNF547|TRAPPC2P1|AC003002.4|ZNF548|AC003002.6|AC004076.7|ZNF17|ZNF749|AC004076.9|VN1R1|ZNF772|ZNF419|AC003005.4|ZNF773|ZNF549|ZNF550|ZNF416|ZIK1|ZNF530|ZNF134|ZNF211|ZSCAN4|ZNF551|AC003006.7|AC004017.1|ZNF154|ZNF671|ZNF776|ZNF586|ZNF552|CTD-2583A14.10|ZNF587B|ZNF814|ZNF587|CTD-2583A14.9|ZNF417|ZNF418|ZNF256|C19orf18|ZNF606|CTD-2368P22.1|ZSC…	ENSG00000131864|ENSG00000141946|ENSG00000258873|ENSG00000083844|ENSG00000105146|ENSG00000204524|ENSG00000197714|ENSG00000178229|ENSG00000131845|ENSG00000152433|ENSG00000256060|ENSG00000268133|ENSG00000188785|ENSG00000269533|ENSG00000268533|ENSG00000186272|ENSG00000186230|ENSG00000268163|ENSG00000178201|ENSG00000197128|ENSG00000105136|ENSG00000268107|ENSG00000152439|ENSG00000121406|ENSG00000251369…	MIMT1|CTC-258N23.3|RPL7AP69|USP29|U3|ZIM3|CTC-360J11.5|CTC-360J11.6|DUXA|CTC-360J11.4|ZNF264|AURKC|ZNF805|CTC-444N24.8|CTC-444N24.6|ZNF460|CTC-444N24.11|CTC-444N24.9|ZNF543|CTC-444N24.13|ZNF304|ZNF547|TRAPPC2P1|AC003002.4|ZNF548|AC003002.6|AC004076.7|ZNF17|ZNF749|AC004076.9|VN1R1|VN1R107P|ZNF772|AC003005.2|ZNF419|AC003005.4|ZNF773|ZNF549|ZNF550|ZNF416|ZIK1|ZNF530|ZNF134|AC003682.16|ZNF211|AC00368…	ENSG00000268654|ENSG00000269786|ENSG00000268483|ENSG00000131864|ENSG00000252683|ENSG00000141946|ENSG00000270293|ENSG00000270790|ENSG00000258873|ENSG00000268379|ENSG00000083844|ENSG00000105146|ENSG00000204524|ENSG00000268713|ENSG00000267871|ENSG00000197714|ENSG00000268205|ENSG00000268723|ENSG00000178229|ENSG00000268678|ENSG00000131845|ENSG00000152433|ENSG00000256060|ENSG00000268133|ENSG00000188785…
20	59901	490601	-1815.39	0.004	0	14	19		DEFB125|DEFB126|DEFB127|DEFB128|DEFB129|DEFB132|C20orf96|ZCCHC3|SOX12|NRSN2|TRIB3|RBCK1|TBC1D20|CSNK2A1	ENSG00000178591|ENSG00000125788|ENSG00000088782|ENSG00000185982|ENSG00000125903|ENSG00000186458|ENSG00000196476|ENSG00000177764|ENSG00000177732|ENSG00000125841|ENSG00000101255|ENSG00000125826|ENSG00000125875|ENSG00000101266	DEFB125|DEFB126|DEFB127|DEFB128|AL360078.1|DEFB129|DEFB132|RP5-1103G7.10|C20orf96|ZCCHC3|AL034548.1|RP5-1103G7.4|SOX12|NRSN2|TRIB3|RBCK1|TBC1D20|Y_RNA|CSNK2A1	ENSG00000178591|ENSG00000125788|ENSG00000088782|ENSG00000185982|ENSG00000255743|ENSG00000125903|ENSG00000186458|ENSG00000272874|ENSG00000196476|ENSG00000177764|ENSG00000247315|ENSG00000225377|ENSG00000177732|ENSG00000125841|ENSG00000101255|ENSG00000125826|ENSG00000125875|ENSG00000206797|ENSG00000101266
20	1546401	1599401	-120.105	0.0251572	0	2	3		RP4-576H24.4|SIRPB1	ENSG00000260861|ENSG00000101307	RP4-576H24.4|SIRPB1|RP4-576H24.5	ENSG00000260861|ENSG00000101307|ENSG00000271523
20	3684901	4517301	2882.16	0.001	0	13	20		SIGLEC1|HSPA12B|C20orf27|SPEF1|CENPB|CDC25B|AP5S1|MAVS|PANK2|RNF24|RP11-352D3.2|SMOX|ADRA1D	ENSG00000088827|ENSG00000132622|ENSG00000101220|ENSG00000101222|ENSG00000125817|ENSG00000101224|ENSG00000125843|ENSG00000088888|ENSG00000125779|ENSG00000101236|ENSG00000205300|ENSG00000088826|ENSG00000171873	SIGLEC1|HSPA12B|C20orf27|SPEF1|CENPB|CDC25B|AP5S1|MAVS|RP11-119B16.2|PANK2|MIR103A2|RNF24|FTLP3|RPL21P2|RP11-352D3.2|SMOX|RP4-779E11.3|ADRA1D|RP11-307O10.1|RP5-1164C1.2	ENSG00000088827|ENSG00000132622|ENSG00000101220|ENSG00000101222|ENSG00000125817|ENSG00000101224|ENSG00000125843|ENSG00000088888|ENSG00000229539|ENSG00000125779|ENSG00000199024|ENSG00000101236|ENSG00000226608|ENSG00000215063|ENSG00000205300|ENSG00000088826|ENSG00000230176|ENSG00000171873|ENSG00000236387|ENSG00000238282
20	8063001	8071001	-138.403	0	0	0	1				NA	NA
20	11017901	11078601	54.7225	0.021645	0	0	1				NA	NA
20	21378201	21389501	25.352	0.0731707	0	1	2		NKX2-4	ENSG00000125816	NKX2-4|RP11-227D2.3	ENSG00000125816|ENSG00000225280
20	24164601	24178901	-37.3612	0.0958084	0	0	1				NA	NA
20	25870001	26319701	-1351.63	0.038	0	0	9				CFTRP1|RP4-760C5.5|RP4-760C5.3|CTD-2514C3.1|FAM182A|NCOR1P1|RP13-329D4.3|MIR663A|RP3-410C9.2	ENSG00000228593|ENSG00000226203|ENSG00000231081|ENSG00000204556|ENSG00000125804|ENSG00000240108|ENSG00000230440|ENSG00000227195|ENSG00000238129
20	29419501	29653701	-762.475	0	0	1	8		FRG1B	ENSG00000149531	RP4-610C12.2|RP4-610C12.4|RP4-610C12.3|Y_RNA|RP4-610C12.1|FRG1B|AL441988.1|MLLT10P1	ENSG00000204555|ENSG00000205611|ENSG00000225490|ENSG00000200325|ENSG00000231934|ENSG00000149531|ENSG00000221319|ENSG00000238151
20	51496001	51502901	-58.0109	0	0	0	1				NA	NA
20	54655501	54662501	-22.0586	0.0754717	0	0	1				NA	NA
20	58229601	58514701	-2890.01	0	0	4	5		PHACTR3|SYCP2|FAM217B|PPP1R3D	ENSG00000087495|ENSG00000196074|ENSG00000196227|ENSG00000132825	PHACTR3|RNU7-141P|SYCP2|FAM217B|PPP1R3D	ENSG00000087495|ENSG00000238777|ENSG00000196074|ENSG00000196227|ENSG00000132825
20	58951101	58967101	-383.754	0	0	0	1				RP5-1043L13.1	ENSG00000228340
21	9411001	11188101	-5284.48	0	0	1	19		TPTE	ENSG00000166157	CR381670.1|MIR3648|MIR3687|TEKT4P2|CR392039.2|CR392039.1|CR381653.1|RN7SL52P|SNORA70|bP-21201H5.1|IGHV1OR21-1|AF254982.2|SLC25A15P4|TPTE|CYCSP41|BAGE2|VN1R7P|AP003900.6|EIF3FP1	ENSG00000238411|ENSG00000264462|ENSG00000264063|ENSG00000188681|ENSG00000239179|ENSG00000239107|ENSG00000263839|ENSG00000264002|ENSG00000252199|ENSG00000270533|ENSG00000169861|ENSG00000235476|ENSG00000223925|ENSG00000166157|ENSG00000227691|ENSG00000187172|ENSG00000231962|ENSG00000271308|ENSG00000234643
21	23130801	23148101	-23.5222	0.0985915	0	0	1				AP000475.2	ENSG00000233997
21	23468901	23611101	-166.198	0.0983607	0	0	6				AP000472.2|LINC00308|AP000705.8|AP000705.6|RNU4-45P|AP000705.7	ENSG00000233215|ENSG00000184856|ENSG00000234340|ENSG00000231136|ENSG00000202339|ENSG00000226043
22	16050001	17319701	-1984.87	0.0323929	0	4	59		POTEH|OR11H1|CCT8L2|XKR3	ENSG00000198062|ENSG00000130538|ENSG00000198445|ENSG00000172967	LA16c-4G1.3|LA16c-4G1.4|LA16c-4G1.5|NBEAP3|LA16c-60H5.7|AP000525.9|DUXAP8|LL22NC03-N14H11.1|AP000525.10|LL22NC03-N64E9.1|LA16c-83F12.6|GRAMD4P2|LA16c-3G11.7|POTEH|POTEH-AS1|RNU6-816P|MED15P7|NF1P6|LA16c-2F2.5|NEK2P2|LA16c-2F2.8|LA16c-60G3.5|LA16c-60G3.6|LA16c-60G3.7|LA16c-60G3.8|LA16c-23H5.4|ARHGAP42P3|OR11H1|YME1L1P1|AP000539.3|AP000539.1|AP000539.2|BNIP3P2|ZNF72P|LA16c-13E4.3|ABCD1P4|LA16c-17H1…	ENSG00000233866|ENSG00000229286|ENSG00000235265|ENSG00000223875|ENSG00000215270|ENSG00000206195|ENSG00000271672|ENSG00000272872|ENSG00000232775|ENSG00000271127|ENSG00000225255|ENSG00000235992|ENSG00000241838|ENSG00000198062|ENSG00000236666|ENSG00000212216|ENSG00000234381|ENSG00000224435|ENSG00000226474|ENSG00000231565|ENSG00000230471|ENSG00000230643|ENSG00000237299|ENSG00000213727|ENSG00000215268…
22	17769601	17779601	-258.015	0	0	0	1				NA	NA
22	21520501	24937001	7675.08	0.045	2	52	257	BCR|SMARCB1	GGT2|RIMBP3B|HIC2|RIMBP3C|UBE2L3|YDJC|CCDC116|SDF2L1|PPIL2|YPEL1|MAPK1|PPM1F|TOP3B|VPREB1|ZNF280B|ZNF280A|PRAME|LL22NC03-63E9.3|GGTLC2|IGLL5|RTDR1|GNAZ|RAB36|BCR|IGLL1|C22orf43|RGL4|ZNF70|VPREB3|C22orf15|CHCHD10|MMP11|AP000349.1|SMARCB1|DERL3|SLC2A11|AP000350.10|MIF|AP000350.4|GSTT2B|DDTL|DDT|GSTT2|GSTT1|CABIN1|SUSD2|GGT5|SPECC1L|SPECC1L-ADORA2A|ADORA2A|UPB1|GUCD1	ENSG00000133475|ENSG00000196934|ENSG00000169635|ENSG00000183246|ENSG00000185651|ENSG00000161179|ENSG00000161180|ENSG00000128228|ENSG00000100023|ENSG00000100027|ENSG00000100030|ENSG00000100034|ENSG00000100038|ENSG00000169575|ENSG00000198477|ENSG00000169548|ENSG00000185686|ENSG00000220891|ENSG00000100121|ENSG00000254709|ENSG00000100218|ENSG00000128266|ENSG00000100228|ENSG00000186716|ENSG00000128322…	FAM230B|KB-1592A4.14|GGT2|KB-1183D5.9|POM121L8P|BCRP6|FAM230C|KB-1183D5.14|PPP1R26P5|KB-1183D5.16|RIMBP3B|RN7SKP63|SCARNA18|SCARNA17|snoU13|HIC2|TMEM191C|PI4KAP2|snoU13|SCARNA17|SCARNA18|RN7SKP221|RIMBP3C|UBE2L3|YDJC|CCDC116|KB-1440D3.14|SDF2L1|PPIL2|MIR301B|MIR130B|KB-1440D3.13|YPEL1|RN7SL280P|MAPK1|RNA5SP493|KB-1027C11.4|PPM1F|LL22NC03-86G7.1|TOP3B|PRAMENP|IGLVI-70|IGLV4-69|IGLVI-68|LL22NC03-23…	ENSG00000215498|ENSG00000234503|ENSG00000133475|ENSG00000226885|ENSG00000229266|ENSG00000169662|ENSG00000206142|ENSG00000237407|ENSG00000232771|ENSG00000226534|ENSG00000196934|ENSG00000200057|ENSG00000252314|ENSG00000252020|ENSG00000252402|ENSG00000169635|ENSG00000206140|ENSG00000183506|ENSG00000252799|ENSG00000252143|ENSG00000252605|ENSG00000222352|ENSG00000183246|ENSG00000185651|ENSG00000161179…
22	22626001	22641901	-131.227	0	0	0	1				LL22NC03-2H8.5	ENSG00000272216
22	23303401	23318001	-67.5481	0.0379747	0	0	1				NA	NA
22	24272401	24397601	-1690.69	0	0	5	19		GSTT2B|DDTL|DDT|GSTT2|GSTT1	ENSG00000133433|ENSG00000099974|ENSG00000099977|ENSG00000099984|ENSG00000184674	AP000350.7|AP000350.8|GSTT2B|KB-1125A3.10|DDTL|KB-226F1.2|DDT|AP000351.3|GSTT2|AP000351.4|GSTTP1|MTND1P13|EIF4EBP1P2|AP000351.8|AP000351.9|AP000351.10|KB-226F1.1|GSTT1|GSTTP2	ENSG00000206090|ENSG00000231271|ENSG00000133433|ENSG00000228039|ENSG00000099974|ENSG00000272787|ENSG00000099977|ENSG00000250470|ENSG00000099984|ENSG00000224205|ENSG00000241850|ENSG00000232014|ENSG00000229513|ENSG00000224676|ENSG00000184490|ENSG00000235231|ENSG00000272955|ENSG00000184674|ENSG00000239334
22	27736701	27762701	-177.544	0	0	0	1				CTA-929C8.8	ENSG00000230051
22	29718501	30939601	-1460.74	0.0734523	1	27	54	NF2	AP1B1|RFPL1|NEFH|THOC5|NIPSNAP1|NF2|CABP7|ZMAT5|UQCR10|ASCC2|MTMR3|HORMAD2|LIF|OSM|GATSL3|RP1-130H16.18|TBC1D10A|SF3A1|CCDC157|RNF215|SEC14L2|RP4-539M6.19|KIAA1658|MTFP1|SEC14L3|SEC14L4|SEC14L6	ENSG00000100280|ENSG00000128250|ENSG00000100285|ENSG00000100296|ENSG00000184117|ENSG00000186575|ENSG00000100314|ENSG00000100319|ENSG00000184076|ENSG00000100325|ENSG00000100330|ENSG00000176635|ENSG00000128342|ENSG00000099985|ENSG00000239282|ENSG00000248751|ENSG00000099992|ENSG00000099995|ENSG00000187860|ENSG00000099999|ENSG00000100003|ENSG00000249590|ENSG00000268538|ENSG00000242114|ENSG00000100012…	AP1B1|SNORD125|AC000041.8|RFPL1S|RFPL1|NEFH|THOC5|CTA-256D12.11|NIPSNAP1|NF2|RPEP4|RP1-76B20.11|RP1-76B20.12|CABP7|ZMAT5|Y_RNA|UQCR10|ASCC2|MTMR3|RNU6-331P|AC003681.1|CTA-85E5.10|CNN2P1|HORMAD2|CTA-85E5.7|CTA-85E5.6|RP3-438O4.4|RP1-102K2.6|LIF|RP1-102K2.8|OSM|GATSL3|RP1-130H16.18|TBC1D10A|SF3A1|CCDC157|RP1-130H16.16|RNF215|SEC14L2|RP4-539M6.19|KIAA1658|RP4-539M6.20|RNU6-564P|RP4-539M6.21|MTFP1|RP…	ENSG00000100280|ENSG00000239127|ENSG00000242156|ENSG00000225465|ENSG00000128250|ENSG00000100285|ENSG00000100296|ENSG00000234208|ENSG00000184117|ENSG00000186575|ENSG00000233010|ENSG00000232396|ENSG00000239446|ENSG00000100314|ENSG00000100319|ENSG00000200976|ENSG00000184076|ENSG00000100325|ENSG00000100330|ENSG00000207455|ENSG00000221736|ENSG00000227117|ENSG00000227201|ENSG00000176635|ENSG00000226573…
22	33049701	33092401	105.551	0.00653595	0	1	1		SYN3	ENSG00000185666	SYN3	ENSG00000185666
22	36956401	37750401	-2230.71	0.00443951	0	15	31		CACNG2|IFT27|PVALB|NCF4|CSF2RB|TEX33|TST|MPST|KCTD17|TMPRSS6|IL2RB|C1QTNF6|SSTR3|RAC2|CYTH4	ENSG00000166862|ENSG00000100360|ENSG00000100362|ENSG00000100365|ENSG00000100368|ENSG00000185264|ENSG00000128311|ENSG00000128309|ENSG00000100379|ENSG00000187045|ENSG00000100385|ENSG00000133466|ENSG00000183473|ENSG00000128340|ENSG00000100055	RP5-1119A7.17|CACNG2|RP1-293L6.1|IFT27|PVALB|CITF22-24E5.1|CTA-833B7.2|NCF4|CSF2RB|snoU13|CSF2RBP1|LL22NC01-81G9.3|TEX33|TST|Y_RNA|MPST|KCTD17|RN7SKP214|TMPRSS6|RP5-1170K4.7|IL2RB|AL022314.1|RP1-151B14.6|C1QTNF6|SSTR3|RP1-151B14.9|RAC2|Z82188.1|CYTH4|RP1-63G5.5|RP1-63G5.7	ENSG00000261675|ENSG00000166862|ENSG00000234688|ENSG00000100360|ENSG00000100362|ENSG00000234979|ENSG00000183822|ENSG00000100365|ENSG00000100368|ENSG00000239056|ENSG00000232254|ENSG00000215403|ENSG00000185264|ENSG00000128311|ENSG00000252412|ENSG00000128309|ENSG00000100379|ENSG00000201078|ENSG00000187045|ENSG00000231467|ENSG00000100385|ENSG00000252142|ENSG00000235237|ENSG00000133466|ENSG00000183473…
22	43809401	46233001	-2716.67	0.080402	0	23	49		MPPED1|EFCAB6|SULT4A1|PNPLA5|PNPLA3|SAMM50|PARVB|PARVG|KIAA1644|RP1-32I10.10|LDOC1L|PRR5|PRR5-ARHGAP8|ARHGAP8|PHF21B|NUP50|KIAA0930|UPK3A|FAM118A|SMC1B|RIBC2|FBLN1|ATXN10	ENSG00000186732|ENSG00000186976|ENSG00000130540|ENSG00000100341|ENSG00000100344|ENSG00000100347|ENSG00000188677|ENSG00000138964|ENSG00000138944|ENSG00000220702|ENSG00000188636|ENSG00000186654|ENSG00000248405|ENSG00000241484|ENSG00000056487|ENSG00000093000|ENSG00000100364|ENSG00000100373|ENSG00000100376|ENSG00000077935|ENSG00000128408|ENSG00000077942|ENSG00000130638	MPPED1|EFCAB6-AS1|EFCAB6|RP3-388M5.8|HMGN2P9|RP3-388M5.9|SULT4A1|PNPLA5|Z97055.1|PNPLA3|SAMM50|RP4-796I17.5|PARVB|PARVG|KIAA1644|RP1-32I10.10|RP1-32I10.11|CTA-397C4.2|MRPS18CP6|LDOC1L|KRT18P23|LINC00207|LINC00229|ANP32BP2|PRR5|PRR5-ARHGAP8|ARHGAP8|PHF21B|RP1-127B20.4|RP4-753M9.1|CTA-217C2.1|CTA-217C2.2|NUP50|CTA-268H5.12|KIAA0930|MIR1249|CTA-268H5.14|CTA-268H5.9|UPK3A|FAM118A|SMC1B|RIBC2|RP1-102D…	ENSG00000186732|ENSG00000223843|ENSG00000186976|ENSG00000233157|ENSG00000180150|ENSG00000261251|ENSG00000130540|ENSG00000100341|ENSG00000266837|ENSG00000100344|ENSG00000100347|ENSG00000224856|ENSG00000188677|ENSG00000138964|ENSG00000138944|ENSG00000220702|ENSG00000236079|ENSG00000232655|ENSG00000228807|ENSG00000188636|ENSG00000215333|ENSG00000187012|ENSG00000234300|ENSG00000231801|ENSG00000186654…
22	46927001	46937001	26.8045	0	0	1	1		CELSR1	ENSG00000075275	CELSR1	ENSG00000075275
22	47895601	48386401	-1102.35	0.0298701	0	0	4				LINC00898|RP11-191L9.4|RP11-191L9.5|RP13-455A7.1	ENSG00000205634|ENSG00000224271|ENSG00000232897|ENSG00000230345
22	51079601	51244501	-2000.01	0	0	3	9		SHANK3|ACR|RABL2B	ENSG00000251322|ENSG00000100312|ENSG00000079974	Y_RNA|SHANK3|RNU6-409P|AC000036.4|ACR|AC002056.5|AC002056.3|RPL23AP82|RABL2B	ENSG00000212569|ENSG00000251322|ENSG00000206841|ENSG00000225929|ENSG00000100312|ENSG00000254499|ENSG00000213683|ENSG00000184319|ENSG00000079974

## Sheet: FDC3
chr	start	end	score	pvalue	cnt.census	cnt.genes.protein_coding	cnt.genes.all	genes.census	genes.protein_coding	gids.protein_coding	genes.all	gids.all
1	31193001	31830201	2525.94	0.034	0	7	22		MATN1|LAPTM5|SDC3|PUM1|NKAIN1|SNRNP40|ZCCHC17	ENSG00000162510|ENSG00000162511|ENSG00000162512|ENSG00000134644|ENSG00000084628|ENSG00000060688|ENSG00000121766	MATN1|MATN1-AS1|LAPTM5|MIR4420|RP5-1125N11.1|RP1-65J11.1|RN7SKP91|RP1-65J11.5|SDC3|PUM1|SNORD103A|SNORD103B|SNORD85|RP11-201O14.1|RP11-201O14.2|SEPW1P|RP11-490K7.1|NKAIN1|SNRNP40|RP11-490K7.4|ZCCHC17|RP11-266K22.2	ENSG00000162510|ENSG00000186056|ENSG00000162511|ENSG00000264773|ENSG00000229607|ENSG00000223382|ENSG00000222784|ENSG00000235143|ENSG00000162512|ENSG00000134644|ENSG00000200154|ENSG00000202107|ENSG00000200181|ENSG00000237329|ENSG00000232768|ENSG00000215900|ENSG00000225142|ENSG00000084628|ENSG00000060688|ENSG00000229447|ENSG00000121766|ENSG00000229044
1	50107201	50115101	-32.8927	0.0153846	0	1	1		AGBL4	ENSG00000186094	AGBL4	ENSG00000186094
1	56115501	56230201	-438.072	0.0222898	0	0	1				RP11-466L17.1	ENSG00000234810
1	59707301	61854701	-7863.09	0.001	0	5	18		FGGY|HOOK1|CYP2J2|C1orf87|NFIA	ENSG00000172456|ENSG00000134709|ENSG00000134716|ENSG00000162598|ENSG00000162599	RP11-467C18.1|FGGY|MIR4711|RP4-782L23.2|RP4-782L23.1|HOOK1|CYP2J2|RN7SL475P|C1orf87|PGBD4P8|RP11-575B7.3|RP11-776H12.1|RP11-436K8.1|NFIA|RP4-668G5.1|AC096534.1|RP4-802A10.1|RP5-833A20.1	ENSG00000270457|ENSG00000172456|ENSG00000266150|ENSG00000226883|ENSG00000231816|ENSG00000134709|ENSG00000134716|ENSG00000265535|ENSG00000162598|ENSG00000229332|ENSG00000238242|ENSG00000226476|ENSG00000231252|ENSG00000162599|ENSG00000237928|ENSG00000263380|ENSG00000270742|ENSG00000237853
1	63063901	63071801	-36.311	0.0153846	0	2	2		DOCK7|ANGPTL3	ENSG00000116641|ENSG00000132855	DOCK7|ANGPTL3	ENSG00000116641|ENSG00000132855
1	121347701	121486001	343.765	0.0909091	0	0	1				NA	NA
1	142535101	142540801	7.34206	0.0793651	0	0	1				NA	NA
1	152282601	152314701	-243.16	0	0	1	2		FLG	ENSG00000143631	FLG-AS1|FLG	ENSG00000237975|ENSG00000143631
1	163746601	163755901	-53.5809	0.00619195	0	0	1				NA	NA
1	164232801	164259801	-88.0625	0.0371353	0	0	1				NA	NA
1	192983601	192990801	-33.1315	0.0106762	0	1	1		UCHL5	ENSG00000116750	UCHL5	ENSG00000116750
1	195600201	195607301	-18.9428	0.0202429	0	0	1				NA	NA
1	197458201	197667501	-1373.42	0.011011	0	1	3		DENND1B	ENSG00000213047	DENND1B|Y_RNA|EEF1A1P32	ENSG00000213047|ENSG00000207139|ENSG00000213046
1	203277901	205825501	110990	0	3	37	79	MDM4|ELK4|SLC45A3	BTG2|FMOD|PRELP|OPTC|ATP2B4|LAX1|ZC3H11A|ZBED6|SNRPE|SOX13|ETNK2|REN|KISS1|GOLT1A|PLEKHA6|PPP1R15B|PIK3C2B|MDM4|LRRN2|NFASC|CNTN2|TMEM81|RBBP5|DSTYK|TMCC2|NUAK2|KLHDC8A|LEMD1|CDK18|MFSD4|ELK4|SLC45A3|NUCKS1|AC119673.1|RAB7L1|SLC41A1|PM20D1	ENSG00000159388|ENSG00000122176|ENSG00000188783|ENSG00000188770|ENSG00000058668|ENSG00000122188|ENSG00000058673|ENSG00000257315|ENSG00000182004|ENSG00000143842|ENSG00000143845|ENSG00000143839|ENSG00000170498|ENSG00000174567|ENSG00000143850|ENSG00000158615|ENSG00000133056|ENSG00000198625|ENSG00000170382|ENSG00000163531|ENSG00000184144|ENSG00000174529|ENSG00000117222|ENSG00000133059|ENSG00000133069…	BTG2|RNU6-487P|FMOD|RP11-435P24.2|RP11-435P24.3|PRELP|OPTC|ATP2B4|RP11-90O23.1|SNORA77|LAX1|ZC3H11A|ZBED6|RP11-397P13.6|RP11-397P13.7|SNRPE|KRT8P29|HSPE1P6|CBX1P3|AC096645.1|LINC00303|SOX13|RP11-74C13.4|ETNK2|RP11-74C13.3|REN|RP11-203F10.1|KISS1|GOLT1A|PLEKHA6|RP11-203F10.5|RP11-203F10.6|RP11-739N20.2|RP11-739N20.3|PPP1R15B|PIK3C2B|MDM4|RP11-430C7.2|RNA5SP74|RP11-430C7.4|LRRN2|RP11-430C7.5|AL1617…	ENSG00000159388|ENSG00000202300|ENSG00000122176|ENSG00000229652|ENSG00000271588|ENSG00000188783|ENSG00000188770|ENSG00000058668|ENSG00000236035|ENSG00000221643|ENSG00000122188|ENSG00000058673|ENSG00000257315|ENSG00000227417|ENSG00000223505|ENSG00000182004|ENSG00000236430|ENSG00000232917|ENSG00000237379|ENSG00000211554|ENSG00000176754|ENSG00000143842|ENSG00000261065|ENSG00000143845|ENSG00000230550…
1	209879601	211751501	-7415.37	0.009	0	13	32		HSD11B1|TRAF3IP3|C1orf74|IRF6|DIEXF|SYT14|SERTAD4|HHAT|KCNH1|RCOR3|TRAF5|RD3|SLC30A1	ENSG00000117594|ENSG00000009790|ENSG00000162757|ENSG00000117595|ENSG00000117597|ENSG00000143469|ENSG00000082497|ENSG00000054392|ENSG00000143473|ENSG00000117625|ENSG00000082512|ENSG00000198570|ENSG00000170385	RP1-28O10.1|HSD11B1|ADORA2BP|TRAF3IP3|C1orf74|IRF6|RP3-434O14.8|DIEXF|SYT14|SERTAD4-AS1|SERTAD4|ST13P19|RP4-667H12.4|HHAT|RNU5A-8P|RP5-879K22.1|KCNH1|IPO8P1|KCNH1-IT1|RP11-543B16.1|RP11-543B16.3|RP11-543B16.2|AC092017.1|RCOR3|TRAF5|LINC00467|SNX25P1|RP11-318L16.6|ARPC3P2|RD3|RP11-359E8.3|SLC30A1	ENSG00000227591|ENSG00000117594|ENSG00000236136|ENSG00000009790|ENSG00000162757|ENSG00000117595|ENSG00000232222|ENSG00000117597|ENSG00000143469|ENSG00000203706|ENSG00000082497|ENSG00000228110|ENSG00000233455|ENSG00000054392|ENSG00000200972|ENSG00000270936|ENSG00000143473|ENSG00000224668|ENSG00000234233|ENSG00000234004|ENSG00000223562|ENSG00000226986|ENSG00000221488|ENSG00000117625|ENSG00000082512…
1	214480901	217278901	-3215.89	0.087	0	7	20		SMYD2|PTPN14|CENPF|KCNK2|KCTD3|USH2A|ESRRG	ENSG00000143499|ENSG00000152104|ENSG00000117724|ENSG00000082482|ENSG00000136636|ENSG00000042781|ENSG00000196482	SMYD2|RP11-176D17.3|PTPN14|RP11-365D23.4|KRT18P12|CENPF|ABHD17AP3|RP11-365D23.2|GAPDHP24|RP11-323K10.1|KCNK2|VDAC1P10|KCTD3|USH2A|SNORD116|RP5-1111A8.3|RP11-22M7.2|RP5-1099E6.3|MRPS18BP1|ESRRG	ENSG00000143499|ENSG00000228470|ENSG00000152104|ENSG00000213036|ENSG00000215819|ENSG00000117724|ENSG00000250536|ENSG00000224584|ENSG00000185221|ENSG00000223869|ENSG00000082482|ENSG00000232809|ENSG00000136636|ENSG00000042781|ENSG00000202498|ENSG00000229242|ENSG00000233620|ENSG00000236292|ENSG00000226013|ENSG00000196482
1	219354301	219369901	-43.93	0.0751342	0	1	1		LYPLAL1	ENSG00000143353	LYPLAL1	ENSG00000143353
1	219958701	225588901	-10985.3	0.025	0	33	113		SLC30A10|EPRS|BPNT1|IARS2|RAB3GAP2|AC096644.1|MARK1|C1orf115|MARC2|MARC1|HLX|DUSP10|HHIPL2|TAF1A|MIA3|AIDA|BROX|FAM177B|DISP1|TLR5|SUSD4|C1orf65|CAPN8|CAPN2|TP53BP2|AC138393.1|FBXO28|DEGS1|NVL|CNIH4|WDR26|CNIH3|DNAH14	ENSG00000196660|ENSG00000136628|ENSG00000162813|ENSG00000067704|ENSG00000118873|ENSG00000224867|ENSG00000116141|ENSG00000162817|ENSG00000117791|ENSG00000186205|ENSG00000136630|ENSG00000143507|ENSG00000143512|ENSG00000143498|ENSG00000154305|ENSG00000186063|ENSG00000162819|ENSG00000197520|ENSG00000154309|ENSG00000187554|ENSG00000143502|ENSG00000178395|ENSG00000203697|ENSG00000162909|ENSG00000143514…	SLC30A10|U3|EPRS|snoU13|BPNT1|IARS2|MIR215|MIR194-1|snoU13|RPS15AP12|RAB3GAP2|SNORA36B|RP11-568G11.4|RP11-568G11.5|MORF4L1P1|AURKAPS1|XRCC6P3|RP11-302I18.1|RP11-302I18.3|RP11-410C4.5|AC096644.1|RP11-410C4.1|RP11-410C4.2|SLMO2P1|RP11-410C4.4|MARK1|RN7SL464P|HDAC1P2|RP11-322F10.2|C1orf115|MARC2|MARC1|RNU6ATAC35P|RP11-295M18.6|RP11-295M18.2|HLA-AS1|HLX|RP11-453O22.1|RP11-421L10.1|RP11-103C3.1|RP11-1…	ENSG00000196660|ENSG00000221673|ENSG00000136628|ENSG00000238798|ENSG00000162813|ENSG00000067704|ENSG00000207590|ENSG00000207624|ENSG00000238576|ENSG00000232134|ENSG00000118873|ENSG00000222370|ENSG00000270585|ENSG00000270708|ENSG00000218283|ENSG00000213033|ENSG00000230318|ENSG00000232883|ENSG00000226927|ENSG00000260505|ENSG00000224867|ENSG00000235163|ENSG00000234863|ENSG00000226226|ENSG00000231529…
2	56912501	56938701	-103.69	0.0288462	0	0	1				NA	NA
2	81656701	81688201	-208.468	0.00402685	0	0	1				NA	NA
2	92265801	92326301	293.501	0.00287356	0	0	1				NA	NA
2	108442601	108446101	-55.457	0	0	1	2		RGPD4	ENSG00000196862	RGPD4-AS1|RGPD4	ENSG00000230651|ENSG00000196862
2	108446201	108453401	13.6001	0.08	0	1	1		RGPD4	ENSG00000196862	RGPD4	ENSG00000196862
2	117796501	117809401	-115.287	0.0104987	0	0	1				NA	NA
2	124051201	124088201	-207.831	0.0060024	0	0	1				NA	NA
2	166847401	166876701	-86.8243	0.0727273	0	1	2		SCN1A	ENSG00000144285	AC010127.3|SCN1A	ENSG00000236107|ENSG00000144285
2	170318701	170325201	-130.498	0.00558659	0	0	1				NA	NA
2	177185601	177201001	-202.359	0.00192308	0	1	1		MTX2	ENSG00000128654	MTX2	ENSG00000128654
2	181912801	181941401	-97.7883	0.0556348	0	1	2		UBE2E3	ENSG00000170035	UBE2E3|AC068196.1	ENSG00000170035|ENSG00000238171
2	183194501	183441301	-1374.96	0.0660569	0	1	1		PDE1A	ENSG00000115252	PDE1A	ENSG00000115252
2	187699501	187712401	-45.4099	0.0765172	0	1	1		ZSWIM2	ENSG00000163012	ZSWIM2	ENSG00000163012
2	213161401	213188101	-109.226	0.0218069	0	1	1		ERBB4	ENSG00000178568	ERBB4	ENSG00000178568
2	233933901	235859501	-7083.54	0	0	19	45		INPP5D|ATG16L1|SAG|DGKD|USP40|UGT1A8|UGT1A10|UGT1A9|UGT1A7|UGT1A6|UGT1A5|UGT1A4|UGT1A3|UGT1A1|MROH2A|HJURP|TRPM8|SPP2|ARL4C	ENSG00000168918|ENSG00000085978|ENSG00000130561|ENSG00000077044|ENSG00000085982|ENSG00000241635|ENSG00000242515|ENSG00000241119|ENSG00000244122|ENSG00000167165|ENSG00000240224|ENSG00000244474|ENSG00000243135|ENSG00000242366|ENSG00000185038|ENSG00000123485|ENSG00000144481|ENSG00000072080|ENSG00000188042	INPP5D|RN7SL32P|ATG16L1|SCARNA5|SCARNA6|SAG|RP11-400N9.1|DGKD|AC019221.4|Y_RNA|USP40|RP11-289A15.1|UGT1A12P|UGT1A11P|UGT1A8|UGT1A10|UGT1A13P|UGT1A9|UGT1A7|UGT1A6|AC114812.8|UGT1A5|UGT1A4|RPL17P11|UGT1A3|AC114812.9|DNAJB3|UGT1A2P|AC114812.10|AC114812.5|UGT1A1|MROH2A|HJURP|MSL3P1|TRPM8|AC005538.5|SPP2|AC006037.2|RP11-309M7.1|AC097713.5|AC097713.3|AC097713.4|HSPE1P9|ARL4C|AC010148.1	ENSG00000168918|ENSG00000263941|ENSG00000085978|ENSG00000252010|ENSG00000251791|ENSG00000130561|ENSG00000259793|ENSG00000077044|ENSG00000243637|ENSG00000201013|ENSG00000085982|ENSG00000271639|ENSG00000228949|ENSG00000227846|ENSG00000241635|ENSG00000242515|ENSG00000234143|ENSG00000241119|ENSG00000244122|ENSG00000167165|ENSG00000224814|ENSG00000240224|ENSG00000244474|ENSG00000233445|ENSG00000243135…
3	628101	656401	-171.043	0.00490196	0	0	1				AC090044.1	ENSG00000224957
3	35359901	35402401	-444.055	0	0	0	1				NA	NA
3	35714801	35746601	-102.499	0.0638767	0	1	1		ARPP21	ENSG00000172995	ARPP21	ENSG00000172995
3	71803901	71809201	22.4739	0	0	2	2		EIF4E3|GPR27	ENSG00000163412|ENSG00000170837	EIF4E3|GPR27	ENSG00000163412|ENSG00000170837
3	76801301	76843901	-425.135	0	0	1	1		ROBO2	ENSG00000185008	ROBO2	ENSG00000185008
3	78458501	78488601	-139.878	0.0230415	0	0	1				NA	NA
3	86350001	86378001	-155.585	0.00900901	0	0	1				NA	NA
3	86906201	86909801	-11.5676	0.08	0	0	1				NA	NA
3	95152601	95166701	-33.1372	0.020202	0	0	1				NA	NA
3	114698801	115751901	-6058.39	0.053	0	3	8		ZBTB20|GAP43|LSAMP	ENSG00000181722|ENSG00000172020|ENSG00000185565	ZBTB20|ZBTB20-AS4|RP11-190P13.2|RP11-190P13.1|GAP43|RP11-326J18.1|LSAMP|RN7SL815P	ENSG00000181722|ENSG00000242767|ENSG00000242880|ENSG00000244157|ENSG00000172020|ENSG00000241596|ENSG00000185565|ENSG00000243359
3	129760601	129808301	-456.103	0.00686106	0	0	3				RP11-77P16.3|ALG1L2|RP11-93K22.13	ENSG00000251610|ENSG00000251287|ENSG00000248243
3	161714701	161758401	-206.713	0.0625	0	0	1				NA	NA
3	165951401	165959101	-16.5575	0.0107527	0	0	1				NA	NA
3	178474201	178478601	-25.2573	0	0	1	2		KCNMB2	ENSG00000197584	KCNMB2|RP11-385J1.2	ENSG00000197584|ENSG00000237978
4	31814801	31837801	-124.624	0.00299401	0	0	1				NA	NA
4	45023501	45030301	-55.5754	0.0125	0	0	1				RP11-362I1.1	ENSG00000248744
4	49095601	49660001	-3547.28	0	0	0	27				AC118282.3|AC118282.2|AC118282.1|RP11-1281K21.2|AC118282.4|RP11-1281K21.3|SNX18P23|RP11-1281K21.1|RP11-1281K21.6|RP11-1281K21.7|RP11-241F15.1|ANKRD20A17P|RP11-241F15.3|RP11-241F15.5|RP11-1281K21.9|RP11-1281K21.10|RP11-241F15.6|RP11-241F15.7|RP11-241F15.9|SNX18P24|RP11-241F15.10|AC119751.5|SNX18P25|AC119751.1|AC119751.3|AC119751.2|AC119751.4	ENSG00000222437|ENSG00000221747|ENSG00000221415|ENSG00000249828|ENSG00000266337|ENSG00000249079|ENSG00000250016|ENSG00000237961|ENSG00000268736|ENSG00000248946|ENSG00000248583|ENSG00000251056|ENSG00000250769|ENSG00000248532|ENSG00000269848|ENSG00000268967|ENSG00000268391|ENSG00000232471|ENSG00000251630|ENSG00000251539|ENSG00000250753|ENSG00000265591|ENSG00000249337|ENSG00000221075|ENSG00000221334…
4	52660101	52681301	-75.228	0.00342466	0	0	1				NA	NA
4	52663201	56488401	97355.7	0	4	21	77	FIP1L1|PDGFRA|KIT|KDR	DCUN1D4|LRRC66|SGCB|SPATA18|USP46|ERVMER34-1|RASL11B|SCFD2|FIP1L1|LNX1|CHIC2|AC110792.1|GSX2|PDGFRA|KIT|KDR|SRD5A3|TMEM165|CLOCK|PDCL2|NMU	ENSG00000109184|ENSG00000188993|ENSG00000163069|ENSG00000163071|ENSG00000109189|ENSG00000226887|ENSG00000128045|ENSG00000184178|ENSG00000145216|ENSG00000072201|ENSG00000109220|ENSG00000269506|ENSG00000180613|ENSG00000134853|ENSG00000157404|ENSG00000128052|ENSG00000128039|ENSG00000134851|ENSG00000134852|ENSG00000163440|ENSG00000109255	DCUN1D4|DUTP7|RP11-365H22.2|RP11-61F5.1|LRRC66|SGCB|RP11-535C7.1|SPATA18|RP11-588F10.1|RNU6-1252P|snoU13|USP46|USP46-AS1|RP11-177B4.2|DANCR|MIR4449|SNORA26|RP11-177B4.1|ERVMER34-1|SNORA26|AC104066.1|Y_RNA|RP11-752D24.3|RASL11B|SCFD2|RP11-752D24.2|RNU6-310P|FIP1L1|LNX1|LNX1-AS1|RP11-18M17.1|LNX1-AS2|RP11-317M11.1|RP11-89B16.1|RP11-89B16.2|RPL21P44|RP11-571I18.4|CHIC2|AC110792.1|RP11-571I18.2|MORF4…	ENSG00000109184|ENSG00000250473|ENSG00000272576|ENSG00000243929|ENSG00000188993|ENSG00000163069|ENSG00000251040|ENSG00000163071|ENSG00000251286|ENSG00000199924|ENSG00000239068|ENSG00000109189|ENSG00000248866|ENSG00000260120|ENSG00000226950|ENSG00000264585|ENSG00000212588|ENSG00000248375|ENSG00000226887|ENSG00000212490|ENSG00000266656|ENSG00000199901|ENSG00000250302|ENSG00000128045|ENSG00000184178…
4	64713601	64717301	-29.4571	0.0243902	0	0	1				NA	NA
4	71485401	71489301	-125.194	0	0	0	1				NA	NA
4	96784701	96813801	-86.3365	0.025	0	0	1				RNU6-1059P	ENSG00000200622
4	149413401	149417201	-72.3484	0	0	0	1				NA	NA
4	174403101	174406601	-38.9109	0.0238095	0	0	1				NA	NA
4	187880101	187896601	52.1421	0	0	0	1				NA	NA
5	10344601	10348101	-25.7599	0	0	0	1				NA	NA
5	26289701	26319601	-90.3677	0.0392857	0	0	1				NA	NA
5	45876801	46405601	1979.57	0.00551268	0	0	1				CTD-2013M15.1	ENSG00000250122
5	50805301	50866601	-345.347	0.0142672	0	0	1				NA	NA
5	85615301	85675901	-162.32	0.0556309	0	0	2				CTC-261N6.3|CTC-261N6.1	ENSG00000248195|ENSG00000248363
5	86956001	86977901	-110.759	0.0211082	0	0	1				CTD-2316B1.1	ENSG00000249362
5	93209001	93252701	-128.038	0.0382848	0	1	1		FAM172A	ENSG00000113391	FAM172A	ENSG00000113391
5	98514901	98582701	26.2593	0.0772201	0	0	1				NA	NA
5	99049501	99078801	-95.7337	0.0351201	0	0	1				NA	NA
5	100524601	100769701	-508.238	0.0134436	0	0	1				NA	NA
5	101328601	101343501	-50.4116	0.0126582	0	0	1				NA	NA
5	117457501	117491801	-353.577	0	0	0	1				CTD-3179P9.1	ENSG00000249797
6	19039101	19051701	-225.268	0	0	0	1				NA	NA
6	32448701	32604101	-1461.73	0	0	3	5		HLA-DRB5|HLA-DRB1|HLA-DQA1	ENSG00000198502|ENSG00000196126|ENSG00000196735	HLA-DRB5|RNU1-61P|HLA-DRB6|HLA-DRB1|HLA-DQA1	ENSG00000198502|ENSG00000251916|ENSG00000229391|ENSG00000196126|ENSG00000196735
6	49913001	49941801	-129.627	0.0641628	0	3	3		DEFB133|DEFB114|DEFB113	ENSG00000214643|ENSG00000177684|ENSG00000214642	DEFB133|DEFB114|DEFB113	ENSG00000214643|ENSG00000177684|ENSG00000214642
6	93822401	93852301	-176.739	0.0278232	0	0	1				NA	NA
6	102467901	102521101	-288.21	0.02019	0	1	1		GRIK2	ENSG00000164418	GRIK2	ENSG00000164418
6	106784301	108840801	49466.3	0.012	0	13	51		AIM1|RTN4IP1|QRSL1|C6orf203|BEND3|PDSS2|SOBP|SCML4|SEC63|OSTM1|NR2E1|SNX3|LACE1	ENSG00000112297|ENSG00000130347|ENSG00000130348|ENSG00000130349|ENSG00000178409|ENSG00000164494|ENSG00000112320|ENSG00000146285|ENSG00000025796|ENSG00000081087|ENSG00000112333|ENSG00000112335|ENSG00000135537	RP11-404H14.1|Y_RNA|RNA5SP211|Y_RNA|AIM1|RTN4IP1|RNU6-527P|QRSL1|RPL21P65|RP1-60O19.2|RP1-60O19.1|RNU6-117P|MIR587|C6orf203|BEND3|RNU6-1299P|PDSS2|AL591516.5|AL591516.3|AL591516.2|RPS24P12|AL591516.1|AL591516.4|AL590489.1|SOBP|RP1-67A8.3|SCML4|SEC63|RNU6-437P|RPL23AP50|RP1-191J18.66|RP1-191J18.65|SNORA73|MTHFD2P3|RPL3P7|RP1-111B22.3|OSTM1|Y_RNA|OSTM1-AS1|NR2E1|SNX3|snoU13|RP1-128O3.5|RNA5SP212|RP…	ENSG00000233941|ENSG00000207499|ENSG00000202386|ENSG00000200314|ENSG00000112297|ENSG00000130347|ENSG00000200295|ENSG00000130348|ENSG00000216977|ENSG00000229654|ENSG00000235142|ENSG00000202285|ENSG00000207577|ENSG00000130349|ENSG00000178409|ENSG00000252125|ENSG00000164494|ENSG00000214985|ENSG00000203384|ENSG00000203285|ENSG00000220237|ENSG00000203284|ENSG00000213167|ENSG00000203281|ENSG00000112320…
6	162272701	164169001	-7932.19	0	0	4	12		PARK2|PACRG|AL078585.1|QKI	ENSG00000185345|ENSG00000112530|ENSG00000225683|ENSG00000112531	PARK2|KRT8P44|PACRG|RP11-157L10.1|RP1-257A15.1|AL078585.1|snoU13|RP3-495O10.1|CAHM|QKI|RP5-826L7.1|RP1-230L10.1	ENSG00000185345|ENSG00000227913|ENSG00000112530|ENSG00000217557|ENSG00000225437|ENSG00000225683|ENSG00000239136|ENSG00000217514|ENSG00000270419|ENSG00000112531|ENSG00000228692|ENSG00000235538
6	164542401	164547801	-60.9759	0	0	0	1				NA	NA
6	170965101	171041901	1028.62	0	0	0	2				XX-C2158C12.1|XX-C2158C12.2	ENSG00000234986|ENSG00000213863
7	5946201	6020201	-876.829	0.00123153	1	3	3	PMS2	CCZ1|RSPH10B|PMS2	ENSG00000122674|ENSG00000155026|ENSG00000122512	CCZ1|RSPH10B|PMS2	ENSG00000122674|ENSG00000155026|ENSG00000122512
7	44985701	47607101	-2241.84	0.023	0	11	44		MYO1G|CCM2|NACAD|TBRG4|RAMP3|ADCY1|AC096582.1|IGFBP1|IGFBP3|AC011294.3|TNS3	ENSG00000136286|ENSG00000136280|ENSG00000136274|ENSG00000136270|ENSG00000122679|ENSG00000164742|ENSG00000267988|ENSG00000146678|ENSG00000146674|ENSG00000233539|ENSG00000136205	RP4-647J21.1|MYO1G|SNHG15|CCM2|NACAD|TBRG4|SNORA5A|SNORA5C|SNORA5B|RAMP3|ELK1P1|AC073325.1|AC073325.2|ADCY1|SEPT7P2|AC096582.7|RNU6-241P|RP11-638I8.1|CICP20|AC096582.8|AC096582.9|RNU6-326P|AC096582.1|IGFBP1|IGFBP3|AC073115.6|RNU7-76P|AC073115.7|FTLP15|TTC4P1|AC023669.2|AC023669.1|AC092657.2|AC004869.3|AC004869.2|HMGN1P19|AC011294.3|EPS15P1|AC004901.1|AC004870.4|AC004870.3|MRPL42P4|AC004870.5|TNS3	ENSG00000260997|ENSG00000136286|ENSG00000232956|ENSG00000136280|ENSG00000136274|ENSG00000136270|ENSG00000206838|ENSG00000201772|ENSG00000200656|ENSG00000122679|ENSG00000234359|ENSG00000225537|ENSG00000226999|ENSG00000164742|ENSG00000214765|ENSG00000234536|ENSG00000212450|ENSG00000272556|ENSG00000235955|ENSG00000226838|ENSG00000251378|ENSG00000202350|ENSG00000267988|ENSG00000146678|ENSG00000146674…
7	53982101	56449401	504208	0	1	16	63	EGFR	VSTM2A|SEC61G|EGFR|LANCL2|VOPP1|SEPT14|MRPS17|ZNF713|GBAS|MRPS17|PSPH|CCT6A|SUMF2|PHKG1|CHCHD2|NUPR1L	ENSG00000170419|ENSG00000132432|ENSG00000146648|ENSG00000132434|ENSG00000154978|ENSG00000154997|ENSG00000249773|ENSG00000178665|ENSG00000146729|ENSG00000239789|ENSG00000146733|ENSG00000146731|ENSG00000129103|ENSG00000164776|ENSG00000106153|ENSG00000185290	RP11-806J6.1|RP11-436F9.1|snoU13|SLC25A5P3|VSTM2A|GS1-18A18.1|GS1-18A18.2|RNU6-1125P|RPL31P35|SEC61G|RP11-745C15.2|SNORA73|RP4-791C19.1|EGFR|EGFR-AS1|RP11-339F13.2|CALM1P2|RP11-775L16.1|LANCL2|VOPP1|RP11-310H4.1|RP11-310H4.2|RP11-310H4.3|CDC42P2|TUBBP6|RP11-310H4.6|FKBP9L|RNU6-389P|SUMO2P3|CICP11|PSPHP1|RNU6-1126P|SEPT14|RP11-419M24.2|CICP12|RP11-419M24.1|RP11-419M24.5|RP11-419M24.4|MRPS17|ZNF713…	ENSG00000238131|ENSG00000231427|ENSG00000238354|ENSG00000213673|ENSG00000170419|ENSG00000224223|ENSG00000228735|ENSG00000200471|ENSG00000232612|ENSG00000132432|ENSG00000234707|ENSG00000252054|ENSG00000218586|ENSG00000146648|ENSG00000224057|ENSG00000237210|ENSG00000230564|ENSG00000230936|ENSG00000132434|ENSG00000154978|ENSG00000223475|ENSG00000233977|ENSG00000231394|ENSG00000234844|ENSG00000235207…
7	61054301	62837301	-3236.09	0.011	0	1	23		AC006455.1	ENSG00000230000	RP11-715L17.1|RNU6-417P|RP11-196D18.1|RP11-196D18.2|AC069285.1|ZNF90P3|RP11-196D18.4|RP11-196D18.5|snoU2_19|RP11-373D7.1|PHKG1P1|RP5-905H7.3|SEPT7P4|RP5-905H7.4|ZNF733P|RP5-905H7.9|RP5-905H7.5|RP5-905H7.6|AC006455.1|RP5-905H7.10|RP5-905H7.7|RP5-905H7.8|VN1R31P	ENSG00000233918|ENSG00000207443|ENSG00000227148|ENSG00000233454|ENSG00000265865|ENSG00000233782|ENSG00000234312|ENSG00000231523|ENSG00000199231|ENSG00000237572|ENSG00000226075|ENSG00000244550|ENSG00000240651|ENSG00000236638|ENSG00000185037|ENSG00000226587|ENSG00000227298|ENSG00000232165|ENSG00000230000|ENSG00000227545|ENSG00000227923|ENSG00000229301|ENSG00000236284
7	65240401	65291901	881.949	0.0230769	0	0	2				RP11-479O9.2|RNU6-912P	ENSG00000224316|ENSG00000200670
7	76143301	76170801	-754.041	0.00170648	0	1	5		UPK3B	ENSG00000243566	UPK3B|AC004980.8|Y_RNA|AC004980.9|AC004980.11	ENSG00000243566|ENSG00000250778|ENSG00000238560|ENSG00000230305|ENSG00000185040
7	112435701	112438401	-62.9306	0	0	0	1				NA	NA
7	126044701	126108701	-357.038	0.0362757	0	1	2		GRM8	ENSG00000179603	AC000370.2|GRM8	ENSG00000241921|ENSG00000179603
7	142475701	142486201	-110.291	0.0758123	0	0	1				PRSS3P2	ENSG00000250606
7	150567001	150811601	6106.45	0.0700309	0	10	12		KCNH2|NOS3|ATG9B|ABCB8|ASIC3|CDK5|SLC4A2|FASTK|TMUB1|AGAP3	ENSG00000055118|ENSG00000164867|ENSG00000181652|ENSG00000197150|ENSG00000213199|ENSG00000164885|ENSG00000164889|ENSG00000164896|ENSG00000164897|ENSG00000133612	KCNH2|NOS3|ATG9B|ABCB8|RP11-148K1.10|ASIC3|CDK5|SLC4A2|RP11-148K1.12|FASTK|TMUB1|AGAP3	ENSG00000055118|ENSG00000164867|ENSG00000181652|ENSG00000197150|ENSG00000243433|ENSG00000213199|ENSG00000164885|ENSG00000164889|ENSG00000244151|ENSG00000164896|ENSG00000164897|ENSG00000133612
7	153749801	156394701	-4123.94	0.001	0	15	35		DPP6|PAXIP1-AS2|PAXIP1|HTR5A-AS1|HTR5A|AC099552.4|INSIG1|BLACE|AC008060.7|EN2|CNPY1|AC009403.2|RBM33|SHH|AC021218.2	ENSG00000130226|ENSG00000214106|ENSG00000157212|ENSG00000220575|ENSG00000157219|ENSG00000217825|ENSG00000186480|ENSG00000204960|ENSG00000218672|ENSG00000164778|ENSG00000146910|ENSG00000216895|ENSG00000184863|ENSG00000164690|ENSG00000204876	DPP6|AC006019.3|AC006019.4|RP11-476H24.1|PAXIP1-AS2|PAXIP1|RP11-5C23.1|RP11-5C23.2|PAXIP1-AS1|HTR5A-AS1|HTR5A|AC092628.3|RN7SKP280|AC099552.4|AC099552.3|AC099552.2|AC144652.1|INSIG1|BLACE|AC008060.7|RP5-912I13.1|AC008060.8|EN2|CNPY1|AC008060.5|AC009403.2|RBM33|SHH|AC104133.1|AC021218.2|Y_RNA|RP11-362B23.1|AC073133.2|AC073133.1|LINC01006	ENSG00000130226|ENSG00000203335|ENSG00000233363|ENSG00000236408|ENSG00000214106|ENSG00000157212|ENSG00000272760|ENSG00000273183|ENSG00000273344|ENSG00000220575|ENSG00000157219|ENSG00000228806|ENSG00000201066|ENSG00000217825|ENSG00000228521|ENSG00000225612|ENSG00000273117|ENSG00000186480|ENSG00000204960|ENSG00000218672|ENSG00000260426|ENSG00000236544|ENSG00000164778|ENSG00000146910|ENSG00000227365…
8	1902201	2776501	-3727.91	0	0	3	12		ARHGEF10|KBTBD11|MYOM2	ENSG00000104728|ENSG00000176595|ENSG00000036448	ARHGEF10|KBTBD11-OT1|RP11-439C15.4|KBTBD11|RP11-439C15.5|RP11-1049H7.2|MYOM2|AC133633.2|AC133633.1|RP11-378A12.1|RP11-134O21.1|GS1-57L11.1	ENSG00000104728|ENSG00000253696|ENSG00000253764|ENSG00000176595|ENSG00000270988|ENSG00000253805|ENSG00000036448|ENSG00000253444|ENSG00000253855|ENSG00000249694|ENSG00000254319|ENSG00000253853
8	5969101	5973001	-40.5961	0	0	0	1				RP11-124B13.1	ENSG00000253880
8	12924901	15085701	-2183.58	0.049	0	3	23		DLC1|C8orf48|SGCZ	ENSG00000164741|ENSG00000164743|ENSG00000185053	DLC1|Y_RNA|RP11-10C8.2|MTND4P7|RNA5SP255|RP11-145O15.3|C8orf48|RP11-145O15.2|RP11-436P7.1|RP11-436P7.2|RP11-480O10.1|RP11-480O10.2|RP11-510I21.1|SGCZ|RP11-3G21.1|RP11-138H14.1|RNU7-153P|Y_RNA|RNU6-397P|AC021760.1|RP11-776K3.1|MIR383|CTD-2023J5.1	ENSG00000164741|ENSG00000200630|ENSG00000253932|ENSG00000253257|ENSG00000252179|ENSG00000255069|ENSG00000164743|ENSG00000254491|ENSG00000255457|ENSG00000255413|ENSG00000254753|ENSG00000254425|ENSG00000255437|ENSG00000185053|ENSG00000254575|ENSG00000214366|ENSG00000252264|ENSG00000206950|ENSG00000252035|ENSG00000263415|ENSG00000255365|ENSG00000199127|ENSG00000255076
8	37930301	37933801	-12.7488	0	0	0	1				NA	NA
8	39227701	39556101	-2247.84	0	0	1	6		ADAM18	ENSG00000168619	ADAM5|ADAM3A|RP11-122L4.1|AC123767.1|CTD-2024D23.1|ADAM18	ENSG00000196115|ENSG00000197475|ENSG00000254067|ENSG00000252176|ENSG00000254082|ENSG00000168619
8	43027601	43838801	1316.54	0.00208117	0	1	27		HGSNAT	ENSG00000165102	HGSNAT|VN1R46P|RP11-726G23.2|RP11-726G23.11|RP11-359P18.2|RP11-726G23.3|AFG3L2P1|RP11-726G23.7|RP11-726G23.10|RP11-726G23.8|POTEA|RNU6-104P|RP11-726G23.12|AC022616.1|RP11-726G23.6|U3|RN7SKP41|RP11-359P18.1|RP11-359P18.7|RP11-359P18.8|SNX18P27|RP11-359P18.5|CYP4F44P|RP11-359P18.6|AC134698.1|RP11-643N23.2|RP11-643N23.1	ENSG00000165102|ENSG00000253611|ENSG00000253884|ENSG00000255166|ENSG00000253312|ENSG00000253186|ENSG00000253606|ENSG00000253486|ENSG00000234713|ENSG00000253707|ENSG00000188877|ENSG00000238509|ENSG00000255497|ENSG00000264094|ENSG00000254342|ENSG00000201329|ENSG00000222630|ENSG00000250637|ENSG00000254069|ENSG00000253319|ENSG00000253418|ENSG00000254145|ENSG00000253748|ENSG00000253195|ENSG00000221295…
8	46838801	46947501	118.191	0.0509978	0	0	1				NA	NA
8	76790901	76822401	-66.3865	0.071066	0	0	1				snoU13	ENSG00000238595
8	80001001	80030101	-62.0817	0.0744681	0	0	1				AC009941.1	ENSG00000264969
8	115096801	115116901	-354.931	0	0	0	1				NA	NA
9	19626001	29431601	-156931	0	2	40	117	MLLT3|CDKN2A	SLC24A2|MLLT3|FOCAD|PTPLAD2|IFNB1|IFNW1|IFNA21|IFNA4|IFNA7|IFNA10|IFNA16|IFNA17|IFNA14|IFNA5|KLHL9|IFNA6|IFNA13|IFNA2|IFNA8|IFNA1|IFNE|MTAP|RP11-145E5.5|C9orf53|CDKN2A|CDKN2B|DMRTA1|ELAVL2|IZUMO3|TUSC1|CAAP1|PLAA|IFT74|LRRC19|TEK|EQTN|MOB3B|IFNK|C9orf72|LINGO2	ENSG00000155886|ENSG00000171843|ENSG00000188352|ENSG00000188921|ENSG00000171855|ENSG00000177047|ENSG00000137080|ENSG00000236637|ENSG00000214042|ENSG00000186803|ENSG00000147885|ENSG00000234829|ENSG00000228083|ENSG00000147873|ENSG00000198642|ENSG00000120235|ENSG00000233816|ENSG00000188379|ENSG00000120242|ENSG00000197919|ENSG00000184995|ENSG00000099810|ENSG00000264545|ENSG00000224854|ENSG00000147889…	SLC24A2|RP11-252O2.2|AL158077.1|RP11-378I6.1|RP11-378I6.2|AL512635.1|RP11-15P13.1|MLLT3|MIR4473|RNU4-26P|MIR4474|RP11-73E6.2|AL163193.1|FOCAD|RP11-4E23.2|MIR491|SNORA30|PTPLAD2|IFNNP1|IFNB1|IFNWP4|IFNW1|Y_RNA|IFNA21|IFNWP15|IFNA4|IFNWP9|IFNA7|IFNA10|IFNWP18|IFNA16|IFNA17|IFNWP5|IFNA14|IFNA22P|IFNA5|IFNA20P|KLHL9|IFNA6|IFNA13|IFNA2|RP11-354P17.15|IFNA11P|IFNA12P|IFNA8|IFNWP2|IFNA1|IFNWP19|MIR31HG|…	ENSG00000155886|ENSG00000232158|ENSG00000266224|ENSG00000261402|ENSG00000270712|ENSG00000221744|ENSG00000237434|ENSG00000171843|ENSG00000263790|ENSG00000222202|ENSG00000264941|ENSG00000237088|ENSG00000252324|ENSG00000188352|ENSG00000227071|ENSG00000207609|ENSG00000202189|ENSG00000188921|ENSG00000230208|ENSG00000171855|ENSG00000225027|ENSG00000177047|ENSG00000199635|ENSG00000137080|ENSG00000232281…
9	104256201	104260701	-26.6295	0.0178571	0	1	1		TMEM246	ENSG00000165152	TMEM246	ENSG00000165152
10	5889101	5893301	-75.5332	0	0	0	1				NA	NA
10	17743901	18230301	-5380.06	0	0	5	8		STAM|TMEM236|MRC1L1|TMEM236|MRC1	ENSG00000136738|ENSG00000148483|ENSG00000183748|ENSG00000184040|ENSG00000120586	STAM|TMEM236|MRC1L1|MIR511-1|TMEM236|MRC1|MIR511-2|RP11-457D2.3	ENSG00000136738|ENSG00000148483|ENSG00000183748|ENSG00000207937|ENSG00000184040|ENSG00000120586|ENSG00000207938|ENSG00000235637
10	20845601	20861701	-301.843	0	0	0	1				NA	NA
10	31245301	31252101	-31.8976	0.05	0	1	1		ZNF438	ENSG00000183621	ZNF438	ENSG00000183621
10	37462201	37530901	-256.978	0.0251889	0	1	2		ANKRD30A	ENSG00000148513	ANKRD30A|RP11-20F24.2	ENSG00000148513|ENSG00000234918
10	48625801	49526901	-1808.13	0.069	0	4	19		PTPN20B|FAM25C|FRMPD2|MAPK8	ENSG00000183675|ENSG00000188279|ENSG00000170324|ENSG00000107643	PTPN20B|FRMPD2P1|BMS1P5|RNA5SP314|GLUD1P2|DUSP8P1|CTSLP3|RP11-508M1.7|FAM35EP|RN7SL527P|FAM25C|CTGLF12P|RNA5SP315|BMS1P7|PTPN20CP|RP11-13E1.5|FRMPD2|RP11-542E6.3|MAPK8	ENSG00000183675|ENSG00000197704|ENSG00000204164|ENSG00000222406|ENSG00000227781|ENSG00000213686|ENSG00000228418|ENSG00000232426|ENSG00000230210|ENSG00000266197|ENSG00000188279|ENSG00000179296|ENSG00000252149|ENSG00000243899|ENSG00000126542|ENSG00000232462|ENSG00000170324|ENSG00000225482|ENSG00000107643
10	67306401	67471201	-325.68	0.0495868	0	0	2				RP11-222A11.1|AC022538.1	ENSG00000228065|ENSG00000253012
10	81456601	81651601	-1191.1	0.00755668	0	2	7		NUTM2B|NUTM2E	ENSG00000188199|ENSG00000228570	RP11-119F19.2|NUTM2B|RP11-773D16.1|RP11-182L21.6|NUTM2E|NPAP1P2|CTSLP6	ENSG00000226381|ENSG00000188199|ENSG00000225484|ENSG00000272447|ENSG00000228570|ENSG00000214695|ENSG00000204437
10	84956101	85266701	-619.133	0.0338624	0	0	2				MARK2P15|AL356140.1	ENSG00000234931|ENSG00000265268
10	88984001	90359501	-13045.5	0	2	9	27	NUTM2A|PTEN	NUTM2A|NUTM2D|MINPP1|PAPSS2|ATAD1|KLLN|PTEN|RNLS|LIPJ	ENSG00000184923|ENSG00000214562|ENSG00000107789|ENSG00000198682|ENSG00000138138|ENSG00000227268|ENSG00000171862|ENSG00000184719|ENSG00000204022	NUTM2A-AS1|NUTM2A|LINC00863|NUTM2D|NPAP1P3|CTSLP1|LINC00864|RP11-399L7.3|MINPP1|Y_RNA|RP11-57C13.4|RP11-57C13.6|RP11-57C13.3|RP11-57C13.5|PAPSS2|ATAD1|CFL1P1|RN7SL78P|KLLN|PTEN|RP11-380G5.2|RP11-380G5.3|SNORD74|MED6P1|RNLS|Y_RNA|LIPJ	ENSG00000223482|ENSG00000184923|ENSG00000224914|ENSG00000214562|ENSG00000237740|ENSG00000236417|ENSG00000228055|ENSG00000231569|ENSG00000107789|ENSG00000222192|ENSG00000223761|ENSG00000225913|ENSG00000196566|ENSG00000234192|ENSG00000198682|ENSG00000138138|ENSG00000223820|ENSG00000243782|ENSG00000227268|ENSG00000171862|ENSG00000224745|ENSG00000213613|ENSG00000200891|ENSG00000227905|ENSG00000184719…
10	90694501	90953401	-318.479	0.0458265	1	3	8	FAS	STAMBPL1|ACTA2|FAS	ENSG00000138134|ENSG00000107796|ENSG00000026103	STAMBPL1|ACTA2-AS1|ACTA2|FAS|RP11-399O19.9|snoU13|MIR4679-2|RP11-341B24.3	ENSG00000138134|ENSG00000180139|ENSG00000107796|ENSG00000026103|ENSG00000261438|ENSG00000238991|ENSG00000265375|ENSG00000233292
10	94134501	94138101	8.42329	0.0526316	0	0	1				NA	NA
10	98276401	98291901	-109.193	0.00961538	0	1	1		TM9SF3	ENSG00000077147	TM9SF3	ENSG00000077147
10	100686401	100702101	-288.577	0	0	1	1		HPSE2	ENSG00000172987	HPSE2	ENSG00000172987
10	107056301	107062401	-51.8692	0	0	0	1				NA	NA
10	107785301	107929301	-384.754	0.0240964	0	0	1				RP11-298H24.1	ENSG00000229775
10	113996001	114116601	-238.541	0.0517529	0	1	2		TECTB	ENSG00000119913	TECTB|GUCY2GP	ENSG00000119913|ENSG00000243316
10	116918001	117470501	-1257.52	0.0511535	0	1	1		ATRNL1	ENSG00000107518	ATRNL1	ENSG00000107518
10	119954801	119961501	-37.989	0.025	0	0	1				CASC2	ENSG00000177640
10	124340301	124699301	-778.457	0.00882353	0	6	9		DMBT1|C10orf120|CUZD1|FAM24B|FAM24A|C10orf88	ENSG00000187908|ENSG00000183559|ENSG00000138161|ENSG00000213185|ENSG00000203795|ENSG00000119965	DMBT1|C10orf120|DMBT1P1|RP11-107C16.2|CUZD1|FAM24B|RP11-564D11.3|FAM24A|C10orf88	ENSG00000187908|ENSG00000183559|ENSG00000176584|ENSG00000272135|ENSG00000138161|ENSG00000213185|ENSG00000255624|ENSG00000203795|ENSG00000119965
11	8465701	9735101	4366.64	0.001001	0	17	40		STK33|TRIM66|RPL27A|ST5|AKIP1|C11orf16|ASCL3|TMEM9B|NRIP3|SCUBE2|DENND5A|TMEM41B|IPO7|AC132192.1|ZNF143|WEE1|SWAP70	ENSG00000130413|ENSG00000166436|ENSG00000166441|ENSG00000166444|ENSG00000166452|ENSG00000176029|ENSG00000176009|ENSG00000175348|ENSG00000175352|ENSG00000175356|ENSG00000184014|ENSG00000166471|ENSG00000205339|ENSG00000268403|ENSG00000166478|ENSG00000166483|ENSG00000133789	STK33|SCARNA20|TRIM66|RP11-152H18.4|RPL27A|SNORA3|SNORA45|ST5|RP11-152H18.3|RP11-318C2.1|RNA5SP330|Y_RNA|AKIP1|C11orf16|ASCL3|Y_RNA|TMEM9B|TMEM9B-AS1|NRIP3|RP11-467K18.2|SCUBE2|MIR5691|KRT8P41|DENND5A|RP11-5L12.1|TMEM41B|RP11-682B13.2|IPO7|SNORA23|CTD-2371O3.2|AC132192.1|ZNF143|WEE1|snoU13|RN7SL56P|RP11-16F15.1|RP11-16F15.4|RP11-16F15.2|SWAP70|RN7SKP50	ENSG00000130413|ENSG00000252778|ENSG00000166436|ENSG00000254900|ENSG00000166441|ENSG00000200983|ENSG00000212607|ENSG00000166444|ENSG00000254665|ENSG00000255159|ENSG00000252905|ENSG00000202276|ENSG00000166452|ENSG00000176029|ENSG00000176009|ENSG00000223080|ENSG00000175348|ENSG00000254860|ENSG00000175352|ENSG00000253973|ENSG00000175356|ENSG00000264984|ENSG00000213538|ENSG00000184014|ENSG00000255097…
11	15697101	15705101	-43.7233	0.085	0	0	1				RP11-396O20.1	ENSG00000254695
11	16928001	16931001	39.474	0	0	1	1		PLEKHA7	ENSG00000166689	PLEKHA7	ENSG00000166689
11	43643901	43651201	-52.7409	0.0680628	0	1	1		HSD17B12	ENSG00000149084	HSD17B12	ENSG00000149084
11	54694201	54794701	-1275.72	0.0194508	0	0	1				NA	NA
11	57820001	57825001	-75.6141	0.0136986	0	1	2		OR9Q1	ENSG00000186509	OR9Q1|RP11-659P15.1	ENSG00000186509|ENSG00000255146
11	63562601	65866501	4484.36	0.051	1	101	154	MEN1	C11orf84|MARK2|RCOR2|NAA40|COX8A|AP000721.4|OTUB1|MACROD1|FLRT1|STIP1|FERMT3|TRPT1|NUDT22|DNAJC4|VEGFB|FKBP2|PPP1R14B|PLCB3|BAD|GPR137|KCNK4|TEX40|ESRRA|TRMT112|PRDX5|CCDC88B|RPS6KA4|AP003774.4|SLC22A11|SLC22A12|NRXN2|RASGRP2|PYGM|SF1|MAP4K2|MEN1|CDC42BPG|EHD1|ATG2A|PPP2R5B|GPHA2|C11orf85|BATF2|ARL2|RP11-399J13.3|SNX15|SAC3D1|NAALADL1|CDCA5|ZFPL1|TMEM262|VPS51|TM7SF2|ZNHIT2|FAU|SYVN1|MRPL49|SPDYC…	ENSG00000168005|ENSG00000072518|ENSG00000167771|ENSG00000110583|ENSG00000176340|ENSG00000256100|ENSG00000167770|ENSG00000133315|ENSG00000126500|ENSG00000168439|ENSG00000149781|ENSG00000149743|ENSG00000149761|ENSG00000110011|ENSG00000173511|ENSG00000173486|ENSG00000173457|ENSG00000149782|ENSG00000002330|ENSG00000173264|ENSG00000182450|ENSG00000219435|ENSG00000173153|ENSG00000173113|ENSG00000126432…	RN7SL596P|C11orf84|RP11-466C23.5|MARK2|RNU6-1306P|RCOR2|NAA40|RNU6-45P|COX8A|AP000721.4|OTUB1|MACROD1|RP11-21A7A.2|RP11-21A7A.4|FLRT1|RP11-21A7A.3|STIP1|FERMT3|TRPT1|NUDT22|RP11-783K16.14|DNAJC4|VEGFB|FKBP2|PPP1R14B|RP11-783K16.5|RP11-783K16.13|PLCB3|BAD|GPR137|KCNK4|RP11-783K16.10|Y_RNA|TEX40|ESRRA|TRMT112|PRDX5|AP003774.1|CCDC88B|RPS6KA4|MIR1237|AP003774.6|AP003774.5|AP003774.4|AP005273.1|AP006…	ENSG00000264519|ENSG00000168005|ENSG00000256280|ENSG00000072518|ENSG00000202089|ENSG00000167771|ENSG00000110583|ENSG00000207200|ENSG00000176340|ENSG00000256100|ENSG00000167770|ENSG00000133315|ENSG00000256824|ENSG00000256481|ENSG00000126500|ENSG00000256341|ENSG00000168439|ENSG00000149781|ENSG00000149743|ENSG00000149761|ENSG00000256116|ENSG00000110011|ENSG00000173511|ENSG00000173486|ENSG00000173457…
11	66176001	67434201	6164.8	0	0	50	77		NPAS4|MRPL11|PELI3|DPP3|CTD-3074O7.11|BBS1|ZDHHC24|CTSF|CCDC87|CCS|RBM14|RBM4|RBM14-RBM4|RBM4B|SPTBN2|C11orf80|RCE1|PC|LRFN4|C11orf86|SYT12|RHOD|KDM2A|AP001885.1|ADRBK1|ANKRD13D|SSH3|POLD4|CLCF1|RAD9A|PPP1CA|TBC1D10C|CARNS1|RPS6KB2|PTPRCAP|CORO1B|GPR152|CABP4|TMEM134|AIP|PITPNM1|CDK2AP2|CABP2|GSTP1|C11orf72|NDUFV1|NUDT8|TBX10|ACY3|ALDH3B2	ENSG00000174576|ENSG00000174547|ENSG00000174516|ENSG00000254986|ENSG00000256349|ENSG00000174483|ENSG00000174165|ENSG00000174080|ENSG00000182791|ENSG00000173992|ENSG00000239306|ENSG00000173933|ENSG00000248643|ENSG00000173914|ENSG00000173898|ENSG00000173715|ENSG00000173653|ENSG00000173599|ENSG00000173621|ENSG00000173237|ENSG00000173227|ENSG00000173156|ENSG00000173120|ENSG00000179038|ENSG00000173020…	RP11-867G23.10|NPAS4|SNORA43|MRPL11|CTD-3074O7.7|PELI3|CTD-3074O7.5|DPP3|CTD-3074O7.11|BBS1|ZDHHC24|CTD-3074O7.12|ACTN3|CTD-3074O7.2|CTSF|CCDC87|CCS|RNU4-39P|RBM14|RBM4|RBM14-RBM4|RBM4B|RP11-658F2.8|SPTBN2|RN7SL12P|C11orf80|RP11-658F2.3|FTLP6|RCE1|PC|LRFN4|RNU7-23P|MIR3163|C11orf86|U3|SYT12|RHOD|KDM2A|AP001885.1|snoU13|ADRBK1|ANKRD13D|SSH3|POLD4|AP003419.11|RN7SKP239|CLCF1|RAD9A|RNU6-1238P|PPP1CA…	ENSG00000254510|ENSG00000174576|ENSG00000201733|ENSG00000174547|ENSG00000254596|ENSG00000174516|ENSG00000255517|ENSG00000254986|ENSG00000256349|ENSG00000174483|ENSG00000174165|ENSG00000269990|ENSG00000248746|ENSG00000250105|ENSG00000174080|ENSG00000182791|ENSG00000173992|ENSG00000199325|ENSG00000239306|ENSG00000173933|ENSG00000248643|ENSG00000173914|ENSG00000258297|ENSG00000173898|ENSG00000239553…
11	95389701	95516001	-319.531	0.0257787	0	1	2		FAM76B	ENSG00000077458	RP11-644L4.1|FAM76B	ENSG00000255605|ENSG00000077458
11	97393201	97408601	-128.331	0.0116279	0	0	1				NA	NA
12	16587901	21884101	-8619.56	0.048	0	23	63		MGST1|LMO3|RERGL|PIK3C2G|PLCZ1|CAPZA3|PLEKHA5|AEBP2|PDE3A|SLCO1C1|SLCO1B3|LST3|SLCO1B7|RP11-125O5.2|SLCO1B1|SLCO1A2|IAPP|PYROXD1|RECQL|GOLT1B|C12orf39|GYS2|LDHB	ENSG00000008394|ENSG00000048540|ENSG00000111404|ENSG00000139144|ENSG00000139151|ENSG00000177938|ENSG00000052126|ENSG00000139154|ENSG00000172572|ENSG00000139155|ENSG00000111700|ENSG00000257046|ENSG00000205754|ENSG00000257062|ENSG00000134538|ENSG00000084453|ENSG00000121351|ENSG00000121350|ENSG00000004700|ENSG00000111711|ENSG00000134548|ENSG00000111713|ENSG00000111716	MGST1|RP11-424M22.1|LMO3|RP11-424M22.3|RP11-69C13.1|RP11-239A17.1|RP11-1018J11.1|EEF1A1P16|RNU6-837P|RPL7P40|PSMC1P8|RP11-871F6.2|RP11-871F6.3|RP11-606D9.1|Y_RNA|RERGL|PIK3C2G|RP11-459D22.2|RP11-459D22.1|RP11-127B1.1|PLCZ1|PSMC1P9|RP11-361I14.2|CAPZA3|RPL7P6|RP11-282K24.2|PLEKHA5|RP11-282K24.3|RN7SL459P|RN7SL67P|AEBP2|RP11-841C19.3|RP11-841C19.4|RNU6-254P|EEF1A1P4|RP11-841C19.1|RNU1-146P|RP11-405…	ENSG00000008394|ENSG00000256450|ENSG00000048540|ENSG00000256564|ENSG00000255871|ENSG00000255740|ENSG00000256211|ENSG00000213235|ENSG00000212358|ENSG00000242991|ENSG00000256896|ENSG00000256756|ENSG00000256994|ENSG00000256389|ENSG00000206662|ENSG00000111404|ENSG00000139144|ENSG00000255892|ENSG00000255960|ENSG00000256138|ENSG00000139151|ENSG00000255993|ENSG00000255648|ENSG00000177938|ENSG00000227525…
12	24077401	24102601	-120.663	0.00327332	0	1	1		SOX5	ENSG00000134532	SOX5	ENSG00000134532
12	44623501	44629801	-17.5109	0.0102041	0	1	1		TMEM117	ENSG00000139173	TMEM117	ENSG00000139173
12	56919201	59971201	119463	0	4	56	100	NACA|DDIT3|CDK4|LRIG3	RBMS2|BAZ2A|ATP5B|PTGES3|NACA|PRIM1|HSD17B6|SDR9C7|RDH16|GPR182|HBCBP|ZBTB39|TAC3|MYO1A|TMEM194A|NAB2|STAT6|LRP1|NXPH4|SHMT2|NDUFA4L2|STAC3|R3HDM2|RP11-123K3.4|AC126614.1|INHBC|INHBE|GLI1|ARHGAP9|MARS|DDIT3|MBD6|DCTN2|KIF5A|PIP4K2C|DTX3|ARHGEF25|SLC26A10|B4GALNT1|OS9|AGAP2|AGAP2-AS1|TSPAN31|CDK4|MARCH9|CYP27B1|METTL1|METTL21B|RP11-571M6.15|TSFM|AVIL|CTDSP2|XRCC6BP1|RP11-362K2.2|LRIG3|RP11-272B17.2	ENSG00000076067|ENSG00000076108|ENSG00000110955|ENSG00000110958|ENSG00000196531|ENSG00000198056|ENSG00000025423|ENSG00000170426|ENSG00000139547|ENSG00000166856|ENSG00000268162|ENSG00000166860|ENSG00000166863|ENSG00000166866|ENSG00000166881|ENSG00000166886|ENSG00000166888|ENSG00000123384|ENSG00000182379|ENSG00000182199|ENSG00000185633|ENSG00000185482|ENSG00000179912|ENSG00000258830|ENSG00000268367…	RBMS2|RNU6-343P|BAZ2A|ATP5B|SNORD59A|PTGES3|RN7SL809P|NACA|PRIM1|HSD17B6|RP11-74M13.4|RP11-74M13.3|SNORA48|SDR9C7|RDH16|GPR182|RP11-474N8.5|HBCBP|ZBTB39|TAC3|MYO1A|TMEM194A|NAB2|STAT6|AC023237.1|LRP1|RP11-545N8.3|MIR1228|NXPH4|Y_RNA|SHMT2|NDUFA4L2|STAC3|R3HDM2|RP11-123K3.4|RNU6-879P|AC126614.1|RP11-756H6.1|INHBC|INHBE|GLI1|ARHGAP9|MARS|RNU6-594P|RN7SL312P|DDIT3|MIR616|MBD6|DCTN2|KIF5A|PIP4K2C|DTX…	ENSG00000076067|ENSG00000201579|ENSG00000076108|ENSG00000110955|ENSG00000207031|ENSG00000110958|ENSG00000241217|ENSG00000196531|ENSG00000198056|ENSG00000025423|ENSG00000258679|ENSG00000258816|ENSG00000212383|ENSG00000170426|ENSG00000139547|ENSG00000166856|ENSG00000258442|ENSG00000268162|ENSG00000166860|ENSG00000166863|ENSG00000166866|ENSG00000166881|ENSG00000166886|ENSG00000166888|ENSG00000263832…
12	69038101	69416901	52436.3	0	1	6	17	MDM2	RAP1B|NUP107|SLC35E3|AC124890.1|MDM2|CPM	ENSG00000127314|ENSG00000111581|ENSG00000175782|ENSG00000251695|ENSG00000135679|ENSG00000135678	RAP1B|RP11-637A17.2|RPL7P42|NUP107|KRT8P39|SLC35E3|AC124890.1|RP11-611O2.2|MDM2|RP11-611O2.1|RP11-611O2.5|RP11-611O2.3|CPM|RNU7-4P|RP11-611O2.6|AC133749.1|PRELID2P1	ENSG00000127314|ENSG00000247363|ENSG00000241825|ENSG00000111581|ENSG00000233560|ENSG00000175782|ENSG00000251695|ENSG00000256678|ENSG00000135679|ENSG00000256325|ENSG00000257181|ENSG00000256664|ENSG00000135678|ENSG00000252770|ENSG00000257289|ENSG00000263910|ENSG00000257336
12	72285301	72292401	-7.61888	0.0392157	0	1	1		TBC1D15	ENSG00000121749	TBC1D15	ENSG00000121749
12	80987501	81017301	-716.989	0	0	1	1		PTPRQ	ENSG00000139304	PTPRQ	ENSG00000139304
12	89093801	89097401	-31.1967	0	0	0	1				NA	NA
13	19019901	22221901	3986.45	0.042	1	22	114	ZMYM2	TUBA3C|RP11-408E5.4|TPTE2|MPHOSPH8|PSPC1|AL354808.2|ZMYM5|ZMYM2|GJA3|GJB2|GJB6|CRYL1|IFT88|IL17D|N6AMT2|XPO4|LATS2|SAP18|SKA3|MRP63|ZDHHC20|MICU2	ENSG00000198033|ENSG00000121388|ENSG00000132958|ENSG00000196199|ENSG00000121390|ENSG00000269591|ENSG00000132950|ENSG00000121741|ENSG00000121743|ENSG00000165474|ENSG00000121742|ENSG00000165475|ENSG00000032742|ENSG00000172458|ENSG00000150456|ENSG00000132953|ENSG00000150457|ENSG00000150459|ENSG00000165480|ENSG00000173141|ENSG00000180776|ENSG00000165487	ZNF962P|BNIP3P7|LINC00349|LONRF2P2|LINC00388|FEM1AP4|LINC00387|TERF1P5|FAM207BP|LINC00418|GXYLT1P1|CNN2P12|ZNF965P|CYP4F34P|SNX18P26|LINC00328-2P|ANKRD20A9P|RHOT1P3|RP11-38M15.11|RNU6-55P|RNU6-76P|SNX19P2|LINC00408|RP11-442J17.3|PHF2P2|LINC00442|USP24P1|GTF2IP3|RP11-301J16.7|RNA5SP24|CENPIP1|RNU6-52P|RP11-408E5.6|SMPD4P2|TUBA3C|RP11-408E5.4|PSPC1P1|RP11-408E5.5|ANKRD26P3|MRPL3P1|LINC00421|PARP4P2…	ENSG00000215604|ENSG00000270496|ENSG00000231238|ENSG00000233905|ENSG00000229788|ENSG00000235876|ENSG00000231914|ENSG00000226361|ENSG00000228797|ENSG00000236169|ENSG00000230931|ENSG00000204718|ENSG00000227784|ENSG00000244155|ENSG00000227568|ENSG00000225016|ENSG00000206192|ENSG00000242756|ENSG00000227332|ENSG00000223024|ENSG00000206787|ENSG00000235500|ENSG00000226250|ENSG00000231358|ENSG00000226057…
13	22593101	22598401	-75.622	0	0	0	1				NA	NA
13	38067101	38087601	-122.932	0.00456621	0	0	1				NA	NA
13	56088901	56116401	-86.1446	0.0685358	0	0	1				NA	NA
13	100426901	103736401	4860.41	0.015	1	18	51	ERCC5	CLYBL|ZIC5|ZIC2|PCCA|GGACT|TMTC4|NALCN|ITGBL1|FGF14|TPP2|METTL21C|CCDC168|TEX30|KDELC1|BIVM|BIVM-ERCC5|ERCC5|SLC10A2	ENSG00000125246|ENSG00000139800|ENSG00000043355|ENSG00000175198|ENSG00000134864|ENSG00000125247|ENSG00000102452|ENSG00000198542|ENSG00000102466|ENSG00000134900|ENSG00000139780|ENSG00000175820|ENSG00000151287|ENSG00000134901|ENSG00000134897|ENSG00000270181|ENSG00000134899|ENSG00000125255	CLYBL|SNORA25|snoU13|ZIC5|ZIC2|LINC00554|NDUFA12P1|ASNSP3|PCCA|RPL15P18|RP11-340C20.3|PCCA-AS1|GGACT|RP11-151A6.4|RPS26P47|TMTC4|COX5BP6|NALCN-AS1|ARF4P3|LINC00411|NALCN|ITGBL1|RP11-397O8.7|FGF14|RNU1-24P|HMGB3P7|MIR2681|LIPT1P1|RNY1P2|MIR4705|RPL39P29|FGF14-IT1|FGF14-AS1|FGF14-AS2|RP11-811P12.3|LINC00555|TPP2|RP11-29B2.5|METTL21C|snoU13|CCDC168|LINC00283|TEX30|KDELC1|BIVM|BIVM-ERCC5|RNY5P8|ERCC5…	ENSG00000125246|ENSG00000201245|ENSG00000238305|ENSG00000139800|ENSG00000043355|ENSG00000260738|ENSG00000225999|ENSG00000236554|ENSG00000175198|ENSG00000228501|ENSG00000270632|ENSG00000234650|ENSG00000134864|ENSG00000224356|ENSG00000234354|ENSG00000125247|ENSG00000237082|ENSG00000233009|ENSG00000214051|ENSG00000229599|ENSG00000102452|ENSG00000198542|ENSG00000272349|ENSG00000102466|ENSG00000201155…
13	103736501	105838601	-8239.75	0.006	0	0	3				RP11-123H22.1|ATP6V1G1P7|RPL7P45	ENSG00000234551|ENSG00000230474|ENSG00000225823
14	19194701	19330001	529.602	0.0700758	0	0	2				RP11-754I20.2|CR383657.1	ENSG00000257356|ENSG00000238442
14	33407901	35914401	-5872.19	0	0	14	42		NPAS3|EGLN3|SPTSSA|EAPP|SNX6|CFL2|BAZ1A|SRP54|FAM177A1|PPP2R3C|KIAA0391|KIAA0391|PSMA6|NFKBIA	ENSG00000151322|ENSG00000129521|ENSG00000165389|ENSG00000129518|ENSG00000129515|ENSG00000165410|ENSG00000198604|ENSG00000100883|ENSG00000151327|ENSG00000092020|ENSG00000100890|ENSG00000258790|ENSG00000100902|ENSG00000100906	NPAS3|EGLN3|AL358340.1|EGLN3-AS1|AL356806.3|SPTSSA|RP11-671J11.1|EAPP|RP11-671J11.7|RP11-671J11.6|RNU1-27P|RNU1-28P|RP11-671J11.4|SNX6|RPS19P3|RNU6-1261P|RP11-434O22.2|CFL2|RP11-434O22.1|BAZ1A|AL355885.1|RNU7-41P|RP11-73E17.2|RP11-85K15.2|RP11-73E17.3|Y_RNA|IGBP1P1|SRP54|FAM177A1|PPP2R3C|KIAA0391|KIAA0391|RP11-173D9.1|RP11-173D9.5|RPL7AP3|RPL9P3|PSMA6|AL121594.1|RP11-561B11.3|RP11-561B11.1|NFKBIA…	ENSG00000151322|ENSG00000129521|ENSG00000265244|ENSG00000258897|ENSG00000223593|ENSG00000165389|ENSG00000237450|ENSG00000129518|ENSG00000259002|ENSG00000258612|ENSG00000206596|ENSG00000206588|ENSG00000259135|ENSG00000129515|ENSG00000240463|ENSG00000253003|ENSG00000241582|ENSG00000165410|ENSG00000243824|ENSG00000198604|ENSG00000263691|ENSG00000251726|ENSG00000258738|ENSG00000258704|ENSG00000258493…
14	37735701	37749401	-311.927	0	0	1	1		MIPOL1	ENSG00000151338	MIPOL1	ENSG00000151338
14	42382101	42477501	-542.918	0.0432173	0	0	1				AL138498.1	ENSG00000266500
14	54270101	56707701	-3365.62	0.00201613	1	17	45	KTN1	BMP4|CDKN3|CNIH1|GMFB|CGRRF1|SAMD4A|GCH1|WDHD1|SOCS4|MAPK1IP1L|LGALS3|DLGAP5|FBXO34|ATG14|TBPL2|KTN1|PELI2	ENSG00000125378|ENSG00000100526|ENSG00000100528|ENSG00000197045|ENSG00000100532|ENSG00000020577|ENSG00000131979|ENSG00000198554|ENSG00000180008|ENSG00000168175|ENSG00000131981|ENSG00000126787|ENSG00000178974|ENSG00000126775|ENSG00000182521|ENSG00000126777|ENSG00000139946	AL162759.1|AL138479.3|MIR5580|BMP4|ATP5C1P1|CDKN3|CNIH1|RP11-794A8.1|GMFB|CGRRF1|SAMD4A|GCH1|RNU6ATAC9P|MIR4308|FDPSP3|WDHD1|AL160471.6|SOCS4|MAPK1IP1L|LGALS3|DLGAP5|RP11-698F20.3|RP11-665C16.8|RP11-665C16.6|FBXO34|RP11-665C16.1|CHMP4BP1|RP11-665C16.5|ATG14|RP11-454L9.2|TBPL2|RPL21P6|KTN1-AS1|RPL7AP4|RP11-132J14.3|KTN1|Y_RNA|RP11-813I20.2|RPL13AP3|LINC00520|RP11-1012E15.1|AL163952.1|Y_RNA|AL16395…	ENSG00000235269|ENSG00000231922|ENSG00000266431|ENSG00000125378|ENSG00000224004|ENSG00000100526|ENSG00000100528|ENSG00000258753|ENSG00000197045|ENSG00000100532|ENSG00000020577|ENSG00000131979|ENSG00000252019|ENSG00000265432|ENSG00000258872|ENSG00000198554|ENSG00000233924|ENSG00000180008|ENSG00000168175|ENSG00000131981|ENSG00000126787|ENSG00000258050|ENSG00000271180|ENSG00000258413|ENSG00000178974…
14	73996301	74027201	-782.679	0	0	2	4		HEATR4|ACOT1	ENSG00000187105|ENSG00000184227	HEATR4|RP3-414A15.2|ACOT1|NT5CP2	ENSG00000187105|ENSG00000258695|ENSG00000184227|ENSG00000258408
14	104555401	106796301	9747.72	0.056	1	29	174	AKT1	ASPG|KIF26A|C14orf144|TMEM179|C14orf180|INF2|ADSSL1|SIVA1|AKT1|ZBTB42|CEP170B|PLD4|AHNAK2|C14orf79|CDCA4|GPR132|JAG2|NUDT14|BRF1|BTBD6|PACS2|TEX22|MTA1|CRIP2|CRIP1|CRIP1|C14orf80|TMEM121|KIAA0125	ENSG00000166183|ENSG00000066735|ENSG00000228032|ENSG00000258986|ENSG00000184601|ENSG00000203485|ENSG00000185100|ENSG00000184990|ENSG00000142208|ENSG00000179627|ENSG00000099814|ENSG00000166428|ENSG00000185567|ENSG00000140104|ENSG00000170779|ENSG00000183484|ENSG00000184916|ENSG00000183828|ENSG00000185024|ENSG00000184887|ENSG00000179364|ENSG00000226174|ENSG00000182979|ENSG00000182809|ENSG00000213145…	ASPG|MIR203|CTD-2223O18.1|KIF26A|RP11-260M19.2|C14orf144|RP11-260M19.1|RNU6-684P|CEND1P1|TMEM179|C14orf180|RP11-614O9.1|RP11-982M15.7|RP11-982M15.8|MIR4710|RP11-982M15.6|INF2|RP11-982M15.5|ADSSL1|SIVA1|RP11-982M15.2|AKT1|ZBTB42|LINC00638|RPS26P49|RPS2P4|CTD-3051D23.1|CTD-3051D23.4|CEP170B|CTD-3051D23.3|PLD4|AHNAK2|C14orf79|CDCA4|GPR132|RP11-44N21.1|RP11-44N21.2|JAG2|RP11-44N21.4|NUDT14|BRF1|BTBD6…	ENSG00000166183|ENSG00000207568|ENSG00000258748|ENSG00000066735|ENSG00000258913|ENSG00000228032|ENSG00000258598|ENSG00000222761|ENSG00000213159|ENSG00000258986|ENSG00000184601|ENSG00000259037|ENSG00000258736|ENSG00000260792|ENSG00000265291|ENSG00000256050|ENSG00000203485|ENSG00000258858|ENSG00000185100|ENSG00000184990|ENSG00000258430|ENSG00000142208|ENSG00000179627|ENSG00000258701|ENSG00000239365…
15	21884901	21914001	-106.553	0.0207612	0	0	1				RP11-32B5.2	ENSG00000258883
15	25355401	25412501	-118.445	0.00675676	0	0	3				SNHG14|RP11-145P16.3|SNORD115	ENSG00000224078|ENSG00000270523|ENSG00000212428
15	25412601	25517701	112.597	0.0820734	0	0	46				SNHG14|TMEM261P1|SNORD115-1|SNORD115-2|SNORD115-3|SNORD115-4|SNORD115-5|SNORD115-6|SNORD115-8|SNORD115-9|SNORD115-10|SNORD115-11|SNORD115-12|SNORD115-14|SNORD115-15|SNORD115-16|SNORD115-17|SNORD115-18|SNORD115-19|SNORD115-20|SNORD115-21|SNORD115-22|SNORD115-23|SNORD115-24|SNORD115-25|SNORD115-27|SNORD115-28|SNORD115-29|SNORD115-30|SNORD115-31|SNORD115-32|SNORD115-33|SNORD115-34|SNORD115-35|SNORD1…	ENSG00000224078|ENSG00000270814|ENSG00000201831|ENSG00000199712|ENSG00000199970|ENSG00000200680|ENSG00000200503|ENSG00000200812|ENSG00000200726|ENSG00000199782|ENSG00000201943|ENSG00000200486|ENSG00000199453|ENSG00000199960|ENSG00000201679|ENSG00000200757|ENSG00000201482|ENSG00000200163|ENSG00000199968|ENSG00000201969|ENSG00000199833|ENSG00000201326|ENSG00000201331|ENSG00000200398|ENSG00000199489…
15	27545901	27560601	-469.971	0	0	1	1		GABRG3	ENSG00000182256	GABRG3	ENSG00000182256
15	35156501	37062401	-6761.21	0	0	5	31		AQR|ZNF770|AC114546.1|DPH6|C15orf41	ENSG00000021776|ENSG00000198146|ENSG00000212768|ENSG00000134146|ENSG00000186073	AQR|RP11-83J16.1|ZNF770|AC114546.1|RP11-463I20.3|RP11-463I20.2|RP11-323I15.3|NANOGP8|RP11-323I15.2|RP11-323I15.5|PRELID1P4|ANP32AP1|DPH6|RP11-150L8.3|RP11-150L8.4|MIR3942|RP11-139F4.2|HNRNPA1P45|DPH6-AS1|RP11-702M1.2|MIR4510|RP11-184D12.1|RP11-684B21.1|RP11-475A13.2|RP11-475A13.1|COX6CP4|C15orf41|RP11-618N24.1|LARP4P|TPST2P1|RP11-16L14.2	ENSG00000021776|ENSG00000231409|ENSG00000198146|ENSG00000212768|ENSG00000259181|ENSG00000259587|ENSG00000259665|ENSG00000255192|ENSG00000259397|ENSG00000259336|ENSG00000259592|ENSG00000259516|ENSG00000134146|ENSG00000259710|ENSG00000259585|ENSG00000265102|ENSG00000259688|ENSG00000259411|ENSG00000248079|ENSG00000259217|ENSG00000265098|ENSG00000259639|ENSG00000259245|ENSG00000259395|ENSG00000259737…
15	41735701	44010901	-2538.68	0.0117773	0	44	86		RTF1|ITPKA|LTK|RPAP1|TYRO3|MGA|MAPKBP1|AC073657.1|PLA2G4B|JMJD7|JMJD7-PLA2G4B|SPTBN5|EHD4|PLA2G4E|PLA2G4D|PLA2G4F|VPS39|TMEM87A|GANC|CAPN3|ZNF106|SNAP23|LRRC57|HAUS2|STARD9|CDAN1|TTBK2|UBR1|EPB42|TMEM62|CCNDBP1|TGM5|TGM7|LCMT2|ADAL|ZSCAN29|TUBGCP4|TP53BP1|MAP1A|PPIP5K1|CKMT1B|STRC|CATSPER2|CKMT1A	ENSG00000137815|ENSG00000137825|ENSG00000062524|ENSG00000103932|ENSG00000092445|ENSG00000174197|ENSG00000137802|ENSG00000268632|ENSG00000243708|ENSG00000243789|ENSG00000168970|ENSG00000137877|ENSG00000103966|ENSG00000188089|ENSG00000159337|ENSG00000168907|ENSG00000166887|ENSG00000103978|ENSG00000214013|ENSG00000092529|ENSG00000103994|ENSG00000092531|ENSG00000180979|ENSG00000137814|ENSG00000159433…	RTF1|RNU6-1169P|ITPKA|LTK|RPAP1|TCEB1P2|TYRO3|RP11-380D11.2|MGA|MIR626|RP11-107F6.4|RP11-107F6.3|MAPKBP1|AC073657.1|RP11-23P13.4|PLA2G4B|JMJD7|JMJD7-PLA2G4B|SPTBN5|RNA5SP393|MIR4310|RP11-23P13.6|RP11-23P13.7|EHD4|CTD-2382E5.4|CTD-2382E5.1|PLA2G4E|CTD-2382E5.2|PLA2G4D|PLA2G4F|VPS39|MIR627|RP11-546B15.1|TMEM87A|GANC|RP11-546B15.2|RP11-164J13.1|CAPN3|ZNF106|RNU6-188P|SNAP23|RP11-265N6.1|LRRC57|HAUS2…	ENSG00000137815|ENSG00000200407|ENSG00000137825|ENSG00000062524|ENSG00000103932|ENSG00000259838|ENSG00000092445|ENSG00000260926|ENSG00000174197|ENSG00000207766|ENSG00000270702|ENSG00000260814|ENSG00000137802|ENSG00000268632|ENSG00000250379|ENSG00000243708|ENSG00000243789|ENSG00000168970|ENSG00000137877|ENSG00000200293|ENSG00000264850|ENSG00000174171|ENSG00000272003|ENSG00000103966|ENSG00000259883…
15	54704901	54770901	82.0627	0.0486111	0	1	1		UNC13C	ENSG00000137766	UNC13C	ENSG00000137766
15	98094601	98102101	-24.1083	0.0491803	0	0	1				RP11-461F11.3	ENSG00000259582
15	102385201	102521301	-359.315	0.0336474	0	1	10		OR4F4	ENSG00000177693	OR4F13P|OR4F28P|WBP1LP5|AC140725.7|OR4F4|OR4G2P|FAM138E|MIR1302-11|WASH3P|DDX11L9	ENSG00000214344|ENSG00000257109|ENSG00000259454|ENSG00000259646|ENSG00000177693|ENSG00000183909|ENSG00000248893|ENSG00000259553|ENSG00000185596|ENSG00000248472
16	4027401	5129501	6045.22	0	0	29	45		ADCY9|SRL|TFAP4|GLIS2|PAM16|CORO7-PAM16|CORO7|VASN|DNAJA3|NMRAL1|HMOX2|CDIP1|C16orf96|UBALD1|MGRN1|NUDT16L1|ANKS3|C16orf71|ZNF500|SEPT12|SMIM22|ROGDI|GLYR1|UBN1|PPL|SEC14L5|NAGPA|ALG1|C16orf89	ENSG00000162104|ENSG00000185739|ENSG00000090447|ENSG00000126603|ENSG00000217930|ENSG00000103426|ENSG00000262246|ENSG00000168140|ENSG00000103423|ENSG00000153406|ENSG00000103415|ENSG00000089486|ENSG00000205832|ENSG00000153443|ENSG00000102858|ENSG00000168101|ENSG00000168096|ENSG00000166246|ENSG00000103199|ENSG00000140623|ENSG00000267795|ENSG00000067836|ENSG00000140632|ENSG00000118900|ENSG00000118898…	ADCY9|RP11-462G12.4|RP11-95P2.4|RP11-95P2.3|SRL|RP11-95P2.1|TFAP4|GLIS2|AC005356.1|PAM16|RP11-295D4.1|CORO7-PAM16|CORO7|VASN|DNAJA3|NMRAL1|HMOX2|CDIP1|C16orf96|RP11-709D24.5|SUB1P3|UBALD1|MGRN1|RN7SL850P|RP11-709D24.6|NUDT16L1|ANKS3|RP11-127I20.7|C16orf71|ZNF500|SEPT12|SMIM22|RP11-127I20.5|ROGDI|GLYR1|AC020663.1|UBN1|PPL|Y_RNA|SEC14L5|RP11-165E7.1|NAGPA|ALG1|C16orf89|RP11-10K17.3	ENSG00000162104|ENSG00000263159|ENSG00000262471|ENSG00000263105|ENSG00000185739|ENSG00000262468|ENSG00000090447|ENSG00000126603|ENSG00000262686|ENSG00000217930|ENSG00000262712|ENSG00000103426|ENSG00000262246|ENSG00000168140|ENSG00000103423|ENSG00000153406|ENSG00000103415|ENSG00000089486|ENSG00000205832|ENSG00000261789|ENSG00000261612|ENSG00000153443|ENSG00000102858|ENSG00000263955|ENSG00000261442…
16	7165201	7206901	-99.2621	0.06639	0	1	2		RBFOX1	ENSG00000078328	RBFOX1|RP11-545E8.1	ENSG00000078328|ENSG00000240419
16	11107101	12286901	4545.47	0.008	3	19	45	RMI2|SOCS1|TNFRSF17	CLEC16A|RMI2|SOCS1|TNP2|PRM3|PRM2|PRM1|CTD-3088G3.8|LITAF|SNN|TXNDC11|ZC3H7A|RSL1D1|GSPT1|RP11-166B2.1|TNFRSF17|AC007216.2|SNX29|RP11-276H1.3	ENSG00000038532|ENSG00000175643|ENSG00000185338|ENSG00000178279|ENSG00000178257|ENSG00000122304|ENSG00000175646|ENSG00000188897|ENSG00000189067|ENSG00000184602|ENSG00000153066|ENSG00000122299|ENSG00000171490|ENSG00000103342|ENSG00000234719|ENSG00000048462|ENSG00000269121|ENSG00000048471|ENSG00000175604	CLEC16A|RPL7P46|RP11-66H6.3|RP11-396B14.2|HNRNPCP4|RMI2|SOCS1|TNP2|PRM3|SNORA48|PRM2|PRM1|snoU13|MIR548H2|Y_RNA|RP11-485G7.5|RP11-485G7.6|AC009121.1|CTD-3088G3.8|CTD-3088G3.4|CTD-3088G3.6|snoU13|RN7SL522P|LITAF|SNN|TXNDC11|RP11-490O6.2|ZC3H7A|BCAR4|RSL1D1|RP11-166B2.8|GSPT1|RP11-166B2.3|COX6CP1|RP11-166B2.5|AC007216.1|RP11-166B2.1|TNFRSF17|AC007216.2|UBL5P4|SNX29|RP11-166B2.7|RPS23P6|RP11-276H1.3…	ENSG00000038532|ENSG00000229917|ENSG00000262020|ENSG00000263033|ENSG00000263179|ENSG00000175643|ENSG00000185338|ENSG00000178279|ENSG00000178257|ENSG00000212228|ENSG00000122304|ENSG00000175646|ENSG00000238409|ENSG00000221801|ENSG00000199668|ENSG00000263080|ENSG00000262703|ENSG00000238774|ENSG00000188897|ENSG00000262636|ENSG00000262999|ENSG00000272310|ENSG00000265731|ENSG00000189067|ENSG00000184602…
16	20573501	20591001	-130.488	0	0	1	1		ACSM2B	ENSG00000066813	ACSM2B	ENSG00000066813
16	24559201	24567601	-62.7369	0	0	1	1		RBBP6	ENSG00000122257	RBBP6	ENSG00000122257
16	32476101	32599401	290.447	0.0647773	0	0	1				ABCD1P3	ENSG00000261233
16	34880001	35253601	-1374.89	0	0	0	23				RP11-352B15.5|RNA5SP406|RNA5SP407|RNA5SP408|RNA5SP409|5S_rRNA|RNA5SP410|RNA5SP413|RNA5SP415|RNA5SP416|RNA5SP417|RNA5SP418|RNA5SP419|RNA5SP420|RNA5SP421|RNA5SP422|RNA5SP423|RP11-352B15.2|HMGN2P41|VN1R70P|RP11-43P5.1|AC116553.1|PPP1R1AP2	ENSG00000260522|ENSG00000251915|ENSG00000222207|ENSG00000251924|ENSG00000252624|ENSG00000261122|ENSG00000252094|ENSG00000252182|ENSG00000253055|ENSG00000252647|ENSG00000252268|ENSG00000251760|ENSG00000251717|ENSG00000252806|ENSG00000252673|ENSG00000252587|ENSG00000252936|ENSG00000260611|ENSG00000261620|ENSG00000261515|ENSG00000261782|ENSG00000221580|ENSG00000261084
16	55542601	56170301	-1765.71	0.00100705	0	5	10		LPCAT2|CAPNS2|SLC6A2|CES1|CES5A	ENSG00000087253|ENSG00000256812|ENSG00000103546|ENSG00000198848|ENSG00000159398	LPCAT2|RP11-212I21.4|CAPNS2|SLC6A2|CES1P2|CES1P1|CES1|CES5A|RP11-461O7.1|RP11-355E10.1	ENSG00000087253|ENSG00000261997|ENSG00000256812|ENSG00000103546|ENSG00000260765|ENSG00000228695|ENSG00000198848|ENSG00000159398|ENSG00000246379|ENSG00000260041
16	73705801	73722201	-98.1548	0.00746269	0	0	1				NA	NA
16	74142501	74201801	-135.163	0.0408805	0	0	1				AC009120.4	ENSG00000261404
16	76040801	77030001	-2011.52	0.043	0	2	12		CNTNAP4|RP11-58C22.1	ENSG00000152910|ENSG00000261833	RP11-293N14.1|RP11-150D5.2|RPL18P13|CNTNAP4|RN7SKP233|AC010528.1|SNORD33|RP11-58C22.1|RP11-96P7.1|CTD-2336H13.2|MIR4719|CTD-2336H13.1	ENSG00000260223|ENSG00000260983|ENSG00000244485|ENSG00000152910|ENSG00000252814|ENSG00000264645|ENSG00000252022|ENSG00000261833|ENSG00000250514|ENSG00000259995|ENSG00000266426|ENSG00000260797
16	77747701	77756201	-21.7472	0.0857143	0	0	1				NA	NA
16	78350801	80021301	-22255.6	0	1	3	19	MAF	WWOX|PIH1|MAF	ENSG00000186153|ENSG00000268977|ENSG00000178573	WWOX|LSM3P5|RP11-264L1.4|RP11-264L1.3|RPS3P7|RP11-319G9.3|PIH1|RP11-319G9.5|RP11-556H2.4|RP11-556H2.3|RP11-556H2.2|RP11-679B19.2|RNA5SP431|RP11-467I17.1|MAF|AC009159.1|RP11-345M22.1|RP11-345M22.2|RP11-345M22.3	ENSG00000186153|ENSG00000260014|ENSG00000260733|ENSG00000261837|ENSG00000243101|ENSG00000260816|ENSG00000268977|ENSG00000261537|ENSG00000260694|ENSG00000260479|ENSG00000260511|ENSG00000261722|ENSG00000222244|ENSG00000261472|ENSG00000178573|ENSG00000221330|ENSG00000260876|ENSG00000261390|ENSG00000261082
16	80438701	80445801	-28.8965	0.0166667	0	0	1				RP11-525K10.3	ENSG00000259867
16	84363801	85714601	5984.56	0	0	13	27		ATP2C2|TLDC1|COTL1|KLHL36|USP10|CRISPLD2|ZDHHC7|KIAA0513|FAM92B|CTC-786C10.1|RP11-680G10.1|GSE1|GINS2	ENSG00000064270|ENSG00000140950|ENSG00000103187|ENSG00000135686|ENSG00000103194|ENSG00000103196|ENSG00000153786|ENSG00000135709|ENSG00000153789|ENSG00000262601|ENSG00000261567|ENSG00000131149|ENSG00000131153	RP11-558A11.3|ATP2C2|RP11-517C16.2|TLDC1|RP11-517C16.4|COTL1|RP11-61F12.1|KLHL36|USP10|CRISPLD2|RP11-254F19.2|AC025280.1|RP11-254F19.3|ZDHHC7|KIAA0513|FAM92B|CTC-786C10.1|COX6CP16|LINC00311|MIR5093|RP11-680G10.1|AC092377.1|RP11-118F19.1|CTD-2542L18.1|GSE1|RN7SL381P|GINS2	ENSG00000260504|ENSG00000064270|ENSG00000261286|ENSG00000140950|ENSG00000261243|ENSG00000103187|ENSG00000261471|ENSG00000135686|ENSG00000103194|ENSG00000103196|ENSG00000260859|ENSG00000265249|ENSG00000260340|ENSG00000153786|ENSG00000135709|ENSG00000153789|ENSG00000262601|ENSG00000270313|ENSG00000179219|ENSG00000266307|ENSG00000261567|ENSG00000264203|ENSG00000270124|ENSG00000260417|ENSG00000131149…
16	89944701	90275801	-309.226	0.0536105	0	10	22		TCF25|MC1R|TUBB3|TUBB3|DEF8|CENPBD1|DBNDD1|GAS8|C16orf3|PRDM7	ENSG00000141002|ENSG00000258839|ENSG00000198211|ENSG00000258947|ENSG00000140995|ENSG00000177946|ENSG00000003249|ENSG00000141013|ENSG00000221819|ENSG00000126856	TCF25|RP11-566K11.7|MC1R|AC092143.1|TUBB3|RP11-566K11.4|TUBB3|DEF8|RP11-566K11.5|CENPBD1|AFG3L1P|DBNDD1|GAS8|C16orf3|URAHP|PRDM7|TUBB8P7|FAM157C|RP11-356C4.3|RP11-356C4.5|RNU6-355P|AC137934.1	ENSG00000141002|ENSG00000267048|ENSG00000258839|ENSG00000256390|ENSG00000198211|ENSG00000259006|ENSG00000258947|ENSG00000140995|ENSG00000261317|ENSG00000177946|ENSG00000223959|ENSG00000003249|ENSG00000141013|ENSG00000221819|ENSG00000222019|ENSG00000126856|ENSG00000261812|ENSG00000260528|ENSG00000260507|ENSG00000261172|ENSG00000222359|ENSG00000260923
17	619701	968701	-448.673	0.0367647	0	9	17		VPS53|FAM57A|GEMIN4|GLOD4|RNMTL1|NXN|RP11-676J12.7|TIMM22|ABR	ENSG00000141252|ENSG00000167695|ENSG00000179409|ENSG00000167699|ENSG00000171861|ENSG00000167693|ENSG00000262003|ENSG00000177370|ENSG00000159842	VPS53|FAM57A|GEMIN4|DBIL5P|GLOD4|AC087392.1|RP11-676J12.4|RNMTL1|RP11-676J12.8|NXN|RP11-676J12.6|RP11-676J12.7|RP11-356I18.1|AC015884.1|TIMM22|ABR|MIR3183	ENSG00000141252|ENSG00000167695|ENSG00000179409|ENSG00000231784|ENSG00000167699|ENSG00000196737|ENSG00000262228|ENSG00000171861|ENSG00000262434|ENSG00000167693|ENSG00000262133|ENSG00000262003|ENSG00000263017|ENSG00000265403|ENSG00000177370|ENSG00000159842|ENSG00000264429
17	6812401	8687901	-3255.79	0	2	97	145	TP53|PER1	AC027763.2|ALOX12|RNASEK|AC040977.1|RNASEK-C17orf49|C17orf49|BCL6B|SLC16A13|SLC16A11|CLEC10A|ASGR2|ASGR1|DLG4|ACADVL|DVL2|PHF23|GABARAP|CTD-2545G14.7|CTDNEP1|RP1-4G17.5|ELP5|CLDN7|SLC2A4|YBX2|EIF5A|GPS2|RP11-542C16.2|NEURL4|ACAP1|KCTD11|TMEM95|TNK1|TMEM256-PLSCR3|C17orf61-PLSCR3|TMEM256|NLGN2|SPEM1|C17orf74|TMEM102|FGF11|CHRNB1|ZBTB4|SLC35G6|POLR2A|TNFSF12|TNFSF12-TNFSF13|TNFSF13|SENP3|EIF4A1|CD6…	ENSG00000215067|ENSG00000108839|ENSG00000219200|ENSG00000269871|ENSG00000161939|ENSG00000258315|ENSG00000161940|ENSG00000174327|ENSG00000174326|ENSG00000132514|ENSG00000161944|ENSG00000141505|ENSG00000132535|ENSG00000072778|ENSG00000004975|ENSG00000040633|ENSG00000170296|ENSG00000262526|ENSG00000175826|ENSG00000262302|ENSG00000170291|ENSG00000181885|ENSG00000181856|ENSG00000006047|ENSG00000132507…	ALOX12P2|AC027763.2|RP11-530N7.2|RP11-530N7.3|RP11-589P10.7|RP11-589P10.5|ALOX12|RNASEK|AC040977.1|RNASEK-C17orf49|C17orf49|MIR497HG|BCL6B|SLC16A13|SLC16A11|CTD-2545G14.2|CLEC10A|ASGR2|RPL7AP64|ASGR1|DLG4|ACADVL|MIR324|DVL2|PHF23|GABARAP|CTD-2545G14.7|CTDNEP1|RP1-4G17.5|ELP5|CLDN7|Y_RNA|SLC2A4|RP1-4G17.2|YBX2|EIF5A|GPS2|RP11-542C16.2|NEURL4|AC026954.6|ACAP1|KCTD11|RP11-542C16.1|TMEM95|TNK1|TMEM25…	ENSG00000262943|ENSG00000215067|ENSG00000262503|ENSG00000263316|ENSG00000267047|ENSG00000262089|ENSG00000108839|ENSG00000219200|ENSG00000269871|ENSG00000161939|ENSG00000258315|ENSG00000267532|ENSG00000161940|ENSG00000174327|ENSG00000174326|ENSG00000262067|ENSG00000132514|ENSG00000161944|ENSG00000213876|ENSG00000141505|ENSG00000132535|ENSG00000072778|ENSG00000199053|ENSG00000004975|ENSG00000040633…
17	10323501	10395301	-589.548	0.0179641	0	2	4		MYH8|MYH4	ENSG00000133020|ENSG00000264424	RP11-799N11.1|CTC-297N7.11|MYH8|MYH4	ENSG00000272736|ENSG00000272975|ENSG00000133020|ENSG00000264424
17	11139601	11143801	16.541	0	0	0	1				NA	NA
17	13108001	13123301	-105.773	0.0518519	0	0	1				NA	NA
17	18329001	18468601	-2015.86	0	0	2	13		LGALS9C|FAM106A	ENSG00000171916|ENSG00000213077	KRT17P2|KRT16P1|KRT16P4|AL353997.11|RP1-37N7.6|TNPO1P2|LGALS9C|NOS2P2|CTD-2303H24.2|USP32P2|FAM106A|SRP68P2|CCDC144B	ENSG00000186831|ENSG00000214856|ENSG00000229526|ENSG00000227919|ENSG00000267492|ENSG00000230662|ENSG00000171916|ENSG00000167494|ENSG00000273018|ENSG00000233327|ENSG00000213077|ENSG00000227689|ENSG00000154874
17	20761201	20791601	-765.803	0	0	1	2		CCDC144NL	ENSG00000205212	CCDC144NL|RP11-344E13.3	ENSG00000205212|ENSG00000233098
17	21505901	22232501	-1272.47	0.0493952	0	2	37		UBBP4|MTRNR2L1	ENSG00000263563|ENSG00000256618	NCOR1P2|AC144838.2|AC144838.3|UBBP4|FTLP13|RP11-1109M24.16|RP11-1109M24.5|RP11-1109M24.15|AC138761.1|FAM27L|RP11-1109M24.14|RP11-1109M24.13|RP11-1109M24.12|RP11-744K17.3|RP11-1109M24.11|RP11-744K17.9|RP11-1109M24.9|RP11-1109M24.8|RP11-1109M24.7|RP11-744K17.1|RP11-744K17.7|RP11-744K17.2|RP11-744K17.8|RP11-846F4.1|MTRNR2L1|RP11-846F4.12|MTND1P15|RP11-846F4.5|RP11-846F4.6|TRNAS30P|MTATP6P3|RP11-846F…	ENSG00000265019|ENSG00000265233|ENSG00000264617|ENSG00000263563|ENSG00000263725|ENSG00000263609|ENSG00000264956|ENSG00000266691|ENSG00000222770|ENSG00000178130|ENSG00000264811|ENSG00000265567|ENSG00000264562|ENSG00000266806|ENSG00000266172|ENSG00000266795|ENSG00000264939|ENSG00000266836|ENSG00000266746|ENSG00000261020|ENSG00000264543|ENSG00000266885|ENSG00000265705|ENSG00000266529|ENSG00000256618…
17	25270301	25527901	-449.099	0.0702918	0	0	6				RP11-260A9.1|RP11-260A9.6|PDLIM1P3|RP11-260A9.4|VN1R71P|TUFMP1	ENSG00000263433|ENSG00000264734|ENSG00000264172|ENSG00000266736|ENSG00000264837|ENSG00000265646
17	29252401	32004401	-6385.85	0	2	25	87	NF1|SUZ12	ADAP2|RNF135|NF1|OMG|EVI2B|CTD-2370N5.3|EVI2A|RAB11FIP4|AC003101.1|COPRS|UTP6|SUZ12|LRRC37B|AC090616.2|RHOT1|AC116407.2|RHBDL3|C17orf75|ZNF207|PSMD11|CDK5R1|MYO1D|TMEM98|SPACA3|ASIC2	ENSG00000184060|ENSG00000181481|ENSG00000196712|ENSG00000126861|ENSG00000185862|ENSG00000265118|ENSG00000126860|ENSG00000131242|ENSG00000228768|ENSG00000172301|ENSG00000108651|ENSG00000178691|ENSG00000185158|ENSG00000214708|ENSG00000126858|ENSG00000269402|ENSG00000141314|ENSG00000108666|ENSG00000010244|ENSG00000108671|ENSG00000176749|ENSG00000176658|ENSG00000006042|ENSG00000141316|ENSG00000108684	ADAP2|AC091177.1|RN7SL138P|RP11-848P1.3|RNF135|RP11-848P1.2|DPRXP4|RP11-848P1.4|RP11-848P1.7|RP11-848P1.9|RP11-271K11.5|RP11-848P1.5|MIR4733|NF1|RP11-142O6.1|OMG|EVI2B|CTD-2370N5.3|EVI2A|AK4P1|RAB11FIP4|RN7SL79P|RN7SL45P|MIR4724|MIR193A|RNU6ATAC7P|AC003101.1|MIR4725|MIR365B|RP1-41C23.1|RP11-805L22.1|RNU6-1134P|RP11-805L22.2|RP11-805L22.3|CTC-542B22.1|COPRS|UTP6|CTC-542B22.2|SUZ12|RNA5SP437|RP11-6…	ENSG00000184060|ENSG00000230113|ENSG00000266274|ENSG00000265743|ENSG00000181481|ENSG00000264456|ENSG00000264743|ENSG00000266340|ENSG00000264148|ENSG00000266865|ENSG00000265798|ENSG00000264107|ENSG00000265444|ENSG00000196712|ENSG00000266371|ENSG00000126861|ENSG00000185862|ENSG00000265118|ENSG00000126860|ENSG00000263535|ENSG00000131242|ENSG00000239595|ENSG00000264862|ENSG00000266459|ENSG00000207614…
17	29360801	29441101	392.683	0	1	1	5	NF1	NF1	ENSG00000196712	RP11-848P1.9|RP11-271K11.5|RP11-848P1.5|MIR4733|NF1	ENSG00000266865|ENSG00000265798|ENSG00000264107|ENSG00000265444|ENSG00000196712
17	39283901	39432001	-398.12	0.0334646	0	14	17		KRTAP4-6|KRTAP4-5|KRTAP4-4|KRTAP4-3|KRTAP4-2|KRTAP4-1|KRTAP9-1|KRTAP9-2|KRTAP9-3|KRTAP9-8|KRTAP9-4|KRTAP9-9|KRTAP9-6|KRTAP9-7	ENSG00000198090|ENSG00000198271|ENSG00000171396|ENSG00000196156|ENSG00000244537|ENSG00000198443|ENSG00000240542|ENSG00000239886|ENSG00000204873|ENSG00000187272|ENSG00000241595|ENSG00000198083|ENSG00000212659|ENSG00000180386	KRTAP4-6|KRTAP4-5|KRTAP4-4|KRTAP4-3|KRTAP4-2|KRTAP4-1|AC006070.12|KRTAP9-1|KRTAP9-12P|KRTAP9-2|KRTAP9-3|KRTAP9-8|KRTAP9-4|KRTAP9-9|KRTAP9-6|KRTAP9-11P|KRTAP9-7	ENSG00000198090|ENSG00000198271|ENSG00000171396|ENSG00000196156|ENSG00000244537|ENSG00000198443|ENSG00000251439|ENSG00000240542|ENSG00000248807|ENSG00000239886|ENSG00000204873|ENSG00000187272|ENSG00000241595|ENSG00000198083|ENSG00000212659|ENSG00000229351|ENSG00000180386
17	40501301	41410201	5132.91	0.009	2	36	69	STAT3|BRCA1	STAT3|PTRF|ATP6V0A1|NAGLU|HSD17B1|COASY|MLX|PSMC3IP|FAM134C|TUBG1|TUBG2|PLEKHH3|CCR10|CNTNAP1|EZH1|RAMP2|VPS25|WNK4|COA3|CNTD1|BECN1|PSME3|AOC2|AOC3|G6PC|PTGES3L-AARSD1|AARSD1|PTGES3L|RUNDC1|RPL27|IFI35|VAT1|RND2|BRCA1|NBR1|TMEM106A	ENSG00000168610|ENSG00000177469|ENSG00000033627|ENSG00000108784|ENSG00000108786|ENSG00000068120|ENSG00000108788|ENSG00000131470|ENSG00000141699|ENSG00000131462|ENSG00000037042|ENSG00000068137|ENSG00000184451|ENSG00000108797|ENSG00000108799|ENSG00000131477|ENSG00000131475|ENSG00000126562|ENSG00000183978|ENSG00000176563|ENSG00000126581|ENSG00000131467|ENSG00000131480|ENSG00000131471|ENSG00000131482…	STAT3|AC107993.1|PTRF|RNU7-97P|ATP6V0A1|MIR548AT|RP11-194N12.2|RP11-400F19.18|MIR5010|AC067852.1|PTP4A2P1|NAGLU|RP11-400F19.8|HSD17B1P1|HSD17B1|RP11-400F19.6|COASY|MLX|PSMC3IP|FAM134C|TUBG1|ATP5LP7|HMGB3P27|TUBG2|PLEKHH3|CCR10|CTD-3193K9.4|CNTNAP1|CTD-3193K9.3|EZH1|CTD-3193K9.1|HMGN2P15|RAMP2-AS1|RAMP2|VPS25|WNK4|COA3|CNTD1|BECN1|PSME3|AOC2|AOC3|AOC4P|LINC00671|RNU6-287P|G6PC|RNY4P2|SNORA40|PTGES…	ENSG00000168610|ENSG00000221020|ENSG00000177469|ENSG00000238704|ENSG00000033627|ENSG00000264314|ENSG00000267222|ENSG00000267632|ENSG00000265611|ENSG00000256929|ENSG00000267185|ENSG00000108784|ENSG00000266929|ENSG00000108785|ENSG00000108786|ENSG00000266962|ENSG00000068120|ENSG00000108788|ENSG00000131470|ENSG00000141699|ENSG00000131462|ENSG00000267189|ENSG00000267132|ENSG00000037042|ENSG00000068137…
17	45824301	47093001	-5118.95	0	0	32	77		OSBPL7|MRPL10|LRRC46|SCRN2|SP6|SP2|PNPO|PRR15L|CDK5RAP3|COPZ2|NFE2L1|CBX1|SNX11|SKAP1|HOXB1|HOXB2|HOXB3|HOXB4|HOXB5|HOXB6|HOXB7|HOXB8|HOXB9|PRAC1|HOXB13|TTLL6|CALCOCO2|ATP5G1|UBE2Z|SNF8|GIP|IGF2BP1	ENSG00000006025|ENSG00000159111|ENSG00000141294|ENSG00000141295|ENSG00000189120|ENSG00000167182|ENSG00000108439|ENSG00000167183|ENSG00000108465|ENSG00000005243|ENSG00000082641|ENSG00000108468|ENSG00000002919|ENSG00000141293|ENSG00000120094|ENSG00000173917|ENSG00000120093|ENSG00000182742|ENSG00000120075|ENSG00000108511|ENSG00000260027|ENSG00000120068|ENSG00000170689|ENSG00000159182|ENSG00000159184…	OSBPL7|MRPL10|LRRC46|SCRN2|SP6|RP11-6N17.1|RP11-6N17.2|RP11-6N17.4|SP2|AC003665.1|RP11-6N17.3|PNPO|RP11-6N17.9|RP11-6N17.6|PRR15L|CDK5RAP3|RP11-6N17.10|COPZ2|MIR152|RP5-890E16.2|NFE2L1|RP5-890E16.4|CBX1|RNU6-1201P|SNX11|SKAP1|MIR1203|RP11-456D7.1|RNU6-1152P|AC090627.1|RP11-433M22.1|U3|RP11-433M22.2|Y_RNA|HOXB1|HOXB2|HOXB-AS1|HOXB3|HOXB-AS3|HOXB-AS2|HOXB4|MIR10A|HOXB5|HOXB6|HOXB7|HOXB8|HOXB9|HOXB-…	ENSG00000006025|ENSG00000159111|ENSG00000141294|ENSG00000141295|ENSG00000189120|ENSG00000264243|ENSG00000266821|ENSG00000264920|ENSG00000167182|ENSG00000234494|ENSG00000266601|ENSG00000108439|ENSG00000263798|ENSG00000264019|ENSG00000167183|ENSG00000108465|ENSG00000264701|ENSG00000005243|ENSG00000207947|ENSG00000263412|ENSG00000082641|ENSG00000266341|ENSG00000108468|ENSG00000206954|ENSG00000002919…
17	59078301	59111301	-472.128	0	0	1	1		BCAS3	ENSG00000141376	BCAS3	ENSG00000141376
17	60953301	61431901	-1150.78	0.019088	0	1	13		TANC2	ENSG00000170921	RP11-180P8.1|MIR633|RP11-180P8.2|RP11-180P8.3|RP11-180P8.4|RP11-180P8.5|TANC2|RP11-556O9.4|RP11-556O9.2|RP11-556O9.3|AC037445.1|RP11-269G24.2|RP11-269G24.8	ENSG00000263931|ENSG00000207552|ENSG00000265262|ENSG00000266411|ENSG00000270324|ENSG00000272164|ENSG00000170921|ENSG00000272383|ENSG00000264513|ENSG00000264529|ENSG00000233635|ENSG00000263501|ENSG00000271919
17	63754201	64070101	-570.849	0.0563549	0	1	1		CEP112	ENSG00000154240	CEP112	ENSG00000154240
18	8706301	8711401	8.35668	0.0357143	0	1	2		SOGA2	ENSG00000168502	RP11-674N23.1|SOGA2	ENSG00000265962|ENSG00000168502
18	25736501	27397901	-10002.2	0.001	0	1	11		CDH2	ENSG00000170558	CDH2|ARIH2P1|RP11-510D21.1|RP11-510D21.2|RNU6-408P|AC090349.1|AC105245.1|CTD-2515C13.1|CTD-2515C13.2|AC091321.1|RP11-784B15.1	ENSG00000170558|ENSG00000266296|ENSG00000265994|ENSG00000271238|ENSG00000251719|ENSG00000265730|ENSG00000212085|ENSG00000266479|ENSG00000265980|ENSG00000221731|ENSG00000264587
18	27727301	27892901	-431.884	0.0530303	0	0	1				NA	NA
19	60401	241201	-5509.7	0	0	1	18		OR4F17	ENSG00000176695	WASH5P|MIR1302-2|FAM138F|OR4G3P|OR4G1P|OR4F17|AC016626.1|OR4F8P|AC016626.2|AC092192.1|AC092299.6|CICP19|AC092299.8|AC092299.7|LINC01002|RNU6-1076P|AC098474.1|CTD-3113P16.7	ENSG00000225373|ENSG00000267588|ENSG00000233630|ENSG00000266945|ENSG00000267310|ENSG00000176695|ENSG00000267792|ENSG00000266971|ENSG00000267616|ENSG00000267290|ENSG00000267237|ENSG00000267639|ENSG00000272098|ENSG00000267029|ENSG00000206082|ENSG00000222329|ENSG00000267600|ENSG00000267305
19	2623401	4601201	-1859.31	0	3	63	106	GNA11|MAP2K2|SH3GL1	GNG7|DIRAS1|AC006538.4|SLC39A3|SGTA|THOP1|ZNF554|ZNF555|ZNF556|ZNF57|ZNF77|TLE6|TLE2|AES|GNA11|GNA15|S1PR4|NCLN|CELF5|NFIC|C19orf77|DOHH|FZR1|MFSD12|C19orf71|HMG20B|GIPC3|TBXA2R|CACTIN|PIP5K1C|TJP3|APBA3|MRPL54|RAX2|MATK|ZFR2|ATCAY|NMRK2|DAPK3|EEF2|PIAS4|AC016586.1|ZBTB7A|MAP2K2|CREB3L3|SIRT6|ANKRD24|EBI3|CCDC94|SHD|TMIGD2|FSD1|STAP2|MPND|SH3GL1|CHAF1A|UBXN6|HDGFRP2|PLIN4|PLIN5|CTB-50L17.14|LRG1|…	ENSG00000176533|ENSG00000176490|ENSG00000267001|ENSG00000141873|ENSG00000104969|ENSG00000172009|ENSG00000172006|ENSG00000186300|ENSG00000172000|ENSG00000171970|ENSG00000175691|ENSG00000104953|ENSG00000065717|ENSG00000104964|ENSG00000088256|ENSG00000060558|ENSG00000125910|ENSG00000125912|ENSG00000161082|ENSG00000141905|ENSG00000095932|ENSG00000129932|ENSG00000105325|ENSG00000161091|ENSG00000183397…	GNG7|CTC-265F19.3|CTC-265F19.1|DIRAS1|AC006538.4|AC006538.1|SLC39A3|SGTA|THOP1|ZNF554|ZNF555|AC006130.3|ZNF556|AC006130.1|AC006130.4|AC119403.1|ZNF57|AC006277.2|ZNF77|TLE6|TLE2|AC005944.2|AES|GNA11|AC005262.3|AC005262.2|AC005262.4|GNA15|AC005264.2|S1PR4|NCLN|CELF5|AC010649.1|NFIC|C19orf77|DOHH|RN7SL866P|FZR1|SNORD38|MFSD12|C19orf71|AC005786.7|AC005786.5|AC005786.3|HMG20B|GIPC3|TBXA2R|CACTIN-AS1|C…	ENSG00000176533|ENSG00000267214|ENSG00000267749|ENSG00000176490|ENSG00000267001|ENSG00000261342|ENSG00000141873|ENSG00000104969|ENSG00000172009|ENSG00000172006|ENSG00000186300|ENSG00000267063|ENSG00000172000|ENSG00000263997|ENSG00000267398|ENSG00000266938|ENSG00000171970|ENSG00000253392|ENSG00000175691|ENSG00000104953|ENSG00000065717|ENSG00000267469|ENSG00000104964|ENSG00000088256|ENSG00000267139…
19	4869901	5063301	287.772	0.093361	0	2	6		ARRDC5|KDM4B	ENSG00000205784|ENSG00000127663	AC027319.2|AC027319.1|ARRDC5|UHRF1|MIR4747|KDM4B	ENSG00000264899|ENSG00000221535|ENSG00000205784|ENSG00000034063|ENSG00000263409|ENSG00000127663
19	5746601	7345301	-2624.52	0	1	44	75	MLLT1	CATSPERD|PRR22|CTB-54O9.9|DUS3L|NRTN|FUT6|FUT3|FUT5|AC024592.12|NDUFA11|AC104532.2|VMAC|CAPS|RANBP3|RFX2|ACSBG2|MLLT1|ACER1|CLPP|ALKBH7|PSPN|GTF2F1|KHSRP|SLC25A41|SLC25A23|CRB3|DENND1C|TUBB4A|TNFSF9|CD70|TNFSF14|C3|GPR108|TRIP10|SH2D3A|VAV1|EMR1|AC025278.1|MBD3L5|MBD3L4|MBD3L2|MBD3L3|ZNF557|INSR	ENSG00000174898|ENSG00000212123|ENSG00000267157|ENSG00000141994|ENSG00000171119|ENSG00000156413|ENSG00000171124|ENSG00000130383|ENSG00000267740|ENSG00000174886|ENSG00000267314|ENSG00000187650|ENSG00000105519|ENSG00000031823|ENSG00000087903|ENSG00000130377|ENSG00000130382|ENSG00000167769|ENSG00000125656|ENSG00000125652|ENSG00000125650|ENSG00000125651|ENSG00000088247|ENSG00000181240|ENSG00000125648…	CATSPERD|PRR22|CTB-54O9.9|DUS3L|AC011499.1|NRTN|FUT6|FUT3|AC024592.9|FUT5|AC024592.12|NDUFA11|AC104532.3|AC104532.2|VMAC|AC104532.4|CAPS|RANBP3|CTC-232P5.1|RFX2|CTC-232P5.3|CTC-232P5.4|CTB-66B24.1|ACSBG2|CTC-503J8.2|CTC-503J8.6|MLLT1|CTC-503J8.4|ACER1|CTB-180A7.3|CLPP|ALKBH7|PSPN|GTF2F1|CTB-180A7.6|CTB-180A7.8|KHSRP|MIR3940|SLC25A41|SLC25A23|CRB3|DENND1C|TUBB4A|CTD-2396E7.10|CTD-2396E7.9|TNFSF9|C…	ENSG00000174898|ENSG00000212123|ENSG00000267157|ENSG00000141994|ENSG00000263995|ENSG00000171119|ENSG00000156413|ENSG00000171124|ENSG00000267709|ENSG00000130383|ENSG00000267740|ENSG00000174886|ENSG00000266941|ENSG00000267314|ENSG00000187650|ENSG00000267571|ENSG00000105519|ENSG00000031823|ENSG00000266983|ENSG00000087903|ENSG00000267262|ENSG00000267589|ENSG00000267299|ENSG00000130377|ENSG00000267415…
19	8351601	8364501	-70.0666	0	0	0	1				NA	NA
19	15038701	18624801	-3329.83	0.0106383	4	99	187	BRD4|TPM4|JAK3|ELL	OR7C2|SLC1A6|CCDC105|CASP14|OR1I1|SYDE1|ILVBL|NOTCH3|EPHX3|BRD4|AKAP8|AKAP8L|WIZ|RASAL3|PGLYRP2|CYP4F22|CYP4F3|CYP4F12|OR10H2|OR10H3|OR10H5|OR10H1|CYP4F2|CYP4F11|OR10H4|TPM4|RAB8A|HSH2D|CIB3|FAM32A|AP1M1|KLF2|EPS15L1|CALR3|CTD-3222D19.2|C19orf44|CHERP|SLC35E1|MED26|CTC-429P9.4|SMIM7|TMEM38A|NWD1|SIN3B|F2RL3|CPAMD8|HAUS8|MYO9B|USE1|OCEL1|NR2F6|AC010646.3|USHBP1|BABAM1|CTD-2278I10.6|ANKLE1|ABHD8|MR…	ENSG00000127529|ENSG00000105143|ENSG00000160994|ENSG00000105141|ENSG00000094661|ENSG00000105137|ENSG00000105135|ENSG00000074181|ENSG00000105131|ENSG00000141867|ENSG00000105127|ENSG00000011243|ENSG00000011451|ENSG00000105122|ENSG00000161031|ENSG00000171954|ENSG00000186529|ENSG00000186204|ENSG00000171942|ENSG00000171936|ENSG00000172519|ENSG00000186723|ENSG00000186115|ENSG00000171903|ENSG00000176231…	OR7A15P|OR7C2|SLC1A6|CCDC105|CASP14|AC004699.1|OR1I1|SYDE1|ILVBL|AC003956.1|OR10B1P|RNU6-782P|NOTCH3|AC004257.1|EPHX3|AC004257.3|BRD4|AC005776.1|LLNLR-246C6.1|AKAP8|AC005785.2|AKAP8L|WIZ|MIR1470|RASAL3|PGLYRP2|CYP4F22|CTB-187L3.1|CYP4F23P|AD000091.3|RPL23AP2|AD000091.2|CYP4F8|CYP4F3|CYP4F10P|CYP4F12|OR10H2|OR10H3|CYP4F24P|LLNLR-249E10.1|OR10H5|OR10H1|ZNF861P|AC004510.3|UCA1|AC004791.2|CYP4F36P|CY…	ENSG00000176923|ENSG00000127529|ENSG00000105143|ENSG00000160994|ENSG00000105141|ENSG00000223201|ENSG00000094661|ENSG00000105137|ENSG00000105135|ENSG00000268564|ENSG00000267961|ENSG00000252661|ENSG00000074181|ENSG00000269635|ENSG00000105131|ENSG00000270143|ENSG00000141867|ENSG00000270802|ENSG00000273218|ENSG00000105127|ENSG00000268189|ENSG00000011243|ENSG00000011451|ENSG00000269782|ENSG00000105122…
19	21041301	21106101	114.137	0.0063593	0	1	1		ZNF85	ENSG00000105750	ZNF85	ENSG00000105750
19	23113101	23223301	-618.04	0	0	1	3		ZNF728	ENSG00000269067	ZNF728|CTB-87J17.2|CTD-2291D10.2	ENSG00000269067|ENSG00000271661|ENSG00000261558
19	24013701	24631701	-682.748	0.0357143	0	2	11		ZNF726|ZNF254	ENSG00000213967|ENSG00000213096	RP11-255H23.2|RP11-255H23.4|ZNF726|CTB-92J24.3|CTB-92J24.2|ZNF92P3|RNA5-8SP4|CTD-2017D11.1|ZNF254|CTD-2017D11.3|HAVCR1P1	ENSG00000233836|ENSG00000267924|ENSG00000213967|ENSG00000269289|ENSG00000269397|ENSG00000269421|ENSG00000201966|ENSG00000268362|ENSG00000213096|ENSG00000268058|ENSG00000268442
19	27731401	29301401	-1534.56	0.0339806	0	0	24				CTB-151G24.1|LINC00662|CTC-459F4.1|CTC-459F4.3|LLNLF-65H9.1|CTC-459F4.6|SLC25A1P5|CTC-459F4.7|CTC-459F4.5|AC022153.1|CTC-459F4.8|AC005758.1|AC005357.1|CTD-2043I16.1|CTB-70G10.1|AC005780.1|AC093074.1|AC005307.1|AC005307.3|AC005616.1|AC005616.2|AC005394.1|AC079466.1|CTC-478M6.1	ENSG00000267696|ENSG00000261824|ENSG00000261770|ENSG00000267575|ENSG00000272635|ENSG00000267264|ENSG00000267323|ENSG00000267389|ENSG00000266977|ENSG00000267623|ENSG00000267768|ENSG00000267630|ENSG00000266906|ENSG00000267509|ENSG00000266928|ENSG00000267320|ENSG00000267238|ENSG00000260725|ENSG00000267243|ENSG00000266893|ENSG00000267423|ENSG00000267537|ENSG00000266976|ENSG00000267799
19	29644801	29966101	-1652.01	0	0	1	5		UQCRFS1	ENSG00000169021	UQCRFS1|CTB-32O4.2|RN7SL340P|CTC-525D6.1|CTC-525D6.5	ENSG00000169021|ENSG00000267498|ENSG00000241604|ENSG00000264515|ENSG00000267574
19	30300001	30302301	12.6528	0	0	0	1				NA	NA
19	30389201	30692101	-2252.4	0	0	1	7		URI1	ENSG00000105176	CTD-2057D4.2|CTC-448F2.3|URI1|RPL9P32|CTC-448F2.4|TAF9P3|CTC-448F2.6	ENSG00000267433|ENSG00000267258|ENSG00000105176|ENSG00000242100|ENSG00000267006|ENSG00000267692|ENSG00000266910
19	31239101	32770601	-3653.73	0	0	2	23		AC020952.1|TSHZ3	ENSG00000268953|ENSG00000121297	CTC-400I9.2|CTC-400I9.1|CTC-400I9.3|AC020952.1|CTC-439O9.3|TSHZ3|AC007796.1|AC008992.1|CTD-2050I18.2|CTD-2050I18.1|AC011525.2|AC011525.4|RNA5SP471|RNU6-967P|CTC-360P9.1|CTC-360P9.5|AC011456.1|CTC-360P9.2|CTC-360P9.4|CTC-360P9.3|AC011518.1|AC011518.2|RNA5SP472	ENSG00000267081|ENSG00000261316|ENSG00000267378|ENSG00000268953|ENSG00000267777|ENSG00000121297|ENSG00000267662|ENSG00000267636|ENSG00000267599|ENSG00000267407|ENSG00000261400|ENSG00000267465|ENSG00000252780|ENSG00000201894|ENSG00000267012|ENSG00000267094|ENSG00000221504|ENSG00000267684|ENSG00000267489|ENSG00000267779|ENSG00000267204|ENSG00000267133|ENSG00000200738
19	34288701	39415601	9068.6	0	0	139	263		KCTD15|LSM14A|KIAA0355|GPI|RP11-618P17.4|PDCD2L|UBA2|WTIP|SCGB2B2|ZNF302|ZNF181|ZNF599|ZNF30|ZNF792|GRAMD1A|SCN1B|HPN|AC020907.1|FXYD3|LGI4|FXYD1|FXYD7|FXYD5|FAM187B|LSR|USF2|HAMP|MAG|CD22|FFAR1|FFAR3|GPR42|FFAR2|KRTDAP|DMKN|SBSN|GAPDHS|TMEM147|ATP4A|HAUS5|RBM42|ETV2|COX6B1|UPK1A|ZBTB32|KMT2B|IGFLR1|AD000671.6|U2AF1L4|PSENEN|AC002398.9|LIN37|HSPB6|C19orf55|ARHGAP33|PRODH2|NPHS1|KIRREL2|APLP1|NFKB…	ENSG00000153885|ENSG00000257103|ENSG00000166398|ENSG00000105220|ENSG00000266953|ENSG00000126249|ENSG00000126261|ENSG00000142279|ENSG00000205209|ENSG00000089335|ENSG00000197841|ENSG00000153896|ENSG00000168661|ENSG00000180884|ENSG00000089351|ENSG00000105711|ENSG00000105707|ENSG00000179066|ENSG00000089356|ENSG00000153902|ENSG00000266964|ENSG00000221946|ENSG00000089327|ENSG00000177558|ENSG00000105699…	KCTD15|RN7SL150P|RPS4XP23|RPS4XP20|RPS4XP21|CHCHD2P3|LSM14A|KIAA0355|RPL29P33|AC010504.2|GPI|RP11-618P17.4|PDCD2L|RN7SL154P|CTD-2588C8.8|UBA2|WTIP|RPS26P55|ZNF807|AC008747.1|SCGB1B2P|SCGB2B2|CTD-2553L13.7|SNORD111|CTD-2553L13.4|SCGB2B3P|AC020910.2|ZNF302|AC020910.1|ZNF181|ZNF599|CTC-523E23.10|CTC-523E23.4|CTC-523E23.1|CTC-523E23.9|CTC-523E23.5|AC008555.1|CTC-523E23.11|AC008555.2|LOC401913|LINC009…	ENSG00000153885|ENSG00000240626|ENSG00000239253|ENSG00000249987|ENSG00000186008|ENSG00000270849|ENSG00000257103|ENSG00000166398|ENSG00000257074|ENSG00000267219|ENSG00000105220|ENSG00000266953|ENSG00000126249|ENSG00000264317|ENSG00000267024|ENSG00000126261|ENSG00000142279|ENSG00000239210|ENSG00000248830|ENSG00000221584|ENSG00000268751|ENSG00000205209|ENSG00000271049|ENSG00000252230|ENSG00000268683…
19	34456401	34464101	-166.466	0	0	0	1				NA	NA
19	39415701	42185501	-6029.8	0	1	85	156	AKT2	SARS2|CTC-360G5.8|MRPS12|FBXO17|FBXO27|PAPL|PAK4|NCCRP1|SYCN|IFNL3|IFNL2|IFNL1|LRFN1|GMFG|SAMD4B|PAF1|MED29|ZFP36|PLEKHG2|RPS16|SUPT5H|AC011500.1|TIMM50|DLL3|SELV|EID2B|EID2|LGALS13|LGALS16|LGALS14|CLC|LEUTX|DYRK1B|FBL|FCGBP|PSMC4|ZNF546|ZNF780B|ZNF780A|MAP3K10|TTC9B|CNTD2|AKT2|C19orf47|PLD3|HIPK4|PRX|SERTAD1|SERTAD3|BLVRB|SPTBN4|SHKBP1|LTBP4|NUMBL|ADCK4|ITPKC|C19orf54|SNRPA|MIA-RAB4B|MIA|RAB4B|R…	ENSG00000104835|ENSG00000269547|ENSG00000128626|ENSG00000269190|ENSG00000161243|ENSG00000183760|ENSG00000130669|ENSG00000188505|ENSG00000179751|ENSG00000197110|ENSG00000183709|ENSG00000182393|ENSG00000128011|ENSG00000130755|ENSG00000179134|ENSG00000006712|ENSG00000063322|ENSG00000128016|ENSG00000090924|ENSG00000105193|ENSG00000196235|ENSG00000213922|ENSG00000105197|ENSG00000090932|ENSG00000186838…	SARS2|CTC-360G5.8|MRPS12|CTC-360G5.9|FBXO17|FBXO27|CTB-189B5.3|snoU13|PAPL|PAK4|CTC-218B8.3|NCCRP1|SYCN|IFNL3P1|IFNL3|IFNL4|MSRB1P1|IFNL4P1|IFNL2|IFNL1|LRFN1|CTC-246B18.8|GMFG|CTC-246B18.10|SAMD4B|RN7SL566P|PAF1|MED29|ZFP36|MIR4530|PLEKHG2|CTB-60E11.4|RPS16|SUPT5H|AC011500.1|TIMM50|DLL3|SELV|EID2B|CTB-60E11.9|TDGF1P7|EID2|CTB-60E11.11|CTB-60E11.12|RPS29P24|RPS29P25|RPS29P26|LGALS13|AC005176.1|AC0…	ENSG00000104835|ENSG00000269547|ENSG00000128626|ENSG00000269486|ENSG00000269190|ENSG00000161243|ENSG00000267992|ENSG00000251709|ENSG00000183760|ENSG00000130669|ENSG00000269172|ENSG00000188505|ENSG00000179751|ENSG00000268510|ENSG00000197110|ENSG00000272395|ENSG00000213926|ENSG00000272311|ENSG00000183709|ENSG00000182393|ENSG00000128011|ENSG00000268262|ENSG00000130755|ENSG00000269246|ENSG00000179134…
19	43206701	44863901	-2510.53	0.0140515	0	46	76		PSG3|PSG8|PSG1|PSG6|PSG11|PSG2|PSG5|PSG4|PSG9|TEX101|LYPD3|PHLDB3|ETHE1|ZNF575|XRCC1|L34079.2|PINLYP|IRGQ|ZNF576|SRRM5|ZNF428|CADM4|PLAUR|IRGC|SMG9|KCNN4|LYPD5|ZNF283|ZNF404|ZNF45|ZNF221|ZNF155|ZNF230|ZNF222|ZNF223|ZNF223|ZNF284|ZNF224|ZNF225|ZNF234|ZNF226|ZNF227|ZNF235|ZNF233|ZNF112|CTC-512J12.6	ENSG00000221826|ENSG00000124467|ENSG00000231924|ENSG00000170848|ENSG00000243130|ENSG00000242221|ENSG00000204941|ENSG00000243137|ENSG00000183668|ENSG00000131126|ENSG00000124466|ENSG00000176531|ENSG00000105755|ENSG00000176472|ENSG00000073050|ENSG00000268361|ENSG00000234465|ENSG00000167378|ENSG00000124444|ENSG00000226763|ENSG00000131116|ENSG00000105767|ENSG00000011422|ENSG00000124449|ENSG00000105771…	PSG3|PSG8|CEACAMP6|AC004603.4|PSG10P|PSG1|PSG6|PSG7|CEACAMP7|PSG11|CEACAMP8|PSG2|CEACAMP9|AC005392.13|PSG5|PSG4|CEACAMP10|PSG9|CEACAMP11|CEACAMP4|CTC-490G23.2|CD177|CTC-490G23.4|CD177P1|TEX101|LYPD3|PHLDB3|ETHE1|ZNF575|XRCC1|L34079.3|L34079.2|L34079.4|PINLYP|IRGQ|ZNF576|SRRM5|ZNF428|CADM4|PLAUR|RN7SL368P|AC006953.1|IRGC|SMG9|KCNN4|AC115522.3|LYPD5|ZNF283|ZNF404|RP11-15A1.3|RP11-15A1.2|ZNF45|ZNF22…	ENSG00000221826|ENSG00000124467|ENSG00000238092|ENSG00000225877|ENSG00000248257|ENSG00000231924|ENSG00000170848|ENSG00000221878|ENSG00000227349|ENSG00000243130|ENSG00000236932|ENSG00000242221|ENSG00000230529|ENSG00000227606|ENSG00000204941|ENSG00000243137|ENSG00000241104|ENSG00000183668|ENSG00000236123|ENSG00000230681|ENSG00000231412|ENSG00000204936|ENSG00000272396|ENSG00000204933|ENSG00000131126…
19	47146501	47158501	28.0171	0.0263158	0	1	1		DACT3	ENSG00000197380	DACT3	ENSG00000197380
19	47203301	48918601	-634.878	0.0136986	0	43	69		PRKD2|STRN4|FKRP|SLC1A5|AP2S1|ARHGAP35|NPAS1|TMEM160|ZC3H4|SAE1|BBC3|CCDC9|PRR24|C5AR1|C5AR2|DHX34|MEIS3|SLC8A2|KPTN|NAPA|ZNF541|GLTSCR1|EHD2|GLTSCR2|SEPW1|TPRX1|CRX|TPRX2P|SULT2A1|BSPH1|ELSPBP1|CABP5|PLA2G4C|LIG1|C19orf68|ZNF114|CARD8|CCDC114|EMP3|TMEM143|SYNGR4|KDELR1|GRIN2D	ENSG00000105287|ENSG00000090372|ENSG00000181027|ENSG00000105281|ENSG00000042753|ENSG00000160007|ENSG00000130751|ENSG00000130748|ENSG00000130749|ENSG00000142230|ENSG00000105327|ENSG00000105321|ENSG00000257704|ENSG00000197405|ENSG00000134830|ENSG00000134815|ENSG00000105419|ENSG00000118160|ENSG00000118162|ENSG00000105402|ENSG00000118156|ENSG00000063169|ENSG00000024422|ENSG00000105373|ENSG00000178980…	PRKD2|MIR320E|STRN4|CTB-174O21.2|Y_RNA|FKRP|SLC1A5|HNRNPMP2|CTB-147N14.4|AP2S1|ARHGAP35|snoU13|NPAS1|TMEM160|ZC3H4|RN7SL533P|SAE1|BBC3|MIR3191|CCDC9|PRR24|C5AR1|C5AR2|CTD-3023J11.2|DHX34|MEIS3|SLC8A2|KPTN|NAPA-AS1|NAPA|ZNF541|RN7SL322P|CTD-2571L23.8|GLTSCR1|CTD-3001H11.1|EHD2|GLTSCR2|SNORD23|CTD-2571L23.6|SEPW1|RPL23AP80|CTD-2571L23.9|TPRX1|CRX|TPRX2P|CTD-3098H1.2|SULT2A1|AC124853.1|BSPH1|ELSPBP1…	ENSG00000105287|ENSG00000211513|ENSG00000090372|ENSG00000269487|ENSG00000222614|ENSG00000181027|ENSG00000105281|ENSG00000269576|ENSG00000269014|ENSG00000042753|ENSG00000160007|ENSG00000252071|ENSG00000130751|ENSG00000130748|ENSG00000130749|ENSG00000263555|ENSG00000142230|ENSG00000105327|ENSG00000265134|ENSG00000105321|ENSG00000257704|ENSG00000197405|ENSG00000134830|ENSG00000269619|ENSG00000134815…
19	52035801	52155301	-838.144	0	0	5	11		ZNF175|AC018755.1|SIGLEC5|SIGLEC5|SIGLEC14	ENSG00000105497|ENSG00000167765|ENSG00000105501|ENSG00000268500|ENSG00000254415	SIGLEC28P|SIGLEC29P|ZNF175|AC018755.1|AC018755.16|AC018755.17|SIGLEC5|SIGLEC5|RPL9P33|SIGLEC14|RPL7P51	ENSG00000269130|ENSG00000268267|ENSG00000105497|ENSG00000167765|ENSG00000269388|ENSG00000267808|ENSG00000105501|ENSG00000268500|ENSG00000244071|ENSG00000254415|ENSG00000243469
19	52477001	54719201	-1448.15	0.0103093	4	60	182	PPP2R1A|ZNF331|TFPT|CNOT3	ZNF350|ZNF615|ZNF614|ZNF432|ZNF841|ZNF616|ZNF836|PPP2R1A|ZNF766|ZNF480|ZNF610|ZNF880|ZNF528|ZNF534|ZNF578|ZNF808|ZNF701|ZNF83|ZNF611|ZNF600|ZNF28|ZNF468|ZNF320|ZNF816|ZNF321P|ERVV-1|ERVV-2|ZNF160|ZNF415|ZNF347|ZNF665|ZNF677|VN1R2|VN1R4|BIRC8|ZNF845|ZNF525|ZNF765|ZNF813|ZNF331|CTB-167G5.5|DPRX|NLRP12|MYADM|PRKCG|CACNG7|CACNG8|CACNG6|VSTM1|TARM1|OSCAR|NDUFA3|TFPT|PRPF31|CNOT3|LENG1|TMC4|MBOAT7|TSEN…	ENSG00000256683|ENSG00000197619|ENSG00000142556|ENSG00000256087|ENSG00000197608|ENSG00000204611|ENSG00000196267|ENSG00000105568|ENSG00000196214|ENSG00000198464|ENSG00000167554|ENSG00000221923|ENSG00000167555|ENSG00000198633|ENSG00000258405|ENSG00000198482|ENSG00000167562|ENSG00000167766|ENSG00000213020|ENSG00000189190|ENSG00000198538|ENSG00000204604|ENSG00000182986|ENSG00000180257|ENSG00000221874…	HCCAT3|ZNF350|ZNF615|ZNF614|ZNF432|CTC-471J1.2|ZNF841|CTC-471J1.10|ZNF616|CTC-471J1.8|snoU13|CTC-471J1.9|RPL37P23|ZNF836|CTD-2525I3.2|PPP2R1A|CTD-2525I3.3|Y_RNA|ZNF766|MIR643|CTD-2525I3.5|ZNF480|CTD-2525I3.6|ZNF610|ZNF880|CTD-3018O17.3|ZNF528|DPPA5P1|ZNF534|ZNF578|CTD-3099C6.5|ZNF808|ZNF701|RPL39P34|CTD-3099C6.7|ZNF137P|ZNF83|CTD-3099C6.11|CTD-3099C6.9|ZNF611|ZNF600|ZNF28|CTD-2102P23.1|ZNF468|CTD…	ENSG00000269235|ENSG00000256683|ENSG00000197619|ENSG00000142556|ENSG00000256087|ENSG00000260160|ENSG00000197608|ENSG00000270248|ENSG00000204611|ENSG00000267827|ENSG00000238630|ENSG00000268458|ENSG00000243680|ENSG00000196267|ENSG00000267927|ENSG00000105568|ENSG00000268015|ENSG00000207265|ENSG00000196214|ENSG00000208002|ENSG00000269102|ENSG00000198464|ENSG00000269535|ENSG00000167554|ENSG00000221923…
19	55227801	55364001	-1493.66	0	0	6	10		KIR3DL1|KIR3DL3|KIR2DL4|KIR2DL3|KIR2DL1|KIR3DL2	ENSG00000167633|ENSG00000242019|ENSG00000189013|ENSG00000243772|ENSG00000125498|ENSG00000240403	KIR3DL1|KIR3DL3|CTB-61M7.1|KIR2DL4|KIR2DL3|KIR2DP1|KIR2DL1|KIR3DP1|KIR2DS4|KIR3DL2	ENSG00000167633|ENSG00000242019|ENSG00000215765|ENSG00000189013|ENSG00000243772|ENSG00000242473|ENSG00000125498|ENSG00000264257|ENSG00000221957|ENSG00000240403
19	56426201	56434201	-99.1356	0	0	1	1		NLRP13	ENSG00000173572	NLRP13	ENSG00000173572
19	57354601	59118901	-2876.19	0.00696056	1	77	131	A1BG	USP29|ZIM3|DUXA|ZNF264|AURKC|ZNF805|ZNF460|ZNF543|ZNF304|ZNF547|TRAPPC2P1|AC003002.4|ZNF548|AC003002.6|AC004076.7|ZNF17|ZNF749|AC004076.9|VN1R1|ZNF772|ZNF419|AC003005.4|ZNF773|ZNF549|ZNF550|ZNF416|ZIK1|ZNF530|ZNF134|ZNF211|ZSCAN4|ZNF551|AC003006.7|AC004017.1|ZNF154|ZNF671|ZNF776|ZNF586|ZNF552|CTD-2583A14.10|ZNF587B|ZNF814|ZNF587|CTD-2583A14.9|ZNF417|ZNF418|ZNF256|C19orf18|ZNF606|CTD-2368P22.1|ZSC…	ENSG00000131864|ENSG00000141946|ENSG00000258873|ENSG00000083844|ENSG00000105146|ENSG00000204524|ENSG00000197714|ENSG00000178229|ENSG00000131845|ENSG00000152433|ENSG00000256060|ENSG00000268133|ENSG00000188785|ENSG00000269533|ENSG00000268533|ENSG00000186272|ENSG00000186230|ENSG00000268163|ENSG00000178201|ENSG00000197128|ENSG00000105136|ENSG00000268107|ENSG00000152439|ENSG00000121406|ENSG00000251369…	MIMT1|CTC-258N23.3|RPL7AP69|USP29|U3|ZIM3|CTC-360J11.5|CTC-360J11.6|DUXA|CTC-360J11.4|ZNF264|AURKC|ZNF805|CTC-444N24.8|CTC-444N24.6|ZNF460|CTC-444N24.11|CTC-444N24.9|ZNF543|CTC-444N24.13|ZNF304|ZNF547|TRAPPC2P1|AC003002.4|ZNF548|AC003002.6|AC004076.7|ZNF17|ZNF749|AC004076.9|VN1R1|VN1R107P|ZNF772|AC003005.2|ZNF419|AC003005.4|ZNF773|ZNF549|ZNF550|ZNF416|ZIK1|ZNF530|ZNF134|AC003682.16|ZNF211|AC00368…	ENSG00000268654|ENSG00000269786|ENSG00000268483|ENSG00000131864|ENSG00000252683|ENSG00000141946|ENSG00000270293|ENSG00000270790|ENSG00000258873|ENSG00000268379|ENSG00000083844|ENSG00000105146|ENSG00000204524|ENSG00000268713|ENSG00000267871|ENSG00000197714|ENSG00000268205|ENSG00000268723|ENSG00000178229|ENSG00000268678|ENSG00000131845|ENSG00000152433|ENSG00000256060|ENSG00000268133|ENSG00000188785…
20	59901	490601	-1815.39	0.002002	0	14	19		DEFB125|DEFB126|DEFB127|DEFB128|DEFB129|DEFB132|C20orf96|ZCCHC3|SOX12|NRSN2|TRIB3|RBCK1|TBC1D20|CSNK2A1	ENSG00000178591|ENSG00000125788|ENSG00000088782|ENSG00000185982|ENSG00000125903|ENSG00000186458|ENSG00000196476|ENSG00000177764|ENSG00000177732|ENSG00000125841|ENSG00000101255|ENSG00000125826|ENSG00000125875|ENSG00000101266	DEFB125|DEFB126|DEFB127|DEFB128|AL360078.1|DEFB129|DEFB132|RP5-1103G7.10|C20orf96|ZCCHC3|AL034548.1|RP5-1103G7.4|SOX12|NRSN2|TRIB3|RBCK1|TBC1D20|Y_RNA|CSNK2A1	ENSG00000178591|ENSG00000125788|ENSG00000088782|ENSG00000185982|ENSG00000255743|ENSG00000125903|ENSG00000186458|ENSG00000272874|ENSG00000196476|ENSG00000177764|ENSG00000247315|ENSG00000225377|ENSG00000177732|ENSG00000125841|ENSG00000101255|ENSG00000125826|ENSG00000125875|ENSG00000206797|ENSG00000101266
20	1546401	1599401	-120.105	0.0251572	0	2	3		RP4-576H24.4|SIRPB1	ENSG00000260861|ENSG00000101307	RP4-576H24.4|SIRPB1|RP4-576H24.5	ENSG00000260861|ENSG00000101307|ENSG00000271523
20	3684901	4517301	2882.16	0.00100301	0	13	20		SIGLEC1|HSPA12B|C20orf27|SPEF1|CENPB|CDC25B|AP5S1|MAVS|PANK2|RNF24|RP11-352D3.2|SMOX|ADRA1D	ENSG00000088827|ENSG00000132622|ENSG00000101220|ENSG00000101222|ENSG00000125817|ENSG00000101224|ENSG00000125843|ENSG00000088888|ENSG00000125779|ENSG00000101236|ENSG00000205300|ENSG00000088826|ENSG00000171873	SIGLEC1|HSPA12B|C20orf27|SPEF1|CENPB|CDC25B|AP5S1|MAVS|RP11-119B16.2|PANK2|MIR103A2|RNF24|FTLP3|RPL21P2|RP11-352D3.2|SMOX|RP4-779E11.3|ADRA1D|RP11-307O10.1|RP5-1164C1.2	ENSG00000088827|ENSG00000132622|ENSG00000101220|ENSG00000101222|ENSG00000125817|ENSG00000101224|ENSG00000125843|ENSG00000088888|ENSG00000229539|ENSG00000125779|ENSG00000199024|ENSG00000101236|ENSG00000226608|ENSG00000215063|ENSG00000205300|ENSG00000088826|ENSG00000230176|ENSG00000171873|ENSG00000236387|ENSG00000238282
20	8063001	8071001	-138.403	0	0	0	1				NA	NA
20	11017901	11078601	54.7225	0.0141509	0	0	1				NA	NA
20	21378201	21389501	25.352	0.0731707	0	1	2		NKX2-4	ENSG00000125816	NKX2-4|RP11-227D2.3	ENSG00000125816|ENSG00000225280
20	24164601	24178901	-37.3612	0.0958084	0	0	1				NA	NA
20	25870001	26319701	-1351.63	0.038	0	0	9				CFTRP1|RP4-760C5.5|RP4-760C5.3|CTD-2514C3.1|FAM182A|NCOR1P1|RP13-329D4.3|MIR663A|RP3-410C9.2	ENSG00000228593|ENSG00000226203|ENSG00000231081|ENSG00000204556|ENSG00000125804|ENSG00000240108|ENSG00000230440|ENSG00000227195|ENSG00000238129
20	29419501	29653701	-762.475	0	0	1	8		FRG1B	ENSG00000149531	RP4-610C12.2|RP4-610C12.4|RP4-610C12.3|Y_RNA|RP4-610C12.1|FRG1B|AL441988.1|MLLT10P1	ENSG00000204555|ENSG00000205611|ENSG00000225490|ENSG00000200325|ENSG00000231934|ENSG00000149531|ENSG00000221319|ENSG00000238151
20	33814601	34207001	596.414	0.0842872	0	11	21		EDEM2|MMP24|EIF6|FAM83C|UQCC1|GDF5OS|GDF5|CEP250|C20orf173|ERGIC3|SPAG4	ENSG00000088298|ENSG00000125966|ENSG00000242372|ENSG00000125998|ENSG00000101019|ENSG00000204183|ENSG00000125965|ENSG00000126001|ENSG00000125975|ENSG00000125991|ENSG00000061656	EDEM2|MMP24-AS1|MMP24|RP4-614O4.11|EIF6|FAM83C-AS1|FAM83C|UQCC1|GDF5OS|GDF5|MIR1289-1|CEP250|RP3-477O4.14|RP3-477O4.16|RP3-477O4.5|C20orf173|ERGIC3|RPL36P4|FER1L4|RPL37P1|SPAG4	ENSG00000088298|ENSG00000126005|ENSG00000125966|ENSG00000261582|ENSG00000242372|ENSG00000235214|ENSG00000125998|ENSG00000101019|ENSG00000204183|ENSG00000125965|ENSG00000221763|ENSG00000126001|ENSG00000230155|ENSG00000268340|ENSG00000242507|ENSG00000125975|ENSG00000125991|ENSG00000224497|ENSG00000088340|ENSG00000227401|ENSG00000061656
20	51496001	51502901	-58.0109	0	0	0	1				NA	NA
20	54655501	54662501	-22.0586	0.0754717	0	0	1				NA	NA
20	58229601	58514701	-2890.01	0	0	4	5		PHACTR3|SYCP2|FAM217B|PPP1R3D	ENSG00000087495|ENSG00000196074|ENSG00000196227|ENSG00000132825	PHACTR3|RNU7-141P|SYCP2|FAM217B|PPP1R3D	ENSG00000087495|ENSG00000238777|ENSG00000196074|ENSG00000196227|ENSG00000132825
20	58951101	58967101	-383.754	0	0	0	1				RP5-1043L13.1	ENSG00000228340
21	9411001	11188101	-5284.48	0	0	1	19		TPTE	ENSG00000166157	CR381670.1|MIR3648|MIR3687|TEKT4P2|CR392039.2|CR392039.1|CR381653.1|RN7SL52P|SNORA70|bP-21201H5.1|IGHV1OR21-1|AF254982.2|SLC25A15P4|TPTE|CYCSP41|BAGE2|VN1R7P|AP003900.6|EIF3FP1	ENSG00000238411|ENSG00000264462|ENSG00000264063|ENSG00000188681|ENSG00000239179|ENSG00000239107|ENSG00000263839|ENSG00000264002|ENSG00000252199|ENSG00000270533|ENSG00000169861|ENSG00000235476|ENSG00000223925|ENSG00000166157|ENSG00000227691|ENSG00000187172|ENSG00000231962|ENSG00000271308|ENSG00000234643
21	23130801	23148101	-23.5222	0.0985915	0	0	1				AP000475.2	ENSG00000233997
21	23468901	23611101	-166.198	0.0927835	0	0	6				AP000472.2|LINC00308|AP000705.8|AP000705.6|RNU4-45P|AP000705.7	ENSG00000233215|ENSG00000184856|ENSG00000234340|ENSG00000231136|ENSG00000202339|ENSG00000226043
22	16050001	17319701	-1984.87	0.0323929	0	4	59		POTEH|OR11H1|CCT8L2|XKR3	ENSG00000198062|ENSG00000130538|ENSG00000198445|ENSG00000172967	LA16c-4G1.3|LA16c-4G1.4|LA16c-4G1.5|NBEAP3|LA16c-60H5.7|AP000525.9|DUXAP8|LL22NC03-N14H11.1|AP000525.10|LL22NC03-N64E9.1|LA16c-83F12.6|GRAMD4P2|LA16c-3G11.7|POTEH|POTEH-AS1|RNU6-816P|MED15P7|NF1P6|LA16c-2F2.5|NEK2P2|LA16c-2F2.8|LA16c-60G3.5|LA16c-60G3.6|LA16c-60G3.7|LA16c-60G3.8|LA16c-23H5.4|ARHGAP42P3|OR11H1|YME1L1P1|AP000539.3|AP000539.1|AP000539.2|BNIP3P2|ZNF72P|LA16c-13E4.3|ABCD1P4|LA16c-17H1…	ENSG00000233866|ENSG00000229286|ENSG00000235265|ENSG00000223875|ENSG00000215270|ENSG00000206195|ENSG00000271672|ENSG00000272872|ENSG00000232775|ENSG00000271127|ENSG00000225255|ENSG00000235992|ENSG00000241838|ENSG00000198062|ENSG00000236666|ENSG00000212216|ENSG00000234381|ENSG00000224435|ENSG00000226474|ENSG00000231565|ENSG00000230471|ENSG00000230643|ENSG00000237299|ENSG00000213727|ENSG00000215268…
22	17769601	17779601	-258.015	0	0	0	1				NA	NA
22	21520501	24937001	7675.08	0.014	2	52	257	BCR|SMARCB1	GGT2|RIMBP3B|HIC2|RIMBP3C|UBE2L3|YDJC|CCDC116|SDF2L1|PPIL2|YPEL1|MAPK1|PPM1F|TOP3B|VPREB1|ZNF280B|ZNF280A|PRAME|LL22NC03-63E9.3|GGTLC2|IGLL5|RTDR1|GNAZ|RAB36|BCR|IGLL1|C22orf43|RGL4|ZNF70|VPREB3|C22orf15|CHCHD10|MMP11|AP000349.1|SMARCB1|DERL3|SLC2A11|AP000350.10|MIF|AP000350.4|GSTT2B|DDTL|DDT|GSTT2|GSTT1|CABIN1|SUSD2|GGT5|SPECC1L|SPECC1L-ADORA2A|ADORA2A|UPB1|GUCD1	ENSG00000133475|ENSG00000196934|ENSG00000169635|ENSG00000183246|ENSG00000185651|ENSG00000161179|ENSG00000161180|ENSG00000128228|ENSG00000100023|ENSG00000100027|ENSG00000100030|ENSG00000100034|ENSG00000100038|ENSG00000169575|ENSG00000198477|ENSG00000169548|ENSG00000185686|ENSG00000220891|ENSG00000100121|ENSG00000254709|ENSG00000100218|ENSG00000128266|ENSG00000100228|ENSG00000186716|ENSG00000128322…	FAM230B|KB-1592A4.14|GGT2|KB-1183D5.9|POM121L8P|BCRP6|FAM230C|KB-1183D5.14|PPP1R26P5|KB-1183D5.16|RIMBP3B|RN7SKP63|SCARNA18|SCARNA17|snoU13|HIC2|TMEM191C|PI4KAP2|snoU13|SCARNA17|SCARNA18|RN7SKP221|RIMBP3C|UBE2L3|YDJC|CCDC116|KB-1440D3.14|SDF2L1|PPIL2|MIR301B|MIR130B|KB-1440D3.13|YPEL1|RN7SL280P|MAPK1|RNA5SP493|KB-1027C11.4|PPM1F|LL22NC03-86G7.1|TOP3B|PRAMENP|IGLVI-70|IGLV4-69|IGLVI-68|LL22NC03-23…	ENSG00000215498|ENSG00000234503|ENSG00000133475|ENSG00000226885|ENSG00000229266|ENSG00000169662|ENSG00000206142|ENSG00000237407|ENSG00000232771|ENSG00000226534|ENSG00000196934|ENSG00000200057|ENSG00000252314|ENSG00000252020|ENSG00000252402|ENSG00000169635|ENSG00000206140|ENSG00000183506|ENSG00000252799|ENSG00000252143|ENSG00000252605|ENSG00000222352|ENSG00000183246|ENSG00000185651|ENSG00000161179…
22	22626001	22641901	-131.227	0	0	0	1				LL22NC03-2H8.5	ENSG00000272216
22	23303401	23318001	-67.5481	0.027027	0	0	1				NA	NA
22	24272401	24397601	-1690.69	0	0	5	19		GSTT2B|DDTL|DDT|GSTT2|GSTT1	ENSG00000133433|ENSG00000099974|ENSG00000099977|ENSG00000099984|ENSG00000184674	AP000350.7|AP000350.8|GSTT2B|KB-1125A3.10|DDTL|KB-226F1.2|DDT|AP000351.3|GSTT2|AP000351.4|GSTTP1|MTND1P13|EIF4EBP1P2|AP000351.8|AP000351.9|AP000351.10|KB-226F1.1|GSTT1|GSTTP2	ENSG00000206090|ENSG00000231271|ENSG00000133433|ENSG00000228039|ENSG00000099974|ENSG00000272787|ENSG00000099977|ENSG00000250470|ENSG00000099984|ENSG00000224205|ENSG00000241850|ENSG00000232014|ENSG00000229513|ENSG00000224676|ENSG00000184490|ENSG00000235231|ENSG00000272955|ENSG00000184674|ENSG00000239334
22	25425901	28666901	5178.64	0.0180542	1	17	73	MN1	KIAA1671|CRYBB3|CRYBB2|LRP5L|ADRBK2|MYO18B|SEZ6L|ASPHD2|HPS4|SRRD|TFIP11|TPST2|CRYBB1|CRYBA4|MN1|PITPNB|TTC28	ENSG00000197077|ENSG00000100053|ENSG00000244752|ENSG00000100068|ENSG00000100077|ENSG00000133454|ENSG00000100095|ENSG00000128203|ENSG00000100099|ENSG00000100104|ENSG00000100109|ENSG00000128294|ENSG00000100122|ENSG00000196431|ENSG00000169184|ENSG00000180957|ENSG00000100154	KIAA1671|CTA-221G9.11|CTA-221G9.10|CRYBB3|CTA-221G9.7|CRYBB2|RP3-462D8.2|IGLL3P|CTA-246H3.8|CTA-246H3.11|LRP5L|CTA-246H3.12|CTA-390C10.9|IGLVIVOR22-1|CRYBB2P1|CTA-390C10.10|AL008721.1|CTA-407F11.8|ADRBK2|CTA-407F11.7|CTA-407F11.6|RNA5SP494|MYO18B|Z98949.1|CTA-125H2.2|CTA-125H2.1|RN7SKP169|CTA-125H2.3|CTA-796E4.3|CTA-796E4.4|SEZ6L|RP11-259P1.1|RNA5SP495|CTB-1048E9.7|ASPHD2|HPS4|SRRD|TFIP11|CTA-445…	ENSG00000197077|ENSG00000203280|ENSG00000271181|ENSG00000100053|ENSG00000236641|ENSG00000244752|ENSG00000233577|ENSG00000206066|ENSG00000230637|ENSG00000231466|ENSG00000100068|ENSG00000272942|ENSG00000272798|ENSG00000271138|ENSG00000100058|ENSG00000272977|ENSG00000265978|ENSG00000234884|ENSG00000100077|ENSG00000237387|ENSG00000224003|ENSG00000222585|ENSG00000133454|ENSG00000264925|ENSG00000231933…
22	27736701	27762701	-177.544	0	0	0	1				CTA-929C8.8	ENSG00000230051
22	29718501	30939601	-1460.74	0	1	27	54	NF2	AP1B1|RFPL1|NEFH|THOC5|NIPSNAP1|NF2|CABP7|ZMAT5|UQCR10|ASCC2|MTMR3|HORMAD2|LIF|OSM|GATSL3|RP1-130H16.18|TBC1D10A|SF3A1|CCDC157|RNF215|SEC14L2|RP4-539M6.19|KIAA1658|MTFP1|SEC14L3|SEC14L4|SEC14L6	ENSG00000100280|ENSG00000128250|ENSG00000100285|ENSG00000100296|ENSG00000184117|ENSG00000186575|ENSG00000100314|ENSG00000100319|ENSG00000184076|ENSG00000100325|ENSG00000100330|ENSG00000176635|ENSG00000128342|ENSG00000099985|ENSG00000239282|ENSG00000248751|ENSG00000099992|ENSG00000099995|ENSG00000187860|ENSG00000099999|ENSG00000100003|ENSG00000249590|ENSG00000268538|ENSG00000242114|ENSG00000100012…	AP1B1|SNORD125|AC000041.8|RFPL1S|RFPL1|NEFH|THOC5|CTA-256D12.11|NIPSNAP1|NF2|RPEP4|RP1-76B20.11|RP1-76B20.12|CABP7|ZMAT5|Y_RNA|UQCR10|ASCC2|MTMR3|RNU6-331P|AC003681.1|CTA-85E5.10|CNN2P1|HORMAD2|CTA-85E5.7|CTA-85E5.6|RP3-438O4.4|RP1-102K2.6|LIF|RP1-102K2.8|OSM|GATSL3|RP1-130H16.18|TBC1D10A|SF3A1|CCDC157|RP1-130H16.16|RNF215|SEC14L2|RP4-539M6.19|KIAA1658|RP4-539M6.20|RNU6-564P|RP4-539M6.21|MTFP1|RP…	ENSG00000100280|ENSG00000239127|ENSG00000242156|ENSG00000225465|ENSG00000128250|ENSG00000100285|ENSG00000100296|ENSG00000234208|ENSG00000184117|ENSG00000186575|ENSG00000233010|ENSG00000232396|ENSG00000239446|ENSG00000100314|ENSG00000100319|ENSG00000200976|ENSG00000184076|ENSG00000100325|ENSG00000100330|ENSG00000207455|ENSG00000221736|ENSG00000227117|ENSG00000227201|ENSG00000176635|ENSG00000226573…
22	31776201	32232901	-371.671	0.0321429	0	6	15		DRG1|EIF4ENIF1|SFI1|PISD|PRR14L|DEPDC5	ENSG00000185721|ENSG00000184708|ENSG00000198089|ENSG00000241878|ENSG00000183530|ENSG00000100150	RNU6-338P|DRG1|EIF4ENIF1|RP11-247I13.11|RP11-247I13.8|RNU6-28P|SFI1|H2AFZP6|RP11-247I13.6|RP11-247I13.3|PISD|PRR14L|DEPDC5|RN7SL20P|CTA-440B3.1	ENSG00000206615|ENSG00000185721|ENSG00000184708|ENSG00000240591|ENSG00000224623|ENSG00000199248|ENSG00000198089|ENSG00000233733|ENSG00000229169|ENSG00000214093|ENSG00000241878|ENSG00000183530|ENSG00000100150|ENSG00000242251|ENSG00000236132
22	33049701	33092401	105.551	0.00757576	0	1	1		SYN3	ENSG00000185666	SYN3	ENSG00000185666
22	36956401	37750401	-2230.71	0.00364078	0	15	31		CACNG2|IFT27|PVALB|NCF4|CSF2RB|TEX33|TST|MPST|KCTD17|TMPRSS6|IL2RB|C1QTNF6|SSTR3|RAC2|CYTH4	ENSG00000166862|ENSG00000100360|ENSG00000100362|ENSG00000100365|ENSG00000100368|ENSG00000185264|ENSG00000128311|ENSG00000128309|ENSG00000100379|ENSG00000187045|ENSG00000100385|ENSG00000133466|ENSG00000183473|ENSG00000128340|ENSG00000100055	RP5-1119A7.17|CACNG2|RP1-293L6.1|IFT27|PVALB|CITF22-24E5.1|CTA-833B7.2|NCF4|CSF2RB|snoU13|CSF2RBP1|LL22NC01-81G9.3|TEX33|TST|Y_RNA|MPST|KCTD17|RN7SKP214|TMPRSS6|RP5-1170K4.7|IL2RB|AL022314.1|RP1-151B14.6|C1QTNF6|SSTR3|RP1-151B14.9|RAC2|Z82188.1|CYTH4|RP1-63G5.5|RP1-63G5.7	ENSG00000261675|ENSG00000166862|ENSG00000234688|ENSG00000100360|ENSG00000100362|ENSG00000234979|ENSG00000183822|ENSG00000100365|ENSG00000100368|ENSG00000239056|ENSG00000232254|ENSG00000215403|ENSG00000185264|ENSG00000128311|ENSG00000252412|ENSG00000128309|ENSG00000100379|ENSG00000201078|ENSG00000187045|ENSG00000231467|ENSG00000100385|ENSG00000252142|ENSG00000235237|ENSG00000133466|ENSG00000183473…
22	37649401	38635101	1492.99	0.0650602	0	27	46		CYTH4|ELFN2|MFNG|CARD10|CDC42EP1|LGALS2|GGA1|SH3BP1|PDXP|LGALS1|NOL12|TRIOBP|H1F0|GCAT|GALR3|ANKRD54|EIF3L|MICALL1|C22orf23|POLR2F|SOX10|PICK1|SLC16A8|BAIAP2L2|PLA2G6|MAFF|TMEM184B	ENSG00000100055|ENSG00000166897|ENSG00000100060|ENSG00000100065|ENSG00000128283|ENSG00000100079|ENSG00000100083|ENSG00000100092|ENSG00000241360|ENSG00000100097|ENSG00000100101|ENSG00000100106|ENSG00000189060|ENSG00000100116|ENSG00000128310|ENSG00000100124|ENSG00000100129|ENSG00000100139|ENSG00000128346|ENSG00000100142|ENSG00000100146|ENSG00000100151|ENSG00000100156|ENSG00000128298|ENSG00000184381…	CYTH4|RP1-63G5.5|RP1-63G5.7|ELFN2|RP1-63G5.8|MFNG|CARD10|RP5-1177I5.3|CDC42EP1|LGALS2|GGA1|SH3BP1|Z83844.1|PDXP|RN7SL385P|LGALS1|NOL12|TRIOBP|snoU13|H1F0|GCAT|GALR3|ANKRD54|MIR658|MIR659|EIF3L|RNU6-900P|MICALL1|C22orf23|RP5-1039K5.17|POLR2F|SOX10|MIR4534|RP5-1039K5.16|RP5-1039K5.18|PICK1|RP5-1039K5.13|SLC16A8|BAIAP2L2|CTA-228A9.3|PLA2G6|MAFF|TMEM184B|AL021977.1|RP1-5O6.5|RN7SL704P	ENSG00000100055|ENSG00000243902|ENSG00000237862|ENSG00000166897|ENSG00000272694|ENSG00000100060|ENSG00000100065|ENSG00000225867|ENSG00000128283|ENSG00000100079|ENSG00000100083|ENSG00000100092|ENSG00000233360|ENSG00000241360|ENSG00000241333|ENSG00000100097|ENSG00000100101|ENSG00000100106|ENSG00000238569|ENSG00000189060|ENSG00000100116|ENSG00000128310|ENSG00000100124|ENSG00000207945|ENSG00000207696…
22	41315701	42535901	1305.87	0.0861865	1	32	64	EP300	XPNPEP3|RBX1|EP300|L3MBTL2|CHADL|RANGAP1|AL035681.1|ZC3H7B|TEF|TOB2|PHF5A|ACO2|POLR3H|CSDC2|PMM1|DESI1|XRCC6|NHP2L1|C22orf46|MEI1|CCDC134|SREBF2|SHISA8|TNFRSF13C|CENPM|SEPT3|WBP2NL|NAGA|FAM109B|SMDT1|NDUFA6|CYP2D6	ENSG00000196236|ENSG00000100387|ENSG00000100393|ENSG00000100395|ENSG00000100399|ENSG00000100401|ENSG00000269104|ENSG00000100403|ENSG00000167074|ENSG00000183864|ENSG00000100410|ENSG00000100412|ENSG00000100413|ENSG00000172346|ENSG00000100417|ENSG00000100418|ENSG00000196419|ENSG00000100138|ENSG00000184208|ENSG00000167077|ENSG00000100147|ENSG00000198911|ENSG00000234965|ENSG00000159958|ENSG00000100162…	XPNPEP3|RBX1|Y_RNA|AL080243.1|RP11-12M9.3|Y_RNA|RP11-12M9.4|EP300|MIR1281|RNU6-375P|RP1-85F18.6|RP1-85F18.5|LRRC37A14P|L3MBTL2|RP4-756G23.5|CHADL|RANGAP1|AL035681.1|ZC3H7B|TEF|RNU6-495P|CTA-223H9.9|TOB2|PHF5A|ACO2|POLR3H|CSDC2|PMM1|DESI1|XRCC6|Y_RNA|NHP2L1|RNU6-476P|C22orf46|Z83840.1|MEI1|HMGN2P10|RNU6ATAC22P|Y_RNA|CCDC134|RP5-821D11.7|SREBF2|MIR33A|SHISA8|CTA-250D10.23|MIR378I|TNFRSF13C|CENPM|LI…	ENSG00000196236|ENSG00000100387|ENSG00000222698|ENSG00000266175|ENSG00000237214|ENSG00000199515|ENSG00000213857|ENSG00000100393|ENSG00000221160|ENSG00000252859|ENSG00000232754|ENSG00000231993|ENSG00000215771|ENSG00000100395|ENSG00000235513|ENSG00000100399|ENSG00000100401|ENSG00000269104|ENSG00000100403|ENSG00000167074|ENSG00000199865|ENSG00000273424|ENSG00000183864|ENSG00000100410|ENSG00000100412…
22	43809401	46233001	-2716.67	0.041498	0	23	49		MPPED1|EFCAB6|SULT4A1|PNPLA5|PNPLA3|SAMM50|PARVB|PARVG|KIAA1644|RP1-32I10.10|LDOC1L|PRR5|PRR5-ARHGAP8|ARHGAP8|PHF21B|NUP50|KIAA0930|UPK3A|FAM118A|SMC1B|RIBC2|FBLN1|ATXN10	ENSG00000186732|ENSG00000186976|ENSG00000130540|ENSG00000100341|ENSG00000100344|ENSG00000100347|ENSG00000188677|ENSG00000138964|ENSG00000138944|ENSG00000220702|ENSG00000188636|ENSG00000186654|ENSG00000248405|ENSG00000241484|ENSG00000056487|ENSG00000093000|ENSG00000100364|ENSG00000100373|ENSG00000100376|ENSG00000077935|ENSG00000128408|ENSG00000077942|ENSG00000130638	MPPED1|EFCAB6-AS1|EFCAB6|RP3-388M5.8|HMGN2P9|RP3-388M5.9|SULT4A1|PNPLA5|Z97055.1|PNPLA3|SAMM50|RP4-796I17.5|PARVB|PARVG|KIAA1644|RP1-32I10.10|RP1-32I10.11|CTA-397C4.2|MRPS18CP6|LDOC1L|KRT18P23|LINC00207|LINC00229|ANP32BP2|PRR5|PRR5-ARHGAP8|ARHGAP8|PHF21B|RP1-127B20.4|RP4-753M9.1|CTA-217C2.1|CTA-217C2.2|NUP50|CTA-268H5.12|KIAA0930|MIR1249|CTA-268H5.14|CTA-268H5.9|UPK3A|FAM118A|SMC1B|RIBC2|RP1-102D…	ENSG00000186732|ENSG00000223843|ENSG00000186976|ENSG00000233157|ENSG00000180150|ENSG00000261251|ENSG00000130540|ENSG00000100341|ENSG00000266837|ENSG00000100344|ENSG00000100347|ENSG00000224856|ENSG00000188677|ENSG00000138964|ENSG00000138944|ENSG00000220702|ENSG00000236079|ENSG00000232655|ENSG00000228807|ENSG00000188636|ENSG00000215333|ENSG00000187012|ENSG00000234300|ENSG00000231801|ENSG00000186654…
22	46927001	46937001	26.8045	0	0	1	1		CELSR1	ENSG00000075275	CELSR1	ENSG00000075275
22	47895601	48386401	-1102.35	0.0286086	0	0	4				LINC00898|RP11-191L9.4|RP11-191L9.5|RP13-455A7.1	ENSG00000205634|ENSG00000224271|ENSG00000232897|ENSG00000230345
22	51079601	51244501	-2000.01	0	0	3	9		SHANK3|ACR|RABL2B	ENSG00000251322|ENSG00000100312|ENSG00000079974	Y_RNA|SHANK3|RNU6-409P|AC000036.4|ACR|AC002056.5|AC002056.3|RPL23AP82|RABL2B	ENSG00000212569|ENSG00000251322|ENSG00000206841|ENSG00000225929|ENSG00000100312|ENSG00000254499|ENSG00000213683|ENSG00000184319|ENSG00000079974

## Sheet: FDC4
chr	start	end	score	pvalue	cnt.census	cnt.genes.protein_coding	cnt.genes.all	genes.census	genes.protein_coding	gids.protein_coding	genes.all	gids.all
1	12401	651001	-483.387	0	0	4	43		OR4F5|AL627309.1|OR4F29|OR4F16	ENSG00000186092|ENSG00000237683|ENSG00000235249|ENSG00000185097	DDX11L1|WASH7P|MIR1302-10|FAM138A|OR4G4P|OR4G11P|OR4F5|RP11-34P13.7|RP11-34P13.8|CICP27|AL627309.1|RP11-34P13.15|RP11-34P13.16|RP11-34P13.14|RP11-34P13.13|RNU6-1100P|RP11-34P13.9|AP006222.2|AP006222.1|RP4-669L17.10|RP4-669L17.8|CICP7|RP4-669L17.4|OR4F29|WBP1LP7|AL732372.1|RP4-669L17.2|RP5-857K21.15|RP4-669L17.1|RP5-857K21.1|RP5-857K21.2|RP5-857K21.3|RP5-857K21.4|RP5-857K21.5|MTND1P23|MTND2P28|hsa…	ENSG00000223972|ENSG00000227232|ENSG00000243485|ENSG00000237613|ENSG00000268020|ENSG00000240361|ENSG00000186092|ENSG00000238009|ENSG00000239945|ENSG00000233750|ENSG00000237683|ENSG00000268903|ENSG00000269981|ENSG00000239906|ENSG00000241860|ENSG00000222623|ENSG00000241599|ENSG00000228463|ENSG00000241670|ENSG00000237094|ENSG00000250575|ENSG00000233653|ENSG00000224813|ENSG00000235249|ENSG00000269732…
1	6578101	9266201	-3714.27	0	1	22	69	CAMTA1	PLEKHG5|NOL9|TAS1R1|ZBTB48|KLHL21|PHF13|THAP3|DNAJC11|CAMTA1|VAMP3|PER3|UTS2|TNFRSF9|PARK7|ERRFI1|SLC45A1|RERE|ENO1|CA6|SLC2A7|SLC2A5|GPR157	ENSG00000171680|ENSG00000162408|ENSG00000173662|ENSG00000204859|ENSG00000162413|ENSG00000116273|ENSG00000041988|ENSG00000007923|ENSG00000171735|ENSG00000049245|ENSG00000049246|ENSG00000049247|ENSG00000049249|ENSG00000116288|ENSG00000116285|ENSG00000162426|ENSG00000142599|ENSG00000074800|ENSG00000131686|ENSG00000197241|ENSG00000142583|ENSG00000180758	PLEKHG5|NOL9|RNU6-731P|RP11-58A11.2|TAS1R1|ZBTB48|KLHL21|PHF13|THAP3|DNAJC11|RP11-242F24.1|snoU13|RP11-312B8.1|CAMTA1|RP11-312B8.2|RP11-334N17.1|RNU1-8P|CAMTA1-IT1|RP3-453P22.2|RP4-549F15.1|RP11-338N10.1|RP11-338N10.2|RP11-338N10.3|VAMP3|RP3-467L1.6|PER3|RP3-467L1.4|UTS2|TNFRSF9|RP5-892F13.2|PARK7|Y_RNA|ERRFI1|RP11-431K24.1|CTA-215D11.4|RP11-431K24.2|RNU1-7P|RP11-431K24.3|RP11-431K24.4|RN7SL729P|…	ENSG00000171680|ENSG00000162408|ENSG00000253022|ENSG00000229519|ENSG00000173662|ENSG00000204859|ENSG00000162413|ENSG00000116273|ENSG00000041988|ENSG00000007923|ENSG00000228750|ENSG00000239166|ENSG00000237436|ENSG00000171735|ENSG00000227950|ENSG00000237365|ENSG00000207056|ENSG00000237402|ENSG00000237728|ENSG00000225126|ENSG00000270171|ENSG00000270035|ENSG00000269978|ENSG00000049245|ENSG00000269925…
1	24258801	24367401	-152.524	0	0	3	6		CNR2|PNRC2|SRSF10	ENSG00000188822|ENSG00000189266|ENSG00000188529	CNR2|RP11-4M23.4|PNRC2|SRSF10|RP11-4M23.7|RP11-293P20.2	ENSG00000188822|ENSG00000230228|ENSG00000189266|ENSG00000188529|ENSG00000215905|ENSG00000225315
1	31193001	31830201	2525.94	0	0	7	22		MATN1|LAPTM5|SDC3|PUM1|NKAIN1|SNRNP40|ZCCHC17	ENSG00000162510|ENSG00000162511|ENSG00000162512|ENSG00000134644|ENSG00000084628|ENSG00000060688|ENSG00000121766	MATN1|MATN1-AS1|LAPTM5|MIR4420|RP5-1125N11.1|RP1-65J11.1|RN7SKP91|RP1-65J11.5|SDC3|PUM1|SNORD103A|SNORD103B|SNORD85|RP11-201O14.1|RP11-201O14.2|SEPW1P|RP11-490K7.1|NKAIN1|SNRNP40|RP11-490K7.4|ZCCHC17|RP11-266K22.2	ENSG00000162510|ENSG00000186056|ENSG00000162511|ENSG00000264773|ENSG00000229607|ENSG00000223382|ENSG00000222784|ENSG00000235143|ENSG00000162512|ENSG00000134644|ENSG00000200154|ENSG00000202107|ENSG00000200181|ENSG00000237329|ENSG00000232768|ENSG00000215900|ENSG00000225142|ENSG00000084628|ENSG00000060688|ENSG00000229447|ENSG00000121766|ENSG00000229044
1	50107201	50115101	-32.8927	0	0	1	1		AGBL4	ENSG00000186094	AGBL4	ENSG00000186094
1	56115501	56230201	-438.072	0	0	0	1				RP11-466L17.1	ENSG00000234810
1	59707301	61854701	-7863.09	0	0	5	18		FGGY|HOOK1|CYP2J2|C1orf87|NFIA	ENSG00000172456|ENSG00000134709|ENSG00000134716|ENSG00000162598|ENSG00000162599	RP11-467C18.1|FGGY|MIR4711|RP4-782L23.2|RP4-782L23.1|HOOK1|CYP2J2|RN7SL475P|C1orf87|PGBD4P8|RP11-575B7.3|RP11-776H12.1|RP11-436K8.1|NFIA|RP4-668G5.1|AC096534.1|RP4-802A10.1|RP5-833A20.1	ENSG00000270457|ENSG00000172456|ENSG00000266150|ENSG00000226883|ENSG00000231816|ENSG00000134709|ENSG00000134716|ENSG00000265535|ENSG00000162598|ENSG00000229332|ENSG00000238242|ENSG00000226476|ENSG00000231252|ENSG00000162599|ENSG00000237928|ENSG00000263380|ENSG00000270742|ENSG00000237853
1	63063901	63071801	-36.311	0	0	2	2		DOCK7|ANGPTL3	ENSG00000116641|ENSG00000132855	DOCK7|ANGPTL3	ENSG00000116641|ENSG00000132855
1	69883001	70267001	-269.686	0	0	1	3		LRRC7	ENSG00000033122	RP3-380B4.1|LRRC7|RP11-379C1.1	ENSG00000229639|ENSG00000033122|ENSG00000270615
1	74601401	74809701	-17.7321	0	0	4	5		LRRIQ3|FPGT|FPGT-TNNI3K|TNNI3K	ENSG00000162620|ENSG00000254685|ENSG00000259030|ENSG00000116783	LRRIQ3|FPGT|FPGT-TNNI3K|TNNI3K|RP11-439H8.4	ENSG00000162620|ENSG00000254685|ENSG00000259030|ENSG00000116783|ENSG00000237324
1	75227301	75256301	-34.214	0	0	1	1		TYW3	ENSG00000162623	TYW3	ENSG00000162623
1	82269601	82454001	-90.9629	0	0	1	1		LPHN2	ENSG00000117114	LPHN2	ENSG00000117114
1	86371401	86378301	-4.04027	0	0	1	1		COL24A1	ENSG00000171502	COL24A1	ENSG00000171502
1	98436501	98616601	-110.933	0	0	0	2				MIR137HG|NFU1P2	ENSG00000225206|ENSG00000233557
1	103532501	103731001	-8.68448	0	0	1	2		COL11A1	ENSG00000060718	COL11A1|SOD2P1	ENSG00000060718|ENSG00000234257
1	105106601	105226701	-84.0185	0	0	0	1				NA	NA
1	117971701	120328201	-7919.88	0	1	13	46	FAM46C	MAN1A2|FAM46C|GDAP2|WDR3|SPAG17|TBX15|WARS2|HAO2|HSD3B2|HSD3B1|ZNF697|PHGDH|HMGCS2	ENSG00000198162|ENSG00000183508|ENSG00000196505|ENSG00000065183|ENSG00000155761|ENSG00000092607|ENSG00000116874|ENSG00000116882|ENSG00000203859|ENSG00000203857|ENSG00000143067|ENSG00000092621|ENSG00000134240	MAN1A2|VPS25P1|AL157902.3|FAM46C|AL365331.2|SNORA40|RP11-134N8.2|AL390877.1|GDAP2|WDR3|SPAG17|RNA5SP56|PSMC1P12|RP4-630J13.1|TBX15|RP4-712E4.1|RP4-712E4.2|WARS2|WARS2-IT1|RBMX2P3|RPS3AP12|RP11-418J17.1|RPL6P2|snoU13|RP11-418J17.3|RP5-834N19.1|RNU1-75P|HAO2|HAO2-IT1|HSD3B2|RP5-871G17.5|HSD3BP2|GAPDHP23|HSD3BP1|GAPDHP58|HSD3B1|GAPDHP32|HSD3BP3|GAPDHP27|HSD3BP4|GAPDHP33|LINC00622|HSD3BP5|ZNF697|PHGD…	ENSG00000198162|ENSG00000226755|ENSG00000236866|ENSG00000183508|ENSG00000213262|ENSG00000212266|ENSG00000270719|ENSG00000228217|ENSG00000196505|ENSG00000065183|ENSG00000155761|ENSG00000222209|ENSG00000226126|ENSG00000229911|ENSG00000092607|ENSG00000226172|ENSG00000239216|ENSG00000116874|ENSG00000224238|ENSG00000223575|ENSG00000236804|ENSG00000231365|ENSG00000227056|ENSG00000238679|ENSG00000227712…
1	121347701	121486001	343.765	0	0	0	1				NA	NA
1	121408301	121469701	-0.228211	0	0	0	1				NA	NA
1	142535101	142540801	7.34206	0	0	0	1				NA	NA
1	142540901	144297401	-2180.2	0	0	3	52		PPIAL4G|FAM72D|NBPF8	ENSG00000236334|ENSG00000215784|ENSG00000162825	RP11-417J8.1|RP11-417J8.2|RP11-417J8.3|RP11-417J8.6|AL583842.3|AL583842.1|AL583842.2|SNX18P15|MIR3118-1|SNX18P16|ANKRD20A12P|RP11-423O2.3|RP11-423O2.2|RP11-423O2.1|ASNSP5|RP11-423O2.5|ANKRD20A14P|RP11-423O2.7|RP11-782C8.2|RP11-782C8.1|RP11-782C8.4|MIR3118-2|RP11-782C8.3|RP11-782C8.5|RP11-782C8.6|RP11-782C8.7|RP11-782C8.8|RP11-435B5.1|RP11-435B5.2|RP11-435B5.3|RP11-435B5.4|RP11-435B5.5|MIR3118-3|B…	ENSG00000227552|ENSG00000233798|ENSG00000230880|ENSG00000203849|ENSG00000266657|ENSG00000239012|ENSG00000265466|ENSG00000225015|ENSG00000265715|ENSG00000233218|ENSG00000242676|ENSG00000230446|ENSG00000236055|ENSG00000230255|ENSG00000229683|ENSG00000234978|ENSG00000232745|ENSG00000231182|ENSG00000232274|ENSG00000230850|ENSG00000237291|ENSG00000265661|ENSG00000232336|ENSG00000225278|ENSG00000231289…
1	146314901	146408901	52.6714	0	0	1	3		NBPF12	ENSG00000186275	HYDIN2|NBPF12|PFN1P8	ENSG00000239475|ENSG00000186275|ENSG00000244371
1	148682101	148844101	-9.91366	0	0	1	7		NBPF16	ENSG00000203827	PFN1P6|NBPF16|RP11-763B22.4|RP11-763B22.3|RNVU1-16|RP11-763B22.10|PPIAL4F	ENSG00000237533|ENSG00000203827|ENSG00000237343|ENSG00000233586|ENSG00000206968|ENSG00000270239|ENSG00000230582
1	149390101	149588401	-11.369	0	0	3	13		HIST2H3PS2|FAM72C|PPIAL4C	ENSG00000203818|ENSG00000203817|ENSG00000198161	HIST2H2BB|RP5-998N21.10|RP5-998N21.7|HIST2H3PS2|RP5-998N21.8|FAM72C|RNVU1-19|RP11-277L2.6|PPIAL4C|RP11-277L2.4|RP11-353N4.6|RP11-277L2.3|RP11-277L2.5	ENSG00000240929|ENSG00000273213|ENSG00000230186|ENSG00000203818|ENSG00000268074|ENSG00000203817|ENSG00000212544|ENSG00000271594|ENSG00000198161|ENSG00000268544|ENSG00000269501|ENSG00000233368|ENSG00000269614
1	152282601	152314701	-243.16	0	0	1	2		FLG	ENSG00000143631	FLG-AS1|FLG	ENSG00000237975|ENSG00000143631
1	163746601	163755901	-53.5809	0	0	0	1				NA	NA
1	164232801	164259801	-88.0625	0	0	0	1				NA	NA
1	168599201	171397001	-3221.19	0	1	23	63	PRRX1	DPT|ATP1B1|NME7|BLZF1|CCDC181|SLC19A2|F5|SELP|C1orf112|SELL|SELE|METTL18|SCYL3|KIFAP3|METTL11B|GORAB|PRRX1|MROH9|FMO3|FMO6P|FMO2|FMO1|FMO4	ENSG00000143196|ENSG00000143153|ENSG00000143156|ENSG00000117475|ENSG00000117477|ENSG00000117479|ENSG00000198734|ENSG00000174175|ENSG00000000460|ENSG00000188404|ENSG00000007908|ENSG00000171806|ENSG00000000457|ENSG00000075945|ENSG00000203740|ENSG00000120370|ENSG00000116132|ENSG00000117501|ENSG00000007933|ENSG00000117507|ENSG00000094963|ENSG00000010932|ENSG00000076258	DPT|AL049798.1|RP1-10C16.1|LINC00626|SUMO1P2|LINC00970|RPL29P7|RNA5SP66|RP5-1018K9.1|ATP1B1|NME7|RP4-800F24.1|BLZF1|CCDC181|RP1-206D15.3|SLC19A2|RP1-206D15.5|AL021068.1|F5|SELP|C1orf112|SELL|SELE|RP1-117P20.3|METTL18|SCYL3|RN7SL333P|KIFAP3|RN7SL269P|MRPS10P1|AL356475.1|RP11-332H17.1|SIGLEC30P|METTL11B|MIR3119-1|RP11-297H3.3|ISCUP1|LINC01142|HAUS4P1|AL354732.1|RP11-576I22.2|GORAB|RP11-545I10.2|RP1…	ENSG00000143196|ENSG00000221578|ENSG00000235736|ENSG00000225826|ENSG00000229612|ENSG00000203601|ENSG00000213063|ENSG00000252987|ENSG00000237707|ENSG00000143153|ENSG00000143156|ENSG00000235575|ENSG00000117475|ENSG00000117477|ENSG00000234437|ENSG00000117479|ENSG00000234604|ENSG00000213062|ENSG00000198734|ENSG00000174175|ENSG00000000460|ENSG00000188404|ENSG00000007908|ENSG00000230704|ENSG00000171806…
1	177461601	177580601	-57.2269	0	0	0	2				RP1-35C21.2|AL122019.1	ENSG00000227579|ENSG00000266393
1	187162501	187164301	-0.492525	0	0	0	1				LINC01036	ENSG00000236030
1	192983601	192990801	-33.1315	0	0	1	1		UCHL5	ENSG00000116750	UCHL5	ENSG00000116750
1	193859101	194460201	-550.901	0	0	0	4				RP11-563D10.1|EEF1A1P14|RP11-476H20.1|RNU6-983P	ENSG00000227240|ENSG00000233057|ENSG00000231714|ENSG00000251813
1	195600201	195607301	-18.9428	0	0	0	1				NA	NA
1	197458201	197667501	-1373.42	0	0	1	3		DENND1B	ENSG00000213047	DENND1B|Y_RNA|EEF1A1P32	ENSG00000213047|ENSG00000207139|ENSG00000213046
1	203277901	205825501	110990	0	3	37	79	MDM4|ELK4|SLC45A3	BTG2|FMOD|PRELP|OPTC|ATP2B4|LAX1|ZC3H11A|ZBED6|SNRPE|SOX13|ETNK2|REN|KISS1|GOLT1A|PLEKHA6|PPP1R15B|PIK3C2B|MDM4|LRRN2|NFASC|CNTN2|TMEM81|RBBP5|DSTYK|TMCC2|NUAK2|KLHDC8A|LEMD1|CDK18|MFSD4|ELK4|SLC45A3|NUCKS1|AC119673.1|RAB7L1|SLC41A1|PM20D1	ENSG00000159388|ENSG00000122176|ENSG00000188783|ENSG00000188770|ENSG00000058668|ENSG00000122188|ENSG00000058673|ENSG00000257315|ENSG00000182004|ENSG00000143842|ENSG00000143845|ENSG00000143839|ENSG00000170498|ENSG00000174567|ENSG00000143850|ENSG00000158615|ENSG00000133056|ENSG00000198625|ENSG00000170382|ENSG00000163531|ENSG00000184144|ENSG00000174529|ENSG00000117222|ENSG00000133059|ENSG00000133069…	BTG2|RNU6-487P|FMOD|RP11-435P24.2|RP11-435P24.3|PRELP|OPTC|ATP2B4|RP11-90O23.1|SNORA77|LAX1|ZC3H11A|ZBED6|RP11-397P13.6|RP11-397P13.7|SNRPE|KRT8P29|HSPE1P6|CBX1P3|AC096645.1|LINC00303|SOX13|RP11-74C13.4|ETNK2|RP11-74C13.3|REN|RP11-203F10.1|KISS1|GOLT1A|PLEKHA6|RP11-203F10.5|RP11-203F10.6|RP11-739N20.2|RP11-739N20.3|PPP1R15B|PIK3C2B|MDM4|RP11-430C7.2|RNA5SP74|RP11-430C7.4|LRRN2|RP11-430C7.5|AL1617…	ENSG00000159388|ENSG00000202300|ENSG00000122176|ENSG00000229652|ENSG00000271588|ENSG00000188783|ENSG00000188770|ENSG00000058668|ENSG00000236035|ENSG00000221643|ENSG00000122188|ENSG00000058673|ENSG00000257315|ENSG00000227417|ENSG00000223505|ENSG00000182004|ENSG00000236430|ENSG00000232917|ENSG00000237379|ENSG00000211554|ENSG00000176754|ENSG00000143842|ENSG00000261065|ENSG00000143845|ENSG00000230550…
1	209879601	211751501	-7415.37	0	0	13	32		HSD11B1|TRAF3IP3|C1orf74|IRF6|DIEXF|SYT14|SERTAD4|HHAT|KCNH1|RCOR3|TRAF5|RD3|SLC30A1	ENSG00000117594|ENSG00000009790|ENSG00000162757|ENSG00000117595|ENSG00000117597|ENSG00000143469|ENSG00000082497|ENSG00000054392|ENSG00000143473|ENSG00000117625|ENSG00000082512|ENSG00000198570|ENSG00000170385	RP1-28O10.1|HSD11B1|ADORA2BP|TRAF3IP3|C1orf74|IRF6|RP3-434O14.8|DIEXF|SYT14|SERTAD4-AS1|SERTAD4|ST13P19|RP4-667H12.4|HHAT|RNU5A-8P|RP5-879K22.1|KCNH1|IPO8P1|KCNH1-IT1|RP11-543B16.1|RP11-543B16.3|RP11-543B16.2|AC092017.1|RCOR3|TRAF5|LINC00467|SNX25P1|RP11-318L16.6|ARPC3P2|RD3|RP11-359E8.3|SLC30A1	ENSG00000227591|ENSG00000117594|ENSG00000236136|ENSG00000009790|ENSG00000162757|ENSG00000117595|ENSG00000232222|ENSG00000117597|ENSG00000143469|ENSG00000203706|ENSG00000082497|ENSG00000228110|ENSG00000233455|ENSG00000054392|ENSG00000200972|ENSG00000270936|ENSG00000143473|ENSG00000224668|ENSG00000234233|ENSG00000234004|ENSG00000223562|ENSG00000226986|ENSG00000221488|ENSG00000117625|ENSG00000082512…
1	214480901	217278901	-3215.89	0	0	7	20		SMYD2|PTPN14|CENPF|KCNK2|KCTD3|USH2A|ESRRG	ENSG00000143499|ENSG00000152104|ENSG00000117724|ENSG00000082482|ENSG00000136636|ENSG00000042781|ENSG00000196482	SMYD2|RP11-176D17.3|PTPN14|RP11-365D23.4|KRT18P12|CENPF|ABHD17AP3|RP11-365D23.2|GAPDHP24|RP11-323K10.1|KCNK2|VDAC1P10|KCTD3|USH2A|SNORD116|RP5-1111A8.3|RP11-22M7.2|RP5-1099E6.3|MRPS18BP1|ESRRG	ENSG00000143499|ENSG00000228470|ENSG00000152104|ENSG00000213036|ENSG00000215819|ENSG00000117724|ENSG00000250536|ENSG00000224584|ENSG00000185221|ENSG00000223869|ENSG00000082482|ENSG00000232809|ENSG00000136636|ENSG00000042781|ENSG00000202498|ENSG00000229242|ENSG00000233620|ENSG00000236292|ENSG00000226013|ENSG00000196482
1	218178901	218347601	-21.1749	0	0	0	3				RP11-152L7.1|RP11-152L7.2|RNU1-141P	ENSG00000230714|ENSG00000232100|ENSG00000201493
1	219354301	219369901	-43.93	0	0	1	1		LYPLAL1	ENSG00000143353	LYPLAL1	ENSG00000143353
1	219958701	225588901	-10985.3	0	0	33	113		SLC30A10|EPRS|BPNT1|IARS2|RAB3GAP2|AC096644.1|MARK1|C1orf115|MARC2|MARC1|HLX|DUSP10|HHIPL2|TAF1A|MIA3|AIDA|BROX|FAM177B|DISP1|TLR5|SUSD4|C1orf65|CAPN8|CAPN2|TP53BP2|AC138393.1|FBXO28|DEGS1|NVL|CNIH4|WDR26|CNIH3|DNAH14	ENSG00000196660|ENSG00000136628|ENSG00000162813|ENSG00000067704|ENSG00000118873|ENSG00000224867|ENSG00000116141|ENSG00000162817|ENSG00000117791|ENSG00000186205|ENSG00000136630|ENSG00000143507|ENSG00000143512|ENSG00000143498|ENSG00000154305|ENSG00000186063|ENSG00000162819|ENSG00000197520|ENSG00000154309|ENSG00000187554|ENSG00000143502|ENSG00000178395|ENSG00000203697|ENSG00000162909|ENSG00000143514…	SLC30A10|U3|EPRS|snoU13|BPNT1|IARS2|MIR215|MIR194-1|snoU13|RPS15AP12|RAB3GAP2|SNORA36B|RP11-568G11.4|RP11-568G11.5|MORF4L1P1|AURKAPS1|XRCC6P3|RP11-302I18.1|RP11-302I18.3|RP11-410C4.5|AC096644.1|RP11-410C4.1|RP11-410C4.2|SLMO2P1|RP11-410C4.4|MARK1|RN7SL464P|HDAC1P2|RP11-322F10.2|C1orf115|MARC2|MARC1|RNU6ATAC35P|RP11-295M18.6|RP11-295M18.2|HLA-AS1|HLX|RP11-453O22.1|RP11-421L10.1|RP11-103C3.1|RP11-1…	ENSG00000196660|ENSG00000221673|ENSG00000136628|ENSG00000238798|ENSG00000162813|ENSG00000067704|ENSG00000207590|ENSG00000207624|ENSG00000238576|ENSG00000232134|ENSG00000118873|ENSG00000222370|ENSG00000270585|ENSG00000270708|ENSG00000218283|ENSG00000213033|ENSG00000230318|ENSG00000232883|ENSG00000226927|ENSG00000260505|ENSG00000224867|ENSG00000235163|ENSG00000234863|ENSG00000226226|ENSG00000231529…
1	238883801	238910501	-29.3919	0	0	0	1				NA	NA
1	246664301	247292001	-1089.08	0	0	10	29		SMYD3|TFB2M|CNST|SCCPDH|AHCTF1|ZNF670|ZNF695|ZNF669|C1orf229|ZNF124	ENSG00000185420|ENSG00000162851|ENSG00000162852|ENSG00000143653|ENSG00000153207|ENSG00000135747|ENSG00000197472|ENSG00000188295|ENSG00000221953|ENSG00000196418	SMYD3|RP11-690C23.4|RP11-690C23.2|RP11-690C23.5|RP11-690C23.3|TFB2M|CNST|RP11-439E19.1|RP11-452J6.2|RP11-439E19.9|RP11-439E19.7|SCCPDH|RP11-439E19.6|KIF28P|RP11-439E19.10|RP11-439E19.3|SNORD112|RP11-397A15.4|SNORA25|AHCTF1|ZNF670|ZNF695|RP11-551G24.3|RP11-551G24.2|RP11-107G24.3|ZNF669|C1orf229|FGFR3P6|ZNF124	ENSG00000185420|ENSG00000227728|ENSG00000242042|ENSG00000230813|ENSG00000229112|ENSG00000162851|ENSG00000162852|ENSG00000225300|ENSG00000228955|ENSG00000260698|ENSG00000235021|ENSG00000143653|ENSG00000228879|ENSG00000223519|ENSG00000260855|ENSG00000227953|ENSG00000252495|ENSG00000235386|ENSG00000252011|ENSG00000153207|ENSG00000135747|ENSG00000197472|ENSG00000236775|ENSG00000215796|ENSG00000228982…
2	85957001	86529101	1657.49	0	0	7	15		ATOH8|ST3GAL5|POLR1A|PTCD3|IMMT|MRPL35|REEP1	ENSG00000168874|ENSG00000115525|ENSG00000068654|ENSG00000132300|ENSG00000132305|ENSG00000132313|ENSG00000068615	ATOH8|AC105053.3|RN7SKP83|ST3GAL5|AC105053.4|RP11-548P2.2|POLR1A|PTCD3|SNORD94|IMMT|Y_RNA|MIR4779|RP11-301O19.1|MRPL35|REEP1	ENSG00000168874|ENSG00000229498|ENSG00000252321|ENSG00000115525|ENSG00000232504|ENSG00000272564|ENSG00000068654|ENSG00000132300|ENSG00000208772|ENSG00000132305|ENSG00000200241|ENSG00000265420|ENSG00000273080|ENSG00000132313|ENSG00000068615
2	183194501	183441301	-1374.96	0	0	1	1		PDE1A	ENSG00000115252	PDE1A	ENSG00000115252
2	233933901	235859501	-7083.54	0	0	19	45		INPP5D|ATG16L1|SAG|DGKD|USP40|UGT1A8|UGT1A10|UGT1A9|UGT1A7|UGT1A6|UGT1A5|UGT1A4|UGT1A3|UGT1A1|MROH2A|HJURP|TRPM8|SPP2|ARL4C	ENSG00000168918|ENSG00000085978|ENSG00000130561|ENSG00000077044|ENSG00000085982|ENSG00000241635|ENSG00000242515|ENSG00000241119|ENSG00000244122|ENSG00000167165|ENSG00000240224|ENSG00000244474|ENSG00000243135|ENSG00000242366|ENSG00000185038|ENSG00000123485|ENSG00000144481|ENSG00000072080|ENSG00000188042	INPP5D|RN7SL32P|ATG16L1|SCARNA5|SCARNA6|SAG|RP11-400N9.1|DGKD|AC019221.4|Y_RNA|USP40|RP11-289A15.1|UGT1A12P|UGT1A11P|UGT1A8|UGT1A10|UGT1A13P|UGT1A9|UGT1A7|UGT1A6|AC114812.8|UGT1A5|UGT1A4|RPL17P11|UGT1A3|AC114812.9|DNAJB3|UGT1A2P|AC114812.10|AC114812.5|UGT1A1|MROH2A|HJURP|MSL3P1|TRPM8|AC005538.5|SPP2|AC006037.2|RP11-309M7.1|AC097713.5|AC097713.3|AC097713.4|HSPE1P9|ARL4C|AC010148.1	ENSG00000168918|ENSG00000263941|ENSG00000085978|ENSG00000252010|ENSG00000251791|ENSG00000130561|ENSG00000259793|ENSG00000077044|ENSG00000243637|ENSG00000201013|ENSG00000085982|ENSG00000271639|ENSG00000228949|ENSG00000227846|ENSG00000241635|ENSG00000242515|ENSG00000234143|ENSG00000241119|ENSG00000244122|ENSG00000167165|ENSG00000224814|ENSG00000240224|ENSG00000244474|ENSG00000233445|ENSG00000243135…
3	35359901	35402401	-444.055	0	0	0	1				NA	NA
3	49826401	50826701	2276.71	0	0	32	52		CDHR4|FAM212A|UBA7|TRAIP|CAMKV|MST1R|CTD-2330K9.3|MON1A|RBM6|RBM5|SEMA3F|GNAT1|GNAI2|LSMEM2|IFRD2|HYAL3|NAT6|HYAL1|HYAL2|TUSC2|RASSF1|ZMYND10|NPRL2|CYB561D2|XXcos-LUCA11.5|TMEM115|CACNA2D2|C3orf18|HEMK1|CISH|MAPKAPK3|DOCK3	ENSG00000187492|ENSG00000185614|ENSG00000182179|ENSG00000183763|ENSG00000164076|ENSG00000164078|ENSG00000228008|ENSG00000164077|ENSG00000004534|ENSG00000003756|ENSG00000001617|ENSG00000114349|ENSG00000114353|ENSG00000179564|ENSG00000214706|ENSG00000186792|ENSG00000243477|ENSG00000114378|ENSG00000068001|ENSG00000114383|ENSG00000068028|ENSG00000004838|ENSG00000114388|ENSG00000114395|ENSG00000272104…	CDHR4|FAM212A|UBA7|MIR5193|AC139451.1|TRAIP|CAMKV|RN7SL217P|ACTBP13|MST1R|CTD-2330K9.2|CTD-2330K9.3|MON1A|RBM6|RBM5|RP11-493K19.3|SEMA3F|MIR566|GNAT1|SLC38A3|GNAI2|U73169.1|U73166.2|SEMA3B-AS1|SEMA3B|LSMEM2|IFRD2|HYAL3|NAT6|HYAL1|HYAL2|TUSC2|RASSF1|ZMYND10-AS1|ZMYND10|NPRL2|CYB561D2|XXcos-LUCA11.5|TMEM115|CACNA2D2|XXcos-LUCA11.4|RNA5SP131|C3orf18|HEMK1|CISH|MAPKAPK3|RP11-804H8.6|MIR4787|DOCK3|RP1…	ENSG00000187492|ENSG00000185614|ENSG00000182179|ENSG00000263506|ENSG00000263651|ENSG00000183763|ENSG00000164076|ENSG00000264706|ENSG00000234667|ENSG00000164078|ENSG00000230698|ENSG00000228008|ENSG00000164077|ENSG00000004534|ENSG00000003756|ENSG00000235016|ENSG00000001617|ENSG00000207922|ENSG00000114349|ENSG00000188338|ENSG00000114353|ENSG00000213600|ENSG00000230454|ENSG00000232352|ENSG00000012171…
3	76801301	76843901	-425.135	0	0	1	1		ROBO2	ENSG00000185008	ROBO2	ENSG00000185008
3	88237401	90363901	-2078.61	0	0	1	12		EPHA3	ENSG00000044524	ABCF2P1|Y_RNA|NDUFA5P5|NARG2P2|GAPDHP50|EPHA3|RP11-91A15.2|RP11-91A15.1|U3|RNU6-712P|PROSP|HSPE1P19	ENSG00000242159|ENSG00000207316|ENSG00000242365|ENSG00000242705|ENSG00000241861|ENSG00000044524|ENSG00000240951|ENSG00000240309|ENSG00000212598|ENSG00000222490|ENSG00000189002|ENSG00000271024
3	114698801	115751901	-6058.39	0	0	3	8		ZBTB20|GAP43|LSAMP	ENSG00000181722|ENSG00000172020|ENSG00000185565	ZBTB20|ZBTB20-AS4|RP11-190P13.2|RP11-190P13.1|GAP43|RP11-326J18.1|LSAMP|RN7SL815P	ENSG00000181722|ENSG00000242767|ENSG00000242880|ENSG00000244157|ENSG00000172020|ENSG00000241596|ENSG00000185565|ENSG00000243359
3	129760601	129808301	-456.103	0	0	0	3				RP11-77P16.3|ALG1L2|RP11-93K22.13	ENSG00000251610|ENSG00000251287|ENSG00000248243
3	173367501	174112701	-3749.27	0	0	1	5		NLGN1	ENSG00000169760	NLGN1|NLGN1-AS1|RN7SKP234|RP11-393N4.1|RP11-393N4.2	ENSG00000169760|ENSG00000228213|ENSG00000252982|ENSG00000232601|ENSG00000213169
3	193659501	196888301	-4185.98	0	1	37	119	TFRC	HES1|CPN2|LRRC15|GP5|ATP13A3|TMEM44|LSG1|FAM43A|XXYLT1|ACAP2|PPP1R2|APOD|MUC20|MUC4|TNK2|TFRC|ZDHHC19|SLC51A|PCYT1A|RP11-447L10.1|TCTEX1D2|TM4SF19|TM4SF19|UBXN7|RNF168|SMCO1|WDR53|FBXO45|NRROS|PIGX|CEP19|PAK2|SENP5|NCBP2|PIGZ|MFI2|DLG1	ENSG00000114315|ENSG00000178772|ENSG00000172061|ENSG00000178732|ENSG00000133657|ENSG00000145014|ENSG00000041802|ENSG00000185112|ENSG00000173950|ENSG00000114331|ENSG00000184203|ENSG00000189058|ENSG00000176945|ENSG00000145113|ENSG00000061938|ENSG00000072274|ENSG00000163958|ENSG00000163959|ENSG00000161217|ENSG00000272741|ENSG00000213123|ENSG00000273331|ENSG00000145107|ENSG00000163960|ENSG00000163961…	RP11-699L21.1|RP11-699L21.2|DPPA2P3|RP11-407B7.1|RP11-135A1.3|RP11-135A1.2|HES1|RN7SL215P|RP11-513G11.4|RP11-513G11.3|RP11-513G11.2|LINC00887|CPN2|LRRC15|GP5|ATP13A3|RP11-384A12.1|LINC00884|AC108676.1|RNU6-1101P|AC046143.6|TMEM44-AS1|TMEM44|AC046143.3|RP11-534C12.1|LSG1|AC046143.2|AC046143.1|FAM43A|AC106706.1|AC090505.6|AC090505.5|AC090505.4|AC090505.1|XXYLT1|XXYLT1-AS1|MIR3137|RN7SL36P|XXYLT1-AS…	ENSG00000214146|ENSG00000238043|ENSG00000224403|ENSG00000230102|ENSG00000229964|ENSG00000232874|ENSG00000114315|ENSG00000242201|ENSG00000225742|ENSG00000238097|ENSG00000228271|ENSG00000214145|ENSG00000178772|ENSG00000172061|ENSG00000178732|ENSG00000133657|ENSG00000271483|ENSG00000233058|ENSG00000244675|ENSG00000252053|ENSG00000232873|ENSG00000231770|ENSG00000145014|ENSG00000229334|ENSG00000272707…
4	9024201	9383301	-449.202	0	0	21	32		FAM90A26|USP17L13|USP17L10|USP17L11|USP17L12|USP17L15|USP17L17|USP17L18|USP17L19|USP17L20|USP17L21|USP17L22|USP17L23|USP17L24|USP17L25|USP17L26|USP17L5|USP17L27|USP17L28|USP17L29|USP17L30	ENSG00000229924|ENSG00000232399|ENSG00000231396|ENSG00000233136|ENSG00000227551|ENSG00000223569|ENSG00000249104|ENSG00000250844|ENSG00000248920|ENSG00000250745|ENSG00000249811|ENSG00000248933|ENSG00000250913|ENSG00000232264|ENSG00000230430|ENSG00000229579|ENSG00000227140|ENSG00000235780|ENSG00000231051|ENSG00000231637|ENSG00000228856	AC073648.1|RP11-747H12.5|RP11-747H12.6|ENPP7P10|FAM86KP|ALG1L14P|AC108519.1|FAM90A26|USP17L13|USP17L10|USP17L11|USP17L12|USP17L14P|USP17L15|USP17L16P|USP17L17|USP17L18|USP17L19|USP17L20|USP17L21|USP17L22|USP17L23|USP17L24|USP17L25|USP17L26|USP17L5|USP17L27|USP17L28|USP17L29|USP17L9P|USP17L30|USP17L6P	ENSG00000238726|ENSG00000251313|ENSG00000250342|ENSG00000249767|ENSG00000163612|ENSG00000250268|ENSG00000264372|ENSG00000229924|ENSG00000232399|ENSG00000231396|ENSG00000233136|ENSG00000227551|ENSG00000249482|ENSG00000223569|ENSG00000250231|ENSG00000249104|ENSG00000250844|ENSG00000248920|ENSG00000250745|ENSG00000249811|ENSG00000248933|ENSG00000250913|ENSG00000232264|ENSG00000230430|ENSG00000229579…
4	9158201	9205801	2.38477	0	0	1	4		FAM90A26	ENSG00000229924	FAM86KP|ALG1L14P|AC108519.1|FAM90A26	ENSG00000163612|ENSG00000250268|ENSG00000264372|ENSG00000229924
4	31814801	31837801	-124.624	0	0	0	1				NA	NA
4	45023501	45030301	-55.5754	0	0	0	1				RP11-362I1.1	ENSG00000248744
4	49095601	49660001	-3547.28	0	0	0	27				AC118282.3|AC118282.2|AC118282.1|RP11-1281K21.2|AC118282.4|RP11-1281K21.3|SNX18P23|RP11-1281K21.1|RP11-1281K21.6|RP11-1281K21.7|RP11-241F15.1|ANKRD20A17P|RP11-241F15.3|RP11-241F15.5|RP11-1281K21.9|RP11-1281K21.10|RP11-241F15.6|RP11-241F15.7|RP11-241F15.9|SNX18P24|RP11-241F15.10|AC119751.5|SNX18P25|AC119751.1|AC119751.3|AC119751.2|AC119751.4	ENSG00000222437|ENSG00000221747|ENSG00000221415|ENSG00000249828|ENSG00000266337|ENSG00000249079|ENSG00000250016|ENSG00000237961|ENSG00000268736|ENSG00000248946|ENSG00000248583|ENSG00000251056|ENSG00000250769|ENSG00000248532|ENSG00000269848|ENSG00000268967|ENSG00000268391|ENSG00000232471|ENSG00000251630|ENSG00000251539|ENSG00000250753|ENSG00000265591|ENSG00000249337|ENSG00000221075|ENSG00000221334…
4	52660101	52681301	-75.228	0	0	0	1				NA	NA
4	52663201	56488401	97355.7	0	4	21	77	FIP1L1|PDGFRA|KIT|KDR	DCUN1D4|LRRC66|SGCB|SPATA18|USP46|ERVMER34-1|RASL11B|SCFD2|FIP1L1|LNX1|CHIC2|AC110792.1|GSX2|PDGFRA|KIT|KDR|SRD5A3|TMEM165|CLOCK|PDCL2|NMU	ENSG00000109184|ENSG00000188993|ENSG00000163069|ENSG00000163071|ENSG00000109189|ENSG00000226887|ENSG00000128045|ENSG00000184178|ENSG00000145216|ENSG00000072201|ENSG00000109220|ENSG00000269506|ENSG00000180613|ENSG00000134853|ENSG00000157404|ENSG00000128052|ENSG00000128039|ENSG00000134851|ENSG00000134852|ENSG00000163440|ENSG00000109255	DCUN1D4|DUTP7|RP11-365H22.2|RP11-61F5.1|LRRC66|SGCB|RP11-535C7.1|SPATA18|RP11-588F10.1|RNU6-1252P|snoU13|USP46|USP46-AS1|RP11-177B4.2|DANCR|MIR4449|SNORA26|RP11-177B4.1|ERVMER34-1|SNORA26|AC104066.1|Y_RNA|RP11-752D24.3|RASL11B|SCFD2|RP11-752D24.2|RNU6-310P|FIP1L1|LNX1|LNX1-AS1|RP11-18M17.1|LNX1-AS2|RP11-317M11.1|RP11-89B16.1|RP11-89B16.2|RPL21P44|RP11-571I18.4|CHIC2|AC110792.1|RP11-571I18.2|MORF4…	ENSG00000109184|ENSG00000250473|ENSG00000272576|ENSG00000243929|ENSG00000188993|ENSG00000163069|ENSG00000251040|ENSG00000163071|ENSG00000251286|ENSG00000199924|ENSG00000239068|ENSG00000109189|ENSG00000248866|ENSG00000260120|ENSG00000226950|ENSG00000264585|ENSG00000212588|ENSG00000248375|ENSG00000226887|ENSG00000212490|ENSG00000266656|ENSG00000199901|ENSG00000250302|ENSG00000128045|ENSG00000184178…
4	71485401	71489301	-125.194	0	0	0	1				NA	NA
4	96784701	96813801	-86.3365	0	0	0	1				RNU6-1059P	ENSG00000200622
4	134484401	136145401	-1575.75	0	0	1	14		PABPC4L	ENSG00000254535	RP11-285A15.1|RP11-427M20.1|AC096763.1|PABPC4L|RP11-400D2.2|PES1P1|RP11-400D2.3|CTD-2012I17.1|RP11-192C21.2|RP11-192C21.3|RP11-192C21.1|RP11-553P9.1|RP11-553P9.2|RP11-553P9.3	ENSG00000250191|ENSG00000251388|ENSG00000266277|ENSG00000254535|ENSG00000251199|ENSG00000248191|ENSG00000251291|ENSG00000249000|ENSG00000249847|ENSG00000251228|ENSG00000241411|ENSG00000250144|ENSG00000248434|ENSG00000248456
4	149413401	149417201	-72.3484	0	0	0	1				NA	NA
4	174403101	174406601	-38.9109	0	0	0	1				NA	NA
4	187880101	187896601	52.1421	0	0	0	1				NA	NA
4	190468601	191044201	-729.834	0	0	9	27		FRG1|FRG2|DUX4L7|DUX4L6|DUX4L5|DUX4L4|DUX4|DUX4L3|DUX4L2	ENSG00000109536|ENSG00000205097|ENSG00000258755|ENSG00000258697|ENSG00000259063|ENSG00000258834|ENSG00000258389|ENSG00000259034|ENSG00000259128	RP11-462G22.1|RP11-462G22.2|RNU1-51P|AF146191.4|AF250324.1|RP11-463J17.1|FRG1|MLLT10P2|AF146191.8|TUBB7P|RNA5SP174|RNA5SP175|DUX4L9|FRG2|RARRES2P4|AGGF1P1|CLUHP4|U85056.4|U85056.3|DUX4L8|DUX4L7|DUX4L6|DUX4L5|DUX4L4|DUX4|DUX4L3|DUX4L2	ENSG00000250739|ENSG00000272566|ENSG00000202215|ENSG00000245685|ENSG00000266024|ENSG00000250666|ENSG00000109536|ENSG00000249462|ENSG00000271307|ENSG00000251297|ENSG00000199572|ENSG00000201145|ENSG00000224807|ENSG00000205097|ENSG00000250053|ENSG00000214273|ENSG00000249003|ENSG00000221407|ENSG00000258475|ENSG00000250537|ENSG00000258755|ENSG00000258697|ENSG00000259063|ENSG00000258834|ENSG00000258389…
5	191401	1998701	372.466	0	0	28	66		LRRC14B|CCDC127|SDHA|PDCD6|AHRR|C5orf55|EXOC3|CTD-2228K2.5|SLC9A3|CEP72|TPPP|AC026740.1|ZDHHC11|ZDHHC11B|BRD9|TRIP13|RP11-661C8.3|NKD2|SLC12A7|SLC6A19|SLC6A18|TERT|CLPTM1L|SLC6A3|LPCAT1|MRPL36|NDUFS6|IRX4	ENSG00000185028|ENSG00000164366|ENSG00000073578|ENSG00000249915|ENSG00000063438|ENSG00000221990|ENSG00000180104|ENSG00000188242|ENSG00000066230|ENSG00000112877|ENSG00000171368|ENSG00000268885|ENSG00000188818|ENSG00000206077|ENSG00000028310|ENSG00000071539|ENSG00000250173|ENSG00000145506|ENSG00000113504|ENSG00000174358|ENSG00000164363|ENSG00000164362|ENSG00000049656|ENSG00000142319|ENSG00000153395…	LRRC14B|CTD-2083E4.7|CCDC127|CTD-2083E4.4|SDHA|CTD-2083E4.6|PDCD6|CTD-2083E4.5|AHRR|CTD-2228K2.2|CTD-2228K2.1|C5orf55|EXOC3|CTD-2228K2.5|CTD-2228K2.7|SLC9A3|RP11-310P5.2|MIR4456|RP11-310P5.1|CEP72|TPPP|AC026740.1|CTD-2589H19.6|ZDHHC11|ZDHHC11B|CTD-2589H19.4|SPCS2P3|BRD9|TRIP13|RP11-661C8.2|RP11-661C8.3|RP11-43F13.3|AC116351.1|AC116351.2|RP11-43F13.4|NKD2|SLC12A7|MIR4635|CTD-3080P12.3|SLC6A19|SLC6…	ENSG00000185028|ENSG00000261434|ENSG00000164366|ENSG00000260774|ENSG00000073578|ENSG00000248925|ENSG00000249915|ENSG00000250848|ENSG00000063438|ENSG00000214278|ENSG00000250645|ENSG00000221990|ENSG00000180104|ENSG00000188242|ENSG00000225138|ENSG00000066230|ENSG00000250385|ENSG00000264233|ENSG00000249650|ENSG00000112877|ENSG00000171368|ENSG00000268885|ENSG00000271781|ENSG00000188818|ENSG00000206077…
5	10344601	10348101	-25.7599	0	0	0	1				NA	NA
5	21504401	21576301	-22.2659	0	0	0	2				GUSBP1|RP11-360I2.1	ENSG00000183666|ENSG00000272130
5	24872801	24885801	-4.59484	0	0	0	1				RP11-730N24.2	ENSG00000250524
5	26289701	26319601	-90.3677	0	0	0	1				NA	NA
5	45876801	46405601	1979.57	0	0	0	1				CTD-2013M15.1	ENSG00000250122
5	50805301	50866601	-345.347	0	0	0	1				NA	NA
5	85615301	85675901	-162.32	0	0	0	2				CTC-261N6.3|CTC-261N6.1	ENSG00000248195|ENSG00000248363
5	86956001	86977901	-110.759	0	0	0	1				CTD-2316B1.1	ENSG00000249362
5	93209001	93252701	-128.038	0	0	1	1		FAM172A	ENSG00000113391	FAM172A	ENSG00000113391
5	99049501	99078801	-95.7337	0	0	0	1				NA	NA
5	100524601	100769701	-508.238	0	0	0	1				NA	NA
5	101328601	101343501	-50.4116	0	0	0	1				NA	NA
5	102219301	102249401	-45.7199	0	0	1	1		PAM	ENSG00000145730	PAM	ENSG00000145730
5	113955801	113984001	-29.153	0	0	0	1				RP11-492A10.1	ENSG00000246316
5	117457501	117491801	-353.577	0	0	0	1				CTD-3179P9.1	ENSG00000249797
6	61701	894901	-3671.9	0	1	4	17	IRF4	DUSP22|IRF4|EXOC2|HUS1B	ENSG00000112679|ENSG00000137265|ENSG00000112685|ENSG00000188996	RP1-24O22.5|OR4F1P|LINC00266-3|CICP18|RP3-416J7.1|RP3-416J7.4|RP3-416J7.5|DUSP22|IRF4|EXOC2|RP1-20B11.2|HUS1B|RP11-532F6.2|RP11-532F6.3|RP11-532F6.4|RP11-532F6.5|RP11-284J1.1	ENSG00000271530|ENSG00000220212|ENSG00000170590|ENSG00000217929|ENSG00000218577|ENSG00000263667|ENSG00000205653|ENSG00000112679|ENSG00000137265|ENSG00000112685|ENSG00000230433|ENSG00000188996|ENSG00000219712|ENSG00000272463|ENSG00000271727|ENSG00000271911|ENSG00000272485
6	5564101	8341601	-3287.84	0	0	16	50		FARS2|NRN1|F13A1|LY86|RREB1|SSR1|CAGE1|RIOK1|DSP|SNRNP48|BMP6|TXNDC5|BLOC1S5-TXNDC5|BLOC1S5|EEF1E1-BLOC1S5|EEF1E1	ENSG00000145982|ENSG00000124785|ENSG00000124491|ENSG00000112799|ENSG00000124782|ENSG00000124783|ENSG00000164304|ENSG00000124784|ENSG00000096696|ENSG00000168566|ENSG00000153162|ENSG00000239264|ENSG00000259040|ENSG00000188428|ENSG00000265818|ENSG00000124802	FARS2|HNRNPA1P37|RP1-256G22.2|RP1-182O16.1|RP1-182O16.2|RP3-380B8.4|RN7SL221P|PKMP5|NRN1|AL157775.1|F13A1|MIR5683|LY86-AS1|SNAPC5P1|CNN3P1|LY86|RP1-80N2.3|RP1-80N2.2|RP3-470L22.1|BTF3P7|RP3-429O6.1|RN7SL554P|RP11-556O15.1|snoU13|RREB1|RP11-405O10.2|Y_RNA|SSR1|RP11-69L16.4|CAGE1|RP11-69L16.3|RP11-69L16.5|RP11-69L16.6|RIOK1|HNRNPLP1|RP11-288G3.3|RP11-288G3.4|RP3-512B11.3|DSP|SNRNP48|RP3-336K20__B.2…	ENSG00000145982|ENSG00000218574|ENSG00000270174|ENSG00000217239|ENSG00000216360|ENSG00000233064|ENSG00000239472|ENSG00000215057|ENSG00000124785|ENSG00000264121|ENSG00000124491|ENSG00000263572|ENSG00000216863|ENSG00000241216|ENSG00000218868|ENSG00000112799|ENSG00000261211|ENSG00000226281|ENSG00000224532|ENSG00000219986|ENSG00000223342|ENSG00000240936|ENSG00000203498|ENSG00000251762|ENSG00000124782…
6	19039101	19051701	-225.268	0	0	0	1				NA	NA
6	32448701	32604101	-1461.73	0	0	3	5		HLA-DRB5|HLA-DRB1|HLA-DQA1	ENSG00000198502|ENSG00000196126|ENSG00000196735	HLA-DRB5|RNU1-61P|HLA-DRB6|HLA-DRB1|HLA-DQA1	ENSG00000198502|ENSG00000251916|ENSG00000229391|ENSG00000196126|ENSG00000196735
6	43584701	44653101	18803.3	0	1	21	33	HSP90AB1	POLH|GTPBP2|MAD2L1BP|RSPH9|MRPS18A|VEGFA|C6orf223|MRPL14|TMEM63B|CAPN11|SLC29A1|HSP90AB1|SLC35B2|NFKBIE|TMEM151B|RP11-444E17.6|TCTE1|AARS2|SPATS1|CDC5L|AL133262.1	ENSG00000170734|ENSG00000172432|ENSG00000124688|ENSG00000172426|ENSG00000096080|ENSG00000112715|ENSG00000181577|ENSG00000180992|ENSG00000137216|ENSG00000137225|ENSG00000112759|ENSG00000096384|ENSG00000157593|ENSG00000146232|ENSG00000178233|ENSG00000272442|ENSG00000146221|ENSG00000124608|ENSG00000249481|ENSG00000096401|ENSG00000267849	POLH|GTPBP2|MAD2L1BP|RSPH9|MRPS18A|RP1-261G23.4|RP1-261G23.5|VEGFA|RP1-261G23.7|RP11-344J7.2|RP5-1120P11.1|C6orf223|AL109615.1|RP5-1120P11.3|RP5-1120P11.4|MRPL14|TMEM63B|CAPN11|RP1-302G2.5|SLC29A1|HSP90AB1|SLC35B2|MIR4647|NFKBIE|TMEM151B|RP11-444E17.6|TCTE1|AARS2|SPATS1|CDC5L|AL133262.1|MIR4642|RP3-449H6.1	ENSG00000170734|ENSG00000172432|ENSG00000124688|ENSG00000172426|ENSG00000096080|ENSG00000218107|ENSG00000236961|ENSG00000112715|ENSG00000272114|ENSG00000223469|ENSG00000237686|ENSG00000181577|ENSG00000265518|ENSG00000231881|ENSG00000183239|ENSG00000180992|ENSG00000137216|ENSG00000137225|ENSG00000262179|ENSG00000112759|ENSG00000096384|ENSG00000157593|ENSG00000265700|ENSG00000146232|ENSG00000178233…
6	58721001	58780101	101.373	0	0	0	1				NA	NA
6	62119901	65208001	-3952.33	0	0	7	29		MTRNR2L9|KHDRBS2|FKBP1C|LGSN|PTP4A1|PHF3|EYS	ENSG00000255633|ENSG00000112232|ENSG00000198225|ENSG00000146166|ENSG00000112245|ENSG00000118482|ENSG00000188107	MTRNR2L9|RP1-240B8.3|KHDRBS2|RP11-448N11.1|RP11-448N11.2|RP11-448N11.3|AL589736.1|AL121931.1|AL590558.1|RP11-184C23.1|FKBP1C|SPTLC1P3|RP11-184C23.4|LGSN|RP3-407E4.2|RP3-407E4.3|RP3-407E4.4|EEF1B2P5|PTP4A1|RPL7AP34|RP5-1148A21.3|RP11-164N20.2|RPL9P18|PHF3|EYS|RP11-59D5__B.3|RP11-59D5__B.2|GCNT1P4|RP11-349P19.1	ENSG00000255633|ENSG00000250686|ENSG00000112232|ENSG00000216859|ENSG00000217067|ENSG00000262566|ENSG00000216072|ENSG00000264410|ENSG00000266682|ENSG00000217477|ENSG00000198225|ENSG00000219940|ENSG00000218520|ENSG00000146166|ENSG00000218617|ENSG00000218274|ENSG00000218048|ENSG00000225121|ENSG00000112245|ENSG00000213312|ENSG00000266680|ENSG00000262651|ENSG00000213309|ENSG00000118482|ENSG00000188107…
6	65678001	66066501	-716.453	0	0	1	4		EYS	ENSG00000188107	EYS|AL109922.1|AL109922.2|RP11-74E24.2	ENSG00000188107|ENSG00000221312|ENSG00000256352|ENSG00000214558
6	102467901	102521101	-288.21	0	0	1	1		GRIK2	ENSG00000164418	GRIK2	ENSG00000164418
6	106784301	108840801	49466.3	0	0	13	51		AIM1|RTN4IP1|QRSL1|C6orf203|BEND3|PDSS2|SOBP|SCML4|SEC63|OSTM1|NR2E1|SNX3|LACE1	ENSG00000112297|ENSG00000130347|ENSG00000130348|ENSG00000130349|ENSG00000178409|ENSG00000164494|ENSG00000112320|ENSG00000146285|ENSG00000025796|ENSG00000081087|ENSG00000112333|ENSG00000112335|ENSG00000135537	RP11-404H14.1|Y_RNA|RNA5SP211|Y_RNA|AIM1|RTN4IP1|RNU6-527P|QRSL1|RPL21P65|RP1-60O19.2|RP1-60O19.1|RNU6-117P|MIR587|C6orf203|BEND3|RNU6-1299P|PDSS2|AL591516.5|AL591516.3|AL591516.2|RPS24P12|AL591516.1|AL591516.4|AL590489.1|SOBP|RP1-67A8.3|SCML4|SEC63|RNU6-437P|RPL23AP50|RP1-191J18.66|RP1-191J18.65|SNORA73|MTHFD2P3|RPL3P7|RP1-111B22.3|OSTM1|Y_RNA|OSTM1-AS1|NR2E1|SNX3|snoU13|RP1-128O3.5|RNA5SP212|RP…	ENSG00000233941|ENSG00000207499|ENSG00000202386|ENSG00000200314|ENSG00000112297|ENSG00000130347|ENSG00000200295|ENSG00000130348|ENSG00000216977|ENSG00000229654|ENSG00000235142|ENSG00000202285|ENSG00000207577|ENSG00000130349|ENSG00000178409|ENSG00000252125|ENSG00000164494|ENSG00000214985|ENSG00000203384|ENSG00000203285|ENSG00000220237|ENSG00000203284|ENSG00000213167|ENSG00000203281|ENSG00000112320…
6	125101701	127613501	-2750.05	0	0	12	27		NKAIN2|RNF217|TPD52L1|HDDC2|HEY2|NCOA7|HINT3|TRMT11|CENPW|RSPO3|RNF146|ECHDC1	ENSG00000188580|ENSG00000146373|ENSG00000111907|ENSG00000111906|ENSG00000135547|ENSG00000111912|ENSG00000111911|ENSG00000066651|ENSG00000203760|ENSG00000146374|ENSG00000118518|ENSG00000093144	NKAIN2|RP11-510H23.1|RNF217|TPD52L1|HDDC2|RP11-735G4.1|RP11-138M12.1|RP11-624M8.1|RP1-293L8.2|HEY2|NCOA7|NCOA7-AS1|RN7SKP56|HINT3|RNA5SP216|TRMT11|RP11-527F13.1|PPP1R14BP5|CENPW|MIR588|RNU6-200P|VIMP1|PRELID1P1|RPS4XP9|RSPO3|RNF146|ECHDC1	ENSG00000188580|ENSG00000236548|ENSG00000146373|ENSG00000111907|ENSG00000111906|ENSG00000226409|ENSG00000228704|ENSG00000237742|ENSG00000224506|ENSG00000135547|ENSG00000111912|ENSG00000232131|ENSG00000222445|ENSG00000111911|ENSG00000251920|ENSG00000066651|ENSG00000231842|ENSG00000213133|ENSG00000203760|ENSG00000207632|ENSG00000201613|ENSG00000220548|ENSG00000217325|ENSG00000217404|ENSG00000146374…
6	162272701	164169001	-7932.19	0	0	4	12		PARK2|PACRG|AL078585.1|QKI	ENSG00000185345|ENSG00000112530|ENSG00000225683|ENSG00000112531	PARK2|KRT8P44|PACRG|RP11-157L10.1|RP1-257A15.1|AL078585.1|snoU13|RP3-495O10.1|CAHM|QKI|RP5-826L7.1|RP1-230L10.1	ENSG00000185345|ENSG00000227913|ENSG00000112530|ENSG00000217557|ENSG00000225437|ENSG00000225683|ENSG00000239136|ENSG00000217514|ENSG00000270419|ENSG00000112531|ENSG00000228692|ENSG00000235538
6	170965101	171041901	1028.62	0	0	0	2				XX-C2158C12.1|XX-C2158C12.2	ENSG00000234986|ENSG00000213863
7	9901	44001	-61.8012	0	0	0	1				NA	NA
7	5946201	6020201	-876.829	0	1	3	3	PMS2	CCZ1|RSPH10B|PMS2	ENSG00000122674|ENSG00000155026|ENSG00000122512	CCZ1|RSPH10B|PMS2	ENSG00000122674|ENSG00000155026|ENSG00000122512
7	8574401	8878701	-269.082	0	0	1	1		NXPH1	ENSG00000122584	NXPH1	ENSG00000122584
7	9615001	9812701	-290.242	0	0	0	5				AC079756.1|GAPDHP68|AC096553.5|AC060834.2|AC060834.3	ENSG00000264766|ENSG00000233876|ENSG00000271077|ENSG00000197320|ENSG00000234710
7	11115801	11236901	-131.634	0	0	1	2		PHF14	ENSG00000106443	PHF14|AC004538.3	ENSG00000106443|ENSG00000230333
7	20316401	20323501	-54.6595	0	0	0	1				NA	NA
7	44985701	47607101	-2241.84	0	0	11	44		MYO1G|CCM2|NACAD|TBRG4|RAMP3|ADCY1|AC096582.1|IGFBP1|IGFBP3|AC011294.3|TNS3	ENSG00000136286|ENSG00000136280|ENSG00000136274|ENSG00000136270|ENSG00000122679|ENSG00000164742|ENSG00000267988|ENSG00000146678|ENSG00000146674|ENSG00000233539|ENSG00000136205	RP4-647J21.1|MYO1G|SNHG15|CCM2|NACAD|TBRG4|SNORA5A|SNORA5C|SNORA5B|RAMP3|ELK1P1|AC073325.1|AC073325.2|ADCY1|SEPT7P2|AC096582.7|RNU6-241P|RP11-638I8.1|CICP20|AC096582.8|AC096582.9|RNU6-326P|AC096582.1|IGFBP1|IGFBP3|AC073115.6|RNU7-76P|AC073115.7|FTLP15|TTC4P1|AC023669.2|AC023669.1|AC092657.2|AC004869.3|AC004869.2|HMGN1P19|AC011294.3|EPS15P1|AC004901.1|AC004870.4|AC004870.3|MRPL42P4|AC004870.5|TNS3	ENSG00000260997|ENSG00000136286|ENSG00000232956|ENSG00000136280|ENSG00000136274|ENSG00000136270|ENSG00000206838|ENSG00000201772|ENSG00000200656|ENSG00000122679|ENSG00000234359|ENSG00000225537|ENSG00000226999|ENSG00000164742|ENSG00000214765|ENSG00000234536|ENSG00000212450|ENSG00000272556|ENSG00000235955|ENSG00000226838|ENSG00000251378|ENSG00000202350|ENSG00000267988|ENSG00000146678|ENSG00000146674…
7	50113501	50301701	-139.901	0	0	2	4		ZPBP|C7orf72	ENSG00000042813|ENSG00000164500	ZPBP|C7orf72|AC020743.2|AC020743.3	ENSG00000042813|ENSG00000164500|ENSG00000228005|ENSG00000231681
7	53982101	56449401	504208	0	1	16	63	EGFR	VSTM2A|SEC61G|EGFR|LANCL2|VOPP1|SEPT14|MRPS17|ZNF713|GBAS|MRPS17|PSPH|CCT6A|SUMF2|PHKG1|CHCHD2|NUPR1L	ENSG00000170419|ENSG00000132432|ENSG00000146648|ENSG00000132434|ENSG00000154978|ENSG00000154997|ENSG00000249773|ENSG00000178665|ENSG00000146729|ENSG00000239789|ENSG00000146733|ENSG00000146731|ENSG00000129103|ENSG00000164776|ENSG00000106153|ENSG00000185290	RP11-806J6.1|RP11-436F9.1|snoU13|SLC25A5P3|VSTM2A|GS1-18A18.1|GS1-18A18.2|RNU6-1125P|RPL31P35|SEC61G|RP11-745C15.2|SNORA73|RP4-791C19.1|EGFR|EGFR-AS1|RP11-339F13.2|CALM1P2|RP11-775L16.1|LANCL2|VOPP1|RP11-310H4.1|RP11-310H4.2|RP11-310H4.3|CDC42P2|TUBBP6|RP11-310H4.6|FKBP9L|RNU6-389P|SUMO2P3|CICP11|PSPHP1|RNU6-1126P|SEPT14|RP11-419M24.2|CICP12|RP11-419M24.1|RP11-419M24.5|RP11-419M24.4|MRPS17|ZNF713…	ENSG00000238131|ENSG00000231427|ENSG00000238354|ENSG00000213673|ENSG00000170419|ENSG00000224223|ENSG00000228735|ENSG00000200471|ENSG00000232612|ENSG00000132432|ENSG00000234707|ENSG00000252054|ENSG00000218586|ENSG00000146648|ENSG00000224057|ENSG00000237210|ENSG00000230564|ENSG00000230936|ENSG00000132434|ENSG00000154978|ENSG00000223475|ENSG00000233977|ENSG00000231394|ENSG00000234844|ENSG00000235207…
7	61054301	62837301	-3236.09	0	0	1	23		AC006455.1	ENSG00000230000	RP11-715L17.1|RNU6-417P|RP11-196D18.1|RP11-196D18.2|AC069285.1|ZNF90P3|RP11-196D18.4|RP11-196D18.5|snoU2_19|RP11-373D7.1|PHKG1P1|RP5-905H7.3|SEPT7P4|RP5-905H7.4|ZNF733P|RP5-905H7.9|RP5-905H7.5|RP5-905H7.6|AC006455.1|RP5-905H7.10|RP5-905H7.7|RP5-905H7.8|VN1R31P	ENSG00000233918|ENSG00000207443|ENSG00000227148|ENSG00000233454|ENSG00000265865|ENSG00000233782|ENSG00000234312|ENSG00000231523|ENSG00000199231|ENSG00000237572|ENSG00000226075|ENSG00000244550|ENSG00000240651|ENSG00000236638|ENSG00000185037|ENSG00000226587|ENSG00000227298|ENSG00000232165|ENSG00000230000|ENSG00000227545|ENSG00000227923|ENSG00000229301|ENSG00000236284
7	64567801	64690001	-72.531	0	0	0	1				INTS4L1	ENSG00000164669
7	74248501	75034501	-316.995	0	0	7	34		GTF2IRD2|GATSL1|WBSCR16|GTF2IRD2B|GATSL2|AC006014.1|TRIM73	ENSG00000196275|ENSG00000183086|ENSG00000174374|ENSG00000174428|ENSG00000198750|ENSG00000268891|ENSG00000178809	STAG3L2|GTF2IRD2|PMS2P5|Y_RNA|AC004166.6|GATSL1|WBSCR16|GTF2IRD2B|NCF1C|GTF2IP1|PHBP6|AC138783.13|AC138783.11|AC138783.12|Y_RNA|AC118138.2|GATSL2|AC004878.2|AC004878.7|AC004878.8|PMS2P2|AC004878.5|PMS2P10|Y_RNA|AC004878.6|AC004878.3|Y_RNA|AC006014.10|Y_RNA|STAG3L1|AC006014.1|Y_RNA|AC006014.8|TRIM73	ENSG00000160828|ENSG00000196275|ENSG00000123965|ENSG00000239069|ENSG00000184616|ENSG00000183086|ENSG00000174374|ENSG00000174428|ENSG00000165178|ENSG00000232561|ENSG00000223981|ENSG00000231091|ENSG00000205509|ENSG00000189011|ENSG00000202021|ENSG00000230195|ENSG00000198750|ENSG00000224804|ENSG00000249595|ENSG00000254977|ENSG00000174368|ENSG00000205508|ENSG00000188073|ENSG00000199641|ENSG00000205506…
7	76143301	76170801	-754.041	0	0	1	5		UPK3B	ENSG00000243566	UPK3B|AC004980.8|Y_RNA|AC004980.9|AC004980.11	ENSG00000243566|ENSG00000250778|ENSG00000238560|ENSG00000230305|ENSG00000185040
7	83990201	84298601	-135.282	0	0	1	4		SEMA3A	ENSG00000075213	SEMA3A|RPL7P30|AC003984.1|AC092022.1	ENSG00000075213|ENSG00000227982|ENSG00000235139|ENSG00000265050
7	85173301	85335801	-71.642	0	0	0	1				AC092013.1	ENSG00000227785
7	87459501	87474601	-43.764	0	0	2	2		RUNDC3B|SLC25A40	ENSG00000105784|ENSG00000075303	RUNDC3B|SLC25A40	ENSG00000105784|ENSG00000075303
7	91140201	92642101	30024.2	0	2	12	25	AKAP9|CDK6	MTERF|AKAP9|CYP51A1|LRRD1|KRIT1|ANKIB1|GATAD1|ERVW-1|PEX1|RBM48|FAM133B|CDK6	ENSG00000127989|ENSG00000127914|ENSG00000001630|ENSG00000240720|ENSG00000001631|ENSG00000001629|ENSG00000157259|ENSG00000242950|ENSG00000127980|ENSG00000127993|ENSG00000234545|ENSG00000105810	RP11-115N4.1|RP11-142A5.1|CTB-111F10.1|MTERF|AKAP9|CYP51A1|LRRD1|CTB-161K23.1|KRIT1|AC000120.7|Y_RNA|MIR1285-1|ANKIB1|TMBIM7P|CTB-10G5.1|GATAD1|AC007566.10|ERVW-1|PEX1|RBM48|FAM133B|CDK6|RNU6-10P|AC002454.1|RN7SL7P	ENSG00000243144|ENSG00000235450|ENSG00000223665|ENSG00000127989|ENSG00000127914|ENSG00000001630|ENSG00000240720|ENSG00000188693|ENSG00000001631|ENSG00000243107|ENSG00000200769|ENSG00000221520|ENSG00000001629|ENSG00000230927|ENSG00000270453|ENSG00000157259|ENSG00000244055|ENSG00000242950|ENSG00000127980|ENSG00000127993|ENSG00000234545|ENSG00000105810|ENSG00000206763|ENSG00000237819|ENSG00000266794
7	112435701	112438401	-62.9306	0	0	0	1				NA	NA
7	112886001	112966701	-42.8462	0	0	0	1				NA	NA
7	118552301	118897101	-146.521	0	0	0	2				RP11-533K11.1|RP11-500M10.1	ENSG00000230520|ENSG00000270516
7	119655801	119670301	-59.0589	0	0	0	1				NA	NA
7	126044701	126108701	-357.038	0	0	1	2		GRM8	ENSG00000179603	AC000370.2|GRM8	ENSG00000241921|ENSG00000179603
7	141741101	141791101	-87.3084	0	0	1	1		MGAM	ENSG00000257335	MGAM	ENSG00000257335
7	142475701	142486201	-110.291	0	0	0	1				PRSS3P2	ENSG00000250606
7	143013101	144069701	-818.483	0	0	25	57		CLCN1|FAM131B|ZYX|EPHA1|TAS2R60|TAS2R41|CTAGE15|FAM115C|CTAGE6|FAM115A|OR2F2|OR2F1|OR6B1|OR2A5|OR2A25|OR2A12|OR2A2|OR2A14|CTAGE4|ARHGEF35|OR2A42|OR2A7|CTAGE8|OR2A1|ARHGEF5	ENSG00000188037|ENSG00000159784|ENSG00000159840|ENSG00000146904|ENSG00000185899|ENSG00000221855|ENSG00000271079|ENSG00000170379|ENSG00000271321|ENSG00000198420|ENSG00000221910|ENSG00000213215|ENSG00000221813|ENSG00000221836|ENSG00000221933|ENSG00000221858|ENSG00000221989|ENSG00000221938|ENSG00000225932|ENSG00000213214|ENSG00000212807|ENSG00000243896|ENSG00000244693|ENSG00000221970|ENSG00000050327	CLCN1|FAM131B|RP11-563K23.1|AC093673.5|ZYX|EPHA1|EPHA1-AS1|TAS2R62P|TAS2R60|TAS2R41|OR2R1P|OR10AC1P|AC073264.10|PAICSP5|CTAGE15|CTAGE15|RNU6-162P|AC073264.6|FAM115B|FAM115C|FAM115D|RP11-61L23.2|RNU6-267P|CTAGE6|PAICSP6|RP11-307I2.1|FAM115A|OR2F2|RP4-669B10.3|OR2F1|RP4-669B10.6|OR2Q1P|SLC16A1P1|OR6B1|OR2A5|OR2A25|OR2A41P|OR2A12|OR2A2|OR2A15P|OR2A14|OR2A13P|OR2A3P|OR2AO1P|AC004889.1|CTAGE4|ARHGEF35…	ENSG00000188037|ENSG00000159784|ENSG00000272619|ENSG00000232533|ENSG00000159840|ENSG00000146904|ENSG00000229153|ENSG00000234066|ENSG00000185899|ENSG00000221855|ENSG00000236853|ENSG00000176510|ENSG00000229977|ENSG00000229877|ENSG00000176227|ENSG00000271079|ENSG00000252037|ENSG00000230556|ENSG00000223459|ENSG00000170379|ENSG00000159860|ENSG00000253882|ENSG00000252523|ENSG00000271321|ENSG00000241136…
7	150567001	150811601	6106.45	0	0	10	12		KCNH2|NOS3|ATG9B|ABCB8|ASIC3|CDK5|SLC4A2|FASTK|TMUB1|AGAP3	ENSG00000055118|ENSG00000164867|ENSG00000181652|ENSG00000197150|ENSG00000213199|ENSG00000164885|ENSG00000164889|ENSG00000164896|ENSG00000164897|ENSG00000133612	KCNH2|NOS3|ATG9B|ABCB8|RP11-148K1.10|ASIC3|CDK5|SLC4A2|RP11-148K1.12|FASTK|TMUB1|AGAP3	ENSG00000055118|ENSG00000164867|ENSG00000181652|ENSG00000197150|ENSG00000243433|ENSG00000213199|ENSG00000164885|ENSG00000164889|ENSG00000244151|ENSG00000164896|ENSG00000164897|ENSG00000133612
7	151462801	152140001	-401.257	0	1	4	18	KMT2C	PRKAG2|GALNTL5|GALNT11|KMT2C	ENSG00000106617|ENSG00000106648|ENSG00000178234|ENSG00000055609	PRKAG2|RP13-452N2.1|PRKAG2-AS1|RNU6-604P|Y_RNA|RP11-796I2.1|GALNTL5|GALNT11|snoU13|RP5-981O7.2|YBX1P4|KMT2C|RP11-208G20.3|RP11-208G20.2|SEPT7P6|Y_RNA|FABP5P3|AC005631.1	ENSG00000106617|ENSG00000242048|ENSG00000239911|ENSG00000212219|ENSG00000222941|ENSG00000227562|ENSG00000106648|ENSG00000178234|ENSG00000239045|ENSG00000229591|ENSG00000213188|ENSG00000055609|ENSG00000270405|ENSG00000204894|ENSG00000241007|ENSG00000253088|ENSG00000241735|ENSG00000221454
7	153749801	156394701	-4123.94	0	0	15	35		DPP6|PAXIP1-AS2|PAXIP1|HTR5A-AS1|HTR5A|AC099552.4|INSIG1|BLACE|AC008060.7|EN2|CNPY1|AC009403.2|RBM33|SHH|AC021218.2	ENSG00000130226|ENSG00000214106|ENSG00000157212|ENSG00000220575|ENSG00000157219|ENSG00000217825|ENSG00000186480|ENSG00000204960|ENSG00000218672|ENSG00000164778|ENSG00000146910|ENSG00000216895|ENSG00000184863|ENSG00000164690|ENSG00000204876	DPP6|AC006019.3|AC006019.4|RP11-476H24.1|PAXIP1-AS2|PAXIP1|RP11-5C23.1|RP11-5C23.2|PAXIP1-AS1|HTR5A-AS1|HTR5A|AC092628.3|RN7SKP280|AC099552.4|AC099552.3|AC099552.2|AC144652.1|INSIG1|BLACE|AC008060.7|RP5-912I13.1|AC008060.8|EN2|CNPY1|AC008060.5|AC009403.2|RBM33|SHH|AC104133.1|AC021218.2|Y_RNA|RP11-362B23.1|AC073133.2|AC073133.1|LINC01006	ENSG00000130226|ENSG00000203335|ENSG00000233363|ENSG00000236408|ENSG00000214106|ENSG00000157212|ENSG00000272760|ENSG00000273183|ENSG00000273344|ENSG00000220575|ENSG00000157219|ENSG00000228806|ENSG00000201066|ENSG00000217825|ENSG00000228521|ENSG00000225612|ENSG00000273117|ENSG00000186480|ENSG00000204960|ENSG00000218672|ENSG00000260426|ENSG00000236544|ENSG00000164778|ENSG00000146910|ENSG00000227365…
8	10001	537601	-1190.75	0	0	6	20		AC144568.2|OR4F21|RP11-585F1.10|ZNF596|FBXO25|TDRP	ENSG00000253896|ENSG00000176269|ENSG00000250210|ENSG00000172748|ENSG00000147364|ENSG00000180190	AC144568.4|AC144568.2|RP11-585F1.8|WBP1LP3|OR4F21|RP11-585F1.10|RP11-585F1.2|RP11-585F1.6|RPL23AP53|ZNF596|RP5-855D21.3|RP5-855D21.1|RP5-855D21.2|RP11-63E5.1|RP11-63E5.6|FAM87A|FBXO25|RP11-91J19.3|RP11-91J19.4|TDRP	ENSG00000253620|ENSG00000253896|ENSG00000254193|ENSG00000253612|ENSG00000176269|ENSG00000250210|ENSG00000255464|ENSG00000253166|ENSG00000223508|ENSG00000172748|ENSG00000272812|ENSG00000272240|ENSG00000273402|ENSG00000254104|ENSG00000249868|ENSG00000182366|ENSG00000147364|ENSG00000272293|ENSG00000272005|ENSG00000180190
8	1902201	2776501	-3727.91	0	0	3	12		ARHGEF10|KBTBD11|MYOM2	ENSG00000104728|ENSG00000176595|ENSG00000036448	ARHGEF10|KBTBD11-OT1|RP11-439C15.4|KBTBD11|RP11-439C15.5|RP11-1049H7.2|MYOM2|AC133633.2|AC133633.1|RP11-378A12.1|RP11-134O21.1|GS1-57L11.1	ENSG00000104728|ENSG00000253696|ENSG00000253764|ENSG00000176595|ENSG00000270988|ENSG00000253805|ENSG00000036448|ENSG00000253444|ENSG00000253855|ENSG00000249694|ENSG00000254319|ENSG00000253853
8	11891201	12278601	-419.58	0	0	5	29		DEFB130|ZNF705D|USP17L2|FAM86B1|DEFB130	ENSG00000233050|ENSG00000215343|ENSG00000223443|ENSG00000186523|ENSG00000232948	OR7E160P|RP11-1236K1.11|DEFB130|RNA5SP253|DEFB108P3|ZNF705D|FAM66D|RP11-1236K1.8|USP17L7|USP17L2|DEFB109P3|FAM90A2P|ALG1L11P|AC145124.1|FAM86B1|FAM85A|ENPP7P12|ABC12-47043100G14.2|DEFB130|RNA5SP254|DEFB108P4|ZNF705C|FAM66A|RP11-351I21.7|RP11-351I21.6|DEFB109P1|LINC00965|FAM90A25P|ALG1L12P	ENSG00000254817|ENSG00000254700|ENSG00000233050|ENSG00000252029|ENSG00000255544|ENSG00000215343|ENSG00000255052|ENSG00000254923|ENSG00000226430|ENSG00000223443|ENSG00000254866|ENSG00000205879|ENSG00000249889|ENSG00000266637|ENSG00000186523|ENSG00000255495|ENSG00000254527|ENSG00000237215|ENSG00000232948|ENSG00000252535|ENSG00000254623|ENSG00000215339|ENSG00000227888|ENSG00000254423|ENSG00000255556…
8	12924901	15085701	-2183.58	0	0	3	23		DLC1|C8orf48|SGCZ	ENSG00000164741|ENSG00000164743|ENSG00000185053	DLC1|Y_RNA|RP11-10C8.2|MTND4P7|RNA5SP255|RP11-145O15.3|C8orf48|RP11-145O15.2|RP11-436P7.1|RP11-436P7.2|RP11-480O10.1|RP11-480O10.2|RP11-510I21.1|SGCZ|RP11-3G21.1|RP11-138H14.1|RNU7-153P|Y_RNA|RNU6-397P|AC021760.1|RP11-776K3.1|MIR383|CTD-2023J5.1	ENSG00000164741|ENSG00000200630|ENSG00000253932|ENSG00000253257|ENSG00000252179|ENSG00000255069|ENSG00000164743|ENSG00000254491|ENSG00000255457|ENSG00000255413|ENSG00000254753|ENSG00000254425|ENSG00000255437|ENSG00000185053|ENSG00000254575|ENSG00000214366|ENSG00000252264|ENSG00000206950|ENSG00000252035|ENSG00000263415|ENSG00000255365|ENSG00000199127|ENSG00000255076
8	39227701	39556101	-2247.84	0	0	1	6		ADAM18	ENSG00000168619	ADAM5|ADAM3A|RP11-122L4.1|AC123767.1|CTD-2024D23.1|ADAM18	ENSG00000196115|ENSG00000197475|ENSG00000254067|ENSG00000252176|ENSG00000254082|ENSG00000168619
8	43027601	43838801	1316.54	0	0	1	27		HGSNAT	ENSG00000165102	HGSNAT|VN1R46P|RP11-726G23.2|RP11-726G23.11|RP11-359P18.2|RP11-726G23.3|AFG3L2P1|RP11-726G23.7|RP11-726G23.10|RP11-726G23.8|POTEA|RNU6-104P|RP11-726G23.12|AC022616.1|RP11-726G23.6|U3|RN7SKP41|RP11-359P18.1|RP11-359P18.7|RP11-359P18.8|SNX18P27|RP11-359P18.5|CYP4F44P|RP11-359P18.6|AC134698.1|RP11-643N23.2|RP11-643N23.1	ENSG00000165102|ENSG00000253611|ENSG00000253884|ENSG00000255166|ENSG00000253312|ENSG00000253186|ENSG00000253606|ENSG00000253486|ENSG00000234713|ENSG00000253707|ENSG00000188877|ENSG00000238509|ENSG00000255497|ENSG00000264094|ENSG00000254342|ENSG00000201329|ENSG00000222630|ENSG00000250637|ENSG00000254069|ENSG00000253319|ENSG00000253418|ENSG00000254145|ENSG00000253748|ENSG00000253195|ENSG00000221295…
8	78253801	78594201	-453.755	0	0	0	1				RP11-38H17.1	ENSG00000254366
8	113894801	114442701	-324.717	0	0	1	3		CSMD3	ENSG00000164796	CSMD3|RP11-709P2.1|AC107890.1	ENSG00000164796|ENSG00000227514|ENSG00000221610
8	115096801	115116901	-354.931	0	0	0	1				NA	NA
8	120153801	120373401	-506.481	0	0	1	2		MAL2	ENSG00000147676	MAL2|RP11-4K16.2	ENSG00000147676|ENSG00000253972
8	144497401	145861701	343.096	0	1	59	98	RECQL4	MAFA|ZC3H3|GSDMD|MROH6|NAPRT1|EEF1D|TIGD5|PYCRL|TSTA3|ZNF623|ZNF707|CCDC166|MAPK15|FAM83H|SCRIB|PUF60|NRBP2|EPPK1|PLEC|PARP10|GRINA|SPATC1|OPLAH|EXOSC4|GPAA1|CYC1|SHARPIN|MAF1|KIAA1875|FAM203A|MROH1|KM-PA-2|SCXB|FAM203B|BOP1|SCXA|HSF1|DGAT1|SCRT1|TMEM249|GS1-393G12.13|SLC52A2|FBXL6|ADCK5|CPSF1|SLC39A4|VPS28|TONSL|CYHR1|KIFC2|FOXH1|PPP1R16A|GPT|MFSD3|RECQL4|LRRC14|LRRC24|C8orf82|ARHGAP39	ENSG00000182759|ENSG00000014164|ENSG00000104518|ENSG00000204839|ENSG00000147813|ENSG00000104529|ENSG00000179886|ENSG00000104524|ENSG00000104522|ENSG00000183309|ENSG00000181135|ENSG00000255181|ENSG00000181085|ENSG00000180921|ENSG00000180900|ENSG00000179950|ENSG00000185189|ENSG00000227184|ENSG00000178209|ENSG00000178685|ENSG00000178719|ENSG00000186583|ENSG00000178814|ENSG00000178896|ENSG00000197858…	RP11-909N17.2|RP11-909N17.3|MAFA|ZC3H3|RP11-661A12.5|7SK|GSDMD|MROH6|RP11-661A12.9|NAPRT1|RP11-661A12.7|EEF1D|TIGD5|RP11-661A12.14|PYCRL|TSTA3|RP11-661A12.12|ZNF623|RNU7-109P|ZNF707|RP11-429J17.2|CCDC166|RP11-429J17.4|MAPK15|RP11-429J17.5|FAM83H|MIR4664|FAM83H-AS1|RP11-429J17.7|RP11-429J17.8|SCRIB|MIR937|PUF60|RP11-299M14.2|NRBP2|AC105049.1|EPPK1|PLEC|MIR661|PARP10|GRINA|SPATC1|CTD-3065J16.6|OPLA…	ENSG00000253931|ENSG00000254338|ENSG00000182759|ENSG00000014164|ENSG00000254859|ENSG00000254144|ENSG00000104518|ENSG00000204839|ENSG00000255050|ENSG00000147813|ENSG00000254741|ENSG00000104529|ENSG00000179886|ENSG00000271912|ENSG00000104524|ENSG00000104522|ENSG00000254812|ENSG00000183309|ENSG00000252075|ENSG00000181135|ENSG00000181097|ENSG00000255181|ENSG00000254574|ENSG00000181085|ENSG00000254548…
9	4988501	5256601	-293.861	0	1	4	17	JAK2	JAK2|AL161450.1|INSL6|INSL4	ENSG00000096968|ENSG00000268155|ENSG00000120210|ENSG00000120211	JAK2|RP11-39K24.2|AL161450.1|RP11-39K24.9|MTND6P5|MTND1P11|RP11-39K24.4|RP11-39K24.14|RP11-39K24.12|RP11-39K24.13|MTND4P14|MTND5P14|RP11-39K24.7|IGHEP2|INSL6|RP11-140C18.2|INSL4	ENSG00000096968|ENSG00000234534|ENSG00000268155|ENSG00000182347|ENSG00000227730|ENSG00000228166|ENSG00000224083|ENSG00000235917|ENSG00000228097|ENSG00000237711|ENSG00000236254|ENSG00000230225|ENSG00000236567|ENSG00000254017|ENSG00000120210|ENSG00000237553|ENSG00000120211
9	15814701	15929701	-57.7705	0	0	1	1		CCDC171	ENSG00000164989	CCDC171	ENSG00000164989
9	19626001	29431601	-156931	0	2	40	117	MLLT3|CDKN2A	SLC24A2|MLLT3|FOCAD|PTPLAD2|IFNB1|IFNW1|IFNA21|IFNA4|IFNA7|IFNA10|IFNA16|IFNA17|IFNA14|IFNA5|KLHL9|IFNA6|IFNA13|IFNA2|IFNA8|IFNA1|IFNE|MTAP|RP11-145E5.5|C9orf53|CDKN2A|CDKN2B|DMRTA1|ELAVL2|IZUMO3|TUSC1|CAAP1|PLAA|IFT74|LRRC19|TEK|EQTN|MOB3B|IFNK|C9orf72|LINGO2	ENSG00000155886|ENSG00000171843|ENSG00000188352|ENSG00000188921|ENSG00000171855|ENSG00000177047|ENSG00000137080|ENSG00000236637|ENSG00000214042|ENSG00000186803|ENSG00000147885|ENSG00000234829|ENSG00000228083|ENSG00000147873|ENSG00000198642|ENSG00000120235|ENSG00000233816|ENSG00000188379|ENSG00000120242|ENSG00000197919|ENSG00000184995|ENSG00000099810|ENSG00000264545|ENSG00000224854|ENSG00000147889…	SLC24A2|RP11-252O2.2|AL158077.1|RP11-378I6.1|RP11-378I6.2|AL512635.1|RP11-15P13.1|MLLT3|MIR4473|RNU4-26P|MIR4474|RP11-73E6.2|AL163193.1|FOCAD|RP11-4E23.2|MIR491|SNORA30|PTPLAD2|IFNNP1|IFNB1|IFNWP4|IFNW1|Y_RNA|IFNA21|IFNWP15|IFNA4|IFNWP9|IFNA7|IFNA10|IFNWP18|IFNA16|IFNA17|IFNWP5|IFNA14|IFNA22P|IFNA5|IFNA20P|KLHL9|IFNA6|IFNA13|IFNA2|RP11-354P17.15|IFNA11P|IFNA12P|IFNA8|IFNWP2|IFNA1|IFNWP19|MIR31HG|…	ENSG00000155886|ENSG00000232158|ENSG00000266224|ENSG00000261402|ENSG00000270712|ENSG00000221744|ENSG00000237434|ENSG00000171843|ENSG00000263790|ENSG00000222202|ENSG00000264941|ENSG00000237088|ENSG00000252324|ENSG00000188352|ENSG00000227071|ENSG00000207609|ENSG00000202189|ENSG00000188921|ENSG00000230208|ENSG00000171855|ENSG00000225027|ENSG00000177047|ENSG00000199635|ENSG00000137080|ENSG00000232281…
9	34274301	35276701	3760.65	0	1	30	48	FANCG	KIF24|NUDT2|KIAA1161|C9orf24|FAM219A|DNAI1|ENHO|CNTFR|RPP25L|DCTN3|ARID3C|SIGMAR1|GALT|GALT|IL11RA|CCL27|RP11-195F19.5|CCL19|CCL21|FAM205A|KIAA1045|DNAJB5|C9orf131|FLJ00273|VCP|FANCG|PIGO|STOML2|FAM214B|UNC13B	ENSG00000186638|ENSG00000164978|ENSG00000164976|ENSG00000164972|ENSG00000164970|ENSG00000122735|ENSG00000168913|ENSG00000122756|ENSG00000164967|ENSG00000137100|ENSG00000205143|ENSG00000147955|ENSG00000213930|ENSG00000258728|ENSG00000137070|ENSG00000213927|ENSG00000187186|ENSG00000172724|ENSG00000137077|ENSG00000205108|ENSG00000122733|ENSG00000137094|ENSG00000174038|ENSG00000269510|ENSG00000165280…	KIF24|RNU2-50P|AL353662.4|SERPINH1P1|NUDT2|KIAA1161|C9orf24|Y_RNA|FAM219A|DNAI1|RN7SKP24|ENHO|RP11-296L22.8|RP11-296L22.7|CNTFR|CNTFR-AS1|RPP25L|DCTN3|ARID3C|SIGMAR1|GALT|GALT|IL11RA|CCL27|RP11-195F19.30|RP11-195F19.5|RP11-195F19.9|CCL19|CCL21|FAM205A|FAM205B|FAM205CP|GLULP4|YWHAZP6|KIAA1045|DNAJB5|SYF2P2|C9orf131|FLJ00273|RN7SL338P|VCP|FANCG|PIGO|RP11-182N22.8|STOML2|FAM214B|RP11-182N22.7|UNC13B	ENSG00000186638|ENSG00000222426|ENSG00000266881|ENSG00000229207|ENSG00000164978|ENSG00000164976|ENSG00000164972|ENSG00000207032|ENSG00000164970|ENSG00000122735|ENSG00000251697|ENSG00000168913|ENSG00000230729|ENSG00000232983|ENSG00000122756|ENSG00000237159|ENSG00000164967|ENSG00000137100|ENSG00000205143|ENSG00000147955|ENSG00000213930|ENSG00000258728|ENSG00000137070|ENSG00000213927|ENSG00000261215…
9	43641801	44362801	-529.77	0	0	2	18		CNTNAP3B|BX088651.2	ENSG00000154529|ENSG00000268708	CNTNAP3B|RN7SL343P|RP11-24B13.2|RP11-24B13.1|CNN2P4|CR848007.5|CYP4F60P|SNX18P5|CR848007.2|ANKRD20A7P|RNU6-599P|MEP1AP4|BX649563.4|RP11-175I6.5|BX005214.1|BX088651.2|RP11-475I24.7|RP11-475I24.1	ENSG00000154529|ENSG00000266425|ENSG00000270909|ENSG00000237207|ENSG00000213816|ENSG00000229079|ENSG00000230635|ENSG00000229146|ENSG00000170165|ENSG00000236816|ENSG00000238529|ENSG00000224537|ENSG00000204818|ENSG00000233424|ENSG00000216829|ENSG00000268708|ENSG00000230245|ENSG00000204816
9	65467801	65775001	-193.113	0	0	1	6		SPATA31A7	ENSG00000234734	RP11-101E5.1|FAM74A4|RP11-101E5.2|SPATA31A7|RP11-203I2.1|RP11-237M21.1	ENSG00000203372|ENSG00000229746|ENSG00000235496|ENSG00000234734|ENSG00000237792|ENSG00000231379
9	66115101	66456701	-407.788	0	0	0	6				RP11-459O16.1|CNN2P5|RP11-459O16.3|CYP4F61P|SNX18P6|RP11-459O16.7	ENSG00000237869|ENSG00000233414|ENSG00000233171|ENSG00000235327|ENSG00000234430|ENSG00000235003
9	66767201	67031101	-66.4534	0	0	0	8				RP11-318K12.3|AL353626.1|AL353626.2|RP11-350D23.4|RP11-381O7.4|RP11-381O7.6|BMS1P9|RP11-381O7.3	ENSG00000270092|ENSG00000238638|ENSG00000264898|ENSG00000244081|ENSG00000235355|ENSG00000234320|ENSG00000198312|ENSG00000182021
9	69599101	70113101	-129.22	0	0	1	11		AL445665.1	ENSG00000176134	AQP7P2|AL445665.1|BMS1P11|RP11-250H24.6|IGKV1OR-2|AL359955.1|RP11-460N11.3|RP11-460N11.2|AC125634.1|RNU6-1293P|BMS1P12	ENSG00000181997|ENSG00000176134|ENSG00000225883|ENSG00000235932|ENSG00000156755|ENSG00000239028|ENSG00000271225|ENSG00000197550|ENSG00000223602|ENSG00000206804|ENSG00000224599
9	75955901	76321401	-395.743	0	0	0	3				RP11-404E6.1|RP11-128I7.1|RP11-549A6.1	ENSG00000221844|ENSG00000232590|ENSG00000236701
9	104256201	104260701	-26.6295	0	0	1	1		TMEM246	ENSG00000165152	TMEM246	ENSG00000165152
9	104946101	104977801	-32.3401	0	0	0	1				NA	NA
9	105407301	105778201	-48.5592	0	0	1	3		CYLC2	ENSG00000155833	LINC00587|RP11-338N12.1|CYLC2	ENSG00000204250|ENSG00000234269|ENSG00000155833
9	106627101	106701101	-18.1001	0	0	0	1				NA	NA
9	130202101	132823601	4752.96	0	1	69	134	SET	ZNF79|RPL12|LRSAM1|FAM129B|STXBP1|PTRH1|C9orf117|TTC16|TOR2A|SH2D3C|CDK9|FPGS|ENG|AK1|ST6GALNAC6|ST6GALNAC4|PIP5KL1|DPM2|FAM102A|NAIF1|SLC25A25|PTGES2|AL590708.2|LCN2|C9orf16|CIZ1|DNM1|GOLGA2|SWI5|AL359091.2|TRUB2|COQ4|SLC27A4|URM1|CERCAM|ODF2|GLE1|SPTAN1|WDR34|SET|PKN3|ZDHHC12|ZER1|TBC1D13|ENDOG|C9orf114|CCBL1|LRRC8A|PHYHD1|RP11-101E3.5|DOLK|NUP188|SH3GLB2|FAM73B|DOLPP1|CRAT|PPP2R4|IER5L|NTMT1|C…	ENSG00000196152|ENSG00000197958|ENSG00000148356|ENSG00000136830|ENSG00000136854|ENSG00000187024|ENSG00000160401|ENSG00000167094|ENSG00000160404|ENSG00000095370|ENSG00000136807|ENSG00000136877|ENSG00000106991|ENSG00000106992|ENSG00000160408|ENSG00000136840|ENSG00000167103|ENSG00000136908|ENSG00000167106|ENSG00000171169|ENSG00000148339|ENSG00000148334|ENSG00000232850|ENSG00000148346|ENSG00000171159…	ZNF79|RPL12|SNORA65|LRSAM1|Y_RNA|FAM129B|STXBP1|MIR3911|PTRH1|C9orf117|TTC16|TOR2A|SH2D3C|CDK9|MIR3960|FPGS|ENG|RP11-228B15.4|Y_RNA|Y_RNA|RNA5SP296|AK1|RP11-203J24.9|MIR4672|ST6GALNAC6|ST6GALNAC4|PIP5KL1|RP11-203J24.8|DPM2|FAM102A|RP11-379C10.1|NAIF1|SLC25A25|RP11-379C10.4|RP11-395P17.11|RP11-395P17.3|PTGES2|AL590708.2|LCN2|C9orf16|CIZ1|DNM1|MIR199B|MIR3154|GOLGA2|AL590708.1|SWI5|AL359091.2|RP11-…	ENSG00000196152|ENSG00000197958|ENSG00000201302|ENSG00000148356|ENSG00000200788|ENSG00000136830|ENSG00000136854|ENSG00000264329|ENSG00000187024|ENSG00000160401|ENSG00000167094|ENSG00000160404|ENSG00000095370|ENSG00000136807|ENSG00000266070|ENSG00000136877|ENSG00000106991|ENSG00000225032|ENSG00000222421|ENSG00000222296|ENSG00000222455|ENSG00000106992|ENSG00000257524|ENSG00000263979|ENSG00000160408…
9	139645501	140586101	1593.85	0	0	58	81		LCN8|LCN15|TMEM141|RP11-216L13.17|CCDC183|RABL6|C9orf172|PHPT1|MAMDC4|EDF1|TRAF2|FBXW5|C8G|LCN12|C9orf141|PTGDS|LCNL1|C9orf142|CLIC3|ABCA2|C9orf139|FUT7|NPDC1|ENTPD2|SAPCD2|UAP1L1|AL807752.1|MAN1B1|DPP7|GRIN1|LRRC26|TMEM210|ANAPC2|SSNA1|TPRN|TMEM203|NDOR1|RNF208|C9orf169|RNF224|SLC34A3|TUBB4B|FAM166A|C9orf173|NELFB|TOR4A|NRARP|EXD3|NOXA1|ENTPD8|NSMF|PNPLA7|MRPL41|DPH7|ZMYND19|ARRDC1|C9orf37|EHMT1	ENSG00000204001|ENSG00000177984|ENSG00000244187|ENSG00000272896|ENSG00000213213|ENSG00000196642|ENSG00000232434|ENSG00000054148|ENSG00000177943|ENSG00000107223|ENSG00000127191|ENSG00000159069|ENSG00000176919|ENSG00000184925|ENSG00000198454|ENSG00000107317|ENSG00000214402|ENSG00000148362|ENSG00000169583|ENSG00000107331|ENSG00000180539|ENSG00000180549|ENSG00000107281|ENSG00000054179|ENSG00000186193…	LCN8|LCN15|ATP6V1G1P3|TMEM141|RP11-216L13.17|CCDC183|RP11-216L13.19|RP11-216L13.18|CCDC183-AS1|RABL6|NCLP1|MIR4292|C9orf172|PHPT1|MAMDC4|EDF1|TRAF2|MIR4479|RP11-229P13.2|RP11-229P13.25|FBXW5|C8G|LCN12|C9orf141|RP11-229P13.19|PTGDS|LCNL1|C9orf142|CLIC3|ABCA2|C9orf139|FUT7|RP11-229P13.20|NPDC1|ENTPD2|RP11-229P13.15|RP11-229P13.22|SAPCD2|RP11-229P13.23|UAP1L1|AL807752.1|MAN1B1|SNORD62|DPP7|snoU13|GR…	ENSG00000204001|ENSG00000177984|ENSG00000224662|ENSG00000244187|ENSG00000272896|ENSG00000213213|ENSG00000273066|ENSG00000272679|ENSG00000228544|ENSG00000196642|ENSG00000213212|ENSG00000265806|ENSG00000232434|ENSG00000054148|ENSG00000177943|ENSG00000107223|ENSG00000127191|ENSG00000266507|ENSG00000213590|ENSG00000260190|ENSG00000159069|ENSG00000176919|ENSG00000184925|ENSG00000198454|ENSG00000238268…
10	1853301	1861901	-30.542	0	0	0	1				NA	NA
10	5889101	5893301	-75.5332	0	0	0	1				NA	NA
10	9757601	9796301	-37.9216	0	0	0	1				HSP90AB7P	ENSG00000235838
10	15875601	15886001	-19.8666	0	0	1	1		FAM188A	ENSG00000148481	FAM188A	ENSG00000148481
10	16840101	19977501	4251.38	0	0	17	43		RSU1|CUBN|TRDMT1|VIM|ST8SIA6|PTPLA|STAM|TMEM236|MRC1L1|TMEM236|MRC1|SLC39A12|CACNB2|NSUN6|RP11-139J15.7|ARL5B|MALRD1	ENSG00000148484|ENSG00000107611|ENSG00000107614|ENSG00000026025|ENSG00000148488|ENSG00000165996|ENSG00000136738|ENSG00000148483|ENSG00000183748|ENSG00000184040|ENSG00000120586|ENSG00000148482|ENSG00000165995|ENSG00000241058|ENSG00000271786|ENSG00000165997|ENSG00000204740	RSU1|CUBN|RP11-406H21.2|TRDMT1|VIM-AS1|VIM|RP11-124N14.3|ST8SIA6|ST8SIA6-AS1|Y_RNA|PRPF38AP2|PTPLA|RP11-390B4.5|STAM|snoR442|RP11-390B4.3|TMEM236|MRC1L1|MIR511-1|TMEM236|MRC1|MIR511-2|RP11-457D2.3|SLC39A12|SLC39A12-AS1|CACNB2|RP11-109I13.2|RP11-499P20.2|RP11-383B4.4|NSUN6|RP11-139J15.7|ARL5B-AS1|ARL5B|AIFM1P1|RP11-139J15.5|RP11-288D15.1|UBE2V2P1|MALRD1|RP11-49L2.1|HMGN1P20|RP11-265G8.3|U3|RNA5SP3…	ENSG00000148484|ENSG00000107611|ENSG00000273153|ENSG00000107614|ENSG00000229124|ENSG00000026025|ENSG00000234961|ENSG00000148488|ENSG00000204832|ENSG00000251803|ENSG00000236582|ENSG00000165996|ENSG00000260589|ENSG00000136738|ENSG00000251959|ENSG00000229190|ENSG00000148483|ENSG00000183748|ENSG00000207937|ENSG00000184040|ENSG00000120586|ENSG00000207938|ENSG00000235637|ENSG00000148482|ENSG00000226083…
10	17743901	18230301	-5380.06	0	0	5	8		STAM|TMEM236|MRC1L1|TMEM236|MRC1	ENSG00000136738|ENSG00000148483|ENSG00000183748|ENSG00000184040|ENSG00000120586	STAM|TMEM236|MRC1L1|MIR511-1|TMEM236|MRC1|MIR511-2|RP11-457D2.3	ENSG00000136738|ENSG00000148483|ENSG00000183748|ENSG00000207937|ENSG00000184040|ENSG00000120586|ENSG00000207938|ENSG00000235637
10	19589301	19602401	-11.6885	0	0	1	1		MALRD1	ENSG00000204740	MALRD1	ENSG00000204740
10	20845601	20861701	-301.843	0	0	0	1				NA	NA
10	24305401	24378601	-31.2201	0	0	1	1		KIAA1217	ENSG00000120549	KIAA1217	ENSG00000120549
10	26998701	27228801	-83.157	0	0	2	8		PDSS1|ABI1	ENSG00000148459|ENSG00000136754	PDSS1|HSPA8P3|RP13-16H11.5|ABI1|SNORA57|RNU6-946P|snoU13|LINC00202-1	ENSG00000148459|ENSG00000234788|ENSG00000235843|ENSG00000136754|ENSG00000223027|ENSG00000206605|ENSG00000238414|ENSG00000232224
10	29467801	31468801	2754.2	0	0	7	34		LYZL1|SVIL|KIAA1462|MTPAP|MAP3K8|LYZL2|ZNF438	ENSG00000120563|ENSG00000197321|ENSG00000165757|ENSG00000107951|ENSG00000107968|ENSG00000151033|ENSG00000183621	LYZL1|PTCHD3P1|SVIL|MIR604|SNORD115|MIR938|RP11-192N10.2|RNU6-908P|RP11-224P11.1|KIAA1462|RNU6-598P|EEF1A1P39|RP11-305E6.4|MTPAP|DNM1P17|GOLGA2P6|AL161651.1|RN7SL241P|NIFKP1|RP11-449I17.9|RP11-449I17.5|MAP3K8|HNRNPA1P32|RP11-253D19.1|RN7SL63P|RP11-253D19.2|LYZL2|RP11-14C22.3|SVILP1|RP11-14C22.6|ZNF438|RP11-330O11.3|DDX10P1|AL359546.1	ENSG00000120563|ENSG00000224597|ENSG00000197321|ENSG00000207612|ENSG00000212411|ENSG00000216035|ENSG00000225976|ENSG00000222092|ENSG00000237936|ENSG00000165757|ENSG00000200887|ENSG00000230125|ENSG00000259994|ENSG00000107951|ENSG00000250833|ENSG00000241621|ENSG00000220997|ENSG00000239625|ENSG00000214434|ENSG00000235679|ENSG00000224473|ENSG00000107968|ENSG00000213778|ENSG00000228800|ENSG00000239744…
10	31245301	31252101	-31.8976	0	0	1	1		ZNF438	ENSG00000183621	ZNF438	ENSG00000183621
10	37462201	37530901	-256.978	0	0	1	2		ANKRD30A	ENSG00000148513	ANKRD30A|RP11-20F24.2	ENSG00000148513|ENSG00000234918
10	38709501	39154901	750.295	0	0	1	11		LINC00999	ENSG00000225119	RNU6-1118P|LINC00999|CICP9|RP11-291L22.4|ABCD1P2|PABPC1P12|SLC9B1P3|ACTR3BP5|CHEK2P5|RP11-453N3.1|RP11-96F8.1	ENSG00000222314|ENSG00000225119|ENSG00000228882|ENSG00000203496|ENSG00000215151|ENSG00000225638|ENSG00000233867|ENSG00000227264|ENSG00000234541|ENSG00000227679|ENSG00000233832
10	38748401	38908101	-93.8	0	0	0	2				RP11-291L22.4|ABCD1P2	ENSG00000203496|ENSG00000215151
10	42354701	42860001	2523.07	0	0	0	6				KSR1P1|IGKV1OR10-1|AL031601.4|AL031601.1|PABPC1P8|RP11-313J2.1	ENSG00000229485|ENSG00000237592|ENSG00000271650|ENSG00000264398|ENSG00000228755|ENSG00000215146
10	46290801	48177301	-3259.54	0	0	14	55		FAM25E|AGAP4|PTPN20A|SYT15|GPRIN2|NPY4R|ANXA8L1|FAM25B|AGAP10|ANTXRL|ANXA8L2|AL603965.1|FAM21B|ASAH2C	ENSG00000231122|ENSG00000188234|ENSG00000204179|ENSG00000204176|ENSG00000204175|ENSG00000204174|ENSG00000150165|ENSG00000189090|ENSG00000204172|ENSG00000198250|ENSG00000186807|ENSG00000215033|ENSG00000152726|ENSG00000072444	RP11-175I17.6|FAM25E|AGAP4|RP11-175I17.2|RNA5SP310|PTPN20A|FRMPD2P2|CTGLF8P|BMS1P1|RNA5SP311|GLUD1P7|DUSP8P3|CTSLP5|RP11-342C24.8|FAM35BP|RN7SL248P|RP11-38L15.8|RHEBP1|RP11-38L15.2|RP11-38L15.3|SYT15|GPRIN2|LINC00842|NPY4R|HNRNPA1P33|ANXA8L1|RP11-144G6.13|FAM25B|RP11-144G6.4|AGAP10|RP11-144G6.12|RNA5SP312|BMS1P2|GLUD1P8|DUSP8P4|CTSLP7|RP11-144G6.10|FAM35DP|RN7SL453P|RHEBP2|RP11-292F22.5|AHCYP1|AN…	ENSG00000270434|ENSG00000231122|ENSG00000188234|ENSG00000239883|ENSG00000239152|ENSG00000204179|ENSG00000150175|ENSG00000243289|ENSG00000204177|ENSG00000238405|ENSG00000227194|ENSG00000215097|ENSG00000228745|ENSG00000230761|ENSG00000165874|ENSG00000264977|ENSG00000272430|ENSG00000229927|ENSG00000229227|ENSG00000231187|ENSG00000204176|ENSG00000204175|ENSG00000223477|ENSG00000204174|ENSG00000213412…
10	48625801	49526901	-1808.13	0	0	4	19		PTPN20B|FAM25C|FRMPD2|MAPK8	ENSG00000183675|ENSG00000188279|ENSG00000170324|ENSG00000107643	PTPN20B|FRMPD2P1|BMS1P5|RNA5SP314|GLUD1P2|DUSP8P1|CTSLP3|RP11-508M1.7|FAM35EP|RN7SL527P|FAM25C|CTGLF12P|RNA5SP315|BMS1P7|PTPN20CP|RP11-13E1.5|FRMPD2|RP11-542E6.3|MAPK8	ENSG00000183675|ENSG00000197704|ENSG00000204164|ENSG00000222406|ENSG00000227781|ENSG00000213686|ENSG00000228418|ENSG00000232426|ENSG00000230210|ENSG00000266197|ENSG00000188279|ENSG00000179296|ENSG00000252149|ENSG00000243899|ENSG00000126542|ENSG00000232462|ENSG00000170324|ENSG00000225482|ENSG00000107643
10	51003301	52194101	-1625.47	0	1	14	35	NCOA4	PARG|FAM21D|AGAP8|TIMM23B|AGAP7|MSMB|NCOA4|TIMM23|AGAP6|FAM21A|ASAH2|SGMS1|AC069547.1|AC069547.2	ENSG00000227345|ENSG00000174196|ENSG00000174194|ENSG00000204152|ENSG00000204169|ENSG00000138294|ENSG00000138293|ENSG00000138297|ENSG00000204149|ENSG00000099290|ENSG00000188611|ENSG00000198964|ENSG00000269165|ENSG00000269700	RP11-507K13.6|PARG|RP11-526K21.2|FAM21D|RP11-592B15.8|FAM25D|AGAP8|RP11-592B15.3|RP11-592B15.9|RNA5SP316|RP11-592B15.4|RP11-592B15.6|TIMM23B|SNORA74|AGAP7|RP11-109G10.2|RP11-481A12.2|MSMB|NCOA4|TIMM23|SNORA74|PARGP1|RP11-481A12.6|LINC00843|RNA5SP317|AGAP6|RP11-324H6.5|SLC9A3P3|FAM21A|SLC9A3P1|ASAH2|DYNC1I2P1|SGMS1|AC069547.1|AC069547.2	ENSG00000229870|ENSG00000227345|ENSG00000230166|ENSG00000174196|ENSG00000270568|ENSG00000214986|ENSG00000174194|ENSG00000244393|ENSG00000272225|ENSG00000222100|ENSG00000225784|ENSG00000236787|ENSG00000204152|ENSG00000223182|ENSG00000204169|ENSG00000228326|ENSG00000230553|ENSG00000138294|ENSG00000138293|ENSG00000138297|ENSG00000223111|ENSG00000214982|ENSG00000229464|ENSG00000178440|ENSG00000222108…
10	53914601	54018201	-20.9331	0	0	1	2		PRKG1	ENSG00000185532	PRKG1|PRKG1-AS1	ENSG00000185532|ENSG00000236671
10	54930901	55172701	-43.6108	0	0	0	1				RP11-71J2.1	ENSG00000226296
10	59072001	59265001	-33.9819	0	0	0	1				NA	NA
10	66398701	66910001	-497.892	0	0	0	4				CYP2C61P|ANXA2P3|RP11-179K3.2|NEK4P3	ENSG00000270648|ENSG00000216740|ENSG00000224714|ENSG00000270754
10	67306401	67471201	-325.68	0	0	0	2				RP11-222A11.1|AC022538.1	ENSG00000228065|ENSG00000253012
10	69764801	71659101	4966.36	0	1	25	64	TET1	HERC4|MYPN|ATOH7|PBLD|HNRNPH3|RUFY2|DNA2|SLC25A16|TET1|CCAR1|STOX1|DDX50|DDX21|KIAA1279|SRGN|VPS26A|SUPV3L1|HKDC1|HK1|TACR2|TSPAN15|NEUROG3|C10orf35|RP11-242G20.1|COL13A1	ENSG00000148634|ENSG00000138347|ENSG00000179774|ENSG00000108187|ENSG00000096746|ENSG00000204130|ENSG00000138346|ENSG00000122912|ENSG00000138336|ENSG00000060339|ENSG00000165730|ENSG00000107625|ENSG00000165732|ENSG00000198954|ENSG00000122862|ENSG00000122958|ENSG00000156502|ENSG00000156510|ENSG00000156515|ENSG00000075073|ENSG00000099282|ENSG00000122859|ENSG00000171224|ENSG00000235645|ENSG00000197467	HERC4|RN7SL220P|POU5F1P5|MYPN|RN7SKP202|ATOH7|RP11-153K11.3|KRT19P4|PBLD|HNRNPH3|RUFY2|DNA2|RP11-9E13.4|RNA5SP319|SLC25A16|RP11-524O24.2|Y_RNA|TMEM14D|TET1|COX20P1|RP11-119F7.3|RP11-119F7.5|snoU13|RP11-119F7.6|CCAR1|Y_RNA|SNORD98|MIR1254-1|STOX1|RNU6-697P|DDX50|RNU6-571P|DDX21|RN7SL373P|KIAA1279|MED28P1|ACTBP14|SRGN|VPS26A|RP11-259F16.3|SUPV3L1|RP11-227H15.4|HKDC1|RP11-227H15.5|HK1|RP11-227H15.7|…	ENSG00000148634|ENSG00000266467|ENSG00000236375|ENSG00000138347|ENSG00000222371|ENSG00000179774|ENSG00000233590|ENSG00000234102|ENSG00000108187|ENSG00000096746|ENSG00000204130|ENSG00000138346|ENSG00000234806|ENSG00000199638|ENSG00000122912|ENSG00000226493|ENSG00000207438|ENSG00000214881|ENSG00000138336|ENSG00000213025|ENSG00000227583|ENSG00000260400|ENSG00000251926|ENSG00000270494|ENSG00000060339…
10	78253001	78518701	-57.0836	0	0	1	2		C10orf11	ENSG00000148655	C10orf11|RP11-325D15.2	ENSG00000148655|ENSG00000269256
10	81456601	81651601	-1191.1	0	0	2	7		NUTM2B|NUTM2E	ENSG00000188199|ENSG00000228570	RP11-119F19.2|NUTM2B|RP11-773D16.1|RP11-182L21.6|NUTM2E|NPAP1P2|CTSLP6	ENSG00000226381|ENSG00000188199|ENSG00000225484|ENSG00000272447|ENSG00000228570|ENSG00000214695|ENSG00000204437
10	83271101	83392401	-128.316	0	0	0	1				NA	NA
10	84956101	85266701	-619.133	0	0	0	2				MARK2P15|AL356140.1	ENSG00000234931|ENSG00000265268
10	86819101	87159001	-164.739	0	0	0	1				RP11-181F12.1	ENSG00000237267
10	88984001	90359501	-13045.5	0	2	9	27	NUTM2A|PTEN	NUTM2A|NUTM2D|MINPP1|PAPSS2|ATAD1|KLLN|PTEN|RNLS|LIPJ	ENSG00000184923|ENSG00000214562|ENSG00000107789|ENSG00000198682|ENSG00000138138|ENSG00000227268|ENSG00000171862|ENSG00000184719|ENSG00000204022	NUTM2A-AS1|NUTM2A|LINC00863|NUTM2D|NPAP1P3|CTSLP1|LINC00864|RP11-399L7.3|MINPP1|Y_RNA|RP11-57C13.4|RP11-57C13.6|RP11-57C13.3|RP11-57C13.5|PAPSS2|ATAD1|CFL1P1|RN7SL78P|KLLN|PTEN|RP11-380G5.2|RP11-380G5.3|SNORD74|MED6P1|RNLS|Y_RNA|LIPJ	ENSG00000223482|ENSG00000184923|ENSG00000224914|ENSG00000214562|ENSG00000237740|ENSG00000236417|ENSG00000228055|ENSG00000231569|ENSG00000107789|ENSG00000222192|ENSG00000223761|ENSG00000225913|ENSG00000196566|ENSG00000234192|ENSG00000198682|ENSG00000138138|ENSG00000223820|ENSG00000243782|ENSG00000227268|ENSG00000171862|ENSG00000224745|ENSG00000213613|ENSG00000200891|ENSG00000227905|ENSG00000184719…
10	90694501	90953401	-318.479	0	1	3	8	FAS	STAMBPL1|ACTA2|FAS	ENSG00000138134|ENSG00000107796|ENSG00000026103	STAMBPL1|ACTA2-AS1|ACTA2|FAS|RP11-399O19.9|snoU13|MIR4679-2|RP11-341B24.3	ENSG00000138134|ENSG00000180139|ENSG00000107796|ENSG00000026103|ENSG00000261438|ENSG00000238991|ENSG00000265375|ENSG00000233292
10	98276401	98291901	-109.193	0	0	1	1		TM9SF3	ENSG00000077147	TM9SF3	ENSG00000077147
10	100683701	100923101	924.78	0	0	1	3		HPSE2	ENSG00000172987	HPSE2|ARL5AP2|RPL7P36	ENSG00000172987|ENSG00000236818|ENSG00000234109
10	100686401	100702101	-288.577	0	0	1	1		HPSE2	ENSG00000172987	HPSE2	ENSG00000172987
10	107056301	107062401	-51.8692	0	0	0	1				NA	NA
10	107785301	107929301	-384.754	0	0	0	1				RP11-298H24.1	ENSG00000229775
10	113503801	113514901	-6.82104	0	0	0	1				NA	NA
10	113996001	114116601	-238.541	0	0	1	2		TECTB	ENSG00000119913	TECTB|GUCY2GP	ENSG00000119913|ENSG00000243316
10	116918001	117470501	-1257.52	0	0	1	1		ATRNL1	ENSG00000107518	ATRNL1	ENSG00000107518
10	119954801	119961501	-37.989	0	0	0	1				CASC2	ENSG00000177640
10	124340301	124699301	-778.457	0	0	6	9		DMBT1|C10orf120|CUZD1|FAM24B|FAM24A|C10orf88	ENSG00000187908|ENSG00000183559|ENSG00000138161|ENSG00000213185|ENSG00000203795|ENSG00000119965	DMBT1|C10orf120|DMBT1P1|RP11-107C16.2|CUZD1|FAM24B|RP11-564D11.3|FAM24A|C10orf88	ENSG00000187908|ENSG00000183559|ENSG00000176584|ENSG00000272135|ENSG00000138161|ENSG00000213185|ENSG00000255624|ENSG00000203795|ENSG00000119965
10	125345601	126242101	3787.14	0	0	6	15		GPR26|CPXM2|CHST15|OAT|NKX1-2|LHPP	ENSG00000154478|ENSG00000121898|ENSG00000182022|ENSG00000065154|ENSG00000229544|ENSG00000107902	GPR26|CPXM2|AC009987.1|RP11-391M7.3|AC068058.1|RP11-285A18.2|YBX2P1|RP11-47G11.2|CHST15|OAT|RP13-238F13.5|NKX1-2|RP13-238F13.3|LHPP|RPS10P18	ENSG00000154478|ENSG00000121898|ENSG00000221293|ENSG00000231138|ENSG00000221437|ENSG00000234677|ENSG00000213438|ENSG00000232334|ENSG00000182022|ENSG00000065154|ENSG00000269962|ENSG00000229544|ENSG00000271434|ENSG00000107902|ENSG00000229455
10	127574201	127731201	1752.69	0	0	3	6		DHX32|FANK1|ADAM12	ENSG00000089876|ENSG00000203780|ENSG00000148848	DHX32|RNU2-42P|FANK1|GNG10P1|FANK1-AS1|ADAM12	ENSG00000089876|ENSG00000222629|ENSG00000203780|ENSG00000234016|ENSG00000233409|ENSG00000148848
11	88301	909401	-557.737	0	1	43	72	HRAS	BET1L|SCGB1C1|ODF3|RIC8A|SIRT3|PSMD13|NLRP6|ATHL1|IFITM5|IFITM2|IFITM1|IFITM3|B4GALNT4|PKP3|SIGIRR|ANO9|PTDSS2|RNH1|HRAS|LRRC56|C11orf35|RASSF7|PHRF1|IRF7|CDHR5|SCT|DRD4|DEAF1|EPS8L2|TMEM80|TALDO1|PDDC1|AP006621.5|CEND1|SLC25A22|PIDD|RPLP2|PNPLA2|EFCAB4A|CD151|POLR2L|TSPAN4|CHID1	ENSG00000177951|ENSG00000188076|ENSG00000177947|ENSG00000177963|ENSG00000142082|ENSG00000185627|ENSG00000174885|ENSG00000142102|ENSG00000206013|ENSG00000185201|ENSG00000185885|ENSG00000142089|ENSG00000182272|ENSG00000184363|ENSG00000185187|ENSG00000185101|ENSG00000174915|ENSG00000023191|ENSG00000174775|ENSG00000161328|ENSG00000185522|ENSG00000099849|ENSG00000070047|ENSG00000185507|ENSG00000099834…	RP11-304M2.6|CICP23|LINC01001|RP11-304M2.3|RNU6-447P|BET1L|SCGB1C1|ODF3|AC069287.1|RP11-304M2.5|RIC8A|SIRT3|PSMD13|NLRP6|RP11-326C3.2|ATHL1|IFITM5|RP11-326C3.4|IFITM2|RP11-326C3.7|IFITM1|RP11-326C3.11|IFITM3|RP11-326C3.10|RP11-326C3.14|RP11-326C3.13|RP11-326C3.12|RP11-326C3.15|B4GALNT4|PKP3|SIGIRR|ANO9|RN7SL838P|PTDSS2|RP13-317D12.3|RNH1|RP13-46H24.1|HRAS|LRRC56|C11orf35|RP11-496I9.1|RASSF7|MIR21…	ENSG00000254468|ENSG00000270921|ENSG00000230724|ENSG00000255229|ENSG00000222225|ENSG00000177951|ENSG00000188076|ENSG00000177947|ENSG00000232495|ENSG00000254559|ENSG00000177963|ENSG00000142082|ENSG00000185627|ENSG00000174885|ENSG00000255026|ENSG00000142102|ENSG00000206013|ENSG00000255533|ENSG00000185201|ENSG00000254910|ENSG00000185885|ENSG00000251661|ENSG00000142089|ENSG00000255089|ENSG00000270105…
11	8465701	9735101	4366.64	0	0	17	40		STK33|TRIM66|RPL27A|ST5|AKIP1|C11orf16|ASCL3|TMEM9B|NRIP3|SCUBE2|DENND5A|TMEM41B|IPO7|AC132192.1|ZNF143|WEE1|SWAP70	ENSG00000130413|ENSG00000166436|ENSG00000166441|ENSG00000166444|ENSG00000166452|ENSG00000176029|ENSG00000176009|ENSG00000175348|ENSG00000175352|ENSG00000175356|ENSG00000184014|ENSG00000166471|ENSG00000205339|ENSG00000268403|ENSG00000166478|ENSG00000166483|ENSG00000133789	STK33|SCARNA20|TRIM66|RP11-152H18.4|RPL27A|SNORA3|SNORA45|ST5|RP11-152H18.3|RP11-318C2.1|RNA5SP330|Y_RNA|AKIP1|C11orf16|ASCL3|Y_RNA|TMEM9B|TMEM9B-AS1|NRIP3|RP11-467K18.2|SCUBE2|MIR5691|KRT8P41|DENND5A|RP11-5L12.1|TMEM41B|RP11-682B13.2|IPO7|SNORA23|CTD-2371O3.2|AC132192.1|ZNF143|WEE1|snoU13|RN7SL56P|RP11-16F15.1|RP11-16F15.4|RP11-16F15.2|SWAP70|RN7SKP50	ENSG00000130413|ENSG00000252778|ENSG00000166436|ENSG00000254900|ENSG00000166441|ENSG00000200983|ENSG00000212607|ENSG00000166444|ENSG00000254665|ENSG00000255159|ENSG00000252905|ENSG00000202276|ENSG00000166452|ENSG00000176029|ENSG00000176009|ENSG00000223080|ENSG00000175348|ENSG00000254860|ENSG00000175352|ENSG00000253973|ENSG00000175356|ENSG00000264984|ENSG00000213538|ENSG00000184014|ENSG00000255097…
11	16928001	16931001	39.474	0	0	1	1		PLEKHA7	ENSG00000166689	PLEKHA7	ENSG00000166689
11	28139601	29475601	-899.985	0	0	1	15		METTL15	ENSG00000169519	METTL15|RP11-797J4.1|RN7SKP158|AC104978.1|RP11-22P4.1|RP11-22P4.2|RP11-960D24.1|RP11-115J23.1|OR2BH1P|RP11-466I1.1|CTD-2063L20.1|AC110056.1|RP11-460B17.3|RP11-460B17.1|RP11-460B17.2	ENSG00000169519|ENSG00000271332|ENSG00000222385|ENSG00000238149|ENSG00000255322|ENSG00000254606|ENSG00000248990|ENSG00000249867|ENSG00000272882|ENSG00000254526|ENSG00000255450|ENSG00000211499|ENSG00000254530|ENSG00000255281|ENSG00000255227
11	48127801	48886901	-527.754	0	0	8	22		PTPRJ|OR4B1|OR4X2|OR4X1|OR4S1|OR4C3|OR4C5|OR4A47	ENSG00000149177|ENSG00000175619|ENSG00000172208|ENSG00000176567|ENSG00000176555|ENSG00000176547|ENSG00000176540|ENSG00000237388	PTPRJ|OR4B1|OR4B2P|OR4X2|OR4X1|OR4S1|OR4C3|OR4C4P|OR4C5|OR4C2P|OR4C10P|OR4C9P|OR4R1P|OR4A47|OR4A48P|OR4A46P|OR4A40P|OR4A43P|OR4A45P|OR4A41P|OR4A42P|OR4A44P	ENSG00000149177|ENSG00000175619|ENSG00000255514|ENSG00000172208|ENSG00000176567|ENSG00000176555|ENSG00000176547|ENSG00000197161|ENSG00000176540|ENSG00000182565|ENSG00000184789|ENSG00000254925|ENSG00000255215|ENSG00000237388|ENSG00000255113|ENSG00000255304|ENSG00000254832|ENSG00000255534|ENSG00000213607|ENSG00000255297|ENSG00000254674|ENSG00000255053
11	54694201	54794701	-1275.72	0	0	0	1				NA	NA
11	55114201	56022001	-2200.07	0	0	27	65		OR4A15|OR4C15|OR4C16|OR4C11|OR4P4|OR4S2|OR4C6|OR5D13|OR5D14|OR5L1|OR5D18|OR5L2|OR5D16|TRIM51|OR5W2|OR5I1|OR10AG1|OR5F1|OR5AS1|OR8I2|OR8H2|OR8H3|OR8J3|OR8K5|OR5J2|OR5T2|OR5T3	ENSG00000181958|ENSG00000181939|ENSG00000181935|ENSG00000172188|ENSG00000181927|ENSG00000174982|ENSG00000181903|ENSG00000198877|ENSG00000186113|ENSG00000186117|ENSG00000186119|ENSG00000205030|ENSG00000205029|ENSG00000124900|ENSG00000187612|ENSG00000167825|ENSG00000174970|ENSG00000149133|ENSG00000181785|ENSG00000172154|ENSG00000181767|ENSG00000181761|ENSG00000167822|ENSG00000181752|ENSG00000174957…	OR4A15|OR4A9P|OR4X7P|RP11-131J4.12|OR4A10P|OR4A17P|OR4A13P|OR4A50P|OR4A14P|OR4A21P|OR4C1P|OR4C14P|OR4C15|OR4C16|OR4C11|OR4P4|OR4S2|OR4C6|OR4V1P|OR4P1P|RP11-674C21.9|OR5D2P|OR5D3P|OR5D17P|OR5D13|OR5D15P|OR5D14|OR5L1|OR5D18|OR5L2|OR5D16|OR9M1P|RP11-738O11.9|RP11-738O11.12|RP11-738O11.13|TRIM51|OR5W1P|OR5W2|OR5I1|OR10AF1P|OR10AK1P|OR10AG1|OR7E5P|OR5F1|OR5F2P|OR5AS1|OR5AQ1P|OR5J1P|OR5BE1P|OR8I2|OR8I4…	ENSG00000181958|ENSG00000254891|ENSG00000255077|ENSG00000255493|ENSG00000254886|ENSG00000255196|ENSG00000181950|ENSG00000255294|ENSG00000254962|ENSG00000181943|ENSG00000254576|ENSG00000233301|ENSG00000181939|ENSG00000181935|ENSG00000172188|ENSG00000181927|ENSG00000174982|ENSG00000181903|ENSG00000254841|ENSG00000188439|ENSG00000254804|ENSG00000254457|ENSG00000186886|ENSG00000181837|ENSG00000198877…
11	57820001	57825001	-75.6141	0	0	1	2		OR9Q1	ENSG00000186509	OR9Q1|RP11-659P15.1	ENSG00000186509|ENSG00000255146
11	66176001	67434201	6164.8	0	0	50	77		NPAS4|MRPL11|PELI3|DPP3|CTD-3074O7.11|BBS1|ZDHHC24|CTSF|CCDC87|CCS|RBM14|RBM4|RBM14-RBM4|RBM4B|SPTBN2|C11orf80|RCE1|PC|LRFN4|C11orf86|SYT12|RHOD|KDM2A|AP001885.1|ADRBK1|ANKRD13D|SSH3|POLD4|CLCF1|RAD9A|PPP1CA|TBC1D10C|CARNS1|RPS6KB2|PTPRCAP|CORO1B|GPR152|CABP4|TMEM134|AIP|PITPNM1|CDK2AP2|CABP2|GSTP1|C11orf72|NDUFV1|NUDT8|TBX10|ACY3|ALDH3B2	ENSG00000174576|ENSG00000174547|ENSG00000174516|ENSG00000254986|ENSG00000256349|ENSG00000174483|ENSG00000174165|ENSG00000174080|ENSG00000182791|ENSG00000173992|ENSG00000239306|ENSG00000173933|ENSG00000248643|ENSG00000173914|ENSG00000173898|ENSG00000173715|ENSG00000173653|ENSG00000173599|ENSG00000173621|ENSG00000173237|ENSG00000173227|ENSG00000173156|ENSG00000173120|ENSG00000179038|ENSG00000173020…	RP11-867G23.10|NPAS4|SNORA43|MRPL11|CTD-3074O7.7|PELI3|CTD-3074O7.5|DPP3|CTD-3074O7.11|BBS1|ZDHHC24|CTD-3074O7.12|ACTN3|CTD-3074O7.2|CTSF|CCDC87|CCS|RNU4-39P|RBM14|RBM4|RBM14-RBM4|RBM4B|RP11-658F2.8|SPTBN2|RN7SL12P|C11orf80|RP11-658F2.3|FTLP6|RCE1|PC|LRFN4|RNU7-23P|MIR3163|C11orf86|U3|SYT12|RHOD|KDM2A|AP001885.1|snoU13|ADRBK1|ANKRD13D|SSH3|POLD4|AP003419.11|RN7SKP239|CLCF1|RAD9A|RNU6-1238P|PPP1CA…	ENSG00000254510|ENSG00000174576|ENSG00000201733|ENSG00000174547|ENSG00000254596|ENSG00000174516|ENSG00000255517|ENSG00000254986|ENSG00000256349|ENSG00000174483|ENSG00000174165|ENSG00000269990|ENSG00000248746|ENSG00000250105|ENSG00000174080|ENSG00000182791|ENSG00000173992|ENSG00000199325|ENSG00000239306|ENSG00000173933|ENSG00000248643|ENSG00000173914|ENSG00000258297|ENSG00000173898|ENSG00000239553…
11	79652001	80637301	-3253.49	0	0	0	5				RP11-885L14.1|CTD-2555I5.1|RNU6-544P|ARL6IP1P3|RP11-686G23.2	ENSG00000254471|ENSG00000254434|ENSG00000200146|ENSG00000255014|ENSG00000255178
11	84158101	84420401	-290.973	0	0	1	3		DLG2	ENSG00000150672	DLG2|HNRNPA1P72|RP11-851M3.1	ENSG00000150672|ENSG00000254713|ENSG00000240174
11	95389701	95516001	-319.531	0	0	1	2		FAM76B	ENSG00000077458	RP11-644L4.1|FAM76B	ENSG00000255605|ENSG00000077458
11	97393201	97408601	-128.331	0	0	0	1				NA	NA
12	3257601	4622101	21357.9	0	1	9	26	CCND2	TSPAN9|PRMT8|EFCAB4B|PARP11|CCND2|C12orf5|FGF23|FGF6|C12orf4	ENSG00000011105|ENSG00000111218|ENSG00000130038|ENSG00000111224|ENSG00000118971|ENSG00000078237|ENSG00000118972|ENSG00000111241|ENSG00000047621	TSPAN9|TSPAN9-IT1|RP11-543P15.1|RP5-1063M23.1|RP5-1063M23.2|RP11-476M19.2|PRMT8|RP11-476M19.3|RP11-476M19.1|EFCAB4B|AC005831.1|RNU6-174P|PARP11|HIN1L|RP11-664D1.1|RP11-320N7.2|HSPA8P5|RP11-320N7.1|CCND2-AS1|CCND2-AS2|CCND2|C12orf5|RP11-264F23.1|FGF23|FGF6|C12orf4	ENSG00000011105|ENSG00000256197|ENSG00000227081|ENSG00000250770|ENSG00000236908|ENSG00000257048|ENSG00000111218|ENSG00000256691|ENSG00000243507|ENSG00000130038|ENSG00000196138|ENSG00000222338|ENSG00000111224|ENSG00000118976|ENSG00000256862|ENSG00000256969|ENSG00000256356|ENSG00000242444|ENSG00000256164|ENSG00000255920|ENSG00000118971|ENSG00000078237|ENSG00000213970|ENSG00000118972|ENSG00000111241…
12	24077401	24102601	-120.663	0	0	1	1		SOX5	ENSG00000134532	SOX5	ENSG00000134532
12	33714801	33804201	-54.232	0	0	0	1				RNU6-400P	ENSG00000212475
12	34353201	34856601	-719.694	0	0	0	4				RP11-313F23.4|5S_rRNA|RP11-313F23.5|RP13-7D7.1	ENSG00000255652|ENSG00000272435|ENSG00000258794|ENSG00000256614
12	44623501	44629801	-17.5109	0	0	1	1		TMEM117	ENSG00000139173	TMEM117	ENSG00000139173
12	56919201	59971201	119463	0	4	56	100	NACA|DDIT3|CDK4|LRIG3	RBMS2|BAZ2A|ATP5B|PTGES3|NACA|PRIM1|HSD17B6|SDR9C7|RDH16|GPR182|HBCBP|ZBTB39|TAC3|MYO1A|TMEM194A|NAB2|STAT6|LRP1|NXPH4|SHMT2|NDUFA4L2|STAC3|R3HDM2|RP11-123K3.4|AC126614.1|INHBC|INHBE|GLI1|ARHGAP9|MARS|DDIT3|MBD6|DCTN2|KIF5A|PIP4K2C|DTX3|ARHGEF25|SLC26A10|B4GALNT1|OS9|AGAP2|AGAP2-AS1|TSPAN31|CDK4|MARCH9|CYP27B1|METTL1|METTL21B|RP11-571M6.15|TSFM|AVIL|CTDSP2|XRCC6BP1|RP11-362K2.2|LRIG3|RP11-272B17.2	ENSG00000076067|ENSG00000076108|ENSG00000110955|ENSG00000110958|ENSG00000196531|ENSG00000198056|ENSG00000025423|ENSG00000170426|ENSG00000139547|ENSG00000166856|ENSG00000268162|ENSG00000166860|ENSG00000166863|ENSG00000166866|ENSG00000166881|ENSG00000166886|ENSG00000166888|ENSG00000123384|ENSG00000182379|ENSG00000182199|ENSG00000185633|ENSG00000185482|ENSG00000179912|ENSG00000258830|ENSG00000268367…	RBMS2|RNU6-343P|BAZ2A|ATP5B|SNORD59A|PTGES3|RN7SL809P|NACA|PRIM1|HSD17B6|RP11-74M13.4|RP11-74M13.3|SNORA48|SDR9C7|RDH16|GPR182|RP11-474N8.5|HBCBP|ZBTB39|TAC3|MYO1A|TMEM194A|NAB2|STAT6|AC023237.1|LRP1|RP11-545N8.3|MIR1228|NXPH4|Y_RNA|SHMT2|NDUFA4L2|STAC3|R3HDM2|RP11-123K3.4|RNU6-879P|AC126614.1|RP11-756H6.1|INHBC|INHBE|GLI1|ARHGAP9|MARS|RNU6-594P|RN7SL312P|DDIT3|MIR616|MBD6|DCTN2|KIF5A|PIP4K2C|DTX…	ENSG00000076067|ENSG00000201579|ENSG00000076108|ENSG00000110955|ENSG00000207031|ENSG00000110958|ENSG00000241217|ENSG00000196531|ENSG00000198056|ENSG00000025423|ENSG00000258679|ENSG00000258816|ENSG00000212383|ENSG00000170426|ENSG00000139547|ENSG00000166856|ENSG00000258442|ENSG00000268162|ENSG00000166860|ENSG00000166863|ENSG00000166866|ENSG00000166881|ENSG00000166886|ENSG00000166888|ENSG00000263832…
12	69038101	69416901	52436.3	0	1	6	17	MDM2	RAP1B|NUP107|SLC35E3|AC124890.1|MDM2|CPM	ENSG00000127314|ENSG00000111581|ENSG00000175782|ENSG00000251695|ENSG00000135679|ENSG00000135678	RAP1B|RP11-637A17.2|RPL7P42|NUP107|KRT8P39|SLC35E3|AC124890.1|RP11-611O2.2|MDM2|RP11-611O2.1|RP11-611O2.5|RP11-611O2.3|CPM|RNU7-4P|RP11-611O2.6|AC133749.1|PRELID2P1	ENSG00000127314|ENSG00000247363|ENSG00000241825|ENSG00000111581|ENSG00000233560|ENSG00000175782|ENSG00000251695|ENSG00000256678|ENSG00000135679|ENSG00000256325|ENSG00000257181|ENSG00000256664|ENSG00000135678|ENSG00000252770|ENSG00000257289|ENSG00000263910|ENSG00000257336
12	72285301	72292401	-7.61888	0	0	1	1		TBC1D15	ENSG00000121749	TBC1D15	ENSG00000121749
12	72930901	73087401	-92.0153	0	0	1	2		TRHDE	ENSG00000072657	TRHDE|CHCHD3P2	ENSG00000072657|ENSG00000257723
12	73503901	73555401	-61.6861	0	0	0	2				RP11-314D7.1|RP11-314D7.2	ENSG00000258294|ENSG00000258123
12	80987501	81017301	-716.989	0	0	1	1		PTPRQ	ENSG00000139304	PTPRQ	ENSG00000139304
12	81611501	81768501	-23.996	0	0	2	3		ACSS3|PPFIA2	ENSG00000111058|ENSG00000139220	ACSS3|PPFIA2|RP11-121G22.3	ENSG00000111058|ENSG00000139220|ENSG00000257467
12	82104601	83517101	-3847.8	0	0	4	14		PPFIA2|CCDC59|METTL25|TMTC2	ENSG00000139220|ENSG00000133773|ENSG00000127720|ENSG00000179104	PPFIA2|RP11-275O18.1|RP11-362A1.1|RP11-362A1.2|CCDC59|AC083810.1|AC083811.1|METTL25|RP11-263K4.1|RP11-263K4.5|RP11-263K4.4|RP11-263K4.3|TMTC2|RNU6-977P	ENSG00000139220|ENSG00000257609|ENSG00000257747|ENSG00000258193|ENSG00000133773|ENSG00000221260|ENSG00000221121|ENSG00000127720|ENSG00000257875|ENSG00000258170|ENSG00000257837|ENSG00000257431|ENSG00000179104|ENSG00000252220
12	82251401	82692001	11469.5	0	0	1	5		CCDC59	ENSG00000133773	RP11-275O18.1|RP11-362A1.1|RP11-362A1.2|CCDC59|AC083810.1	ENSG00000257609|ENSG00000257747|ENSG00000258193|ENSG00000133773|ENSG00000221260
12	89093801	89097401	-31.1967	0	0	0	1				NA	NA
12	91434601	91654801	-141.79	0	0	3	4		KERA|LUM|DCN	ENSG00000139330|ENSG00000139329|ENSG00000011465	KERA|LUM|DCN|AC007115.3	ENSG00000139330|ENSG00000139329|ENSG00000011465|ENSG00000258148
12	93163601	93188601	-25.6642	0	0	2	2		PLEKHG7|EEA1	ENSG00000187510|ENSG00000102189	PLEKHG7|EEA1	ENSG00000187510|ENSG00000102189
12	100202301	100215801	-12.2743	0	0	1	1		ANKS1B	ENSG00000185046	ANKS1B	ENSG00000185046
13	19019901	22221901	3986.45	0	1	22	114	ZMYM2	TUBA3C|RP11-408E5.4|TPTE2|MPHOSPH8|PSPC1|AL354808.2|ZMYM5|ZMYM2|GJA3|GJB2|GJB6|CRYL1|IFT88|IL17D|N6AMT2|XPO4|LATS2|SAP18|SKA3|MRP63|ZDHHC20|MICU2	ENSG00000198033|ENSG00000121388|ENSG00000132958|ENSG00000196199|ENSG00000121390|ENSG00000269591|ENSG00000132950|ENSG00000121741|ENSG00000121743|ENSG00000165474|ENSG00000121742|ENSG00000165475|ENSG00000032742|ENSG00000172458|ENSG00000150456|ENSG00000132953|ENSG00000150457|ENSG00000150459|ENSG00000165480|ENSG00000173141|ENSG00000180776|ENSG00000165487	ZNF962P|BNIP3P7|LINC00349|LONRF2P2|LINC00388|FEM1AP4|LINC00387|TERF1P5|FAM207BP|LINC00418|GXYLT1P1|CNN2P12|ZNF965P|CYP4F34P|SNX18P26|LINC00328-2P|ANKRD20A9P|RHOT1P3|RP11-38M15.11|RNU6-55P|RNU6-76P|SNX19P2|LINC00408|RP11-442J17.3|PHF2P2|LINC00442|USP24P1|GTF2IP3|RP11-301J16.7|RNA5SP24|CENPIP1|RNU6-52P|RP11-408E5.6|SMPD4P2|TUBA3C|RP11-408E5.4|PSPC1P1|RP11-408E5.5|ANKRD26P3|MRPL3P1|LINC00421|PARP4P2…	ENSG00000215604|ENSG00000270496|ENSG00000231238|ENSG00000233905|ENSG00000229788|ENSG00000235876|ENSG00000231914|ENSG00000226361|ENSG00000228797|ENSG00000236169|ENSG00000230931|ENSG00000204718|ENSG00000227784|ENSG00000244155|ENSG00000227568|ENSG00000225016|ENSG00000206192|ENSG00000242756|ENSG00000227332|ENSG00000223024|ENSG00000206787|ENSG00000235500|ENSG00000226250|ENSG00000231358|ENSG00000226057…
13	22593101	22598401	-75.622	0	0	0	1				NA	NA
13	23831101	26097301	3768.57	0	0	20	58		SGCG|SACS|TNFRSF19|MIPEP|AL139080.1|C1QTNF9B|RP11-307N16.6|SPATA13|C1QTNF9|AL359736.1|PARP4|ATP12A|RNF17|CENPJ|LSP1|PABPC3|AMER2|MTMR6|NUPL1|ATP8A2	ENSG00000102683|ENSG00000151835|ENSG00000127863|ENSG00000027001|ENSG00000268735|ENSG00000205863|ENSG00000273167|ENSG00000182957|ENSG00000240654|ENSG00000205850|ENSG00000102699|ENSG00000075673|ENSG00000132972|ENSG00000151849|ENSG00000269099|ENSG00000151846|ENSG00000165566|ENSG00000139505|ENSG00000139496|ENSG00000132932	SGCG|SDAD1P4|SACS|RPLP1P13|SACS-AS1|LINC00327|LINC00352|TNFRSF19|MIPEP|AL139080.1|MTCO3P2|C1QTNF9B-AS1|C1QTNF9B|ANKRD20A19P|RP11-307N16.6|SPATA13|RP11-309I15.1|IPO7P2|MIR2276|SPATA13-AS1|C1QTNF9|C1QTNF9-AS1|AL359736.1|NUS1P3|LINC00566|CYCSP33|TPTE2P6|PARP4|AL359538.2|PSPC1P2|RP11-556N21.1|AL359538.1|ATP12A|RNY1P7|RPL26P34|IRX1P1|ANKRD20A10P|RNF17|CENPJ|TPTE2P1|SLC25A15P3|RPL34P27|LSP1|PABPC3|AL35…	ENSG00000102683|ENSG00000236803|ENSG00000151835|ENSG00000232163|ENSG00000229558|ENSG00000232977|ENSG00000227893|ENSG00000127863|ENSG00000027001|ENSG00000268735|ENSG00000232102|ENSG00000205861|ENSG00000205863|ENSG00000196593|ENSG00000273167|ENSG00000182957|ENSG00000228741|ENSG00000225674|ENSG00000252695|ENSG00000227213|ENSG00000240654|ENSG00000240868|ENSG00000205850|ENSG00000234627|ENSG00000261498…
13	38067101	38087601	-122.932	0	0	0	1				NA	NA
13	56088901	56116401	-86.1446	0	0	0	1				NA	NA
13	56766901	56910501	-127.285	0	0	0	1				SPATA2P1	ENSG00000228319
13	66043601	66068101	-60.3623	0	0	0	1				NA	NA
13	66464201	66478901	-20.1345	0	0	0	1				NA	NA
13	81914201	84176201	-4204.95	0	0	0	4				PTMAP5|GYG1P2|RP11-464I4.1|RNU6-67P	ENSG00000214182|ENSG00000237099|ENSG00000270400|ENSG00000222791
13	88098301	88342201	-253.586	0	0	1	5		SLITRK5	ENSG00000165300	RP11-342C20.2|MIR4500HG|RP11-29P20.1|MIR4500|SLITRK5	ENSG00000232636|ENSG00000228824|ENSG00000272515|ENSG00000266052|ENSG00000165300
13	90110701	90461701	-138.649	0	0	0	3				LINC01040|LINC00353|RP11-75N6.3	ENSG00000226037|ENSG00000236176|ENSG00000271395
13	93794101	96259301	1690.47	0	0	8	27		GPC6|DCT|TGDS|GPR180|SOX21|ABCC4|CLDN10|DZIP1	ENSG00000183098|ENSG00000080166|ENSG00000088451|ENSG00000152749|ENSG00000125285|ENSG00000125257|ENSG00000134873|ENSG00000134874	GPC6|SNORD22|HNRNPA1P29|GPC6-AS2|RNA5SP35|GPC6-AS1|DCT|AL139318.1|TGDS|GPR180|RNA5SP36|RN7SL585P|LINC00391|SOX21|SOX21-AS1|BRD7P5|RPL21P112|LINC00557|RNU6-62P|ABCC4|snoU13|RNY3P8|RNY4P27|MEMO1P5|CLDN10|CLDN10-AS1|DZIP1	ENSG00000183098|ENSG00000252365|ENSG00000235784|ENSG00000224394|ENSG00000212559|ENSG00000236520|ENSG00000080166|ENSG00000212057|ENSG00000088451|ENSG00000152749|ENSG00000222129|ENSG00000242037|ENSG00000238230|ENSG00000125285|ENSG00000227640|ENSG00000235768|ENSG00000237924|ENSG00000260962|ENSG00000252335|ENSG00000125257|ENSG00000238463|ENSG00000223298|ENSG00000200211|ENSG00000271492|ENSG00000134873…
13	100426901	103736401	4860.41	0	1	18	51	ERCC5	CLYBL|ZIC5|ZIC2|PCCA|GGACT|TMTC4|NALCN|ITGBL1|FGF14|TPP2|METTL21C|CCDC168|TEX30|KDELC1|BIVM|BIVM-ERCC5|ERCC5|SLC10A2	ENSG00000125246|ENSG00000139800|ENSG00000043355|ENSG00000175198|ENSG00000134864|ENSG00000125247|ENSG00000102452|ENSG00000198542|ENSG00000102466|ENSG00000134900|ENSG00000139780|ENSG00000175820|ENSG00000151287|ENSG00000134901|ENSG00000134897|ENSG00000270181|ENSG00000134899|ENSG00000125255	CLYBL|SNORA25|snoU13|ZIC5|ZIC2|LINC00554|NDUFA12P1|ASNSP3|PCCA|RPL15P18|RP11-340C20.3|PCCA-AS1|GGACT|RP11-151A6.4|RPS26P47|TMTC4|COX5BP6|NALCN-AS1|ARF4P3|LINC00411|NALCN|ITGBL1|RP11-397O8.7|FGF14|RNU1-24P|HMGB3P7|MIR2681|LIPT1P1|RNY1P2|MIR4705|RPL39P29|FGF14-IT1|FGF14-AS1|FGF14-AS2|RP11-811P12.3|LINC00555|TPP2|RP11-29B2.5|METTL21C|snoU13|CCDC168|LINC00283|TEX30|KDELC1|BIVM|BIVM-ERCC5|RNY5P8|ERCC5…	ENSG00000125246|ENSG00000201245|ENSG00000238305|ENSG00000139800|ENSG00000043355|ENSG00000260738|ENSG00000225999|ENSG00000236554|ENSG00000175198|ENSG00000228501|ENSG00000270632|ENSG00000234650|ENSG00000134864|ENSG00000224356|ENSG00000234354|ENSG00000125247|ENSG00000237082|ENSG00000233009|ENSG00000214051|ENSG00000229599|ENSG00000102452|ENSG00000198542|ENSG00000272349|ENSG00000102466|ENSG00000201155…
13	103736501	105838601	-8239.75	0	0	0	3				RP11-123H22.1|ATP6V1G1P7|RPL7P45	ENSG00000234551|ENSG00000230474|ENSG00000225823
14	18999901	20078901	-1203.51	0	0	3	53		OR11H12|POTEG|POTEM	ENSG00000257115|ENSG00000222036|ENSG00000187537	RP11-754I20.1|RNU6-458P|RP11-754I20.3|RP11-754I20.2|CR383657.1|RP11-536C10.4|RP11-536C10.2|RP11-536C10.3|RP11-536C10.5|OR11H12|RP11-536C10.17|ARHGAP42P5|RP11-536C10.7|RP11-536C10.13|RP11-536C10.12|RP11-536C10.16|RP11-536C10.11|RP11-536C10.14|RP11-536C10.15|RP11-536C10.1|RP11-536C10.10|RP11-536C10.9|NF1P4|MED15P1|CTD-2311B13.1|CTD-2311B13.2|POTEG|CTD-2311B13.5|RNU6-1239P|CTD-2314B22.1|GRAMD4P3|AL5…	ENSG00000215398|ENSG00000206906|ENSG00000257171|ENSG00000257356|ENSG00000238442|ENSG00000257959|ENSG00000257721|ENSG00000258367|ENSG00000257825|ENSG00000257115|ENSG00000257672|ENSG00000258233|ENSG00000257504|ENSG00000257644|ENSG00000257175|ENSG00000258364|ENSG00000257731|ENSG00000258076|ENSG00000257558|ENSG00000239200|ENSG00000257635|ENSG00000257224|ENSG00000257990|ENSG00000257853|ENSG00000257891…
14	22165801	22992701	3993.88	0	0	0	114				AE000658.30|TRAV2|AE000658.31|TRAV3|TRAV4|TRAV5|RPL4P1|TRAV6|AE000659.1|TRAV7|TRAV8-1|TRAV9-1|TRAV10|TRAV11|TRAV12-1|TRAV8-2|TRAV8-3|TRAV13-1|TRAV12-2|TRAV8-4|TRAV8-5|TRAV13-2|TRAV14DV4|TRAV9-2|TRAV15|AE000659.41|TRAV12-3|TRAV8-6|TRAV16|TRAV17|TRAV18|TRAV19|AE000660.4|TRAV20|TRAV21|TRAV22|TRAV23DV6|TRDV1|TRAV24|TRAV25|TRAV26-1|TRAV8-7|AE000660.1|TRAV27|TRAV28|TRAV29DV5|TRAV30|TRAV31|TRAV32|TRAV33…	ENSG00000256350|ENSG00000211776|ENSG00000248358|ENSG00000211777|ENSG00000211778|ENSG00000211779|ENSG00000240954|ENSG00000211780|ENSG00000222776|ENSG00000211781|ENSG00000211782|ENSG00000211783|ENSG00000211784|ENSG00000256474|ENSG00000211785|ENSG00000211786|ENSG00000211787|ENSG00000211788|ENSG00000211789|ENSG00000211790|ENSG00000256379|ENSG00000211791|ENSG00000211792|ENSG00000211793|ENSG00000258482…
14	33407901	35914401	-5872.19	0	0	14	42		NPAS3|EGLN3|SPTSSA|EAPP|SNX6|CFL2|BAZ1A|SRP54|FAM177A1|PPP2R3C|KIAA0391|KIAA0391|PSMA6|NFKBIA	ENSG00000151322|ENSG00000129521|ENSG00000165389|ENSG00000129518|ENSG00000129515|ENSG00000165410|ENSG00000198604|ENSG00000100883|ENSG00000151327|ENSG00000092020|ENSG00000100890|ENSG00000258790|ENSG00000100902|ENSG00000100906	NPAS3|EGLN3|AL358340.1|EGLN3-AS1|AL356806.3|SPTSSA|RP11-671J11.1|EAPP|RP11-671J11.7|RP11-671J11.6|RNU1-27P|RNU1-28P|RP11-671J11.4|SNX6|RPS19P3|RNU6-1261P|RP11-434O22.2|CFL2|RP11-434O22.1|BAZ1A|AL355885.1|RNU7-41P|RP11-73E17.2|RP11-85K15.2|RP11-73E17.3|Y_RNA|IGBP1P1|SRP54|FAM177A1|PPP2R3C|KIAA0391|KIAA0391|RP11-173D9.1|RP11-173D9.5|RPL7AP3|RPL9P3|PSMA6|AL121594.1|RP11-561B11.3|RP11-561B11.1|NFKBIA…	ENSG00000151322|ENSG00000129521|ENSG00000265244|ENSG00000258897|ENSG00000223593|ENSG00000165389|ENSG00000237450|ENSG00000129518|ENSG00000259002|ENSG00000258612|ENSG00000206596|ENSG00000206588|ENSG00000259135|ENSG00000129515|ENSG00000240463|ENSG00000253003|ENSG00000241582|ENSG00000165410|ENSG00000243824|ENSG00000198604|ENSG00000263691|ENSG00000251726|ENSG00000258738|ENSG00000258704|ENSG00000258493…
14	37735701	37749401	-311.927	0	0	1	1		MIPOL1	ENSG00000151338	MIPOL1	ENSG00000151338
14	40446601	40621401	-58.2441	0	0	0	1				NA	NA
14	40984201	42009601	-2447.8	0	0	0	3				RP11-129M6.1|RP11-629F19.1|AL390335.1	ENSG00000251363|ENSG00000258385|ENSG00000221695
14	42382101	42477501	-542.918	0	0	0	1				AL138498.1	ENSG00000266500
14	43689901	44808301	-949.424	0	0	0	9				RP11-88E18.1|HNRNPUP1|KRT8P2|RP11-557C9.3|RP11-557C9.1|RP11-305B6.3|RP11-305B6.2|RP11-305B6.1|RP11-322L17.1	ENSG00000258406|ENSG00000259051|ENSG00000258828|ENSG00000258387|ENSG00000258894|ENSG00000258969|ENSG00000259019|ENSG00000259137|ENSG00000259148
14	46139601	46999101	-2118.94	0	0	0	3				RP11-369C8.1|AL158111.1|LINC00871	ENSG00000258616|ENSG00000264420|ENSG00000258700
14	49453301	49551501	-2.66737	0	0	0	1				RP11-816J8.1	ENSG00000258868
14	54270101	56707701	-3365.62	0	1	17	45	KTN1	BMP4|CDKN3|CNIH1|GMFB|CGRRF1|SAMD4A|GCH1|WDHD1|SOCS4|MAPK1IP1L|LGALS3|DLGAP5|FBXO34|ATG14|TBPL2|KTN1|PELI2	ENSG00000125378|ENSG00000100526|ENSG00000100528|ENSG00000197045|ENSG00000100532|ENSG00000020577|ENSG00000131979|ENSG00000198554|ENSG00000180008|ENSG00000168175|ENSG00000131981|ENSG00000126787|ENSG00000178974|ENSG00000126775|ENSG00000182521|ENSG00000126777|ENSG00000139946	AL162759.1|AL138479.3|MIR5580|BMP4|ATP5C1P1|CDKN3|CNIH1|RP11-794A8.1|GMFB|CGRRF1|SAMD4A|GCH1|RNU6ATAC9P|MIR4308|FDPSP3|WDHD1|AL160471.6|SOCS4|MAPK1IP1L|LGALS3|DLGAP5|RP11-698F20.3|RP11-665C16.8|RP11-665C16.6|FBXO34|RP11-665C16.1|CHMP4BP1|RP11-665C16.5|ATG14|RP11-454L9.2|TBPL2|RPL21P6|KTN1-AS1|RPL7AP4|RP11-132J14.3|KTN1|Y_RNA|RP11-813I20.2|RPL13AP3|LINC00520|RP11-1012E15.1|AL163952.1|Y_RNA|AL16395…	ENSG00000235269|ENSG00000231922|ENSG00000266431|ENSG00000125378|ENSG00000224004|ENSG00000100526|ENSG00000100528|ENSG00000258753|ENSG00000197045|ENSG00000100532|ENSG00000020577|ENSG00000131979|ENSG00000252019|ENSG00000265432|ENSG00000258872|ENSG00000198554|ENSG00000233924|ENSG00000180008|ENSG00000168175|ENSG00000131981|ENSG00000126787|ENSG00000258050|ENSG00000271180|ENSG00000258413|ENSG00000178974…
14	60755301	61033201	-161.327	0	0	3	9		PPM1A|C14orf39|SIX6	ENSG00000100614|ENSG00000179008|ENSG00000184302	PPM1A|CTD-2568P8.1|C14orf39|RBM8B|GNRHR2P1|SALL4P7|SIX6|RP11-1042B17.3|RP11-1042B17.4	ENSG00000100614|ENSG00000258556|ENSG00000179008|ENSG00000258427|ENSG00000259169|ENSG00000258692|ENSG00000184302|ENSG00000258670|ENSG00000258764
14	73996301	74027201	-782.679	0	0	2	4		HEATR4|ACOT1	ENSG00000187105|ENSG00000184227	HEATR4|RP3-414A15.2|ACOT1|NT5CP2	ENSG00000187105|ENSG00000258695|ENSG00000184227|ENSG00000258408
14	76928501	77805401	7754.58	0	0	14	34		ESRRB|VASH1|ANGEL1|C14orf166B|IRF2BPL|CIPC|RP11-463C8.4|TMEM63C|ZDHHC22|AC007375.1|NGB|POMT2|GSTZ1|TMED8	ENSG00000119715|ENSG00000071246|ENSG00000013523|ENSG00000100565|ENSG00000119669|ENSG00000198894|ENSG00000259164|ENSG00000165548|ENSG00000177108|ENSG00000269883|ENSG00000165553|ENSG00000009830|ENSG00000100577|ENSG00000100580	ESRRB|RP11-187O7.3|CYCSP1|RP11-187O7.1|RP11-99E15.3|RP11-99E15.2|VASH1|RP11-488C13.6|RP11-488C13.7|RP11-488C13.5|ANGEL1|C14orf166B|RP11-488C13.1|RN7SKP17|RP11-488C13.4|RP11-7F17.7|RN7SL356P|RP11-7F17.1|IRF2BPL|RP11-7F17.5|RP11-7F17.4|RP11-7F17.3|CIPC|RP11-463C8.4|TMEM63C|ZDHHC22|AC007375.1|RP11-463C8.5|SNORA32|NGB|MIR1260A|POMT2|GSTZ1|TMED8	ENSG00000119715|ENSG00000259124|ENSG00000271423|ENSG00000242952|ENSG00000258566|ENSG00000258569|ENSG00000071246|ENSG00000259081|ENSG00000258610|ENSG00000258301|ENSG00000013523|ENSG00000100565|ENSG00000241081|ENSG00000223174|ENSG00000259058|ENSG00000258602|ENSG00000266553|ENSG00000243225|ENSG00000119669|ENSG00000246548|ENSG00000258473|ENSG00000258819|ENSG00000198894|ENSG00000259164|ENSG00000165548…
14	82212201	82729301	-551.161	0	0	0	3				RP11-666E17.1|RP11-226P1.1|EIF3LP1	ENSG00000259035|ENSG00000241891|ENSG00000258501
14	84645701	84659301	-21.6512	0	0	0	1				NA	NA
14	84991601	85110601	-90.1181	0	0	0	1				NA	NA
14	101386501	101438401	-91.0821	0	0	0	29				MEG8|SNORD113-1|SNORD112|SNORD113-2|SNORD113-3|SNORD113-4|AL132709.5|SNORD113-5|SNORD112|SNORD113-6|SNORD112|SNORD113-7|SNORD113-8|SNORD113-9|SNORD114-1|SNORD114-2|SNORD114-3|SNORD114-4|SNORD114-5|SNORD113|SNORD114-6|AL132709.8|SNORD114-7|SNORD114-9|SNORD114-10|RP11-909M7.3|SNORD114-11|SNORD114-12|SNORD114-13	ENSG00000258399|ENSG00000202191|ENSG00000251949|ENSG00000212384|ENSG00000201700|ENSG00000201672|ENSG00000225746|ENSG00000272474|ENSG00000252144|ENSG00000200215|ENSG00000251918|ENSG00000200632|ENSG00000200367|ENSG00000201950|ENSG00000199575|ENSG00000200823|ENSG00000201839|ENSG00000200832|ENSG00000199798|ENSG00000200150|ENSG00000201263|ENSG00000232018|ENSG00000199390|ENSG00000201240|ENSG00000200279…
14	104555401	106796301	9747.72	0	1	29	174	AKT1	ASPG|KIF26A|C14orf144|TMEM179|C14orf180|INF2|ADSSL1|SIVA1|AKT1|ZBTB42|CEP170B|PLD4|AHNAK2|C14orf79|CDCA4|GPR132|JAG2|NUDT14|BRF1|BTBD6|PACS2|TEX22|MTA1|CRIP2|CRIP1|CRIP1|C14orf80|TMEM121|KIAA0125	ENSG00000166183|ENSG00000066735|ENSG00000228032|ENSG00000258986|ENSG00000184601|ENSG00000203485|ENSG00000185100|ENSG00000184990|ENSG00000142208|ENSG00000179627|ENSG00000099814|ENSG00000166428|ENSG00000185567|ENSG00000140104|ENSG00000170779|ENSG00000183484|ENSG00000184916|ENSG00000183828|ENSG00000185024|ENSG00000184887|ENSG00000179364|ENSG00000226174|ENSG00000182979|ENSG00000182809|ENSG00000213145…	ASPG|MIR203|CTD-2223O18.1|KIF26A|RP11-260M19.2|C14orf144|RP11-260M19.1|RNU6-684P|CEND1P1|TMEM179|C14orf180|RP11-614O9.1|RP11-982M15.7|RP11-982M15.8|MIR4710|RP11-982M15.6|INF2|RP11-982M15.5|ADSSL1|SIVA1|RP11-982M15.2|AKT1|ZBTB42|LINC00638|RPS26P49|RPS2P4|CTD-3051D23.1|CTD-3051D23.4|CEP170B|CTD-3051D23.3|PLD4|AHNAK2|C14orf79|CDCA4|GPR132|RP11-44N21.1|RP11-44N21.2|JAG2|RP11-44N21.4|NUDT14|BRF1|BTBD6…	ENSG00000166183|ENSG00000207568|ENSG00000258748|ENSG00000066735|ENSG00000258913|ENSG00000228032|ENSG00000258598|ENSG00000222761|ENSG00000213159|ENSG00000258986|ENSG00000184601|ENSG00000259037|ENSG00000258736|ENSG00000260792|ENSG00000265291|ENSG00000256050|ENSG00000203485|ENSG00000258858|ENSG00000185100|ENSG00000184990|ENSG00000258430|ENSG00000142208|ENSG00000179627|ENSG00000258701|ENSG00000239365…
15	19999901	20393601	93.8133	0	0	0	17				RP11-79C23.1|RNU6-978P|RP11-173D3.3|IGHV1OR15-9|SLC20A1P3|IGHV1OR15-2|IGHV3OR15-7|IGHD5OR15-5A|IGHD4OR15-4A|IGHD3OR15-3A|IGHD2OR15-2A|IGHD1OR15-1A|RP11-1360M22.2|RP11-173D3.2|RN7SL584P|RP11-173D3.1|BMS1P15	ENSG00000215567|ENSG00000201241|ENSG00000258463|ENSG00000188403|ENSG00000258706|ENSG00000259337|ENSG00000259490|ENSG00000270961|ENSG00000271317|ENSG00000270783|ENSG00000271197|ENSG00000271336|ENSG00000259769|ENSG00000258397|ENSG00000239471|ENSG00000258410|ENSG00000258780
15	21884901	21914001	-106.553	0	0	0	1				RP11-32B5.2	ENSG00000258883
15	25355401	25412501	-118.445	0	0	0	3				SNHG14|RP11-145P16.3|SNORD115	ENSG00000224078|ENSG00000270523|ENSG00000212428
15	25412601	25517701	112.597	0	0	0	46				SNHG14|TMEM261P1|SNORD115-1|SNORD115-2|SNORD115-3|SNORD115-4|SNORD115-5|SNORD115-6|SNORD115-8|SNORD115-9|SNORD115-10|SNORD115-11|SNORD115-12|SNORD115-14|SNORD115-15|SNORD115-16|SNORD115-17|SNORD115-18|SNORD115-19|SNORD115-20|SNORD115-21|SNORD115-22|SNORD115-23|SNORD115-24|SNORD115-25|SNORD115-27|SNORD115-28|SNORD115-29|SNORD115-30|SNORD115-31|SNORD115-32|SNORD115-33|SNORD115-34|SNORD115-35|SNORD1…	ENSG00000224078|ENSG00000270814|ENSG00000201831|ENSG00000199712|ENSG00000199970|ENSG00000200680|ENSG00000200503|ENSG00000200812|ENSG00000200726|ENSG00000199782|ENSG00000201943|ENSG00000200486|ENSG00000199453|ENSG00000199960|ENSG00000201679|ENSG00000200757|ENSG00000201482|ENSG00000200163|ENSG00000199968|ENSG00000201969|ENSG00000199833|ENSG00000201326|ENSG00000201331|ENSG00000200398|ENSG00000199489…
15	27545901	27560601	-469.971	0	0	1	1		GABRG3	ENSG00000182256	GABRG3	ENSG00000182256
15	29637101	30890001	-1525.21	0	0	7	48		FAM189A1|TJP1|GOLGA8J|GOLGA8T|CHRFAM7A|GOLGA8R|GOLGA8Q	ENSG00000104059|ENSG00000104067|ENSG00000179938|ENSG00000261247|ENSG00000166664|ENSG00000186399|ENSG00000178115	FAM189A1|CTD-3118D7.1|RP11-300A12.2|TUBBP8|RP11-680F8.1|TJP1|RP11-680F8.4|HMGN2P5|RP11-680F8.3|CTD-2022H16.2|RP11-143J24.1|CTD-2022H16.3|CTD-2022H16.1|GOLGA8J|RN7SL673P|AC120045.1|DNM1P28|ULK4P3|U8|GOLGA8T|RN7SL469P|AC120045.2|DNM1P30|RP11-932O9.3|RP11-932O9.4|AC026150.5|RP11-261B23.1|RNU6-17P|RP11-261B23.2|Y_RNA|RP11-382B18.4|CHRFAM7A|RP11-382B18.3|U8|GOLGA8R|AC019322.1|RN7SL196P|RP11-382B18.5|C…	ENSG00000104059|ENSG00000259690|ENSG00000259814|ENSG00000259300|ENSG00000256802|ENSG00000104067|ENSG00000259644|ENSG00000234664|ENSG00000259523|ENSG00000259749|ENSG00000259647|ENSG00000260174|ENSG00000229389|ENSG00000179938|ENSG00000239955|ENSG00000221250|ENSG00000261792|ENSG00000178081|ENSG00000207432|ENSG00000261247|ENSG00000241167|ENSG00000221785|ENSG00000260897|ENSG00000261747|ENSG00000259906…
15	34685901	34825401	-16.3699	0	0	2	7		GOLGA8A|GOLGA8B	ENSG00000175265|ENSG00000215252	GOLGA8A|RP11-602M11.4|RP11-1H8.1|HNRNPLP2|RP11-1H8.3|GOLGA8B|MIR1233-2	ENSG00000175265|ENSG00000260639|ENSG00000261081|ENSG00000259917|ENSG00000261559|ENSG00000215252|ENSG00000221065
15	35156501	37062401	-6761.21	0	0	5	31		AQR|ZNF770|AC114546.1|DPH6|C15orf41	ENSG00000021776|ENSG00000198146|ENSG00000212768|ENSG00000134146|ENSG00000186073	AQR|RP11-83J16.1|ZNF770|AC114546.1|RP11-463I20.3|RP11-463I20.2|RP11-323I15.3|NANOGP8|RP11-323I15.2|RP11-323I15.5|PRELID1P4|ANP32AP1|DPH6|RP11-150L8.3|RP11-150L8.4|MIR3942|RP11-139F4.2|HNRNPA1P45|DPH6-AS1|RP11-702M1.2|MIR4510|RP11-184D12.1|RP11-684B21.1|RP11-475A13.2|RP11-475A13.1|COX6CP4|C15orf41|RP11-618N24.1|LARP4P|TPST2P1|RP11-16L14.2	ENSG00000021776|ENSG00000231409|ENSG00000198146|ENSG00000212768|ENSG00000259181|ENSG00000259587|ENSG00000259665|ENSG00000255192|ENSG00000259397|ENSG00000259336|ENSG00000259592|ENSG00000259516|ENSG00000134146|ENSG00000259710|ENSG00000259585|ENSG00000265102|ENSG00000259688|ENSG00000259411|ENSG00000248079|ENSG00000259217|ENSG00000265098|ENSG00000259639|ENSG00000259245|ENSG00000259395|ENSG00000259737…
15	38603501	38610801	-8.15719	0	0	1	1		SPRED1	ENSG00000166068	SPRED1	ENSG00000166068
15	41735701	44010901	-2538.68	0	0	44	86		RTF1|ITPKA|LTK|RPAP1|TYRO3|MGA|MAPKBP1|AC073657.1|PLA2G4B|JMJD7|JMJD7-PLA2G4B|SPTBN5|EHD4|PLA2G4E|PLA2G4D|PLA2G4F|VPS39|TMEM87A|GANC|CAPN3|ZNF106|SNAP23|LRRC57|HAUS2|STARD9|CDAN1|TTBK2|UBR1|EPB42|TMEM62|CCNDBP1|TGM5|TGM7|LCMT2|ADAL|ZSCAN29|TUBGCP4|TP53BP1|MAP1A|PPIP5K1|CKMT1B|STRC|CATSPER2|CKMT1A	ENSG00000137815|ENSG00000137825|ENSG00000062524|ENSG00000103932|ENSG00000092445|ENSG00000174197|ENSG00000137802|ENSG00000268632|ENSG00000243708|ENSG00000243789|ENSG00000168970|ENSG00000137877|ENSG00000103966|ENSG00000188089|ENSG00000159337|ENSG00000168907|ENSG00000166887|ENSG00000103978|ENSG00000214013|ENSG00000092529|ENSG00000103994|ENSG00000092531|ENSG00000180979|ENSG00000137814|ENSG00000159433…	RTF1|RNU6-1169P|ITPKA|LTK|RPAP1|TCEB1P2|TYRO3|RP11-380D11.2|MGA|MIR626|RP11-107F6.4|RP11-107F6.3|MAPKBP1|AC073657.1|RP11-23P13.4|PLA2G4B|JMJD7|JMJD7-PLA2G4B|SPTBN5|RNA5SP393|MIR4310|RP11-23P13.6|RP11-23P13.7|EHD4|CTD-2382E5.4|CTD-2382E5.1|PLA2G4E|CTD-2382E5.2|PLA2G4D|PLA2G4F|VPS39|MIR627|RP11-546B15.1|TMEM87A|GANC|RP11-546B15.2|RP11-164J13.1|CAPN3|ZNF106|RNU6-188P|SNAP23|RP11-265N6.1|LRRC57|HAUS2…	ENSG00000137815|ENSG00000200407|ENSG00000137825|ENSG00000062524|ENSG00000103932|ENSG00000259838|ENSG00000092445|ENSG00000260926|ENSG00000174197|ENSG00000207766|ENSG00000270702|ENSG00000260814|ENSG00000137802|ENSG00000268632|ENSG00000250379|ENSG00000243708|ENSG00000243789|ENSG00000168970|ENSG00000137877|ENSG00000200293|ENSG00000264850|ENSG00000174171|ENSG00000272003|ENSG00000103966|ENSG00000259883…
15	48415801	48515401	-84.4419	0	0	4	7		SLC24A5|MYEF2|CTXN2|SLC12A1	ENSG00000188467|ENSG00000104177|ENSG00000233932|ENSG00000074803	SLC24A5|MYEF2|AC066612.1|RP11-605F22.2|CTXN2|SLC12A1|RP11-605F22.1	ENSG00000188467|ENSG00000104177|ENSG00000266143|ENSG00000259235|ENSG00000233932|ENSG00000074803|ENSG00000259385
15	49716401	50084801	-406.397	0	0	3	4		FAM227B|FGF7|DTWD1	ENSG00000166262|ENSG00000140285|ENSG00000104047	FAM227B|FGF7|DTWD1|RP11-353B9.1	ENSG00000166262|ENSG00000140285|ENSG00000104047|ENSG00000261597
15	54704901	54770901	82.0627	0	0	1	1		UNC13C	ENSG00000137766	UNC13C	ENSG00000137766
15	86937801	87053001	-20.8923	0	0	1	1		AGBL1	ENSG00000166748	AGBL1	ENSG00000166748
15	96846301	97751701	-1938.23	0	0	3	18		NR2F2|AC087477.1|SPATA8	ENSG00000185551|ENSG00000268484|ENSG00000185594	NR2F2-AS1|NR2F2|MIR1469|RP11-522B15.3|AC087477.1|RP11-522B15.6|RP11-522B15.4|RP11-522B15.5|PGAM1P12|RP11-522B15.1|RP11-522B15.7|RN7SKP254|CTD-2027G2.1|FAM149B1P1|SPATA8-AS1|SPATA8|RN7SKP181|AC055873.1	ENSG00000247809|ENSG00000185551|ENSG00000222651|ENSG00000259275|ENSG00000268484|ENSG00000259614|ENSG00000259542|ENSG00000259312|ENSG00000250825|ENSG00000242295|ENSG00000259534|ENSG00000222617|ENSG00000259340|ENSG00000214424|ENSG00000259282|ENSG00000185594|ENSG00000223120|ENSG00000215948
15	98094601	98102101	-24.1083	0	0	0	1				RP11-461F11.3	ENSG00000259582
15	102385201	102521301	-359.315	0	0	1	10		OR4F4	ENSG00000177693	OR4F13P|OR4F28P|WBP1LP5|AC140725.7|OR4F4|OR4G2P|FAM138E|MIR1302-11|WASH3P|DDX11L9	ENSG00000214344|ENSG00000257109|ENSG00000259454|ENSG00000259646|ENSG00000177693|ENSG00000183909|ENSG00000248893|ENSG00000259553|ENSG00000185596|ENSG00000248472
16	4027401	5129501	6045.22	0	0	29	45		ADCY9|SRL|TFAP4|GLIS2|PAM16|CORO7-PAM16|CORO7|VASN|DNAJA3|NMRAL1|HMOX2|CDIP1|C16orf96|UBALD1|MGRN1|NUDT16L1|ANKS3|C16orf71|ZNF500|SEPT12|SMIM22|ROGDI|GLYR1|UBN1|PPL|SEC14L5|NAGPA|ALG1|C16orf89	ENSG00000162104|ENSG00000185739|ENSG00000090447|ENSG00000126603|ENSG00000217930|ENSG00000103426|ENSG00000262246|ENSG00000168140|ENSG00000103423|ENSG00000153406|ENSG00000103415|ENSG00000089486|ENSG00000205832|ENSG00000153443|ENSG00000102858|ENSG00000168101|ENSG00000168096|ENSG00000166246|ENSG00000103199|ENSG00000140623|ENSG00000267795|ENSG00000067836|ENSG00000140632|ENSG00000118900|ENSG00000118898…	ADCY9|RP11-462G12.4|RP11-95P2.4|RP11-95P2.3|SRL|RP11-95P2.1|TFAP4|GLIS2|AC005356.1|PAM16|RP11-295D4.1|CORO7-PAM16|CORO7|VASN|DNAJA3|NMRAL1|HMOX2|CDIP1|C16orf96|RP11-709D24.5|SUB1P3|UBALD1|MGRN1|RN7SL850P|RP11-709D24.6|NUDT16L1|ANKS3|RP11-127I20.7|C16orf71|ZNF500|SEPT12|SMIM22|RP11-127I20.5|ROGDI|GLYR1|AC020663.1|UBN1|PPL|Y_RNA|SEC14L5|RP11-165E7.1|NAGPA|ALG1|C16orf89|RP11-10K17.3	ENSG00000162104|ENSG00000263159|ENSG00000262471|ENSG00000263105|ENSG00000185739|ENSG00000262468|ENSG00000090447|ENSG00000126603|ENSG00000262686|ENSG00000217930|ENSG00000262712|ENSG00000103426|ENSG00000262246|ENSG00000168140|ENSG00000103423|ENSG00000153406|ENSG00000103415|ENSG00000089486|ENSG00000205832|ENSG00000261789|ENSG00000261612|ENSG00000153443|ENSG00000102858|ENSG00000263955|ENSG00000261442…
16	7165201	7206901	-99.2621	0	0	1	2		RBFOX1	ENSG00000078328	RBFOX1|RP11-545E8.1	ENSG00000078328|ENSG00000240419
16	7856901	7863601	-3.0684	0	0	0	1				NA	NA
16	11107101	12286901	4545.47	0	3	19	45	RMI2|SOCS1|TNFRSF17	CLEC16A|RMI2|SOCS1|TNP2|PRM3|PRM2|PRM1|CTD-3088G3.8|LITAF|SNN|TXNDC11|ZC3H7A|RSL1D1|GSPT1|RP11-166B2.1|TNFRSF17|AC007216.2|SNX29|RP11-276H1.3	ENSG00000038532|ENSG00000175643|ENSG00000185338|ENSG00000178279|ENSG00000178257|ENSG00000122304|ENSG00000175646|ENSG00000188897|ENSG00000189067|ENSG00000184602|ENSG00000153066|ENSG00000122299|ENSG00000171490|ENSG00000103342|ENSG00000234719|ENSG00000048462|ENSG00000269121|ENSG00000048471|ENSG00000175604	CLEC16A|RPL7P46|RP11-66H6.3|RP11-396B14.2|HNRNPCP4|RMI2|SOCS1|TNP2|PRM3|SNORA48|PRM2|PRM1|snoU13|MIR548H2|Y_RNA|RP11-485G7.5|RP11-485G7.6|AC009121.1|CTD-3088G3.8|CTD-3088G3.4|CTD-3088G3.6|snoU13|RN7SL522P|LITAF|SNN|TXNDC11|RP11-490O6.2|ZC3H7A|BCAR4|RSL1D1|RP11-166B2.8|GSPT1|RP11-166B2.3|COX6CP1|RP11-166B2.5|AC007216.1|RP11-166B2.1|TNFRSF17|AC007216.2|UBL5P4|SNX29|RP11-166B2.7|RPS23P6|RP11-276H1.3…	ENSG00000038532|ENSG00000229917|ENSG00000262020|ENSG00000263033|ENSG00000263179|ENSG00000175643|ENSG00000185338|ENSG00000178279|ENSG00000178257|ENSG00000212228|ENSG00000122304|ENSG00000175646|ENSG00000238409|ENSG00000221801|ENSG00000199668|ENSG00000263080|ENSG00000262703|ENSG00000238774|ENSG00000188897|ENSG00000262636|ENSG00000262999|ENSG00000272310|ENSG00000265731|ENSG00000189067|ENSG00000184602…
16	13256501	13377701	-108.153	0	0	1	3		SHISA9	ENSG00000237515	SHISA9|AC009134.1|U91319.1	ENSG00000237515|ENSG00000262116|ENSG00000262801
16	20573501	20591001	-130.488	0	0	1	1		ACSM2B	ENSG00000066813	ACSM2B	ENSG00000066813
16	21925801	21931001	-14.8072	0	0	0	1				RP11-645C24.2	ENSG00000185710
16	24559201	24567601	-62.7369	0	0	1	1		RBBP6	ENSG00000122257	RBBP6	ENSG00000122257
16	26182501	26495801	-33.314	0	0	0	2				AC009158.1|AC130464.1	ENSG00000231876|ENSG00000228480
16	32068001	34333501	-1970.08	0	0	6	112		TP53TG3D|TP53TG3|TP53TG3C|TP53TG3B|RP11-812E19.9|CTD-2144E22.5	ENSG00000205456|ENSG00000183632|ENSG00000205457|ENSG00000261509|ENSG00000259680|ENSG00000179755	RP11-1166P10.6|IGHV1OR16-3|IGHV3OR16-9|HERC2P4|RP11-1166P10.7|RP11-17M15.1|RP11-56L13.4|FAM108A9P|RP11-56L13.6|RP11-56L13.7|TP53TG3D|RP11-56L13.1|RP11-1292F20.1|RP11-17M15.2|RP11-17M15.4|ACTR3BP3|RP11-626K17.5|PABPC1P13|RP11-626K17.3|RP11-626K17.2|ABCD1P3|RP11-652G5.1|RP11-652G5.2|RP11-96K14.1|RP11-586K12.11|RP11-586K12.13|RP11-586K12.10|TP53TG3|RP11-586K12.8|RP11-586K12.7|FAM108A8P|RP11-586K12.4…	ENSG00000261727|ENSG00000260048|ENSG00000270472|ENSG00000230267|ENSG00000260584|ENSG00000260847|ENSG00000260649|ENSG00000260540|ENSG00000260344|ENSG00000260575|ENSG00000205456|ENSG00000260402|ENSG00000259822|ENSG00000261127|ENSG00000260516|ENSG00000260327|ENSG00000260866|ENSG00000260307|ENSG00000261541|ENSG00000260662|ENSG00000261233|ENSG00000259966|ENSG00000262187|ENSG00000261111|ENSG00000261569…
16	32476101	32599401	290.447	0	0	0	1				ABCD1P3	ENSG00000261233
16	33034601	33109001	19.9807	0	0	0	4				RP11-19N8.2|RP11-19N8.4|RP11-19N8.3|HERC2P8	ENSG00000261259|ENSG00000260141|ENSG00000260900|ENSG00000261599
16	34880001	35253601	-1374.89	0	0	0	23				RP11-352B15.5|RNA5SP406|RNA5SP407|RNA5SP408|RNA5SP409|5S_rRNA|RNA5SP410|RNA5SP413|RNA5SP415|RNA5SP416|RNA5SP417|RNA5SP418|RNA5SP419|RNA5SP420|RNA5SP421|RNA5SP422|RNA5SP423|RP11-352B15.2|HMGN2P41|VN1R70P|RP11-43P5.1|AC116553.1|PPP1R1AP2	ENSG00000260522|ENSG00000251915|ENSG00000222207|ENSG00000251924|ENSG00000252624|ENSG00000261122|ENSG00000252094|ENSG00000252182|ENSG00000253055|ENSG00000252647|ENSG00000252268|ENSG00000251760|ENSG00000251717|ENSG00000252806|ENSG00000252673|ENSG00000252587|ENSG00000252936|ENSG00000260611|ENSG00000261620|ENSG00000261515|ENSG00000261782|ENSG00000221580|ENSG00000261084
16	46385701	46510801	222.883	0	0	0	1				ANKRD26P1	ENSG00000261239
16	46499301	46591001	-1.46112	0	0	0	2				ANKRD26P1|RNU6-845P	ENSG00000261239|ENSG00000199448
16	49218701	49355601	-47.3141	0	0	1	3		CBLN1	ENSG00000102924	CBLN1|RP11-491F9.1|RP11-491F9.8	ENSG00000102924|ENSG00000260614|ENSG00000259957
16	50188001	51062901	1753.57	0	1	7	27	CYLD	PAPD5|ADCY7|BRD7|NKD1|SNX20|NOD2|CYLD	ENSG00000121274|ENSG00000121281|ENSG00000166164|ENSG00000140807|ENSG00000167208|ENSG00000167207|ENSG00000083799	PAPD5|ADCY7|BRD7|snoU13|RP11-21B23.1|RP11-21B23.2|RP11-21B23.3|SNORD112|NKD1|RP11-401P9.1|RP11-401P9.6|RP11-401P9.4|RP11-401P9.5|SNX20|NOD2|RP11-327F22.6|RP11-327F22.2|RP11-327F22.1|CYLD|hsa-mir-3181|RP11-327F22.4|RP11-327F22.5|CTD-2034I21.1|RNA5SP426|CTD-2034I21.2|RP11-883G14.1|RP11-883G14.2	ENSG00000121274|ENSG00000121281|ENSG00000166164|ENSG00000238544|ENSG00000261393|ENSG00000261092|ENSG00000260573|ENSG00000252077|ENSG00000140807|ENSG00000260029|ENSG00000205414|ENSG00000261685|ENSG00000260249|ENSG00000167208|ENSG00000167207|ENSG00000270120|ENSG00000261644|ENSG00000260929|ENSG00000083799|ENSG00000264947|ENSG00000260616|ENSG00000261703|ENSG00000260042|ENSG00000199771|ENSG00000263082…
16	51514901	52289001	-527.93	0	0	1	9		C16orf97	ENSG00000261190	HNRNPA1P48|RN7SKP142|RP11-7O14.1|C16orf97|RP11-152O14.4|LINC00919|RP11-152O14.1|RP11-142G1.3|RP11-142G1.1	ENSG00000224578|ENSG00000223168|ENSG00000260057|ENSG00000261190|ENSG00000261470|ENSG00000260268|ENSG00000261749|ENSG00000260975|ENSG00000260478
16	54639101	54962901	-58.562	0	0	0	2				RP11-1136G4.1|CRNDE	ENSG00000261171|ENSG00000245694
16	55542601	56170301	-1765.71	0	0	5	10		LPCAT2|CAPNS2|SLC6A2|CES1|CES5A	ENSG00000087253|ENSG00000256812|ENSG00000103546|ENSG00000198848|ENSG00000159398	LPCAT2|RP11-212I21.4|CAPNS2|SLC6A2|CES1P2|CES1P1|CES1|CES5A|RP11-461O7.1|RP11-355E10.1	ENSG00000087253|ENSG00000261997|ENSG00000256812|ENSG00000103546|ENSG00000260765|ENSG00000228695|ENSG00000198848|ENSG00000159398|ENSG00000246379|ENSG00000260041
16	59528701	61833601	-3634.5	0	0	2	17		RP11-105C20.2|CDH8	ENSG00000260240|ENSG00000150394	RNU4-58P|RP11-105C20.3|RP11-105C20.2|APOOP5|RP11-430C1.1|RP11-430C1.2|RP11-457D20.1|RP11-354I13.2|AC009081.1|RP11-354I13.1|GNPATP|AC009080.1|RP11-90K18.1|RP11-51O6.1|CDH8|RP11-109D24.1|RN7SKP76	ENSG00000200062|ENSG00000270222|ENSG00000260240|ENSG00000260013|ENSG00000261807|ENSG00000261278|ENSG00000261590|ENSG00000261436|ENSG00000265167|ENSG00000261310|ENSG00000259844|ENSG00000265127|ENSG00000261178|ENSG00000224631|ENSG00000150394|ENSG00000260600|ENSG00000201289
16	60837601	60858401	7.42517	0	0	0	1				NA	NA
16	62259601	64835401	-5910.05	0	0	0	21				AC009161.1|snoU13|AC009110.1|RP11-50O21.1|AC010546.1|RP11-96H17.1|RP11-96H17.3|UBE2FP2|RP11-368L12.1|RPS15AP34|RP11-2K6.2|RP11-370P15.1|RP11-370P15.2|RP11-21L1.1|RP11-744D14.2|AC012322.1|RP11-744D14.1|RP11-467L24.1|RP11-439I14.2|RP11-439I14.1|RP11-439I14.3	ENSG00000237901|ENSG00000238507|ENSG00000231589|ENSG00000260332|ENSG00000223123|ENSG00000261502|ENSG00000269986|ENSG00000261199|ENSG00000260658|ENSG00000241808|ENSG00000261743|ENSG00000259864|ENSG00000261014|ENSG00000261653|ENSG00000260715|ENSG00000261028|ENSG00000260668|ENSG00000259846|ENSG00000259859|ENSG00000260187|ENSG00000260068
16	65161801	65357901	-43.9282	0	0	0	4				RP11-95H3.1|RP11-256I9.2|RP11-256I9.3|LINC00922	ENSG00000259847|ENSG00000260834|ENSG00000260364|ENSG00000261742
16	71134701	71319401	-32.4231	0	0	2	3		HYDIN|CMTR2	ENSG00000157423|ENSG00000180917	HYDIN|RP11-23E19.2|CMTR2	ENSG00000157423|ENSG00000259798|ENSG00000180917
16	72338701	72513301	-177.51	0	0	0	3				RNU6-385P|AC004158.2|AC004158.3	ENSG00000207514|ENSG00000261008|ENSG00000260664
16	73705801	73722201	-98.1548	0	0	0	1				NA	NA
16	74142501	74201801	-135.163	0	0	0	1				AC009120.4	ENSG00000261404
16	76040801	77030001	-2011.52	0	0	2	12		CNTNAP4|RP11-58C22.1	ENSG00000152910|ENSG00000261833	RP11-293N14.1|RP11-150D5.2|RPL18P13|CNTNAP4|RN7SKP233|AC010528.1|SNORD33|RP11-58C22.1|RP11-96P7.1|CTD-2336H13.2|MIR4719|CTD-2336H13.1	ENSG00000260223|ENSG00000260983|ENSG00000244485|ENSG00000152910|ENSG00000252814|ENSG00000264645|ENSG00000252022|ENSG00000261833|ENSG00000250514|ENSG00000259995|ENSG00000266426|ENSG00000260797
16	77747701	77756201	-21.7472	0	0	0	1				NA	NA
16	78350801	80021301	-22255.6	0	1	3	19	MAF	WWOX|PIH1|MAF	ENSG00000186153|ENSG00000268977|ENSG00000178573	WWOX|LSM3P5|RP11-264L1.4|RP11-264L1.3|RPS3P7|RP11-319G9.3|PIH1|RP11-319G9.5|RP11-556H2.4|RP11-556H2.3|RP11-556H2.2|RP11-679B19.2|RNA5SP431|RP11-467I17.1|MAF|AC009159.1|RP11-345M22.1|RP11-345M22.2|RP11-345M22.3	ENSG00000186153|ENSG00000260014|ENSG00000260733|ENSG00000261837|ENSG00000243101|ENSG00000260816|ENSG00000268977|ENSG00000261537|ENSG00000260694|ENSG00000260479|ENSG00000260511|ENSG00000261722|ENSG00000222244|ENSG00000261472|ENSG00000178573|ENSG00000221330|ENSG00000260876|ENSG00000261390|ENSG00000261082
16	80438701	80445801	-28.8965	0	0	0	1				RP11-525K10.3	ENSG00000259867
16	84363801	85714601	5984.56	0	0	13	27		ATP2C2|TLDC1|COTL1|KLHL36|USP10|CRISPLD2|ZDHHC7|KIAA0513|FAM92B|CTC-786C10.1|RP11-680G10.1|GSE1|GINS2	ENSG00000064270|ENSG00000140950|ENSG00000103187|ENSG00000135686|ENSG00000103194|ENSG00000103196|ENSG00000153786|ENSG00000135709|ENSG00000153789|ENSG00000262601|ENSG00000261567|ENSG00000131149|ENSG00000131153	RP11-558A11.3|ATP2C2|RP11-517C16.2|TLDC1|RP11-517C16.4|COTL1|RP11-61F12.1|KLHL36|USP10|CRISPLD2|RP11-254F19.2|AC025280.1|RP11-254F19.3|ZDHHC7|KIAA0513|FAM92B|CTC-786C10.1|COX6CP16|LINC00311|MIR5093|RP11-680G10.1|AC092377.1|RP11-118F19.1|CTD-2542L18.1|GSE1|RN7SL381P|GINS2	ENSG00000260504|ENSG00000064270|ENSG00000261286|ENSG00000140950|ENSG00000261243|ENSG00000103187|ENSG00000261471|ENSG00000135686|ENSG00000103194|ENSG00000103196|ENSG00000260859|ENSG00000265249|ENSG00000260340|ENSG00000153786|ENSG00000135709|ENSG00000153789|ENSG00000262601|ENSG00000270313|ENSG00000179219|ENSG00000266307|ENSG00000261567|ENSG00000264203|ENSG00000270124|ENSG00000260417|ENSG00000131149…
16	89944701	90275801	-309.226	0	0	10	22		TCF25|MC1R|TUBB3|TUBB3|DEF8|CENPBD1|DBNDD1|GAS8|C16orf3|PRDM7	ENSG00000141002|ENSG00000258839|ENSG00000198211|ENSG00000258947|ENSG00000140995|ENSG00000177946|ENSG00000003249|ENSG00000141013|ENSG00000221819|ENSG00000126856	TCF25|RP11-566K11.7|MC1R|AC092143.1|TUBB3|RP11-566K11.4|TUBB3|DEF8|RP11-566K11.5|CENPBD1|AFG3L1P|DBNDD1|GAS8|C16orf3|URAHP|PRDM7|TUBB8P7|FAM157C|RP11-356C4.3|RP11-356C4.5|RNU6-355P|AC137934.1	ENSG00000141002|ENSG00000267048|ENSG00000258839|ENSG00000256390|ENSG00000198211|ENSG00000259006|ENSG00000258947|ENSG00000140995|ENSG00000261317|ENSG00000177946|ENSG00000223959|ENSG00000003249|ENSG00000141013|ENSG00000221819|ENSG00000222019|ENSG00000126856|ENSG00000261812|ENSG00000260528|ENSG00000260507|ENSG00000261172|ENSG00000222359|ENSG00000260923
17	619701	968701	-448.673	0	0	9	17		VPS53|FAM57A|GEMIN4|GLOD4|RNMTL1|NXN|RP11-676J12.7|TIMM22|ABR	ENSG00000141252|ENSG00000167695|ENSG00000179409|ENSG00000167699|ENSG00000171861|ENSG00000167693|ENSG00000262003|ENSG00000177370|ENSG00000159842	VPS53|FAM57A|GEMIN4|DBIL5P|GLOD4|AC087392.1|RP11-676J12.4|RNMTL1|RP11-676J12.8|NXN|RP11-676J12.6|RP11-676J12.7|RP11-356I18.1|AC015884.1|TIMM22|ABR|MIR3183	ENSG00000141252|ENSG00000167695|ENSG00000179409|ENSG00000231784|ENSG00000167699|ENSG00000196737|ENSG00000262228|ENSG00000171861|ENSG00000262434|ENSG00000167693|ENSG00000262133|ENSG00000262003|ENSG00000263017|ENSG00000265403|ENSG00000177370|ENSG00000159842|ENSG00000264429
17	2957101	3342701	-140.095	0	0	10	20		OR1D5|OR1D2|OR1G1|OR1A2|OR1A1|OR3A2|OR3A1|OR1E1|OR3A3|OR1E2	ENSG00000262628|ENSG00000184166|ENSG00000183024|ENSG00000172150|ENSG00000172146|ENSG00000221882|ENSG00000180090|ENSG00000180016|ENSG00000159961|ENSG00000127780	OR1D5|OR1D2|OR1E3|OR1G1|CTD-2309O5.3|OR1P1|OR1A2|OR1A1|OR1D4|OR1D3P|OR3A2|RP11-64J4.2|OR3A1|OR3A4P|OR3A5P|OR1AC1P|OR1R1P|OR1E1|OR3A3|OR1E2	ENSG00000262628|ENSG00000184166|ENSG00000142163|ENSG00000183024|ENSG00000261848|ENSG00000262085|ENSG00000172150|ENSG00000172146|ENSG00000255095|ENSG00000262106|ENSG00000221882|ENSG00000262670|ENSG00000180090|ENSG00000180068|ENSG00000272546|ENSG00000267129|ENSG00000180042|ENSG00000180016|ENSG00000159961|ENSG00000127780
17	5468201	5475501	-14.5043	0	0	1	1		NLRP1	ENSG00000091592	NLRP1	ENSG00000091592
17	6812401	8687901	-3255.79	0	2	97	145	TP53|PER1	AC027763.2|ALOX12|RNASEK|AC040977.1|RNASEK-C17orf49|C17orf49|BCL6B|SLC16A13|SLC16A11|CLEC10A|ASGR2|ASGR1|DLG4|ACADVL|DVL2|PHF23|GABARAP|CTD-2545G14.7|CTDNEP1|RP1-4G17.5|ELP5|CLDN7|SLC2A4|YBX2|EIF5A|GPS2|RP11-542C16.2|NEURL4|ACAP1|KCTD11|TMEM95|TNK1|TMEM256-PLSCR3|C17orf61-PLSCR3|TMEM256|NLGN2|SPEM1|C17orf74|TMEM102|FGF11|CHRNB1|ZBTB4|SLC35G6|POLR2A|TNFSF12|TNFSF12-TNFSF13|TNFSF13|SENP3|EIF4A1|CD6…	ENSG00000215067|ENSG00000108839|ENSG00000219200|ENSG00000269871|ENSG00000161939|ENSG00000258315|ENSG00000161940|ENSG00000174327|ENSG00000174326|ENSG00000132514|ENSG00000161944|ENSG00000141505|ENSG00000132535|ENSG00000072778|ENSG00000004975|ENSG00000040633|ENSG00000170296|ENSG00000262526|ENSG00000175826|ENSG00000262302|ENSG00000170291|ENSG00000181885|ENSG00000181856|ENSG00000006047|ENSG00000132507…	ALOX12P2|AC027763.2|RP11-530N7.2|RP11-530N7.3|RP11-589P10.7|RP11-589P10.5|ALOX12|RNASEK|AC040977.1|RNASEK-C17orf49|C17orf49|MIR497HG|BCL6B|SLC16A13|SLC16A11|CTD-2545G14.2|CLEC10A|ASGR2|RPL7AP64|ASGR1|DLG4|ACADVL|MIR324|DVL2|PHF23|GABARAP|CTD-2545G14.7|CTDNEP1|RP1-4G17.5|ELP5|CLDN7|Y_RNA|SLC2A4|RP1-4G17.2|YBX2|EIF5A|GPS2|RP11-542C16.2|NEURL4|AC026954.6|ACAP1|KCTD11|RP11-542C16.1|TMEM95|TNK1|TMEM25…	ENSG00000262943|ENSG00000215067|ENSG00000262503|ENSG00000263316|ENSG00000267047|ENSG00000262089|ENSG00000108839|ENSG00000219200|ENSG00000269871|ENSG00000161939|ENSG00000258315|ENSG00000267532|ENSG00000161940|ENSG00000174327|ENSG00000174326|ENSG00000262067|ENSG00000132514|ENSG00000161944|ENSG00000213876|ENSG00000141505|ENSG00000132535|ENSG00000072778|ENSG00000199053|ENSG00000004975|ENSG00000040633…
17	10323501	10395301	-589.548	0	0	2	4		MYH8|MYH4	ENSG00000133020|ENSG00000264424	RP11-799N11.1|CTC-297N7.11|MYH8|MYH4	ENSG00000272736|ENSG00000272975|ENSG00000133020|ENSG00000264424
17	11139601	11143801	16.541	0	0	0	1				NA	NA
17	11954501	12726201	-760.95	0	1	4	10	MAP2K4	MAP2K4|MYOCD|AC005358.1|ARHGAP44	ENSG00000065559|ENSG00000141052|ENSG00000273452|ENSG00000006740	MAP2K4|MIR744|RP11-471L13.3|RP11-471L13.2|LINC00670|MYOCD|AC005358.3|AC005358.1|RP11-1090M7.1|ARHGAP44	ENSG00000065559|ENSG00000266297|ENSG00000263648|ENSG00000265400|ENSG00000179136|ENSG00000141052|ENSG00000227274|ENSG00000273452|ENSG00000265489|ENSG00000006740
17	13108001	13123301	-105.773	0	0	0	1				NA	NA
17	13584701	14051401	-405.369	0	0	1	6		COX10	ENSG00000006695	COX10-AS1|RP11-131K5.2|AC005304.1|RP11-131K5.1|CDRT15P1|COX10	ENSG00000236088|ENSG00000265494|ENSG00000233852|ENSG00000266744|ENSG00000141028|ENSG00000006695
17	14591001	14803401	-86.4345	0	0	0	4				RPS18P12|AC013248.2|AC005863.1|AC005863.2	ENSG00000230897|ENSG00000226130|ENSG00000205325|ENSG00000238212
17	16633601	16864501	-33.2038	0	0	3	18		CCDC144A|RP11-219A15.1|TNFRSF13B	ENSG00000170160|ENSG00000266302|ENSG00000240505	CCDC144A|RP11-219A15.1|UPF3AP1|USP32P1|SRP68P1|RP11-219A15.4|RP11-92B11.3|FAM106CP|RP11-219A15.2|RP11-219A15.3|AC022596.6|KRT16P2|KRT17P1|AC022596.2|COTL1P1|RP1-48J14.1|TBC1D27|TNFRSF13B	ENSG00000170160|ENSG00000266302|ENSG00000226478|ENSG00000188933|ENSG00000266129|ENSG00000272815|ENSG00000264673|ENSG00000266486|ENSG00000264729|ENSG00000264892|ENSG00000226145|ENSG00000227300|ENSG00000131885|ENSG00000205312|ENSG00000229749|ENSG00000265853|ENSG00000128438|ENSG00000240505
17	18329001	18468601	-2015.86	0	0	2	13		LGALS9C|FAM106A	ENSG00000171916|ENSG00000213077	KRT17P2|KRT16P1|KRT16P4|AL353997.11|RP1-37N7.6|TNPO1P2|LGALS9C|NOS2P2|CTD-2303H24.2|USP32P2|FAM106A|SRP68P2|CCDC144B	ENSG00000186831|ENSG00000214856|ENSG00000229526|ENSG00000227919|ENSG00000267492|ENSG00000230662|ENSG00000171916|ENSG00000167494|ENSG00000273018|ENSG00000233327|ENSG00000213077|ENSG00000227689|ENSG00000154874
17	20761201	20791601	-765.803	0	0	1	2		CCDC144NL	ENSG00000205212	CCDC144NL|RP11-344E13.3	ENSG00000205212|ENSG00000233098
17	21505901	22232501	-1272.47	0	0	2	37		UBBP4|MTRNR2L1	ENSG00000263563|ENSG00000256618	NCOR1P2|AC144838.2|AC144838.3|UBBP4|FTLP13|RP11-1109M24.16|RP11-1109M24.5|RP11-1109M24.15|AC138761.1|FAM27L|RP11-1109M24.14|RP11-1109M24.13|RP11-1109M24.12|RP11-744K17.3|RP11-1109M24.11|RP11-744K17.9|RP11-1109M24.9|RP11-1109M24.8|RP11-1109M24.7|RP11-744K17.1|RP11-744K17.7|RP11-744K17.2|RP11-744K17.8|RP11-846F4.1|MTRNR2L1|RP11-846F4.12|MTND1P15|RP11-846F4.5|RP11-846F4.6|TRNAS30P|MTATP6P3|RP11-846F…	ENSG00000265019|ENSG00000265233|ENSG00000264617|ENSG00000263563|ENSG00000263725|ENSG00000263609|ENSG00000264956|ENSG00000266691|ENSG00000222770|ENSG00000178130|ENSG00000264811|ENSG00000265567|ENSG00000264562|ENSG00000266806|ENSG00000266172|ENSG00000266795|ENSG00000264939|ENSG00000266836|ENSG00000266746|ENSG00000261020|ENSG00000264543|ENSG00000266885|ENSG00000265705|ENSG00000266529|ENSG00000256618…
17	25270301	25527901	-449.099	0	0	0	6				RP11-260A9.1|RP11-260A9.6|PDLIM1P3|RP11-260A9.4|VN1R71P|TUFMP1	ENSG00000263433|ENSG00000264734|ENSG00000264172|ENSG00000266736|ENSG00000264837|ENSG00000265646
17	27870601	28227601	-31.9075	0	0	7	21		TAOK1|ABHD15|TP53I13|GIT1|ANKRD13B|CORO6|SSH2	ENSG00000160551|ENSG00000168792|ENSG00000167543|ENSG00000108262|ENSG00000198720|ENSG00000167549|ENSG00000141298	TAOK1|ABHD15|RP11-68I3.2|TP53I13|RP11-68I3.4|GIT1|ANKRD13B|RP11-68I3.7|CORO6|RP11-68I3.10|SSH2|RP11-68I3.5|RNU6-920P|RP11-68I3.11|RPL21P123|RP11-82O19.1|RP11-82O19.2|SNORA70|RPL9P30|RP11-338L22.2|snoU13	ENSG00000160551|ENSG00000168792|ENSG00000264031|ENSG00000167543|ENSG00000264290|ENSG00000108262|ENSG00000198720|ENSG00000264647|ENSG00000167549|ENSG00000264007|ENSG00000141298|ENSG00000263370|ENSG00000222858|ENSG00000265625|ENSG00000240531|ENSG00000263657|ENSG00000265713|ENSG00000252657|ENSG00000240074|ENSG00000263477|ENSG00000239129
17	29252401	32004401	-6385.85	0	2	25	87	NF1|SUZ12	ADAP2|RNF135|NF1|OMG|EVI2B|CTD-2370N5.3|EVI2A|RAB11FIP4|AC003101.1|COPRS|UTP6|SUZ12|LRRC37B|AC090616.2|RHOT1|AC116407.2|RHBDL3|C17orf75|ZNF207|PSMD11|CDK5R1|MYO1D|TMEM98|SPACA3|ASIC2	ENSG00000184060|ENSG00000181481|ENSG00000196712|ENSG00000126861|ENSG00000185862|ENSG00000265118|ENSG00000126860|ENSG00000131242|ENSG00000228768|ENSG00000172301|ENSG00000108651|ENSG00000178691|ENSG00000185158|ENSG00000214708|ENSG00000126858|ENSG00000269402|ENSG00000141314|ENSG00000108666|ENSG00000010244|ENSG00000108671|ENSG00000176749|ENSG00000176658|ENSG00000006042|ENSG00000141316|ENSG00000108684	ADAP2|AC091177.1|RN7SL138P|RP11-848P1.3|RNF135|RP11-848P1.2|DPRXP4|RP11-848P1.4|RP11-848P1.7|RP11-848P1.9|RP11-271K11.5|RP11-848P1.5|MIR4733|NF1|RP11-142O6.1|OMG|EVI2B|CTD-2370N5.3|EVI2A|AK4P1|RAB11FIP4|RN7SL79P|RN7SL45P|MIR4724|MIR193A|RNU6ATAC7P|AC003101.1|MIR4725|MIR365B|RP1-41C23.1|RP11-805L22.1|RNU6-1134P|RP11-805L22.2|RP11-805L22.3|CTC-542B22.1|COPRS|UTP6|CTC-542B22.2|SUZ12|RNA5SP437|RP11-6…	ENSG00000184060|ENSG00000230113|ENSG00000266274|ENSG00000265743|ENSG00000181481|ENSG00000264456|ENSG00000264743|ENSG00000266340|ENSG00000264148|ENSG00000266865|ENSG00000265798|ENSG00000264107|ENSG00000265444|ENSG00000196712|ENSG00000266371|ENSG00000126861|ENSG00000185862|ENSG00000265118|ENSG00000126860|ENSG00000263535|ENSG00000131242|ENSG00000239595|ENSG00000264862|ENSG00000266459|ENSG00000207614…
17	29360801	29441101	392.683	0	1	1	5	NF1	NF1	ENSG00000196712	RP11-848P1.9|RP11-271K11.5|RP11-848P1.5|MIR4733|NF1	ENSG00000266865|ENSG00000265798|ENSG00000264107|ENSG00000265444|ENSG00000196712
17	34485801	34759001	548.48	0	0	8	14		TBC1D3B|CCL3L3|CCL4L1|TBC1D3C|TBC1D3H|CCL3L1|CCL4L2|TBC1D3G	ENSG00000224226|ENSG00000256515|ENSG00000205020|ENSG00000234972|ENSG00000242384|ENSG00000205021|ENSG00000197262|ENSG00000161583	CTB-91J4.1|RP11-428O23.1|TBC1D3B|AC131056.3|CCL3L3|CCL4L1|AC131056.5|YWHAEP6|TBC1D3C|TBC1D3H|CCL3L1|CCL4L2|TBC1D3G|CTB-91J4.3	ENSG00000267118|ENSG00000267181|ENSG00000224226|ENSG00000267488|ENSG00000256515|ENSG00000205020|ENSG00000267330|ENSG00000267086|ENSG00000234972|ENSG00000242384|ENSG00000205021|ENSG00000197262|ENSG00000161583|ENSG00000267043
17	39283901	39432001	-398.12	0	0	14	17		KRTAP4-6|KRTAP4-5|KRTAP4-4|KRTAP4-3|KRTAP4-2|KRTAP4-1|KRTAP9-1|KRTAP9-2|KRTAP9-3|KRTAP9-8|KRTAP9-4|KRTAP9-9|KRTAP9-6|KRTAP9-7	ENSG00000198090|ENSG00000198271|ENSG00000171396|ENSG00000196156|ENSG00000244537|ENSG00000198443|ENSG00000240542|ENSG00000239886|ENSG00000204873|ENSG00000187272|ENSG00000241595|ENSG00000198083|ENSG00000212659|ENSG00000180386	KRTAP4-6|KRTAP4-5|KRTAP4-4|KRTAP4-3|KRTAP4-2|KRTAP4-1|AC006070.12|KRTAP9-1|KRTAP9-12P|KRTAP9-2|KRTAP9-3|KRTAP9-8|KRTAP9-4|KRTAP9-9|KRTAP9-6|KRTAP9-11P|KRTAP9-7	ENSG00000198090|ENSG00000198271|ENSG00000171396|ENSG00000196156|ENSG00000244537|ENSG00000198443|ENSG00000251439|ENSG00000240542|ENSG00000248807|ENSG00000239886|ENSG00000204873|ENSG00000187272|ENSG00000241595|ENSG00000198083|ENSG00000212659|ENSG00000229351|ENSG00000180386
17	40501301	41410201	5132.91	0	2	36	69	STAT3|BRCA1	STAT3|PTRF|ATP6V0A1|NAGLU|HSD17B1|COASY|MLX|PSMC3IP|FAM134C|TUBG1|TUBG2|PLEKHH3|CCR10|CNTNAP1|EZH1|RAMP2|VPS25|WNK4|COA3|CNTD1|BECN1|PSME3|AOC2|AOC3|G6PC|PTGES3L-AARSD1|AARSD1|PTGES3L|RUNDC1|RPL27|IFI35|VAT1|RND2|BRCA1|NBR1|TMEM106A	ENSG00000168610|ENSG00000177469|ENSG00000033627|ENSG00000108784|ENSG00000108786|ENSG00000068120|ENSG00000108788|ENSG00000131470|ENSG00000141699|ENSG00000131462|ENSG00000037042|ENSG00000068137|ENSG00000184451|ENSG00000108797|ENSG00000108799|ENSG00000131477|ENSG00000131475|ENSG00000126562|ENSG00000183978|ENSG00000176563|ENSG00000126581|ENSG00000131467|ENSG00000131480|ENSG00000131471|ENSG00000131482…	STAT3|AC107993.1|PTRF|RNU7-97P|ATP6V0A1|MIR548AT|RP11-194N12.2|RP11-400F19.18|MIR5010|AC067852.1|PTP4A2P1|NAGLU|RP11-400F19.8|HSD17B1P1|HSD17B1|RP11-400F19.6|COASY|MLX|PSMC3IP|FAM134C|TUBG1|ATP5LP7|HMGB3P27|TUBG2|PLEKHH3|CCR10|CTD-3193K9.4|CNTNAP1|CTD-3193K9.3|EZH1|CTD-3193K9.1|HMGN2P15|RAMP2-AS1|RAMP2|VPS25|WNK4|COA3|CNTD1|BECN1|PSME3|AOC2|AOC3|AOC4P|LINC00671|RNU6-287P|G6PC|RNY4P2|SNORA40|PTGES…	ENSG00000168610|ENSG00000221020|ENSG00000177469|ENSG00000238704|ENSG00000033627|ENSG00000264314|ENSG00000267222|ENSG00000267632|ENSG00000265611|ENSG00000256929|ENSG00000267185|ENSG00000108784|ENSG00000266929|ENSG00000108785|ENSG00000108786|ENSG00000266962|ENSG00000068120|ENSG00000108788|ENSG00000131470|ENSG00000141699|ENSG00000131462|ENSG00000267189|ENSG00000267132|ENSG00000037042|ENSG00000068137…
17	44368001	44766101	-24.5784	0	0	5	10		ARL17B|LRRC37A|LRRC37A2|ARL17A|NSF	ENSG00000228696|ENSG00000176681|ENSG00000238083|ENSG00000185829|ENSG00000073969	ARL17B|LRRC37A|RN7SL656P|NSFP1|RP11-995C19.2|LRRC37A2|ARL17A|RN7SL199P|FAM215B|NSF	ENSG00000228696|ENSG00000176681|ENSG00000265411|ENSG00000260075|ENSG00000266497|ENSG00000238083|ENSG00000185829|ENSG00000265315|ENSG00000232300|ENSG00000073969
17	45419401	45426401	-14.9249	0	0	3	3		ITGB3|ITGB3|EFCAB13	ENSG00000259207|ENSG00000259753|ENSG00000178852	ITGB3|ITGB3|EFCAB13	ENSG00000259207|ENSG00000259753|ENSG00000178852
17	45824301	47093001	-5118.95	0	0	32	77		OSBPL7|MRPL10|LRRC46|SCRN2|SP6|SP2|PNPO|PRR15L|CDK5RAP3|COPZ2|NFE2L1|CBX1|SNX11|SKAP1|HOXB1|HOXB2|HOXB3|HOXB4|HOXB5|HOXB6|HOXB7|HOXB8|HOXB9|PRAC1|HOXB13|TTLL6|CALCOCO2|ATP5G1|UBE2Z|SNF8|GIP|IGF2BP1	ENSG00000006025|ENSG00000159111|ENSG00000141294|ENSG00000141295|ENSG00000189120|ENSG00000167182|ENSG00000108439|ENSG00000167183|ENSG00000108465|ENSG00000005243|ENSG00000082641|ENSG00000108468|ENSG00000002919|ENSG00000141293|ENSG00000120094|ENSG00000173917|ENSG00000120093|ENSG00000182742|ENSG00000120075|ENSG00000108511|ENSG00000260027|ENSG00000120068|ENSG00000170689|ENSG00000159182|ENSG00000159184…	OSBPL7|MRPL10|LRRC46|SCRN2|SP6|RP11-6N17.1|RP11-6N17.2|RP11-6N17.4|SP2|AC003665.1|RP11-6N17.3|PNPO|RP11-6N17.9|RP11-6N17.6|PRR15L|CDK5RAP3|RP11-6N17.10|COPZ2|MIR152|RP5-890E16.2|NFE2L1|RP5-890E16.4|CBX1|RNU6-1201P|SNX11|SKAP1|MIR1203|RP11-456D7.1|RNU6-1152P|AC090627.1|RP11-433M22.1|U3|RP11-433M22.2|Y_RNA|HOXB1|HOXB2|HOXB-AS1|HOXB3|HOXB-AS3|HOXB-AS2|HOXB4|MIR10A|HOXB5|HOXB6|HOXB7|HOXB8|HOXB9|HOXB-…	ENSG00000006025|ENSG00000159111|ENSG00000141294|ENSG00000141295|ENSG00000189120|ENSG00000264243|ENSG00000266821|ENSG00000264920|ENSG00000167182|ENSG00000234494|ENSG00000266601|ENSG00000108439|ENSG00000263798|ENSG00000264019|ENSG00000167183|ENSG00000108465|ENSG00000264701|ENSG00000005243|ENSG00000207947|ENSG00000263412|ENSG00000082641|ENSG00000266341|ENSG00000108468|ENSG00000206954|ENSG00000002919…
17	49952201	53283501	-3362.99	0	0	7	22		CA10|AC102948.2|C17orf112|KIF2B|TOM1L1|COX11|STXBP4	ENSG00000154975|ENSG00000226364|ENSG00000227011|ENSG00000141200|ENSG00000141198|ENSG00000166260|ENSG00000166263	CA10|snoZ178|RP11-429O1.1|AC102948.2|C17orf112|RP11-750B16.1|RP11-146P2.1|CTD-2535P7.1|CTD-2535P7.2|AC090079.1|RP11-312B18.1|RPS2P48|KIF2B|RP11-618P13.1|ISCA1P3|RP11-372K20.1|ARL2BPP8|RN7SKP14|TOM1L1|COX11|STXBP4|CTC-462L7.1	ENSG00000154975|ENSG00000252109|ENSG00000263317|ENSG00000226364|ENSG00000227011|ENSG00000262902|ENSG00000263252|ENSG00000262271|ENSG00000262518|ENSG00000221534|ENSG00000262384|ENSG00000233380|ENSG00000141200|ENSG00000263189|ENSG00000261965|ENSG00000263199|ENSG00000263125|ENSG00000251809|ENSG00000141198|ENSG00000166260|ENSG00000166263|ENSG00000261589
17	53673301	54326501	-196.397	0	0	3	5		TMEM100|PCTP|ANKFN1	ENSG00000166292|ENSG00000141179|ENSG00000153930	TMEM100|PCTP|RP11-763E3.1|AC011073.1|ANKFN1	ENSG00000166292|ENSG00000141179|ENSG00000262052|ENSG00000264277|ENSG00000153930
17	59078301	59111301	-472.128	0	0	1	1		BCAS3	ENSG00000141376	BCAS3	ENSG00000141376
17	59620701	60025901	-282.943	0	1	4	6	BRIP1	NACA2|BRIP1|INTS2|MED13	ENSG00000253506|ENSG00000136492|ENSG00000108506|ENSG00000108510	NACA2|AC002994.1|BRIP1|INTS2|Y_RNA|MED13	ENSG00000253506|ENSG00000196861|ENSG00000136492|ENSG00000108506|ENSG00000202361|ENSG00000108510
17	60953301	61431901	-1150.78	0	0	1	13		TANC2	ENSG00000170921	RP11-180P8.1|MIR633|RP11-180P8.2|RP11-180P8.3|RP11-180P8.4|RP11-180P8.5|TANC2|RP11-556O9.4|RP11-556O9.2|RP11-556O9.3|AC037445.1|RP11-269G24.2|RP11-269G24.8	ENSG00000263931|ENSG00000207552|ENSG00000265262|ENSG00000266411|ENSG00000270324|ENSG00000272164|ENSG00000170921|ENSG00000272383|ENSG00000264513|ENSG00000264529|ENSG00000233635|ENSG00000263501|ENSG00000271919
17	63754201	64070101	-570.849	0	0	1	1		CEP112	ENSG00000154240	CEP112	ENSG00000154240
17	66631801	69719301	-4729.74	0	0	8	36		ABCA8|ABCA9|ABCA6|ABCA10|ABCA5|MAP2K6|KCNJ16|KCNJ2	ENSG00000141338|ENSG00000154258|ENSG00000154262|ENSG00000154263|ENSG00000154265|ENSG00000108984|ENSG00000153822|ENSG00000123700	RP11-118B18.1|AC011591.1|RP11-118B18.2|ABCA8|ABCA9|ABCA9-AS1|ABCA6|LOC100421166|MIR4524B|ABCA10|ABCA5|SNRPGP4|SNORA40|MAP2K6|RP1-193H18.3|RP1-193H18.2|AC003051.1|RP1-200G19.1|AC002539.2|AC004562.1|Y_RNA|AC002539.1|LINC01028|KCNJ16|KCNJ2-AS1|KCNJ2|CALM2P1|CTD-2378E21.1|RP11-1058G23.1|RP11-238F2.1|RP11-1003J3.1|CASC17|RNU7-155P|RNU6-305P|AC118653.2|LOC124685	ENSG00000267659|ENSG00000263690|ENSG00000267250|ENSG00000141338|ENSG00000154258|ENSG00000231749|ENSG00000154262|ENSG00000267361|ENSG00000265331|ENSG00000154263|ENSG00000154265|ENSG00000267203|ENSG00000252352|ENSG00000108984|ENSG00000267653|ENSG00000267194|ENSG00000227517|ENSG00000267184|ENSG00000252100|ENSG00000237560|ENSG00000199801|ENSG00000230258|ENSG00000267603|ENSG00000153822|ENSG00000267365…
17	81037201	81195101	-82.3322	0	0	1	7		METRNL	ENSG00000176845	METRNL|AC144831.1|AC139099.4|AC139099.6|AC139099.1|AC139099.5|AC139099.3	ENSG00000176845|ENSG00000261888|ENSG00000262898|ENSG00000262952|ENSG00000256692|ENSG00000262094|ENSG00000232938
18	9901	110201	-141.853	0	0	1	6		RP11-683L23.1	ENSG00000173213	AP005530.1|AP005530.2|RP11-683L23.2|RP11-683L23.1|IL9RP4|ROCK1P1	ENSG00000262352|ENSG00000263305|ENSG00000262181|ENSG00000173213|ENSG00000262081|ENSG00000263006
18	8706301	8711401	8.35668	0	0	1	2		SOGA2	ENSG00000168502	RP11-674N23.1|SOGA2	ENSG00000265962|ENSG00000168502
18	14845501	14861301	-36.8679	0	0	1	1		ANKRD30B	ENSG00000180777	ANKRD30B	ENSG00000180777
18	25736501	27397901	-10002.2	0	0	1	11		CDH2	ENSG00000170558	CDH2|ARIH2P1|RP11-510D21.1|RP11-510D21.2|RNU6-408P|AC090349.1|AC105245.1|CTD-2515C13.1|CTD-2515C13.2|AC091321.1|RP11-784B15.1	ENSG00000170558|ENSG00000266296|ENSG00000265994|ENSG00000271238|ENSG00000251719|ENSG00000265730|ENSG00000212085|ENSG00000266479|ENSG00000265980|ENSG00000221731|ENSG00000264587
18	27727301	27892901	-431.884	0	0	0	1				NA	NA
18	30678901	30855101	-35.8266	0	0	1	1		CCDC178	ENSG00000166960	CCDC178	ENSG00000166960
18	35718101	35753901	-54.1826	0	0	0	1				NA	NA
18	62146101	62221301	-43.5632	0	0	0	1				RNU7-146P	ENSG00000252818
18	63066501	63177301	-29.7228	0	0	0	1				RP11-453M23.1	ENSG00000264232
18	63092001	63175301	9.76409	0	0	0	1				RP11-453M23.1	ENSG00000264232
18	66852001	66880101	-60.9385	0	0	0	1				RP11-674P19.2	ENSG00000264705
18	76774101	76793201	-17.0696	0	0	0	1				NA	NA
19	60401	241201	-5509.7	0	0	1	18		OR4F17	ENSG00000176695	WASH5P|MIR1302-2|FAM138F|OR4G3P|OR4G1P|OR4F17|AC016626.1|OR4F8P|AC016626.2|AC092192.1|AC092299.6|CICP19|AC092299.8|AC092299.7|LINC01002|RNU6-1076P|AC098474.1|CTD-3113P16.7	ENSG00000225373|ENSG00000267588|ENSG00000233630|ENSG00000266945|ENSG00000267310|ENSG00000176695|ENSG00000267792|ENSG00000266971|ENSG00000267616|ENSG00000267290|ENSG00000267237|ENSG00000267639|ENSG00000272098|ENSG00000267029|ENSG00000206082|ENSG00000222329|ENSG00000267600|ENSG00000267305
19	232901	1017301	734.709	0	1	33	55	FSTL3	PPAP2C|MIER2|THEG|C2CD4C|SHC2|ODF3L2|MADCAM1|TPGS1|CDC34|GZMM|BSG|HCN2|POLRMT|FGF22|RNF126|FSTL3|PRSS57|PALM|MISP|PTBP1|LPPR3|AZU1|PRTN3|ELANE|CFD|MED16|R3HDM4|KISS1R|ARID3A|WDR18|AC004528.1|GRIN3B|TMEM259	ENSG00000141934|ENSG00000105556|ENSG00000105549|ENSG00000183186|ENSG00000129946|ENSG00000181781|ENSG00000099866|ENSG00000141933|ENSG00000099804|ENSG00000197540|ENSG00000172270|ENSG00000099822|ENSG00000099821|ENSG00000070388|ENSG00000070423|ENSG00000070404|ENSG00000185198|ENSG00000099864|ENSG00000099812|ENSG00000011304|ENSG00000129951|ENSG00000172232|ENSG00000196415|ENSG00000197561|ENSG00000197766…	CTD-3113P16.7|CTD-3113P16.9|VN2R11P|PPAP2C|CTD-3113P16.5|MIER2|THEG|AC010641.1|C2CD4C|SHC2|RNA5SP462|ODF3L2|MADCAM1|AC005775.2|TPGS1|CDC34|GZMM|AC009005.2|BSG|HCN2|AC005559.3|AC005559.2|POLRMT|LLNLR-299G3.1|AC004449.6|FGF22|RNF126|AC004156.3|FSTL3|PRSS57|RPS2P52|PALM|MISP|AC006273.4|AC006273.5|AC006273.7|PTBP1|MIR4745|LPPR3|MIR3187|AZU1|PRTN3|ELANE|CFD|MED16|RNU6-9|R3HDM4|KISS1R|ARID3A|AC005391.2…	ENSG00000267305|ENSG00000271846|ENSG00000267447|ENSG00000141934|ENSG00000267124|ENSG00000105556|ENSG00000105549|ENSG00000267443|ENSG00000183186|ENSG00000129946|ENSG00000252539|ENSG00000181781|ENSG00000099866|ENSG00000266933|ENSG00000141933|ENSG00000099804|ENSG00000197540|ENSG00000267751|ENSG00000172270|ENSG00000099822|ENSG00000267036|ENSG00000266939|ENSG00000099821|ENSG00000272448|ENSG00000261204…
19	2623401	4601201	-1859.31	0	3	63	106	GNA11|MAP2K2|SH3GL1	GNG7|DIRAS1|AC006538.4|SLC39A3|SGTA|THOP1|ZNF554|ZNF555|ZNF556|ZNF57|ZNF77|TLE6|TLE2|AES|GNA11|GNA15|S1PR4|NCLN|CELF5|NFIC|C19orf77|DOHH|FZR1|MFSD12|C19orf71|HMG20B|GIPC3|TBXA2R|CACTIN|PIP5K1C|TJP3|APBA3|MRPL54|RAX2|MATK|ZFR2|ATCAY|NMRK2|DAPK3|EEF2|PIAS4|AC016586.1|ZBTB7A|MAP2K2|CREB3L3|SIRT6|ANKRD24|EBI3|CCDC94|SHD|TMIGD2|FSD1|STAP2|MPND|SH3GL1|CHAF1A|UBXN6|HDGFRP2|PLIN4|PLIN5|CTB-50L17.14|LRG1|…	ENSG00000176533|ENSG00000176490|ENSG00000267001|ENSG00000141873|ENSG00000104969|ENSG00000172009|ENSG00000172006|ENSG00000186300|ENSG00000172000|ENSG00000171970|ENSG00000175691|ENSG00000104953|ENSG00000065717|ENSG00000104964|ENSG00000088256|ENSG00000060558|ENSG00000125910|ENSG00000125912|ENSG00000161082|ENSG00000141905|ENSG00000095932|ENSG00000129932|ENSG00000105325|ENSG00000161091|ENSG00000183397…	GNG7|CTC-265F19.3|CTC-265F19.1|DIRAS1|AC006538.4|AC006538.1|SLC39A3|SGTA|THOP1|ZNF554|ZNF555|AC006130.3|ZNF556|AC006130.1|AC006130.4|AC119403.1|ZNF57|AC006277.2|ZNF77|TLE6|TLE2|AC005944.2|AES|GNA11|AC005262.3|AC005262.2|AC005262.4|GNA15|AC005264.2|S1PR4|NCLN|CELF5|AC010649.1|NFIC|C19orf77|DOHH|RN7SL866P|FZR1|SNORD38|MFSD12|C19orf71|AC005786.7|AC005786.5|AC005786.3|HMG20B|GIPC3|TBXA2R|CACTIN-AS1|C…	ENSG00000176533|ENSG00000267214|ENSG00000267749|ENSG00000176490|ENSG00000267001|ENSG00000261342|ENSG00000141873|ENSG00000104969|ENSG00000172009|ENSG00000172006|ENSG00000186300|ENSG00000267063|ENSG00000172000|ENSG00000263997|ENSG00000267398|ENSG00000266938|ENSG00000171970|ENSG00000253392|ENSG00000175691|ENSG00000104953|ENSG00000065717|ENSG00000267469|ENSG00000104964|ENSG00000088256|ENSG00000267139…
19	4869901	5063301	287.772	0	0	2	6		ARRDC5|KDM4B	ENSG00000205784|ENSG00000127663	AC027319.2|AC027319.1|ARRDC5|UHRF1|MIR4747|KDM4B	ENSG00000264899|ENSG00000221535|ENSG00000205784|ENSG00000034063|ENSG00000263409|ENSG00000127663
19	5746601	7345301	-2624.52	0	1	44	75	MLLT1	CATSPERD|PRR22|CTB-54O9.9|DUS3L|NRTN|FUT6|FUT3|FUT5|AC024592.12|NDUFA11|AC104532.2|VMAC|CAPS|RANBP3|RFX2|ACSBG2|MLLT1|ACER1|CLPP|ALKBH7|PSPN|GTF2F1|KHSRP|SLC25A41|SLC25A23|CRB3|DENND1C|TUBB4A|TNFSF9|CD70|TNFSF14|C3|GPR108|TRIP10|SH2D3A|VAV1|EMR1|AC025278.1|MBD3L5|MBD3L4|MBD3L2|MBD3L3|ZNF557|INSR	ENSG00000174898|ENSG00000212123|ENSG00000267157|ENSG00000141994|ENSG00000171119|ENSG00000156413|ENSG00000171124|ENSG00000130383|ENSG00000267740|ENSG00000174886|ENSG00000267314|ENSG00000187650|ENSG00000105519|ENSG00000031823|ENSG00000087903|ENSG00000130377|ENSG00000130382|ENSG00000167769|ENSG00000125656|ENSG00000125652|ENSG00000125650|ENSG00000125651|ENSG00000088247|ENSG00000181240|ENSG00000125648…	CATSPERD|PRR22|CTB-54O9.9|DUS3L|AC011499.1|NRTN|FUT6|FUT3|AC024592.9|FUT5|AC024592.12|NDUFA11|AC104532.3|AC104532.2|VMAC|AC104532.4|CAPS|RANBP3|CTC-232P5.1|RFX2|CTC-232P5.3|CTC-232P5.4|CTB-66B24.1|ACSBG2|CTC-503J8.2|CTC-503J8.6|MLLT1|CTC-503J8.4|ACER1|CTB-180A7.3|CLPP|ALKBH7|PSPN|GTF2F1|CTB-180A7.6|CTB-180A7.8|KHSRP|MIR3940|SLC25A41|SLC25A23|CRB3|DENND1C|TUBB4A|CTD-2396E7.10|CTD-2396E7.9|TNFSF9|C…	ENSG00000174898|ENSG00000212123|ENSG00000267157|ENSG00000141994|ENSG00000263995|ENSG00000171119|ENSG00000156413|ENSG00000171124|ENSG00000267709|ENSG00000130383|ENSG00000267740|ENSG00000174886|ENSG00000266941|ENSG00000267314|ENSG00000187650|ENSG00000267571|ENSG00000105519|ENSG00000031823|ENSG00000266983|ENSG00000087903|ENSG00000267262|ENSG00000267589|ENSG00000267299|ENSG00000130377|ENSG00000267415…
19	8351601	8364501	-70.0666	0	0	0	1				NA	NA
19	9477701	9492001	-16.685	0	0	2	2		ZNF559-ZNF177|ZNF177	ENSG00000270011|ENSG00000188629	ZNF559-ZNF177|ZNF177	ENSG00000270011|ENSG00000188629
19	15038701	18624801	-3329.83	0	4	99	187	BRD4|TPM4|JAK3|ELL	OR7C2|SLC1A6|CCDC105|CASP14|OR1I1|SYDE1|ILVBL|NOTCH3|EPHX3|BRD4|AKAP8|AKAP8L|WIZ|RASAL3|PGLYRP2|CYP4F22|CYP4F3|CYP4F12|OR10H2|OR10H3|OR10H5|OR10H1|CYP4F2|CYP4F11|OR10H4|TPM4|RAB8A|HSH2D|CIB3|FAM32A|AP1M1|KLF2|EPS15L1|CALR3|CTD-3222D19.2|C19orf44|CHERP|SLC35E1|MED26|CTC-429P9.4|SMIM7|TMEM38A|NWD1|SIN3B|F2RL3|CPAMD8|HAUS8|MYO9B|USE1|OCEL1|NR2F6|AC010646.3|USHBP1|BABAM1|CTD-2278I10.6|ANKLE1|ABHD8|MR…	ENSG00000127529|ENSG00000105143|ENSG00000160994|ENSG00000105141|ENSG00000094661|ENSG00000105137|ENSG00000105135|ENSG00000074181|ENSG00000105131|ENSG00000141867|ENSG00000105127|ENSG00000011243|ENSG00000011451|ENSG00000105122|ENSG00000161031|ENSG00000171954|ENSG00000186529|ENSG00000186204|ENSG00000171942|ENSG00000171936|ENSG00000172519|ENSG00000186723|ENSG00000186115|ENSG00000171903|ENSG00000176231…	OR7A15P|OR7C2|SLC1A6|CCDC105|CASP14|AC004699.1|OR1I1|SYDE1|ILVBL|AC003956.1|OR10B1P|RNU6-782P|NOTCH3|AC004257.1|EPHX3|AC004257.3|BRD4|AC005776.1|LLNLR-246C6.1|AKAP8|AC005785.2|AKAP8L|WIZ|MIR1470|RASAL3|PGLYRP2|CYP4F22|CTB-187L3.1|CYP4F23P|AD000091.3|RPL23AP2|AD000091.2|CYP4F8|CYP4F3|CYP4F10P|CYP4F12|OR10H2|OR10H3|CYP4F24P|LLNLR-249E10.1|OR10H5|OR10H1|ZNF861P|AC004510.3|UCA1|AC004791.2|CYP4F36P|CY…	ENSG00000176923|ENSG00000127529|ENSG00000105143|ENSG00000160994|ENSG00000105141|ENSG00000223201|ENSG00000094661|ENSG00000105137|ENSG00000105135|ENSG00000268564|ENSG00000267961|ENSG00000252661|ENSG00000074181|ENSG00000269635|ENSG00000105131|ENSG00000270143|ENSG00000141867|ENSG00000270802|ENSG00000273218|ENSG00000105127|ENSG00000268189|ENSG00000011243|ENSG00000011451|ENSG00000269782|ENSG00000105122…
19	20502901	20597101	-25.3299	0	0	0	4				ZNF826P|MIR1270-1|MIR1270-2|CTC-513N18.4	ENSG00000231205|ENSG00000238517|ENSG00000221147|ENSG00000269372
19	20980201	22748001	-997.093	0	0	17	80		ZNF66|ZNF85|ZNF430|ZNF714|ZNF431|ZNF708|ZNF738|ZNF493|CTD-2561J22.3|ZNF429|ZNF100|ZNF43|ZNF208|ZNF257|ZNF676|ZNF729|ZNF98	ENSG00000160229|ENSG00000105750|ENSG00000118620|ENSG00000160352|ENSG00000196705|ENSG00000182141|ENSG00000172687|ENSG00000196268|ENSG00000269237|ENSG00000197013|ENSG00000197020|ENSG00000198521|ENSG00000160321|ENSG00000197134|ENSG00000196109|ENSG00000196350|ENSG00000197360	ZNF66|AC010329.1|CTD-2542C24.3|ZNF85|KRT18P40|CTD-2542C24.7|CTD-2542C24.8|ZNF430|CTD-2542C24.9|AC012627.1|VN1R80P|ZNF714|RNA5SP469|AC010620.1|VN1R81P|ZNF431|RPL7AP10|VN1R82P|CTD-3233P19.8|CTD-3233P19.7|RPL36AP51|CTD-3030D20.1|VN1R83P|ZNF708|CTD-3030D20.2|ZNF738|CTD-2561J22.1|CTD-2561J22.2|ZNF493|CTD-2561J22.3|CTD-2561J22.5|LINC00664|ZNF429|CTD-2561J22.6|RP11-678G14.2|RP11-678G14.3|RP11-678G14.4|R…	ENSG00000160229|ENSG00000266156|ENSG00000269373|ENSG00000105750|ENSG00000269012|ENSG00000269147|ENSG00000268326|ENSG00000118620|ENSG00000271598|ENSG00000265650|ENSG00000268598|ENSG00000160352|ENSG00000201035|ENSG00000256240|ENSG00000268357|ENSG00000196705|ENSG00000240522|ENSG00000268995|ENSG00000268892|ENSG00000269839|ENSG00000242291|ENSG00000268747|ENSG00000268521|ENSG00000182141|ENSG00000268322…
19	21041301	21106101	114.137	0	0	1	1		ZNF85	ENSG00000105750	ZNF85	ENSG00000105750
19	23113101	23223301	-618.04	0	0	1	3		ZNF728	ENSG00000269067	ZNF728|CTB-87J17.2|CTD-2291D10.2	ENSG00000269067|ENSG00000271661|ENSG00000261558
19	24013701	24631701	-682.748	0	0	2	11		ZNF726|ZNF254	ENSG00000213967|ENSG00000213096	RP11-255H23.2|RP11-255H23.4|ZNF726|CTB-92J24.3|CTB-92J24.2|ZNF92P3|RNA5-8SP4|CTD-2017D11.1|ZNF254|CTD-2017D11.3|HAVCR1P1	ENSG00000233836|ENSG00000267924|ENSG00000213967|ENSG00000269289|ENSG00000269397|ENSG00000269421|ENSG00000201966|ENSG00000268362|ENSG00000213096|ENSG00000268058|ENSG00000268442
19	27731401	29301401	-1534.56	0	0	0	24				CTB-151G24.1|LINC00662|CTC-459F4.1|CTC-459F4.3|LLNLF-65H9.1|CTC-459F4.6|SLC25A1P5|CTC-459F4.7|CTC-459F4.5|AC022153.1|CTC-459F4.8|AC005758.1|AC005357.1|CTD-2043I16.1|CTB-70G10.1|AC005780.1|AC093074.1|AC005307.1|AC005307.3|AC005616.1|AC005616.2|AC005394.1|AC079466.1|CTC-478M6.1	ENSG00000267696|ENSG00000261824|ENSG00000261770|ENSG00000267575|ENSG00000272635|ENSG00000267264|ENSG00000267323|ENSG00000267389|ENSG00000266977|ENSG00000267623|ENSG00000267768|ENSG00000267630|ENSG00000266906|ENSG00000267509|ENSG00000266928|ENSG00000267320|ENSG00000267238|ENSG00000260725|ENSG00000267243|ENSG00000266893|ENSG00000267423|ENSG00000267537|ENSG00000266976|ENSG00000267799
19	29644801	29966101	-1652.01	0	0	1	5		UQCRFS1	ENSG00000169021	UQCRFS1|CTB-32O4.2|RN7SL340P|CTC-525D6.1|CTC-525D6.5	ENSG00000169021|ENSG00000267498|ENSG00000241604|ENSG00000264515|ENSG00000267574
19	30300001	30302301	12.6528	0	0	0	1				NA	NA
19	30389201	30692101	-2252.4	0	0	1	7		URI1	ENSG00000105176	CTD-2057D4.2|CTC-448F2.3|URI1|RPL9P32|CTC-448F2.4|TAF9P3|CTC-448F2.6	ENSG00000267433|ENSG00000267258|ENSG00000105176|ENSG00000242100|ENSG00000267006|ENSG00000267692|ENSG00000266910
19	31239101	32770601	-3653.73	0	0	2	23		AC020952.1|TSHZ3	ENSG00000268953|ENSG00000121297	CTC-400I9.2|CTC-400I9.1|CTC-400I9.3|AC020952.1|CTC-439O9.3|TSHZ3|AC007796.1|AC008992.1|CTD-2050I18.2|CTD-2050I18.1|AC011525.2|AC011525.4|RNA5SP471|RNU6-967P|CTC-360P9.1|CTC-360P9.5|AC011456.1|CTC-360P9.2|CTC-360P9.4|CTC-360P9.3|AC011518.1|AC011518.2|RNA5SP472	ENSG00000267081|ENSG00000261316|ENSG00000267378|ENSG00000268953|ENSG00000267777|ENSG00000121297|ENSG00000267662|ENSG00000267636|ENSG00000267599|ENSG00000267407|ENSG00000261400|ENSG00000267465|ENSG00000252780|ENSG00000201894|ENSG00000267012|ENSG00000267094|ENSG00000221504|ENSG00000267684|ENSG00000267489|ENSG00000267779|ENSG00000267204|ENSG00000267133|ENSG00000200738
19	34288701	39415601	9068.6	0	0	139	263		KCTD15|LSM14A|KIAA0355|GPI|RP11-618P17.4|PDCD2L|UBA2|WTIP|SCGB2B2|ZNF302|ZNF181|ZNF599|ZNF30|ZNF792|GRAMD1A|SCN1B|HPN|AC020907.1|FXYD3|LGI4|FXYD1|FXYD7|FXYD5|FAM187B|LSR|USF2|HAMP|MAG|CD22|FFAR1|FFAR3|GPR42|FFAR2|KRTDAP|DMKN|SBSN|GAPDHS|TMEM147|ATP4A|HAUS5|RBM42|ETV2|COX6B1|UPK1A|ZBTB32|KMT2B|IGFLR1|AD000671.6|U2AF1L4|PSENEN|AC002398.9|LIN37|HSPB6|C19orf55|ARHGAP33|PRODH2|NPHS1|KIRREL2|APLP1|NFKB…	ENSG00000153885|ENSG00000257103|ENSG00000166398|ENSG00000105220|ENSG00000266953|ENSG00000126249|ENSG00000126261|ENSG00000142279|ENSG00000205209|ENSG00000089335|ENSG00000197841|ENSG00000153896|ENSG00000168661|ENSG00000180884|ENSG00000089351|ENSG00000105711|ENSG00000105707|ENSG00000179066|ENSG00000089356|ENSG00000153902|ENSG00000266964|ENSG00000221946|ENSG00000089327|ENSG00000177558|ENSG00000105699…	KCTD15|RN7SL150P|RPS4XP23|RPS4XP20|RPS4XP21|CHCHD2P3|LSM14A|KIAA0355|RPL29P33|AC010504.2|GPI|RP11-618P17.4|PDCD2L|RN7SL154P|CTD-2588C8.8|UBA2|WTIP|RPS26P55|ZNF807|AC008747.1|SCGB1B2P|SCGB2B2|CTD-2553L13.7|SNORD111|CTD-2553L13.4|SCGB2B3P|AC020910.2|ZNF302|AC020910.1|ZNF181|ZNF599|CTC-523E23.10|CTC-523E23.4|CTC-523E23.1|CTC-523E23.9|CTC-523E23.5|AC008555.1|CTC-523E23.11|AC008555.2|LOC401913|LINC009…	ENSG00000153885|ENSG00000240626|ENSG00000239253|ENSG00000249987|ENSG00000186008|ENSG00000270849|ENSG00000257103|ENSG00000166398|ENSG00000257074|ENSG00000267219|ENSG00000105220|ENSG00000266953|ENSG00000126249|ENSG00000264317|ENSG00000267024|ENSG00000126261|ENSG00000142279|ENSG00000239210|ENSG00000248830|ENSG00000221584|ENSG00000268751|ENSG00000205209|ENSG00000271049|ENSG00000252230|ENSG00000268683…
19	34456401	34464101	-166.466	0	0	0	1				NA	NA
19	35091001	35103601	-20.2145	0	0	1	1		SCGB2B2	ENSG00000205209	SCGB2B2	ENSG00000205209
19	39415701	42185501	-6029.8	0	1	85	156	AKT2	SARS2|CTC-360G5.8|MRPS12|FBXO17|FBXO27|PAPL|PAK4|NCCRP1|SYCN|IFNL3|IFNL2|IFNL1|LRFN1|GMFG|SAMD4B|PAF1|MED29|ZFP36|PLEKHG2|RPS16|SUPT5H|AC011500.1|TIMM50|DLL3|SELV|EID2B|EID2|LGALS13|LGALS16|LGALS14|CLC|LEUTX|DYRK1B|FBL|FCGBP|PSMC4|ZNF546|ZNF780B|ZNF780A|MAP3K10|TTC9B|CNTD2|AKT2|C19orf47|PLD3|HIPK4|PRX|SERTAD1|SERTAD3|BLVRB|SPTBN4|SHKBP1|LTBP4|NUMBL|ADCK4|ITPKC|C19orf54|SNRPA|MIA-RAB4B|MIA|RAB4B|R…	ENSG00000104835|ENSG00000269547|ENSG00000128626|ENSG00000269190|ENSG00000161243|ENSG00000183760|ENSG00000130669|ENSG00000188505|ENSG00000179751|ENSG00000197110|ENSG00000183709|ENSG00000182393|ENSG00000128011|ENSG00000130755|ENSG00000179134|ENSG00000006712|ENSG00000063322|ENSG00000128016|ENSG00000090924|ENSG00000105193|ENSG00000196235|ENSG00000213922|ENSG00000105197|ENSG00000090932|ENSG00000186838…	SARS2|CTC-360G5.8|MRPS12|CTC-360G5.9|FBXO17|FBXO27|CTB-189B5.3|snoU13|PAPL|PAK4|CTC-218B8.3|NCCRP1|SYCN|IFNL3P1|IFNL3|IFNL4|MSRB1P1|IFNL4P1|IFNL2|IFNL1|LRFN1|CTC-246B18.8|GMFG|CTC-246B18.10|SAMD4B|RN7SL566P|PAF1|MED29|ZFP36|MIR4530|PLEKHG2|CTB-60E11.4|RPS16|SUPT5H|AC011500.1|TIMM50|DLL3|SELV|EID2B|CTB-60E11.9|TDGF1P7|EID2|CTB-60E11.11|CTB-60E11.12|RPS29P24|RPS29P25|RPS29P26|LGALS13|AC005176.1|AC0…	ENSG00000104835|ENSG00000269547|ENSG00000128626|ENSG00000269486|ENSG00000269190|ENSG00000161243|ENSG00000267992|ENSG00000251709|ENSG00000183760|ENSG00000130669|ENSG00000269172|ENSG00000188505|ENSG00000179751|ENSG00000268510|ENSG00000197110|ENSG00000272395|ENSG00000213926|ENSG00000272311|ENSG00000183709|ENSG00000182393|ENSG00000128011|ENSG00000268262|ENSG00000130755|ENSG00000269246|ENSG00000179134…
19	40384701	40400601	0.102311	0	0	1	1		FCGBP	ENSG00000090920	FCGBP	ENSG00000090920
19	43206701	44863901	-2510.53	0	0	46	76		PSG3|PSG8|PSG1|PSG6|PSG11|PSG2|PSG5|PSG4|PSG9|TEX101|LYPD3|PHLDB3|ETHE1|ZNF575|XRCC1|L34079.2|PINLYP|IRGQ|ZNF576|SRRM5|ZNF428|CADM4|PLAUR|IRGC|SMG9|KCNN4|LYPD5|ZNF283|ZNF404|ZNF45|ZNF221|ZNF155|ZNF230|ZNF222|ZNF223|ZNF223|ZNF284|ZNF224|ZNF225|ZNF234|ZNF226|ZNF227|ZNF235|ZNF233|ZNF112|CTC-512J12.6	ENSG00000221826|ENSG00000124467|ENSG00000231924|ENSG00000170848|ENSG00000243130|ENSG00000242221|ENSG00000204941|ENSG00000243137|ENSG00000183668|ENSG00000131126|ENSG00000124466|ENSG00000176531|ENSG00000105755|ENSG00000176472|ENSG00000073050|ENSG00000268361|ENSG00000234465|ENSG00000167378|ENSG00000124444|ENSG00000226763|ENSG00000131116|ENSG00000105767|ENSG00000011422|ENSG00000124449|ENSG00000105771…	PSG3|PSG8|CEACAMP6|AC004603.4|PSG10P|PSG1|PSG6|PSG7|CEACAMP7|PSG11|CEACAMP8|PSG2|CEACAMP9|AC005392.13|PSG5|PSG4|CEACAMP10|PSG9|CEACAMP11|CEACAMP4|CTC-490G23.2|CD177|CTC-490G23.4|CD177P1|TEX101|LYPD3|PHLDB3|ETHE1|ZNF575|XRCC1|L34079.3|L34079.2|L34079.4|PINLYP|IRGQ|ZNF576|SRRM5|ZNF428|CADM4|PLAUR|RN7SL368P|AC006953.1|IRGC|SMG9|KCNN4|AC115522.3|LYPD5|ZNF283|ZNF404|RP11-15A1.3|RP11-15A1.2|ZNF45|ZNF22…	ENSG00000221826|ENSG00000124467|ENSG00000238092|ENSG00000225877|ENSG00000248257|ENSG00000231924|ENSG00000170848|ENSG00000221878|ENSG00000227349|ENSG00000243130|ENSG00000236932|ENSG00000242221|ENSG00000230529|ENSG00000227606|ENSG00000204941|ENSG00000243137|ENSG00000241104|ENSG00000183668|ENSG00000236123|ENSG00000230681|ENSG00000231412|ENSG00000204936|ENSG00000272396|ENSG00000204933|ENSG00000131126…
19	47146501	47158501	28.0171	0	0	1	1		DACT3	ENSG00000197380	DACT3	ENSG00000197380
19	48422301	48458901	4.03708	0	0	0	1				NA	NA
19	49819301	50155501	311.156	0	0	22	35		SLC6A16|CD37|TEAD2|DKKL1|CCDC155|PTH2|GFY|SLC17A7|PIH1D1|ALDH16A1|CTD-3148I10.9|FLT3LG|RPL13A|RPS11|hsa-mir-150|FCGRT|RCN3|NOSIP|PRRG2|PRR12|RRAS|SCAF1	ENSG00000063127|ENSG00000104894|ENSG00000074219|ENSG00000104901|ENSG00000161609|ENSG00000142538|ENSG00000261949|ENSG00000104888|ENSG00000104872|ENSG00000161618|ENSG00000269469|ENSG00000090554|ENSG00000142541|ENSG00000142534|ENSG00000268000|ENSG00000104870|ENSG00000142552|ENSG00000142546|ENSG00000126460|ENSG00000126464|ENSG00000126458|ENSG00000126461	SLC6A16|CTC-301O7.4|CD37|TEAD2|AC010524.4|DKKL1|AC010524.2|CCDC155|PTH2|GFY|SLC17A7|PIH1D1|ALDH16A1|CTD-3148I10.9|FLT3LG|CTD-3148I10.15|RPL13A|SNORD32A|SNORD33|SNORD34|SNORD35A|RPS11|SNORD35B|hsa-mir-150|MIR150|COX6CP7|FCGRT|RCN3|NOSIP|Y_RNA|PRRG2|PRR12|CTB-33G10.11|RRAS|SCAF1	ENSG00000063127|ENSG00000197813|ENSG00000104894|ENSG00000074219|ENSG00000268157|ENSG00000104901|ENSG00000268686|ENSG00000161609|ENSG00000142538|ENSG00000261949|ENSG00000104888|ENSG00000104872|ENSG00000161618|ENSG00000269469|ENSG00000090554|ENSG00000273189|ENSG00000142541|ENSG00000201675|ENSG00000199631|ENSG00000202503|ENSG00000200259|ENSG00000142534|ENSG00000200530|ENSG00000268000|ENSG00000207782…
19	52035801	52155301	-838.144	0	0	5	11		ZNF175|AC018755.1|SIGLEC5|SIGLEC5|SIGLEC14	ENSG00000105497|ENSG00000167765|ENSG00000105501|ENSG00000268500|ENSG00000254415	SIGLEC28P|SIGLEC29P|ZNF175|AC018755.1|AC018755.16|AC018755.17|SIGLEC5|SIGLEC5|RPL9P33|SIGLEC14|RPL7P51	ENSG00000269130|ENSG00000268267|ENSG00000105497|ENSG00000167765|ENSG00000269388|ENSG00000267808|ENSG00000105501|ENSG00000268500|ENSG00000244071|ENSG00000254415|ENSG00000243469
19	52477001	54719201	-1448.15	0	4	60	182	PPP2R1A|ZNF331|TFPT|CNOT3	ZNF350|ZNF615|ZNF614|ZNF432|ZNF841|ZNF616|ZNF836|PPP2R1A|ZNF766|ZNF480|ZNF610|ZNF880|ZNF528|ZNF534|ZNF578|ZNF808|ZNF701|ZNF83|ZNF611|ZNF600|ZNF28|ZNF468|ZNF320|ZNF816|ZNF321P|ERVV-1|ERVV-2|ZNF160|ZNF415|ZNF347|ZNF665|ZNF677|VN1R2|VN1R4|BIRC8|ZNF845|ZNF525|ZNF765|ZNF813|ZNF331|CTB-167G5.5|DPRX|NLRP12|MYADM|PRKCG|CACNG7|CACNG8|CACNG6|VSTM1|TARM1|OSCAR|NDUFA3|TFPT|PRPF31|CNOT3|LENG1|TMC4|MBOAT7|TSEN…	ENSG00000256683|ENSG00000197619|ENSG00000142556|ENSG00000256087|ENSG00000197608|ENSG00000204611|ENSG00000196267|ENSG00000105568|ENSG00000196214|ENSG00000198464|ENSG00000167554|ENSG00000221923|ENSG00000167555|ENSG00000198633|ENSG00000258405|ENSG00000198482|ENSG00000167562|ENSG00000167766|ENSG00000213020|ENSG00000189190|ENSG00000198538|ENSG00000204604|ENSG00000182986|ENSG00000180257|ENSG00000221874…	HCCAT3|ZNF350|ZNF615|ZNF614|ZNF432|CTC-471J1.2|ZNF841|CTC-471J1.10|ZNF616|CTC-471J1.8|snoU13|CTC-471J1.9|RPL37P23|ZNF836|CTD-2525I3.2|PPP2R1A|CTD-2525I3.3|Y_RNA|ZNF766|MIR643|CTD-2525I3.5|ZNF480|CTD-2525I3.6|ZNF610|ZNF880|CTD-3018O17.3|ZNF528|DPPA5P1|ZNF534|ZNF578|CTD-3099C6.5|ZNF808|ZNF701|RPL39P34|CTD-3099C6.7|ZNF137P|ZNF83|CTD-3099C6.11|CTD-3099C6.9|ZNF611|ZNF600|ZNF28|CTD-2102P23.1|ZNF468|CTD…	ENSG00000269235|ENSG00000256683|ENSG00000197619|ENSG00000142556|ENSG00000256087|ENSG00000260160|ENSG00000197608|ENSG00000270248|ENSG00000204611|ENSG00000267827|ENSG00000238630|ENSG00000268458|ENSG00000243680|ENSG00000196267|ENSG00000267927|ENSG00000105568|ENSG00000268015|ENSG00000207265|ENSG00000196214|ENSG00000208002|ENSG00000269102|ENSG00000198464|ENSG00000269535|ENSG00000167554|ENSG00000221923…
19	55227801	55364001	-1493.66	0	0	6	10		KIR3DL1|KIR3DL3|KIR2DL4|KIR2DL3|KIR2DL1|KIR3DL2	ENSG00000167633|ENSG00000242019|ENSG00000189013|ENSG00000243772|ENSG00000125498|ENSG00000240403	KIR3DL1|KIR3DL3|CTB-61M7.1|KIR2DL4|KIR2DL3|KIR2DP1|KIR2DL1|KIR3DP1|KIR2DS4|KIR3DL2	ENSG00000167633|ENSG00000242019|ENSG00000215765|ENSG00000189013|ENSG00000243772|ENSG00000242473|ENSG00000125498|ENSG00000264257|ENSG00000221957|ENSG00000240403
19	56426201	56434201	-99.1356	0	0	1	1		NLRP13	ENSG00000173572	NLRP13	ENSG00000173572
19	57354601	59118901	-2876.19	0	1	77	131	A1BG	USP29|ZIM3|DUXA|ZNF264|AURKC|ZNF805|ZNF460|ZNF543|ZNF304|ZNF547|TRAPPC2P1|AC003002.4|ZNF548|AC003002.6|AC004076.7|ZNF17|ZNF749|AC004076.9|VN1R1|ZNF772|ZNF419|AC003005.4|ZNF773|ZNF549|ZNF550|ZNF416|ZIK1|ZNF530|ZNF134|ZNF211|ZSCAN4|ZNF551|AC003006.7|AC004017.1|ZNF154|ZNF671|ZNF776|ZNF586|ZNF552|CTD-2583A14.10|ZNF587B|ZNF814|ZNF587|CTD-2583A14.9|ZNF417|ZNF418|ZNF256|C19orf18|ZNF606|CTD-2368P22.1|ZSC…	ENSG00000131864|ENSG00000141946|ENSG00000258873|ENSG00000083844|ENSG00000105146|ENSG00000204524|ENSG00000197714|ENSG00000178229|ENSG00000131845|ENSG00000152433|ENSG00000256060|ENSG00000268133|ENSG00000188785|ENSG00000269533|ENSG00000268533|ENSG00000186272|ENSG00000186230|ENSG00000268163|ENSG00000178201|ENSG00000197128|ENSG00000105136|ENSG00000268107|ENSG00000152439|ENSG00000121406|ENSG00000251369…	MIMT1|CTC-258N23.3|RPL7AP69|USP29|U3|ZIM3|CTC-360J11.5|CTC-360J11.6|DUXA|CTC-360J11.4|ZNF264|AURKC|ZNF805|CTC-444N24.8|CTC-444N24.6|ZNF460|CTC-444N24.11|CTC-444N24.9|ZNF543|CTC-444N24.13|ZNF304|ZNF547|TRAPPC2P1|AC003002.4|ZNF548|AC003002.6|AC004076.7|ZNF17|ZNF749|AC004076.9|VN1R1|VN1R107P|ZNF772|AC003005.2|ZNF419|AC003005.4|ZNF773|ZNF549|ZNF550|ZNF416|ZIK1|ZNF530|ZNF134|AC003682.16|ZNF211|AC00368…	ENSG00000268654|ENSG00000269786|ENSG00000268483|ENSG00000131864|ENSG00000252683|ENSG00000141946|ENSG00000270293|ENSG00000270790|ENSG00000258873|ENSG00000268379|ENSG00000083844|ENSG00000105146|ENSG00000204524|ENSG00000268713|ENSG00000267871|ENSG00000197714|ENSG00000268205|ENSG00000268723|ENSG00000178229|ENSG00000268678|ENSG00000131845|ENSG00000152433|ENSG00000256060|ENSG00000268133|ENSG00000188785…
20	59901	490601	-1815.39	0	0	14	19		DEFB125|DEFB126|DEFB127|DEFB128|DEFB129|DEFB132|C20orf96|ZCCHC3|SOX12|NRSN2|TRIB3|RBCK1|TBC1D20|CSNK2A1	ENSG00000178591|ENSG00000125788|ENSG00000088782|ENSG00000185982|ENSG00000125903|ENSG00000186458|ENSG00000196476|ENSG00000177764|ENSG00000177732|ENSG00000125841|ENSG00000101255|ENSG00000125826|ENSG00000125875|ENSG00000101266	DEFB125|DEFB126|DEFB127|DEFB128|AL360078.1|DEFB129|DEFB132|RP5-1103G7.10|C20orf96|ZCCHC3|AL034548.1|RP5-1103G7.4|SOX12|NRSN2|TRIB3|RBCK1|TBC1D20|Y_RNA|CSNK2A1	ENSG00000178591|ENSG00000125788|ENSG00000088782|ENSG00000185982|ENSG00000255743|ENSG00000125903|ENSG00000186458|ENSG00000272874|ENSG00000196476|ENSG00000177764|ENSG00000247315|ENSG00000225377|ENSG00000177732|ENSG00000125841|ENSG00000101255|ENSG00000125826|ENSG00000125875|ENSG00000206797|ENSG00000101266
20	3684901	4517301	2882.16	0	0	13	20		SIGLEC1|HSPA12B|C20orf27|SPEF1|CENPB|CDC25B|AP5S1|MAVS|PANK2|RNF24|RP11-352D3.2|SMOX|ADRA1D	ENSG00000088827|ENSG00000132622|ENSG00000101220|ENSG00000101222|ENSG00000125817|ENSG00000101224|ENSG00000125843|ENSG00000088888|ENSG00000125779|ENSG00000101236|ENSG00000205300|ENSG00000088826|ENSG00000171873	SIGLEC1|HSPA12B|C20orf27|SPEF1|CENPB|CDC25B|AP5S1|MAVS|RP11-119B16.2|PANK2|MIR103A2|RNF24|FTLP3|RPL21P2|RP11-352D3.2|SMOX|RP4-779E11.3|ADRA1D|RP11-307O10.1|RP5-1164C1.2	ENSG00000088827|ENSG00000132622|ENSG00000101220|ENSG00000101222|ENSG00000125817|ENSG00000101224|ENSG00000125843|ENSG00000088888|ENSG00000229539|ENSG00000125779|ENSG00000199024|ENSG00000101236|ENSG00000226608|ENSG00000215063|ENSG00000205300|ENSG00000088826|ENSG00000230176|ENSG00000171873|ENSG00000236387|ENSG00000238282
20	7029001	7600701	-461.111	0	0	0	5				RP4-764O22.1|RP4-764O22.2|RP11-19D2.1|RP11-19D2.2|RP5-988G17.1	ENSG00000232271|ENSG00000228888|ENSG00000238102|ENSG00000261249|ENSG00000224711
20	8063001	8071001	-138.403	0	0	0	1				NA	NA
20	21825001	22178001	-242.395	0	0	0	2				RP5-1185K9.1|RP11-125P18.1	ENSG00000238034|ENSG00000234435
20	25870001	26319701	-1351.63	0	0	0	9				CFTRP1|RP4-760C5.5|RP4-760C5.3|CTD-2514C3.1|FAM182A|NCOR1P1|RP13-329D4.3|MIR663A|RP3-410C9.2	ENSG00000228593|ENSG00000226203|ENSG00000231081|ENSG00000204556|ENSG00000125804|ENSG00000240108|ENSG00000230440|ENSG00000227195|ENSG00000238129
20	29419501	29653701	-762.475	0	0	1	8		FRG1B	ENSG00000149531	RP4-610C12.2|RP4-610C12.4|RP4-610C12.3|Y_RNA|RP4-610C12.1|FRG1B|AL441988.1|MLLT10P1	ENSG00000204555|ENSG00000205611|ENSG00000225490|ENSG00000200325|ENSG00000231934|ENSG00000149531|ENSG00000221319|ENSG00000238151
20	33814601	34207001	596.414	0	0	11	21		EDEM2|MMP24|EIF6|FAM83C|UQCC1|GDF5OS|GDF5|CEP250|C20orf173|ERGIC3|SPAG4	ENSG00000088298|ENSG00000125966|ENSG00000242372|ENSG00000125998|ENSG00000101019|ENSG00000204183|ENSG00000125965|ENSG00000126001|ENSG00000125975|ENSG00000125991|ENSG00000061656	EDEM2|MMP24-AS1|MMP24|RP4-614O4.11|EIF6|FAM83C-AS1|FAM83C|UQCC1|GDF5OS|GDF5|MIR1289-1|CEP250|RP3-477O4.14|RP3-477O4.16|RP3-477O4.5|C20orf173|ERGIC3|RPL36P4|FER1L4|RPL37P1|SPAG4	ENSG00000088298|ENSG00000126005|ENSG00000125966|ENSG00000261582|ENSG00000242372|ENSG00000235214|ENSG00000125998|ENSG00000101019|ENSG00000204183|ENSG00000125965|ENSG00000221763|ENSG00000126001|ENSG00000230155|ENSG00000268340|ENSG00000242507|ENSG00000125975|ENSG00000125991|ENSG00000224497|ENSG00000088340|ENSG00000227401|ENSG00000061656
20	58229601	58514701	-2890.01	0	0	4	5		PHACTR3|SYCP2|FAM217B|PPP1R3D	ENSG00000087495|ENSG00000196074|ENSG00000196227|ENSG00000132825	PHACTR3|RNU7-141P|SYCP2|FAM217B|PPP1R3D	ENSG00000087495|ENSG00000238777|ENSG00000196074|ENSG00000196227|ENSG00000132825
20	58951101	58967101	-383.754	0	0	0	1				RP5-1043L13.1	ENSG00000228340
21	9411001	11188101	-5284.48	0	0	1	19		TPTE	ENSG00000166157	CR381670.1|MIR3648|MIR3687|TEKT4P2|CR392039.2|CR392039.1|CR381653.1|RN7SL52P|SNORA70|bP-21201H5.1|IGHV1OR21-1|AF254982.2|SLC25A15P4|TPTE|CYCSP41|BAGE2|VN1R7P|AP003900.6|EIF3FP1	ENSG00000238411|ENSG00000264462|ENSG00000264063|ENSG00000188681|ENSG00000239179|ENSG00000239107|ENSG00000263839|ENSG00000264002|ENSG00000252199|ENSG00000270533|ENSG00000169861|ENSG00000235476|ENSG00000223925|ENSG00000166157|ENSG00000227691|ENSG00000187172|ENSG00000231962|ENSG00000271308|ENSG00000234643
21	23468901	23611101	-166.198	0	0	0	6				AP000472.2|LINC00308|AP000705.8|AP000705.6|RNU4-45P|AP000705.7	ENSG00000233215|ENSG00000184856|ENSG00000234340|ENSG00000231136|ENSG00000202339|ENSG00000226043
21	32376701	34451501	636.74	0	1	19	50	OLIG2	KRTAP19-8|TIAM1|SOD1|SCAF4|HUNK|MIS18A|MRAP|URB1|C21orf119|EVA1C|TCP10L|AP000275.65|C21orf59|SYNJ1|PAXBP1|C21orf49|C21orf62|OLIG2|OLIG1	ENSG00000206102|ENSG00000156299|ENSG00000142168|ENSG00000156304|ENSG00000142149|ENSG00000159055|ENSG00000170262|ENSG00000142207|ENSG00000256073|ENSG00000166979|ENSG00000242220|ENSG00000265590|ENSG00000159079|ENSG00000159082|ENSG00000159086|ENSG00000205930|ENSG00000205929|ENSG00000205927|ENSG00000184221	KRTAP19-8|UBE3AP2|TIAM1|AP000563.2|AP000251.3|FBXW11P1|AP000253.1|SOD1|SNORA81|AP000254.8|SCAF4|HMGN1P2|AP000255.6|TPT1P1|HUNK|HUNK-AS1|LINC00159|AP000261.1|AP000265.1|MIS18A|MIS18A-AS1|MRAP|AP000266.7|URB1|RN7SL109P|SNORA80|C21orf119|EVA1C|EXOSC3P1|SNORA33|RNA5SP490|LINC00846|TCP10L|AP000275.65|C21orf59|OR7E23P|AP000275.64|SYNJ1|PAXBP1-AS1|PAXBP1|C21orf49|C21orf62|AP000281.1|SNORA70|AP000281.2|A…	ENSG00000206102|ENSG00000228941|ENSG00000156299|ENSG00000237325|ENSG00000237594|ENSG00000230870|ENSG00000234509|ENSG00000142168|ENSG00000238390|ENSG00000273271|ENSG00000156304|ENSG00000229046|ENSG00000273091|ENSG00000234107|ENSG00000142149|ENSG00000237138|ENSG00000230323|ENSG00000264055|ENSG00000261610|ENSG00000159055|ENSG00000227256|ENSG00000170262|ENSG00000232623|ENSG00000142207|ENSG00000242871…
22	16050001	17319701	-1984.87	0	0	4	59		POTEH|OR11H1|CCT8L2|XKR3	ENSG00000198062|ENSG00000130538|ENSG00000198445|ENSG00000172967	LA16c-4G1.3|LA16c-4G1.4|LA16c-4G1.5|NBEAP3|LA16c-60H5.7|AP000525.9|DUXAP8|LL22NC03-N14H11.1|AP000525.10|LL22NC03-N64E9.1|LA16c-83F12.6|GRAMD4P2|LA16c-3G11.7|POTEH|POTEH-AS1|RNU6-816P|MED15P7|NF1P6|LA16c-2F2.5|NEK2P2|LA16c-2F2.8|LA16c-60G3.5|LA16c-60G3.6|LA16c-60G3.7|LA16c-60G3.8|LA16c-23H5.4|ARHGAP42P3|OR11H1|YME1L1P1|AP000539.3|AP000539.1|AP000539.2|BNIP3P2|ZNF72P|LA16c-13E4.3|ABCD1P4|LA16c-17H1…	ENSG00000233866|ENSG00000229286|ENSG00000235265|ENSG00000223875|ENSG00000215270|ENSG00000206195|ENSG00000271672|ENSG00000272872|ENSG00000232775|ENSG00000271127|ENSG00000225255|ENSG00000235992|ENSG00000241838|ENSG00000198062|ENSG00000236666|ENSG00000212216|ENSG00000234381|ENSG00000224435|ENSG00000226474|ENSG00000231565|ENSG00000230471|ENSG00000230643|ENSG00000237299|ENSG00000213727|ENSG00000215268…
22	20076301	20713801	500.078	0	0	11	36		DGCR8|TRMT2A|RANBP1|ZDHHC8|AC006547.14|RTN4R|DGCR6L|GGTLC3|RIMBP3|FAM230A|USP41	ENSG00000128191|ENSG00000099899|ENSG00000099901|ENSG00000099904|ENSG00000234409|ENSG00000040608|ENSG00000128185|ENSG00000183038|ENSG00000196622|ENSG00000188280|ENSG00000161133	DGCR8|AC006547.8|TRMT2A|RANBP1|SNORA77|ZDHHC8|AC006547.14|XXbac-B444P24.8|LINC00896|RTN4R|MIR1286|XXbac-B444P24.10|DGCR6L|XXbac-B444P24.13|XXbac-B444P24.14|XXbac-B33L19.3|XXbac-B33L19.4|XXbac-B33L19.6|GGTLC3|AC023490.2|AC023490.1|PI4KAP1|snoU13|SCARNA17|SCARNA18|RN7SKP131|RIMBP3|XXbac-B33L19.10|CA15P2|PPP1R26P2|AC011718.1|AC011718.2|AC011718.3|PPP1R26P3|FAM230A|USP41	ENSG00000128191|ENSG00000243762|ENSG00000099899|ENSG00000099901|ENSG00000264346|ENSG00000099904|ENSG00000234409|ENSG00000249923|ENSG00000236499|ENSG00000040608|ENSG00000221039|ENSG00000161132|ENSG00000128185|ENSG00000273343|ENSG00000273139|ENSG00000188424|ENSG00000235578|ENSG00000230410|ENSG00000183038|ENSG00000235704|ENSG00000206176|ENSG00000215513|ENSG00000271796|ENSG00000252571|ENSG00000252024…
22	21520501	24937001	7675.08	0	2	52	257	BCR|SMARCB1	GGT2|RIMBP3B|HIC2|RIMBP3C|UBE2L3|YDJC|CCDC116|SDF2L1|PPIL2|YPEL1|MAPK1|PPM1F|TOP3B|VPREB1|ZNF280B|ZNF280A|PRAME|LL22NC03-63E9.3|GGTLC2|IGLL5|RTDR1|GNAZ|RAB36|BCR|IGLL1|C22orf43|RGL4|ZNF70|VPREB3|C22orf15|CHCHD10|MMP11|AP000349.1|SMARCB1|DERL3|SLC2A11|AP000350.10|MIF|AP000350.4|GSTT2B|DDTL|DDT|GSTT2|GSTT1|CABIN1|SUSD2|GGT5|SPECC1L|SPECC1L-ADORA2A|ADORA2A|UPB1|GUCD1	ENSG00000133475|ENSG00000196934|ENSG00000169635|ENSG00000183246|ENSG00000185651|ENSG00000161179|ENSG00000161180|ENSG00000128228|ENSG00000100023|ENSG00000100027|ENSG00000100030|ENSG00000100034|ENSG00000100038|ENSG00000169575|ENSG00000198477|ENSG00000169548|ENSG00000185686|ENSG00000220891|ENSG00000100121|ENSG00000254709|ENSG00000100218|ENSG00000128266|ENSG00000100228|ENSG00000186716|ENSG00000128322…	FAM230B|KB-1592A4.14|GGT2|KB-1183D5.9|POM121L8P|BCRP6|FAM230C|KB-1183D5.14|PPP1R26P5|KB-1183D5.16|RIMBP3B|RN7SKP63|SCARNA18|SCARNA17|snoU13|HIC2|TMEM191C|PI4KAP2|snoU13|SCARNA17|SCARNA18|RN7SKP221|RIMBP3C|UBE2L3|YDJC|CCDC116|KB-1440D3.14|SDF2L1|PPIL2|MIR301B|MIR130B|KB-1440D3.13|YPEL1|RN7SL280P|MAPK1|RNA5SP493|KB-1027C11.4|PPM1F|LL22NC03-86G7.1|TOP3B|PRAMENP|IGLVI-70|IGLV4-69|IGLVI-68|LL22NC03-23…	ENSG00000215498|ENSG00000234503|ENSG00000133475|ENSG00000226885|ENSG00000229266|ENSG00000169662|ENSG00000206142|ENSG00000237407|ENSG00000232771|ENSG00000226534|ENSG00000196934|ENSG00000200057|ENSG00000252314|ENSG00000252020|ENSG00000252402|ENSG00000169635|ENSG00000206140|ENSG00000183506|ENSG00000252799|ENSG00000252143|ENSG00000252605|ENSG00000222352|ENSG00000183246|ENSG00000185651|ENSG00000161179…
22	24272401	24397601	-1690.69	0	0	5	19		GSTT2B|DDTL|DDT|GSTT2|GSTT1	ENSG00000133433|ENSG00000099974|ENSG00000099977|ENSG00000099984|ENSG00000184674	AP000350.7|AP000350.8|GSTT2B|KB-1125A3.10|DDTL|KB-226F1.2|DDT|AP000351.3|GSTT2|AP000351.4|GSTTP1|MTND1P13|EIF4EBP1P2|AP000351.8|AP000351.9|AP000351.10|KB-226F1.1|GSTT1|GSTTP2	ENSG00000206090|ENSG00000231271|ENSG00000133433|ENSG00000228039|ENSG00000099974|ENSG00000272787|ENSG00000099977|ENSG00000250470|ENSG00000099984|ENSG00000224205|ENSG00000241850|ENSG00000232014|ENSG00000229513|ENSG00000224676|ENSG00000184490|ENSG00000235231|ENSG00000272955|ENSG00000184674|ENSG00000239334
22	25425901	28666901	5178.64	0	1	17	73	MN1	KIAA1671|CRYBB3|CRYBB2|LRP5L|ADRBK2|MYO18B|SEZ6L|ASPHD2|HPS4|SRRD|TFIP11|TPST2|CRYBB1|CRYBA4|MN1|PITPNB|TTC28	ENSG00000197077|ENSG00000100053|ENSG00000244752|ENSG00000100068|ENSG00000100077|ENSG00000133454|ENSG00000100095|ENSG00000128203|ENSG00000100099|ENSG00000100104|ENSG00000100109|ENSG00000128294|ENSG00000100122|ENSG00000196431|ENSG00000169184|ENSG00000180957|ENSG00000100154	KIAA1671|CTA-221G9.11|CTA-221G9.10|CRYBB3|CTA-221G9.7|CRYBB2|RP3-462D8.2|IGLL3P|CTA-246H3.8|CTA-246H3.11|LRP5L|CTA-246H3.12|CTA-390C10.9|IGLVIVOR22-1|CRYBB2P1|CTA-390C10.10|AL008721.1|CTA-407F11.8|ADRBK2|CTA-407F11.7|CTA-407F11.6|RNA5SP494|MYO18B|Z98949.1|CTA-125H2.2|CTA-125H2.1|RN7SKP169|CTA-125H2.3|CTA-796E4.3|CTA-796E4.4|SEZ6L|RP11-259P1.1|RNA5SP495|CTB-1048E9.7|ASPHD2|HPS4|SRRD|TFIP11|CTA-445…	ENSG00000197077|ENSG00000203280|ENSG00000271181|ENSG00000100053|ENSG00000236641|ENSG00000244752|ENSG00000233577|ENSG00000206066|ENSG00000230637|ENSG00000231466|ENSG00000100068|ENSG00000272942|ENSG00000272798|ENSG00000271138|ENSG00000100058|ENSG00000272977|ENSG00000265978|ENSG00000234884|ENSG00000100077|ENSG00000237387|ENSG00000224003|ENSG00000222585|ENSG00000133454|ENSG00000264925|ENSG00000231933…
22	29718501	30939601	-1460.74	0	1	27	54	NF2	AP1B1|RFPL1|NEFH|THOC5|NIPSNAP1|NF2|CABP7|ZMAT5|UQCR10|ASCC2|MTMR3|HORMAD2|LIF|OSM|GATSL3|RP1-130H16.18|TBC1D10A|SF3A1|CCDC157|RNF215|SEC14L2|RP4-539M6.19|KIAA1658|MTFP1|SEC14L3|SEC14L4|SEC14L6	ENSG00000100280|ENSG00000128250|ENSG00000100285|ENSG00000100296|ENSG00000184117|ENSG00000186575|ENSG00000100314|ENSG00000100319|ENSG00000184076|ENSG00000100325|ENSG00000100330|ENSG00000176635|ENSG00000128342|ENSG00000099985|ENSG00000239282|ENSG00000248751|ENSG00000099992|ENSG00000099995|ENSG00000187860|ENSG00000099999|ENSG00000100003|ENSG00000249590|ENSG00000268538|ENSG00000242114|ENSG00000100012…	AP1B1|SNORD125|AC000041.8|RFPL1S|RFPL1|NEFH|THOC5|CTA-256D12.11|NIPSNAP1|NF2|RPEP4|RP1-76B20.11|RP1-76B20.12|CABP7|ZMAT5|Y_RNA|UQCR10|ASCC2|MTMR3|RNU6-331P|AC003681.1|CTA-85E5.10|CNN2P1|HORMAD2|CTA-85E5.7|CTA-85E5.6|RP3-438O4.4|RP1-102K2.6|LIF|RP1-102K2.8|OSM|GATSL3|RP1-130H16.18|TBC1D10A|SF3A1|CCDC157|RP1-130H16.16|RNF215|SEC14L2|RP4-539M6.19|KIAA1658|RP4-539M6.20|RNU6-564P|RP4-539M6.21|MTFP1|RP…	ENSG00000100280|ENSG00000239127|ENSG00000242156|ENSG00000225465|ENSG00000128250|ENSG00000100285|ENSG00000100296|ENSG00000234208|ENSG00000184117|ENSG00000186575|ENSG00000233010|ENSG00000232396|ENSG00000239446|ENSG00000100314|ENSG00000100319|ENSG00000200976|ENSG00000184076|ENSG00000100325|ENSG00000100330|ENSG00000207455|ENSG00000221736|ENSG00000227117|ENSG00000227201|ENSG00000176635|ENSG00000226573…
22	33049701	33092401	105.551	0	0	1	1		SYN3	ENSG00000185666	SYN3	ENSG00000185666
22	36956401	37750401	-2230.71	0	0	15	31		CACNG2|IFT27|PVALB|NCF4|CSF2RB|TEX33|TST|MPST|KCTD17|TMPRSS6|IL2RB|C1QTNF6|SSTR3|RAC2|CYTH4	ENSG00000166862|ENSG00000100360|ENSG00000100362|ENSG00000100365|ENSG00000100368|ENSG00000185264|ENSG00000128311|ENSG00000128309|ENSG00000100379|ENSG00000187045|ENSG00000100385|ENSG00000133466|ENSG00000183473|ENSG00000128340|ENSG00000100055	RP5-1119A7.17|CACNG2|RP1-293L6.1|IFT27|PVALB|CITF22-24E5.1|CTA-833B7.2|NCF4|CSF2RB|snoU13|CSF2RBP1|LL22NC01-81G9.3|TEX33|TST|Y_RNA|MPST|KCTD17|RN7SKP214|TMPRSS6|RP5-1170K4.7|IL2RB|AL022314.1|RP1-151B14.6|C1QTNF6|SSTR3|RP1-151B14.9|RAC2|Z82188.1|CYTH4|RP1-63G5.5|RP1-63G5.7	ENSG00000261675|ENSG00000166862|ENSG00000234688|ENSG00000100360|ENSG00000100362|ENSG00000234979|ENSG00000183822|ENSG00000100365|ENSG00000100368|ENSG00000239056|ENSG00000232254|ENSG00000215403|ENSG00000185264|ENSG00000128311|ENSG00000252412|ENSG00000128309|ENSG00000100379|ENSG00000201078|ENSG00000187045|ENSG00000231467|ENSG00000100385|ENSG00000252142|ENSG00000235237|ENSG00000133466|ENSG00000183473…
22	37649401	38635101	1492.99	0	0	27	46		CYTH4|ELFN2|MFNG|CARD10|CDC42EP1|LGALS2|GGA1|SH3BP1|PDXP|LGALS1|NOL12|TRIOBP|H1F0|GCAT|GALR3|ANKRD54|EIF3L|MICALL1|C22orf23|POLR2F|SOX10|PICK1|SLC16A8|BAIAP2L2|PLA2G6|MAFF|TMEM184B	ENSG00000100055|ENSG00000166897|ENSG00000100060|ENSG00000100065|ENSG00000128283|ENSG00000100079|ENSG00000100083|ENSG00000100092|ENSG00000241360|ENSG00000100097|ENSG00000100101|ENSG00000100106|ENSG00000189060|ENSG00000100116|ENSG00000128310|ENSG00000100124|ENSG00000100129|ENSG00000100139|ENSG00000128346|ENSG00000100142|ENSG00000100146|ENSG00000100151|ENSG00000100156|ENSG00000128298|ENSG00000184381…	CYTH4|RP1-63G5.5|RP1-63G5.7|ELFN2|RP1-63G5.8|MFNG|CARD10|RP5-1177I5.3|CDC42EP1|LGALS2|GGA1|SH3BP1|Z83844.1|PDXP|RN7SL385P|LGALS1|NOL12|TRIOBP|snoU13|H1F0|GCAT|GALR3|ANKRD54|MIR658|MIR659|EIF3L|RNU6-900P|MICALL1|C22orf23|RP5-1039K5.17|POLR2F|SOX10|MIR4534|RP5-1039K5.16|RP5-1039K5.18|PICK1|RP5-1039K5.13|SLC16A8|BAIAP2L2|CTA-228A9.3|PLA2G6|MAFF|TMEM184B|AL021977.1|RP1-5O6.5|RN7SL704P	ENSG00000100055|ENSG00000243902|ENSG00000237862|ENSG00000166897|ENSG00000272694|ENSG00000100060|ENSG00000100065|ENSG00000225867|ENSG00000128283|ENSG00000100079|ENSG00000100083|ENSG00000100092|ENSG00000233360|ENSG00000241360|ENSG00000241333|ENSG00000100097|ENSG00000100101|ENSG00000100106|ENSG00000238569|ENSG00000189060|ENSG00000100116|ENSG00000128310|ENSG00000100124|ENSG00000207945|ENSG00000207696…
22	41315701	42535901	1305.87	0	1	32	64	EP300	XPNPEP3|RBX1|EP300|L3MBTL2|CHADL|RANGAP1|AL035681.1|ZC3H7B|TEF|TOB2|PHF5A|ACO2|POLR3H|CSDC2|PMM1|DESI1|XRCC6|NHP2L1|C22orf46|MEI1|CCDC134|SREBF2|SHISA8|TNFRSF13C|CENPM|SEPT3|WBP2NL|NAGA|FAM109B|SMDT1|NDUFA6|CYP2D6	ENSG00000196236|ENSG00000100387|ENSG00000100393|ENSG00000100395|ENSG00000100399|ENSG00000100401|ENSG00000269104|ENSG00000100403|ENSG00000167074|ENSG00000183864|ENSG00000100410|ENSG00000100412|ENSG00000100413|ENSG00000172346|ENSG00000100417|ENSG00000100418|ENSG00000196419|ENSG00000100138|ENSG00000184208|ENSG00000167077|ENSG00000100147|ENSG00000198911|ENSG00000234965|ENSG00000159958|ENSG00000100162…	XPNPEP3|RBX1|Y_RNA|AL080243.1|RP11-12M9.3|Y_RNA|RP11-12M9.4|EP300|MIR1281|RNU6-375P|RP1-85F18.6|RP1-85F18.5|LRRC37A14P|L3MBTL2|RP4-756G23.5|CHADL|RANGAP1|AL035681.1|ZC3H7B|TEF|RNU6-495P|CTA-223H9.9|TOB2|PHF5A|ACO2|POLR3H|CSDC2|PMM1|DESI1|XRCC6|Y_RNA|NHP2L1|RNU6-476P|C22orf46|Z83840.1|MEI1|HMGN2P10|RNU6ATAC22P|Y_RNA|CCDC134|RP5-821D11.7|SREBF2|MIR33A|SHISA8|CTA-250D10.23|MIR378I|TNFRSF13C|CENPM|LI…	ENSG00000196236|ENSG00000100387|ENSG00000222698|ENSG00000266175|ENSG00000237214|ENSG00000199515|ENSG00000213857|ENSG00000100393|ENSG00000221160|ENSG00000252859|ENSG00000232754|ENSG00000231993|ENSG00000215771|ENSG00000100395|ENSG00000235513|ENSG00000100399|ENSG00000100401|ENSG00000269104|ENSG00000100403|ENSG00000167074|ENSG00000199865|ENSG00000273424|ENSG00000183864|ENSG00000100410|ENSG00000100412…
22	43809401	46233001	-2716.67	0	0	23	49		MPPED1|EFCAB6|SULT4A1|PNPLA5|PNPLA3|SAMM50|PARVB|PARVG|KIAA1644|RP1-32I10.10|LDOC1L|PRR5|PRR5-ARHGAP8|ARHGAP8|PHF21B|NUP50|KIAA0930|UPK3A|FAM118A|SMC1B|RIBC2|FBLN1|ATXN10	ENSG00000186732|ENSG00000186976|ENSG00000130540|ENSG00000100341|ENSG00000100344|ENSG00000100347|ENSG00000188677|ENSG00000138964|ENSG00000138944|ENSG00000220702|ENSG00000188636|ENSG00000186654|ENSG00000248405|ENSG00000241484|ENSG00000056487|ENSG00000093000|ENSG00000100364|ENSG00000100373|ENSG00000100376|ENSG00000077935|ENSG00000128408|ENSG00000077942|ENSG00000130638	MPPED1|EFCAB6-AS1|EFCAB6|RP3-388M5.8|HMGN2P9|RP3-388M5.9|SULT4A1|PNPLA5|Z97055.1|PNPLA3|SAMM50|RP4-796I17.5|PARVB|PARVG|KIAA1644|RP1-32I10.10|RP1-32I10.11|CTA-397C4.2|MRPS18CP6|LDOC1L|KRT18P23|LINC00207|LINC00229|ANP32BP2|PRR5|PRR5-ARHGAP8|ARHGAP8|PHF21B|RP1-127B20.4|RP4-753M9.1|CTA-217C2.1|CTA-217C2.2|NUP50|CTA-268H5.12|KIAA0930|MIR1249|CTA-268H5.14|CTA-268H5.9|UPK3A|FAM118A|SMC1B|RIBC2|RP1-102D…	ENSG00000186732|ENSG00000223843|ENSG00000186976|ENSG00000233157|ENSG00000180150|ENSG00000261251|ENSG00000130540|ENSG00000100341|ENSG00000266837|ENSG00000100344|ENSG00000100347|ENSG00000224856|ENSG00000188677|ENSG00000138964|ENSG00000138944|ENSG00000220702|ENSG00000236079|ENSG00000232655|ENSG00000228807|ENSG00000188636|ENSG00000215333|ENSG00000187012|ENSG00000234300|ENSG00000231801|ENSG00000186654…
22	46927001	46937001	26.8045	0	0	1	1		CELSR1	ENSG00000075275	CELSR1	ENSG00000075275
[truncated: 1 more rows]

## Sheet: FDC5
chr	start	end	score	pvalue	cnt.census	cnt.genes.protein_coding	cnt.genes.all	genes.census	genes.protein_coding	gids.protein_coding	genes.all	gids.all
[truncated: 410 more rows]
