# Supplementary material for: Identification of cancer-driver genes in focal genomic alterations from whole genome sequencing data
Source: Sci Rep. 2016 May 9;6:25582. doi: 10.1038/srep25582 (PMC4860638; doi:10.1038/srep25582)
Supplement: Supplementary Dataset 2 [file srep25582-s4.xls]

## Sheet: Article info
Title : Identification of cancer-driver genes in focal genomic alterations from whole genome sequencing data Authors : Ho Jang, Youngmi Hur and Hyunju Lee

## Sheet: FDC1
chr	start	end	score	pvalue	cnt.genes.census	cnt.genes.protein_coding	cnt.genes.all	genes.census	genes.protein_coding	gids.protein_coding	genes.all	gids.all
1	38952601	41868301	26322.5	0.029	1	38	86	MYCL	RRAGC|MYCBP|GJA9|RHBDL2|AKIRIN1|NDUFS5|MACF1|KIAA0754|BMP8A|PABPC4|HEYL|NT5C1A|HPCAL4|PPIE|BMP8B|OXCT2|TRIT1|MYCL|MFSD2A|CAP1|PPT1|RLF|TMCO2|ZMPSTE24|COL9A2|SMAP2|ZFP69B|ZFP69|EXO5|ZNF684|RIMS3|NFYC|KCNQ4|CITED4|CTPS1|SLFNL1|SCMH1|FOXO6	ENSG00000116954|ENSG00000214114|ENSG00000131233|ENSG00000158315|ENSG00000174574|ENSG00000168653|ENSG00000127603|ENSG00000255103|ENSG00000183682|ENSG00000090621|ENSG00000163909|ENSG00000116981|ENSG00000116983|ENSG00000084072|ENSG00000116985|ENSG00000198754|ENSG00000043514|ENSG00000116990|ENSG00000168389|ENSG00000131236|ENSG00000131238|ENSG00000117000|ENSG00000188800|ENSG00000084073|ENSG00000049089…	RP11-334L9.1|RRAGC|RP5-864K19.4|MYCBP|GJA9|RHBDL2|RNU6-605P|Y_RNA|RP11-781D11.1|AKIRIN1|NDUFS5|MACF1|RNU6-608P|RNA5SP44|RP11-416A14.1|RP11-420K8.1|HSPE1P8|KIAA0754|BMP8A|OXCT2P1|RP11-69E11.4|PPIEL|PABPC4|RP11-69E11.8|SNORA55|HEYL|RP1-144F13.3|NT5C1A|HPCAL4|PPIE|RP1-144F13.4|RNU7-121P|BMP8B|OXCT2|RP1-118J21.25|RP1-118J21.24|TRIT1|Y_RNA|MYCL|RP1-118J21.5|Y_RNA|MFSD2A|RP3-342P20.2|CAP1|PPT1|RP11-115…	ENSG00000215895|ENSG00000116954|ENSG00000228436|ENSG00000214114|ENSG00000131233|ENSG00000158315|ENSG00000199963|ENSG00000207466|ENSG00000235549|ENSG00000174574|ENSG00000168653|ENSG00000127603|ENSG00000206654|ENSG00000222378|ENSG00000270040|ENSG00000226438|ENSG00000217897|ENSG00000255103|ENSG00000183682|ENSG00000237624|ENSG00000182109|ENSG00000243970|ENSG00000090621|ENSG00000228060|ENSG00000201457…
2	26158601	30486201	24553.8	0.022	1	69	125	ALK	KIF3C|AC013449.1|RAB10|GAREML|HADHA|HADHB|GPR113|EPT1|DRC1|OTOF|C2orf70|CIB4|KCNK3|SLC35F6|CENPA|DPYSL5|MAPRE3|TMEM214|AGBL5|OST4|EMILIN1|KHK|CGREF1|ABHD1|PREB|C2orf53|TCF23|SLC5A6|ATRAID|CAD|SLC30A3|DNAJC5G|TRIM54|UCN|MPV17|GTF3C2|EIF2B4|SNX17|ZNF513|PPM1G|NRBP1|KRTCAP3|IFT172|FNDC4|GCKR|AC109829.1|C2orf16|ZNF512|CCDC121|GPN1|SUPT7L|SLC4A1AP|AC074091.13|MRPL33|AC110084.1|RBKS|BRE|FOSL2|PLB1|PPP1…	ENSG00000084731|ENSG00000268412|ENSG00000084733|ENSG00000157833|ENSG00000084754|ENSG00000138029|ENSG00000173567|ENSG00000138018|ENSG00000157856|ENSG00000115155|ENSG00000173557|ENSG00000157884|ENSG00000171303|ENSG00000213699|ENSG00000115163|ENSG00000157851|ENSG00000084764|ENSG00000119777|ENSG00000084693|ENSG00000228474|ENSG00000138080|ENSG00000138030|ENSG00000138028|ENSG00000143994|ENSG00000138073…	KIF3C|UQCRHP2|AC013449.1|RAB10|RNU6-942P|RP11-214J9.1|AC011742.3|SMARCE1P6|AC011742.5|PPIL1P1|GAREML|HADHA|HADHB|GPR113|EPT1|DRC1|OTOF|C2orf70|CIB4|AC015977.6|AC015977.5|KCNK3|SLC35F6|CENPA|CDKN2AIPNLP2|DPYSL5|AC013472.4|MAPRE3|AC013472.3|TMEM214|AGBL5|AGBL5-AS1|RP11-503P10.1|AGBL5-IT1|RP11-195B17.1|OST4|EMILIN1|KHK|CGREF1|ABHD1|PREB|C2orf53|TCF23|AC013403.13|SLC5A6|ATRAID|CAD|SLC30A3|DNAJC5G|TRI…	ENSG00000084731|ENSG00000237629|ENSG00000268412|ENSG00000084733|ENSG00000199872|ENSG00000235440|ENSG00000231655|ENSG00000214465|ENSG00000227133|ENSG00000237951|ENSG00000157833|ENSG00000084754|ENSG00000138029|ENSG00000173567|ENSG00000138018|ENSG00000157856|ENSG00000115155|ENSG00000173557|ENSG00000157884|ENSG00000225378|ENSG00000225024|ENSG00000171303|ENSG00000213699|ENSG00000115163|ENSG00000145835…
3	86256201	90504801	-24254	0.092	0	9	33		VGLL3|CHMP2B|POU1F1|HTR1F|CGGBP1|RP11-159G9.5|ZNF654|C3orf38|EPHA3	ENSG00000206538|ENSG00000083937|ENSG00000064835|ENSG00000179097|ENSG00000163320|ENSG00000229729|ENSG00000175105|ENSG00000179021|ENSG00000044524	RNU6-1129P|RP11-789F5.1|RN7SKP284|RP11-331K15.1|VGLL3|PPATP1|MIR4795|CHMP2B|POU1F1|KRT8P25|APOOP2|PSMC1P6|RP11-451B8.1|RNU6-873P|RNU6ATAC6P|HTR1F|CGGBP1|RP11-159G9.5|CBX5P1|ZNF654|C3orf38|ABCF2P1|Y_RNA|NDUFA5P5|NARG2P2|GAPDHP50|EPHA3|RP11-91A15.2|RP11-91A15.1|U3|RNU6-712P|PROSP|HSPE1P19	ENSG00000251773|ENSG00000239767|ENSG00000222934|ENSG00000241328|ENSG00000206538|ENSG00000241293|ENSG00000264119|ENSG00000083937|ENSG00000064835|ENSG00000239829|ENSG00000240902|ENSG00000240255|ENSG00000239572|ENSG00000200703|ENSG00000221059|ENSG00000179097|ENSG00000163320|ENSG00000229729|ENSG00000241535|ENSG00000175105|ENSG00000179021|ENSG00000242159|ENSG00000207316|ENSG00000242365|ENSG00000242705…
3	110285601	116082001	27155	0.072	0	38	93		RP11-553A10.1|PVRL3|CD96|ZBED2|PLCXD2|PHLDB2|ABHD10|TAGLN3|TMPRSS7|C3orf52|GCSAM|SLC9C1|CD200|BTLA|ATG3|SLC35A5|CCDC80|CD200R1L|CD200R1|GTPBP8|C3orf17|BOC|WDR52|SPICE1|SIDT1|KIAA2018|NAA50|ATP6V1A|GRAMD1C|ZDHHC23|KIAA1407|QTRTD1|DRD3|ZNF80|TIGIT|ZBTB20|GAP43|LSAMP	ENSG00000206532|ENSG00000177707|ENSG00000153283|ENSG00000177494|ENSG00000240891|ENSG00000144824|ENSG00000144827|ENSG00000144834|ENSG00000176040|ENSG00000114529|ENSG00000174500|ENSG00000172139|ENSG00000091972|ENSG00000186265|ENSG00000144848|ENSG00000138459|ENSG00000091986|ENSG00000206531|ENSG00000163606|ENSG00000163607|ENSG00000163608|ENSG00000144857|ENSG00000206530|ENSG00000163611|ENSG00000072858…	RP11-179A18.1|Y_RNA|RP11-553A10.1|PVRL3-AS1|PVRL3|CD96|RP11-615J4.3|ATP6V0CP2|RP11-615J4.4|ZBED2|RP11-402J7.2|PLCXD2|PLCXD2-AS1|PHLDB2|ABHD10|TAGLN3|RFKP2|TMPRSS7|C3orf52|MIR567|GCSAM|RP11-757F18.5|SLC9C1|RP11-757F18.3|RP11-90K6.1|CD200|RP11-231E6.1|BTLA|OR7E100P|ATG3|SLC35A5|RP11-572C15.6|CCDC80|RP11-572C15.3|RP11-572C15.5|RP11-180K7.1|CD200R1L|CD200R1|RP11-484K9.4|GTPBP8|C3orf17|RP11-572M11.4|R…	ENSG00000244722|ENSG00000201426|ENSG00000206532|ENSG00000242242|ENSG00000177707|ENSG00000153283|ENSG00000239311|ENSG00000244142|ENSG00000240787|ENSG00000177494|ENSG00000244720|ENSG00000240891|ENSG00000240766|ENSG00000144824|ENSG00000144827|ENSG00000144834|ENSG00000239439|ENSG00000176040|ENSG00000114529|ENSG00000207940|ENSG00000174500|ENSG00000261488|ENSG00000172139|ENSG00000244144|ENSG00000239482…
3	115817701	117085401	-26258	0.052	0	1	10		LSAMP	ENSG00000185565	LSAMP|LSAMP-AS1|LINC00903|RN7SL582P|BZW1P2|TUSC7|MIR4447|LINC00901|RNU5E-8P|PTMAP8	ENSG00000185565|ENSG00000240922|ENSG00000241397|ENSG00000241156|ENSG00000198406|ENSG00000243197|ENSG00000265433|ENSG00000242385|ENSG00000200372|ENSG00000243014
3	145312501	152115001	33691	0.017	1	45	128	WWTR1	AC107021.1|PLOD2|PLSCR4|PLSCR2|PLSCR1|PLSCR5|ZIC4|ZIC1|AGTR1|CPB1|CPA3|GYG1|HLTF|HPS3|CP|TM4SF18|TM4SF1|TM4SF4|WWTR1|COMMD2|ANKUB1|RNF13|PFN2|AC117395.1|TSC22D2|SERP1|EIF2A|SELT|FAM194A|SIAH2|FAM188B2|RP11-166N6.3|CLRN1|MED12L|GPR171|P2RY14|GPR87|P2RY13|P2RY12|IGSF10|AADACL2|AADAC|SUCNR1|MBNL1|TMEM14E	ENSG00000232013|ENSG00000152952|ENSG00000114698|ENSG00000163746|ENSG00000188313|ENSG00000231213|ENSG00000174963|ENSG00000152977|ENSG00000144891|ENSG00000153002|ENSG00000163751|ENSG00000163754|ENSG00000071794|ENSG00000163755|ENSG00000047457|ENSG00000163762|ENSG00000169908|ENSG00000169903|ENSG00000018408|ENSG00000114744|ENSG00000206199|ENSG00000082996|ENSG00000070087|ENSG00000268175|ENSG00000196428…	GM2AP1|RPL21P39|RP11-88H10.2|RP11-88H10.3|RP11-274H2.5|RP11-274H2.2|AC107021.1|RP11-274H2.3|PLOD2|PLSCR4|RP11-758I14.2|RP11-758I14.3|PLSCR2|PLSCR1|RNU6-428P|PLSCR5|PLSCR5-AS1|RP11-649A16.1|RP11-232M24.1|U3|RNU6-505P|RPL21P71|ZIC4|ZIC4-AS1|ZIC1|NPM1P28|RP11-78O22.1|AC092925.1|RP11-71N10.1|RP11-639B1.1|AC092958.1|RP11-501O2.1|RP11-501O2.3|HNRNPA1P20|RP11-501O2.4|RP11-501O2.5|RPL38P1|AGTR1|CPB1|HMGB…	ENSG00000241695|ENSG00000239797|ENSG00000244358|ENSG00000240095|ENSG00000261051|ENSG00000243415|ENSG00000232013|ENSG00000240032|ENSG00000152952|ENSG00000114698|ENSG00000243596|ENSG00000241358|ENSG00000163746|ENSG00000188313|ENSG00000199812|ENSG00000231213|ENSG00000241457|ENSG00000243620|ENSG00000242671|ENSG00000251800|ENSG00000207156|ENSG00000239412|ENSG00000174963|ENSG00000241202|ENSG00000152977…
3	160721001	178997301	45477.4	0.001	2	51	217	MECOM|PIK3CA	PPM1L|B3GALNT1|NMD3|SPTSSB|OTOL1|SI|SLITRK3|BCHE|ZBBX|SERPINI2|WDR49|PDCD10|SERPINI1|GOLIM4|MECOM|ACTRT3|MYNN|LRRC34|LRRIQ4|LRRC31|SAMD7|SEC62|GPR160|PHC3|PRKCI|SKIL|CLDN11|SLC7A14|RPL22L1|EIF5A2|SLC2A2|TNIK|PLD1|PP13439|TMEM212|FNDC3B|AC092964.2|AC092964.1|GHSR|TNFSF10|NCEH1|AC007919.2|ECT2|SPATA16|NLGN1|NAALADL2|TBL1XR1|KCNMB2|ZMAT3|PIK3CA|KCNMB3	ENSG00000163590|ENSG00000169255|ENSG00000169251|ENSG00000196542|ENSG00000182447|ENSG00000090402|ENSG00000121871|ENSG00000114200|ENSG00000169064|ENSG00000114204|ENSG00000174776|ENSG00000114209|ENSG00000163536|ENSG00000173905|ENSG00000085276|ENSG00000184378|ENSG00000085274|ENSG00000171757|ENSG00000188306|ENSG00000114248|ENSG00000187033|ENSG00000008952|ENSG00000173890|ENSG00000173889|ENSG00000163558…	PPM1L|B3GALNT1|NMD3|RP11-479I16.2|EEF1GP4|PSMC1P7|SPTSSB|RP11-3P17.4|RP11-3P17.5|RP11-3P17.3|OTOL1|RP11-774I5.1|TOMM22P6|RP13-526J3.1|RP11-10O22.1|RP11-535I24.2|CT64|snoU13|RP11-418B12.1|AC104637.1|AC092962.1|RP11-208P4.1|MIR1263|MIR720|RP11-71H9.2|RP11-71H9.1|SI|Y_RNA|RP11-747D18.1|SLITRK3|RP11-85M11.2|BCHE|MTND4P17|RP11-12N13.6|MTND3P7|RP11-12N13.4|RP11-12N13.2|RP11-12N13.1|RP11-450H5.1|RP11-45…	ENSG00000163590|ENSG00000169255|ENSG00000169251|ENSG00000271052|ENSG00000240138|ENSG00000243838|ENSG00000196542|ENSG00000240567|ENSG00000269888|ENSG00000234851|ENSG00000182447|ENSG00000240354|ENSG00000241874|ENSG00000243044|ENSG00000241168|ENSG00000244571|ENSG00000241369|ENSG00000238398|ENSG00000240792|ENSG00000265090|ENSG00000266757|ENSG00000214210|ENSG00000221251|ENSG00000221755|ENSG00000241636…
4	1743701	10725801	30664.8	0.02	1	97	234	FGFR3	TACC3|FGFR3|LETM1|WHSC1|NELFA|C4orf48|NAT8L|POLN|HAUS3|MXD4|ZFYVE28|RP11-503N18.3|RNF4|FAM193A|TNIP2|SH3BP2|ADD1|MFSD10|NOP14|GRK4|HTT|MSANTD1|RGS12|HGFAC|DOK7|LRPAP1|AL590235.1|LINC00955|ADRA2C|OTOP1|TMEM128|LYAR|ZBTB49|NSG1|STX18|MSX1|CYTL1|STK32B|C4orf6|EVC2|EVC|CRMP1|C4orf50|JAKMIP1|WFS1|PPP2R2C|MAN2B2|MRFAP1|AC093323.1|S100P|MRFAP1L1|BLOC1S4|KIAA0232|TBC1D14|CCDC96|TADA2B|GRPEL1|SORCS2|PSAPL…	ENSG00000013810|ENSG00000068078|ENSG00000168924|ENSG00000109685|ENSG00000185049|ENSG00000243449|ENSG00000185818|ENSG00000130997|ENSG00000214367|ENSG00000123933|ENSG00000159733|ENSG00000249428|ENSG00000063978|ENSG00000125386|ENSG00000168884|ENSG00000087266|ENSG00000087274|ENSG00000109736|ENSG00000087269|ENSG00000125388|ENSG00000197386|ENSG00000188981|ENSG00000159788|ENSG00000109758|ENSG00000175920…	TACC3|AC016773.1|FGFR3|LETM1|RN7SL671P|WHSC1|AL132868.1|SCARNA22|NELFA|MIR943|C4orf48|NAT8L|POLN|RP11-317B7.2|RP11-317B7.3|HAUS3|COX6B1P5|MXD4|MIR4800|ZFYVE28|RP11-478C1.7|RN7SL589P|RP11-478C1.8|RP11-503N18.1|RP11-503N18.3|RNF4|RP11-503N18.4|RP11-503N18.5|WI2-89927D4.1|Y_RNA|FAM193A|TNIP2|SH3BP2|ADD1|MFSD10|NOP14-AS1|NOP14|GRK4|RNU6-204P|HTT-AS|HTT|MSANTD1|RGS12|RP11-357G3.2|RP11-357G3.1|HGFAC|DO…	ENSG00000013810|ENSG00000218422|ENSG00000068078|ENSG00000168924|ENSG00000240455|ENSG00000109685|ENSG00000183504|ENSG00000249784|ENSG00000185049|ENSG00000216105|ENSG00000243449|ENSG00000185818|ENSG00000130997|ENSG00000249006|ENSG00000250623|ENSG00000214367|ENSG00000249047|ENSG00000123933|ENSG00000265080|ENSG00000159733|ENSG00000251148|ENSG00000239247|ENSG00000249077|ENSG00000206113|ENSG00000249428…
4	49133401	49660001	-21703.2	0.096	0	0	27				AC118282.3|AC118282.2|AC118282.1|RP11-1281K21.2|AC118282.4|RP11-1281K21.3|SNX18P23|RP11-1281K21.1|RP11-1281K21.6|RP11-1281K21.7|RP11-241F15.1|ANKRD20A17P|RP11-241F15.3|RP11-241F15.5|RP11-1281K21.9|RP11-1281K21.10|RP11-241F15.6|RP11-241F15.7|RP11-241F15.9|SNX18P24|RP11-241F15.10|AC119751.5|SNX18P25|AC119751.1|AC119751.3|AC119751.2|AC119751.4	ENSG00000222437|ENSG00000221747|ENSG00000221415|ENSG00000249828|ENSG00000266337|ENSG00000249079|ENSG00000250016|ENSG00000237961|ENSG00000268736|ENSG00000248946|ENSG00000248583|ENSG00000251056|ENSG00000250769|ENSG00000248532|ENSG00000269848|ENSG00000268967|ENSG00000268391|ENSG00000232471|ENSG00000251630|ENSG00000251539|ENSG00000250753|ENSG00000265591|ENSG00000249337|ENSG00000221075|ENSG00000221334…
4	52677801	61329601	40437.2	0.002	4	37	139	FIP1L1|PDGFRA|KIT|KDR	DCUN1D4|LRRC66|SGCB|SPATA18|USP46|ERVMER34-1|RASL11B|SCFD2|FIP1L1|LNX1|CHIC2|AC110792.1|GSX2|PDGFRA|KIT|KDR|SRD5A3|TMEM165|CLOCK|PDCL2|NMU|EXOC1|CEP135|KIAA1211|AASDH|PPAT|AC068620.1|PAICS|SRP72|ARL9|THEGL|HOPX|SPINK2|REST|NOA1|POLR2B|IGFBP7	ENSG00000109184|ENSG00000188993|ENSG00000163069|ENSG00000163071|ENSG00000109189|ENSG00000226887|ENSG00000128045|ENSG00000184178|ENSG00000145216|ENSG00000072201|ENSG00000109220|ENSG00000269506|ENSG00000180613|ENSG00000134853|ENSG00000157404|ENSG00000128052|ENSG00000128039|ENSG00000134851|ENSG00000134852|ENSG00000163440|ENSG00000109255|ENSG00000090989|ENSG00000174799|ENSG00000109265|ENSG00000157426…	DCUN1D4|DUTP7|RP11-365H22.2|RP11-61F5.1|LRRC66|SGCB|RP11-535C7.1|SPATA18|RP11-588F10.1|RNU6-1252P|snoU13|USP46|USP46-AS1|RP11-177B4.2|DANCR|MIR4449|SNORA26|RP11-177B4.1|ERVMER34-1|SNORA26|AC104066.1|Y_RNA|RP11-752D24.3|RASL11B|SCFD2|RP11-752D24.2|RNU6-310P|FIP1L1|LNX1|LNX1-AS1|RP11-18M17.1|LNX1-AS2|RP11-317M11.1|RP11-89B16.1|RP11-89B16.2|RPL21P44|RP11-571I18.4|CHIC2|AC110792.1|RP11-571I18.2|MORF4…	ENSG00000109184|ENSG00000250473|ENSG00000272576|ENSG00000243929|ENSG00000188993|ENSG00000163069|ENSG00000251040|ENSG00000163071|ENSG00000251286|ENSG00000199924|ENSG00000239068|ENSG00000109189|ENSG00000248866|ENSG00000260120|ENSG00000226950|ENSG00000264585|ENSG00000212588|ENSG00000248375|ENSG00000226887|ENSG00000212490|ENSG00000266656|ENSG00000199901|ENSG00000250302|ENSG00000128045|ENSG00000184178…
4	69261001	75913501	24782.7	0.085	0	64	142		TMPRSS11E|UGT2B17|UGT2B15|UGT2B10|UGT2A3|UGT2B7|UGT2B11|UGT2B28|UGT2B4|UGT2A1|UGT2A2|UGT2A1|SULT1B1|SULT1E1|CSN1S1|CSN2|STATH|HTN3|HTN1|C4orf40|ODAM|FDCSP|CSN3|CABS1|SMR3A|SMR3B|PROL1|MUC7|AMTN|AMBN|ENAM|IGJ|UTP3|RUFY3|GRSF1|MOB1B|DCK|SLC4A4|GC|NPFFR2|ADAMTS3|COX18|ANKRD17|ALB|AFP|AFM|RASSF6|IL8|CXCL6|PF4V1|CXCL1|PF4|PPBP|CXCL5|CXCL3|CXCL2|MTHFD2L|AC093677.1|EPGN|EREG|AREG|AREGB|BTC|PARM1	ENSG00000087128|ENSG00000197888|ENSG00000196620|ENSG00000109181|ENSG00000135220|ENSG00000171234|ENSG00000213759|ENSG00000135226|ENSG00000156096|ENSG00000173610|ENSG00000271271|ENSG00000270386|ENSG00000173597|ENSG00000109193|ENSG00000126545|ENSG00000135222|ENSG00000126549|ENSG00000205649|ENSG00000126550|ENSG00000187533|ENSG00000109205|ENSG00000181617|ENSG00000171209|ENSG00000145309|ENSG00000109208…	TMPRSS11E|UGT2B29P|UGT2B17|RP11-1267H10.2|RP11-1267H10.1|RP11-1267H10.3|UGT2B15|RP11-1267H10.4|CTD-2005D20.1|RP11-468N14.1|UGT2B10|RP11-468N14.3|RP11-468N14.4|RP11-468N14.5|RP11-468N14.6|RP11-468N14.7|RP11-468N14.13|RP11-468N14.8|RP11-468N14.09|UGT2A3|RP11-468N14.10|RP11-468N14.12|RP11-468N14.11|RP11-813N20.1|RP11-813N20.2|RP11-813N20.3|UGT2B7|RP13-644M16.5|RP13-644M16.1|RP13-644M16.3|RP13-644M16…	ENSG00000087128|ENSG00000250566|ENSG00000197888|ENSG00000249472|ENSG00000251101|ENSG00000251074|ENSG00000196620|ENSG00000248635|ENSG00000250376|ENSG00000251236|ENSG00000109181|ENSG00000251424|ENSG00000249235|ENSG00000251529|ENSG00000248547|ENSG00000248613|ENSG00000272626|ENSG00000249985|ENSG00000198277|ENSG00000135220|ENSG00000251498|ENSG00000249735|ENSG00000250277|ENSG00000251685|ENSG00000249890…
5	12795301	24076601	29574	0.002	0	15	141		DNAH5|TRIO|FAM105A|FAM105B|ANKH|FBXL7|MARCH11|ZNF622|FAM134B|MYO10|BASP1|CDH18|CDH12|PRDM9|C5orf17	ENSG00000039139|ENSG00000038382|ENSG00000145569|ENSG00000154124|ENSG00000154122|ENSG00000183580|ENSG00000183654|ENSG00000173545|ENSG00000154153|ENSG00000145555|ENSG00000176788|ENSG00000145526|ENSG00000154162|ENSG00000164256|ENSG00000248874	CT49|RP11-419C19.1|RP11-419C19.2|AC016553.1|CTC-305H11.1|RPS23P5|CTD-2042D5.1|CTC-232H10.1|DNAH5|CTB-51A17.1|TRIO|FAM105A|CTD-2165H16.3|CCT6P2|EEF1A1P13|CTD-2165H16.4|FAM105B|ANKH|RBBP4P1|MIR4637|CTB-40H15.4|UQCRBP3|HNRNPKP5|AC016575.1|SEPHS2P1|U8|RP1-251I12.1|RP1-137K24.1|MARK2P5|CTD-2313D3.1|FBXL7|CTD-2350J17.1|MIR887|RNA5SP178|MARCH11|RP11-19O2.1|RP11-19O2.2|NACAP6|RP1-167G20.1|RP1-167G20.2|ZN…	ENSG00000248131|ENSG00000249053|ENSG00000248457|ENSG00000222717|ENSG00000248145|ENSG00000242608|ENSG00000248462|ENSG00000243744|ENSG00000039139|ENSG00000251423|ENSG00000038382|ENSG00000145569|ENSG00000248791|ENSG00000250526|ENSG00000250182|ENSG00000261360|ENSG00000154124|ENSG00000154122|ENSG00000249485|ENSG00000264792|ENSG00000272057|ENSG00000249928|ENSG00000250662|ENSG00000212036|ENSG00000250247…
5	32915101	37315001	20138.9	0.067	1	28	71	IL7R	TARS|ADAMTS12|RXFP3|SLC45A2|AMACR|RP11-1084J3.4|C1QTNF3|RAI14|TTC23L|RAD1|BRIX1|DNAJC21|AGXT2|PRLR|AC010368.2|SPEF2|IL7R|CAPSL|UGT3A1|UGT3A2|LMBRD2|SKP2|NADK2|RANBP3L|SLC1A3|NIPBL|C5orf42|NUP155	ENSG00000113407|ENSG00000151388|ENSG00000182631|ENSG00000164175|ENSG00000242110|ENSG00000273294|ENSG00000082196|ENSG00000039560|ENSG00000205838|ENSG00000113456|ENSG00000113460|ENSG00000168724|ENSG00000113492|ENSG00000113494|ENSG00000269027|ENSG00000152582|ENSG00000168685|ENSG00000152611|ENSG00000145626|ENSG00000168671|ENSG00000164187|ENSG00000145604|ENSG00000152620|ENSG00000164188|ENSG00000079215…	CTD-2066L21.3|CTD-2218G20.2|CTD-2066L21.1|CTD-2066L21.2|CTD-2017D15.1|RP11-36C20.1|RP11-113I22.1|CTD-2203K17.1|TARS|CTD-2233C11.3|CTD-2233C11.2|ADAMTS12|RNU6-923P|RXFP3|SLC45A2|RP11-1084J3.1|AMACR|RP11-1084J3.4|RP11-1084J3.3|C1QTNF3|RP11-1250I15.3|RP11-1023L17.1|RP11-1023L17.2|RP11-1325J9.1|CTD-2024P10.2|RAI14|CTD-2024P10.1|CTD-2517O10.6|TTC23L|CTD-2517O10.5|RPL21P54|RAD1|BRIX1|DNAJC21|AGXT2|AC01…	ENSG00000250697|ENSG00000248279|ENSG00000249102|ENSG00000251281|ENSG00000250672|ENSG00000240376|ENSG00000251443|ENSG00000249572|ENSG00000113407|ENSG00000249360|ENSG00000250583|ENSG00000151388|ENSG00000201623|ENSG00000182631|ENSG00000164175|ENSG00000250914|ENSG00000242110|ENSG00000273294|ENSG00000250767|ENSG00000082196|ENSG00000271771|ENSG00000215158|ENSG00000215156|ENSG00000249380|ENSG00000271874…
5	43229501	46405601	46521.1	0	0	10	33		NIM1K|HMGCS1|CCL28|C5orf28|C5orf34|PAIP1|NNT|FGF10|MRPS30|HCN1	ENSG00000177453|ENSG00000112972|ENSG00000151882|ENSG00000151881|ENSG00000172244|ENSG00000172239|ENSG00000112992|ENSG00000070193|ENSG00000112996|ENSG00000164588	NIM1K|RP11-447H19.1|CTD-2636A23.2|HMGCS1|RP11-159F24.2|CCL28|C5orf28|RP11-159F24.3|C5orf34|EEF1A1P19|RP11-159F24.6|RP11-159F24.5|PAIP1|NNT-AS1|CTD-2210P15.2|NNT|RPL29P12|RP11-8L21.1|RNU6-381P|FGF10|FGF10-AS1|RP11-473L15.3|RP11-503D12.1|RN7SL383P|RP11-53O19.1|RP11-53O19.2|MRPS30|RP11-53O19.3|RP11-357F12.1|HCN1|RP11-484L7.1|RP11-484L7.2|CTD-2013M15.1	ENSG00000177453|ENSG00000247763|ENSG00000261604|ENSG00000112972|ENSG00000188850|ENSG00000151882|ENSG00000151881|ENSG00000249492|ENSG00000172244|ENSG00000249855|ENSG00000248554|ENSG00000248240|ENSG00000172239|ENSG00000248092|ENSG00000249286|ENSG00000112992|ENSG00000224993|ENSG00000249276|ENSG00000212561|ENSG00000070193|ENSG00000248464|ENSG00000249203|ENSG00000250418|ENSG00000263556|ENSG00000251141…
7	3488201	9166901	-16591	0.052	2	45	126	PMS2|RAC1	SDK1|FOXK1|AP5Z1|RADIL|PAPOLB|MMD2|RBAK-RBAKDN|RBAK|WIPI2|SLC29A4|TNRC18|FBXL18|ACTB|FSCN1|RNF216|OCM|CCZ1|RSPH10B|PMS2|AIMP2|EIF2AK1|ANKRD61|USP42|CYTH3|FAM220A|RAC1|DAGLB|KDELR2|FLJ20306|GRID2IP|ZDHHC4|C7orf26|ZNF853|AC073343.1|ZNF12|RSPH10B2|CCZ1B|C1GALT1|COL28A1|MIOS|RPA3|RPA3-AS1|GLCCI1|ICA1|NXPH1	ENSG00000146555|ENSG00000164916|ENSG00000242802|ENSG00000157927|ENSG00000218823|ENSG00000136297|ENSG00000272968|ENSG00000146587|ENSG00000157954|ENSG00000164638|ENSG00000182095|ENSG00000155034|ENSG00000075624|ENSG00000075618|ENSG00000011275|ENSG00000122543|ENSG00000122674|ENSG00000155026|ENSG00000122512|ENSG00000106305|ENSG00000086232|ENSG00000157999|ENSG00000106346|ENSG00000008256|ENSG00000178397…	SDK1|AC011284.3|CYP3A54P|FOXK1|snoU13|AP5Z1|MIR4656|RADIL|Y_RNA|PAPOLB|AC092610.12|MMD2|RNF216P1|RBAK-RBAKDN|RP11-730B22.1|RBAK|RBAKDN|OR10AH1P|ZNF890P|RNU6-215P|WIPI2|SLC29A4|AC093376.1|TNRC18|AC093620.5|AC092171.2|RP11-1275H24.2|RP11-1275H24.1|RP11-1275H24.3|FBXL18|AC092171.4|snoU13|MIR589|ACTB|AC006483.1|CTB-161C1.1|AC006483.5|FSCN1|RNF216|RNF216-IT1|ZNF815P|RN7SL556P|OCM|CCZ1|RSPH10B|PMS2|Y_R…	ENSG00000146555|ENSG00000236510|ENSG00000261809|ENSG00000164916|ENSG00000238781|ENSG00000242802|ENSG00000264474|ENSG00000157927|ENSG00000206895|ENSG00000218823|ENSG00000213935|ENSG00000136297|ENSG00000196204|ENSG00000272968|ENSG00000270822|ENSG00000146587|ENSG00000273313|ENSG00000272595|ENSG00000159904|ENSG00000202039|ENSG00000157954|ENSG00000164638|ENSG00000263808|ENSG00000182095|ENSG00000241269…
7	132300701	139244001	25116.8	0.059	3	44	119	CREB3L2|TRIM24|KIAA1549	PLXNA4|AC009365.3|CHCHD3|EXOC4|LRGUK|SLC35B4|AKR1B1|AKR1B10|AKR1B15|BPGM|CALD1|AGBL3|C7orf49|AC083862.1|TMEM140|WDR91|STRA8|CNOT4|NUP205|C7orf73|SLC13A4|FAM180A|MTPN|AC015987.2|LUZP6|CHRM2|PTN|DGKI|CREB3L2|AKR1D1|TRIM24|SVOPL|ATP6V0A4|TMEM213|KIAA1549|ZC3HAV1L|ZC3HAV1|TTC26|UBN2|C7orf55|C7orf55-LUC7L2|LUC7L2|KLRG2|CLEC2L	ENSG00000221866|ENSG00000183470|ENSG00000106554|ENSG00000131558|ENSG00000155530|ENSG00000205060|ENSG00000085662|ENSG00000198074|ENSG00000227471|ENSG00000172331|ENSG00000122786|ENSG00000146856|ENSG00000122783|ENSG00000229974|ENSG00000146859|ENSG00000105875|ENSG00000146857|ENSG00000080802|ENSG00000155561|ENSG00000243317|ENSG00000164707|ENSG00000189320|ENSG00000105887|ENSG00000236338|ENSG00000267697…	PLXNA4|AC009365.3|SNORD46|AC009365.4|CHCHD3|AC009518.8|U6|AC083873.4|EXOC4|AC083875.1|AC083875.2|COX5BP3|AC007790.4|LRGUK|AC008154.4|SLC35B4|AC008154.5|RP11-38M8.1|AKR1B1|AKR1B10|AKR1B15|BPGM|AC009276.4|TUBB3P2|CALD1|AGBL3|C7orf49|AC083862.6|AC083862.1|TMEM140|RP11-134L10.1|WDR91|AC009542.2|STRA8|CNOT4|SDHDP2|NUP205|RP11-751K21.1|AC093107.7|C7orf73|RNU6-1154P|SLC13A4|RP11-644N4.1|FAM180A|AC091736…	ENSG00000221866|ENSG00000183470|ENSG00000201009|ENSG00000225881|ENSG00000106554|ENSG00000227197|ENSG00000272393|ENSG00000237821|ENSG00000131558|ENSG00000238844|ENSG00000235429|ENSG00000235967|ENSG00000226205|ENSG00000155530|ENSG00000231098|ENSG00000205060|ENSG00000229177|ENSG00000273297|ENSG00000085662|ENSG00000198074|ENSG00000227471|ENSG00000172331|ENSG00000224375|ENSG00000230101|ENSG00000122786…
8	29425301	37553301	-61860.4	0.02	1	22	120	WRN	TMEM66|LEPROTL1|MBOAT4|DCTN6|RBPMS|GTF2E2|SMIM18|GSR|PPP2CB|TEX15|PURG|WRN|NRG1|FUT10|TTI2|MAK16|RNF122|DUSP26|UNC5D|AC012215.1|KCNU1|ZNF703	ENSG00000133872|ENSG00000104660|ENSG00000177669|ENSG00000104671|ENSG00000157110|ENSG00000197265|ENSG00000253457|ENSG00000104687|ENSG00000104695|ENSG00000133863|ENSG00000172733|ENSG00000165392|ENSG00000157168|ENSG00000172728|ENSG00000129696|ENSG00000198042|ENSG00000133874|ENSG00000133878|ENSG00000156687|ENSG00000233863|ENSG00000215262|ENSG00000183779	RPL17P33|LINC00589|AC145110.1|RP11-94H18.1|RP11-94H18.2|RP11-489E7.1|FAM183CP|AC131254.1|MIR3148|MAP2K1P1|RNU6-1218P|TMEM66|RP11-489E7.4|LEPROTL1|RPS15AP24|MBOAT4|RP11-51J9.5|DCTN6|RP11-51J9.4|RP11-51J9.6|HSPA8P11|CTD-2345M20.2|CTD-3107M8.1|CTD-3107M8.2|TUBBP1|RBPMS-AS1|RBPMS|GTF2E2|CTD-2373N4.5|SMIM18|RNU5A-3P|GSR|UBXN8|RP11-465K4.4|PPP2CB|TEX15|RP5-1009N12.1|RP11-293D9.2|PURG|WRN|SUMO2P16|RP11-…	ENSG00000243844|ENSG00000251191|ENSG00000253490|ENSG00000248964|ENSG00000254086|ENSG00000253604|ENSG00000253279|ENSG00000221003|ENSG00000264788|ENSG00000254013|ENSG00000239175|ENSG00000133872|ENSG00000272256|ENSG00000104660|ENSG00000241511|ENSG00000177669|ENSG00000271869|ENSG00000104671|ENSG00000253708|ENSG00000272375|ENSG00000248159|ENSG00000254316|ENSG00000253346|ENSG00000254152|ENSG00000127589…
8	124682001	137671301	35951	0	2	37	168	MYC|NDRG1	ANXA13|FAM91A1|FER1L6|TMEM65|TRMT12|RNF139|TATDN1|NDUFB9|MTSS1|ZNF572|SQLE|KIAA0196|NSMCE2|TRIB1|FAM84B|POU5F1B|MYC|TMEM75|GSDMC|FAM49B|ASAP1|ADCY8|EFR3A|OC90|OC90|HHLA1|KCNQ3|LRRC6|TMEM71|PHF20L1|TG|SLA|WISP1|NDRG1|ST3GAL1|ZFAT|KHDRBS3	ENSG00000104537|ENSG00000176853|ENSG00000214814|ENSG00000164983|ENSG00000183665|ENSG00000170881|ENSG00000147687|ENSG00000147684|ENSG00000170873|ENSG00000180938|ENSG00000104549|ENSG00000164961|ENSG00000156831|ENSG00000173334|ENSG00000168672|ENSG00000212993|ENSG00000136997|ENSG00000256655|ENSG00000147697|ENSG00000153310|ENSG00000153317|ENSG00000155897|ENSG00000132294|ENSG00000258417|ENSG00000253117…	ANXA13|FAM91A1|FER1L6|RP11-245A18.1|FER1L6-AS1|RP11-959I15.4|FER1L6-AS2|RP11-959I15.1|ARF1P3|RP11-37N22.1|RNU6-756P|RP11-383J24.1|RP11-383J24.2|RP11-383J24.6|TMEM65|TRMT12|RNF139-AS1|RNF139|TATDN1|RP11-158K1.3|NDUFB9|MTSS1|RP11-532M24.1|RP11-1082L8.4|MIR4662A|RP11-1082L8.3|LINC00964|RP11-1082L8.1|RP11-1082L8.2|ZNF572|RP11-6D1.3|SQLE|KIAA0196|KIAA0196-AS1|NSMCE2|RN7SL329P|RP11-550A5.2|TRIB1|RN7SL5…	ENSG00000104537|ENSG00000176853|ENSG00000214814|ENSG00000254000|ENSG00000181171|ENSG00000254249|ENSG00000253868|ENSG00000250727|ENSG00000253885|ENSG00000214803|ENSG00000206724|ENSG00000253227|ENSG00000237586|ENSG00000271975|ENSG00000164983|ENSG00000183665|ENSG00000245149|ENSG00000170881|ENSG00000147687|ENSG00000253106|ENSG00000147684|ENSG00000170873|ENSG00000272486|ENSG00000255491|ENSG00000263735…
10	85985501	91954501	-41721.1	0.022	4	41	122	BMPR1A|NUTM2A|PTEN|FAS	LRIT1|RGR|CCSER2|GRID1|WAPAL|OPN4|LDB3|BMPR1A|MMRN2|SNCG|ADIRF|FAM25A|GLUD1|FAM35A|NUTM2A|NUTM2D|MINPP1|PAPSS2|ATAD1|KLLN|PTEN|RNLS|LIPJ|LIPF|LIPK|LIPN|LIPM|ANKRD22|STAMBPL1|ACTA2|FAS|CH25H|LIPA|IFIT2|IFIT3|IFIT1B|IFIT1|IFIT5|SLC16A12|PANK1|KIF20B	ENSG00000148602|ENSG00000148604|ENSG00000107771|ENSG00000182771|ENSG00000062650|ENSG00000122375|ENSG00000122367|ENSG00000107779|ENSG00000173269|ENSG00000173267|ENSG00000148671|ENSG00000188100|ENSG00000148672|ENSG00000122376|ENSG00000184923|ENSG00000214562|ENSG00000107789|ENSG00000198682|ENSG00000138138|ENSG00000227268|ENSG00000171862|ENSG00000184719|ENSG00000204022|ENSG00000182333|ENSG00000204021…	LRIT1|RGR|LINC00858|CCSER2|RPL12P29|TNPO1P1|CACYBPP1|RPS3AP5|AC091487.1|RP11-181F12.1|RP11-475D12.1|RP11-475D12.2|RP11-113E21.1|RNU6-325P|RN7SKP84|GRID1|RP11-93H12.2|RP11-93H12.4|RN7SKP238|RP11-93H12.3|RNA5SP322|MIR346|AL732479.1|WAPAL|RNU6-780P|RP11-77P6.2|RPL7AP8|OPN4|LDB3|U3|RP11-359E3.4|BMPR1A|RP11-420K10.1|RNU1-19P|MMRN2|SNCG|ADIRF-AS1|ADIRF|RP11-96C23.15|RP11-96C23.5|BMS1P3|AGAP11|RP11-96C2…	ENSG00000148602|ENSG00000148604|ENSG00000229404|ENSG00000107771|ENSG00000233189|ENSG00000225423|ENSG00000225928|ENSG00000178429|ENSG00000238469|ENSG00000237267|ENSG00000223993|ENSG00000224504|ENSG00000230962|ENSG00000223064|ENSG00000252730|ENSG00000182771|ENSG00000234942|ENSG00000270002|ENSG00000252292|ENSG00000236606|ENSG00000200487|ENSG00000199104|ENSG00000238803|ENSG00000062650|ENSG00000212332…
11	65642401	85427201	121563	0	2	212	547	CCND1|NUMA1	CTSW|FIBP|CCDC85B|FOSL1|C11orf68|DRAP1|SART1|EIF1AD|BANF1|CST6|CATSPER1|GAL3ST3|SF3B2|RP11-1167A19.2|PACS1|KLC2|RAB1B|CNIH2|YIF1A|TMEM151A|CD248|RIN1|BRMS1|B3GNT1|RP11-867G23.8|SLC29A2|NPAS4|MRPL11|PELI3|DPP3|CTD-3074O7.11|BBS1|ZDHHC24|CTSF|CCDC87|CCS|RBM14|RBM4|RBM14-RBM4|RBM4B|SPTBN2|C11orf80|RCE1|PC|LRFN4|C11orf86|SYT12|RHOD|KDM2A|AP001885.1|ADRBK1|ANKRD13D|SSH3|POLD4|CLCF1|RAD9A|PPP1CA|TBC1D1…	ENSG00000172543|ENSG00000172500|ENSG00000175602|ENSG00000175592|ENSG00000175573|ENSG00000175550|ENSG00000175467|ENSG00000175376|ENSG00000175334|ENSG00000175315|ENSG00000175294|ENSG00000175229|ENSG00000087365|ENSG00000255038|ENSG00000175115|ENSG00000174996|ENSG00000174903|ENSG00000174871|ENSG00000174851|ENSG00000179292|ENSG00000174807|ENSG00000174791|ENSG00000174744|ENSG00000174684|ENSG00000255468…	CTSW|FIBP|CCDC85B|FOSL1|C11orf68|DRAP1|TSGA10IP|SART1|RP11-1167A19.6|EIF1AD|BANF1|CST6|CATSPER1|GAL3ST3|SF3B2|snoU13|RP11-1167A19.2|PACS1|snoU13|RP11-755F10.1|KLC2|RP11-755F10.3|RP11-867G23.1|RP11-867G23.2|RAB1B|RP11-867G23.3|RP11-867G23.4|CNIH2|YIF1A|TMEM151A|RP11-867G23.13|CD248|RIN1|RP11-867G23.12|BRMS1|B3GNT1|RP11-867G23.8|SLC29A2|RP11-867G23.9|RNU1-84P|RP11-867G23.10|NPAS4|SNORA43|MRPL11|CTD…	ENSG00000172543|ENSG00000172500|ENSG00000175602|ENSG00000175592|ENSG00000175573|ENSG00000175550|ENSG00000175513|ENSG00000175467|ENSG00000254867|ENSG00000175376|ENSG00000175334|ENSG00000175315|ENSG00000175294|ENSG00000175229|ENSG00000087365|ENSG00000238752|ENSG00000255038|ENSG00000175115|ENSG00000238763|ENSG00000255320|ENSG00000174996|ENSG00000254461|ENSG00000254855|ENSG00000254762|ENSG00000174903…
12	59901	7041901	25886.2	0.099	4	81	187	KDM5A|ERC1|CCND2|ZNF384	AC026369.1|IQSEC3|SLC6A12|SLC6A13|KDM5A|CCDC77|B4GALNT3|NINJ2|WNK1|RAD52|ERC1|WNT5B|FBXL14|ADIPOR2|CACNA2D4|LRTM2|DCP1B|CACNA1C|FKBP4|ITFG2|NRIP2|AC005841.1|FOXM1|RHNO1|TULP3|TEAD4|TSPAN9|PRMT8|EFCAB4B|PARP11|CCND2|C12orf5|FGF23|FGF6|C12orf4|RAD51AP1|DYRK4|RP11-500M8.7|AKAP3|NDUFA9|RP11-234B24.6|GALNT8|KCNA6|KCNA1|KCNA5|NTF3|ANO2|VWF|CD9|PLEKHG6|TNFRSF1A|SCNN1A|LTBR|CD27|TAPBPL|VAMP1|MRPL51|NCAPD…	ENSG00000268640|ENSG00000120645|ENSG00000111181|ENSG00000010379|ENSG00000073614|ENSG00000120647|ENSG00000139044|ENSG00000171840|ENSG00000060237|ENSG00000002016|ENSG00000082805|ENSG00000111186|ENSG00000171823|ENSG00000006831|ENSG00000151062|ENSG00000166159|ENSG00000151065|ENSG00000151067|ENSG00000004478|ENSG00000111203|ENSG00000053702|ENSG00000206044|ENSG00000111206|ENSG00000171792|ENSG00000078246…	RP11-598F7.1|AC215219.1|ABC7-42389800N19.1|DDX11L8|AC026369.1|FAM138D|IQSEC3|RP11-598F7.3|RP11-598F7.4|RP11-598F7.5|RP11-598F7.6|SLC6A12|RP11-283I3.1|RP11-283I3.2|SLC6A13|RP11-283I3.4|RP11-283I3.6|KDM5A|CCDC77|B4GALNT3|NINJ2|RP5-1154L15.2|RNU7-103P|RP5-1154L15.1|RP11-218M22.1|RP11-218M22.2|WNK1|RNU4ATAC16P|RAD52|RP11-359B12.2|ERC1|RN7SL852P|RP5-951N9.1|RP5-951N9.2|LINC00942|WNT5B|FBXL14|MIR3649|A…	ENSG00000249054|ENSG00000238823|ENSG00000226210|ENSG00000256263|ENSG00000268640|ENSG00000206114|ENSG00000120645|ENSG00000256948|ENSG00000249695|ENSG00000256694|ENSG00000256540|ENSG00000111181|ENSG00000255671|ENSG00000256577|ENSG00000010379|ENSG00000255746|ENSG00000261799|ENSG00000073614|ENSG00000120647|ENSG00000139044|ENSG00000171840|ENSG00000256020|ENSG00000238370|ENSG00000255825|ENSG00000177406…
12	22892501	27931501	28443.2	0.054	0	26	80		SOX5|BCAT1|AC026310.1|C12orf77|LRMP|CASC1|LYRM5|KRAS|AC087239.1|IFLTD1|RASSF8|BHLHE41|SSPN|ITPR2|ASUN|FGFR1OP2|TM7SF3|MED21|C12orf71|STK38L|ARNTL2|SMCO2|PPFIBP1|REP15|MRPS35|MANSC4	ENSG00000134532|ENSG00000060982|ENSG00000268865|ENSG00000226397|ENSG00000118308|ENSG00000118307|ENSG00000205707|ENSG00000133703|ENSG00000268076|ENSG00000152936|ENSG00000123094|ENSG00000123095|ENSG00000123096|ENSG00000123104|ENSG00000064102|ENSG00000111790|ENSG00000064115|ENSG00000152944|ENSG00000214700|ENSG00000211455|ENSG00000029153|ENSG00000165935|ENSG00000110841|ENSG00000174236|ENSG00000061794…	RP11-114G22.1|RP11-449P1.1|RP11-153K16.1|RP11-686N4.1|RP11-153K16.2|SOX5|RP11-437F6.1|MIR920|RP11-444D3.1|RP11-778H2.1|LINC00477|KNOP1P1|RP11-615I16.1|RP11-625L16.1|RN7SL38P|BCAT1|RP11-625L16.3|AC026310.1|RP11-662I13.2|RP11-662I13.1|C12orf77|RP11-713N11.5|LRMP|RP11-713N11.3|RP11-713N11.4|CASC1|LYRM5|KRAS|AC087239.1|RNU4-67P|RP11-318G8.1|IFLTD1|RP11-318G8.2|TUBB4BP1|RP11-685B13.2|RN7SKP262|RP11-44…	ENSG00000256995|ENSG00000256923|ENSG00000256321|ENSG00000256353|ENSG00000115934|ENSG00000134532|ENSG00000256473|ENSG00000216192|ENSG00000255864|ENSG00000256120|ENSG00000197503|ENSG00000256852|ENSG00000244662|ENSG00000255745|ENSG00000240481|ENSG00000060982|ENSG00000256482|ENSG00000268865|ENSG00000255921|ENSG00000213736|ENSG00000226397|ENSG00000258879|ENSG00000118308|ENSG00000258546|ENSG00000258449…
12	68439201	75601101	30556.2	0.032	1	37	111	MDM2	IFNG|IL26|IL22|MDM1|RAP1B|NUP107|SLC35E3|AC124890.1|MDM2|CPM|CPSF6|LYZ|YEATS4|FRS2|CCT2|LRRC10|BEST3|RAB3IP|AC025263.3|MYRFL|CNOT2|KCNMB4|PTPRB|PTPRR|CTD-2021H9.3|TSPAN8|LGR5|ZFC3H1|THAP2|RP11-293I14.2|TMEM19|RAB21|TBC1D15|TPH2|TRHDE|ATXN7L3B|KCNC2	ENSG00000111537|ENSG00000111536|ENSG00000127318|ENSG00000111554|ENSG00000127314|ENSG00000111581|ENSG00000175782|ENSG00000251695|ENSG00000135679|ENSG00000135678|ENSG00000111605|ENSG00000090382|ENSG00000127337|ENSG00000166225|ENSG00000166226|ENSG00000198812|ENSG00000127325|ENSG00000127328|ENSG00000258052|ENSG00000166268|ENSG00000111596|ENSG00000135643|ENSG00000127329|ENSG00000153233|ENSG00000258053…	IFNG-AS1|RP11-444B24.2|IFNG|IL26|IL22|MDM1|RP11-81H14.2|RP11-71J4.2|RP11-81H14.3|RP11-81H14.4|RP11-254B13.1|RAP1B|RP11-254B13.4|SNORA70G|RP11-254B13.3|RP11-637A17.2|RPL7P42|NUP107|KRT8P39|SLC35E3|AC124890.1|RP11-611O2.2|MDM2|RP11-611O2.1|RP11-611O2.5|RP11-611O2.3|CPM|RNU7-4P|RP11-611O2.6|AC133749.1|PRELID2P1|AC139931.1|RP11-324P9.1|CPSF6|RP11-1143G9.2|LYZ|RP11-1143G9.4|YEATS4|RN7SL804P|RP11-159A1…	ENSG00000255733|ENSG00000256708|ENSG00000111537|ENSG00000111536|ENSG00000127318|ENSG00000111554|ENSG00000251301|ENSG00000256273|ENSG00000256075|ENSG00000256917|ENSG00000240087|ENSG00000127314|ENSG00000234040|ENSG00000206650|ENSG00000234925|ENSG00000247363|ENSG00000241825|ENSG00000111581|ENSG00000233560|ENSG00000175782|ENSG00000251695|ENSG00000256678|ENSG00000135679|ENSG00000256325|ENSG00000257181…
14	20540801	23461401	37395.2	0.082	1	69	276	CCNB1IP1	OR4K17|OR4N5|OR11G2|OR11H6|OR11H4|TTC5|CCNB1IP1|PARP2|TEP1|KLHL33|OSGEP|APEX1|TMEM55B|PNP|RNASE10|RNASE9|RNASE11|RNASE11|RNASE12|OR6S1|RNASE4|ANG|AL163636.6|EDDM3A|EDDM3B|RNASE6|RNASE1|RNASE3|RNASE2|METTL17|SLC39A2|NDRG2|TPPP2|RP11-998D10.1|RNASE13|RNASE7|RNASE8|ARHGEF40|ZNF219|TMEM253|OR5AU1|HNRNPC|RPGRIP1|SUPT16H|CHD8|RAB2B|TOX4|METTL3|SALL2|OR10G3|OR10G2|OR4E2|AE000662.92|DAD1|ABHD4|OR6J1|OXA1…	ENSG00000176230|ENSG00000184394|ENSG00000196832|ENSG00000176219|ENSG00000176198|ENSG00000136319|ENSG00000100814|ENSG00000129484|ENSG00000129566|ENSG00000185271|ENSG00000092094|ENSG00000100823|ENSG00000165782|ENSG00000198805|ENSG00000182545|ENSG00000188655|ENSG00000259060|ENSG00000173464|ENSG00000258436|ENSG00000181803|ENSG00000258818|ENSG00000214274|ENSG00000259171|ENSG00000181562|ENSG00000181552…	RNA5SP380|OR4T1P|OR4K17|OR4N5|RNA5SP381|PSMB7P1|RP11-98N22.6|OR11G1P|OR11G2|OR11H5P|AL356019.1|OR11H6|OR11H7|OR11H4|TTC5|CTD-2292M16.8|CTD-2292M16.7|CCNB1IP1|SNORA79|SNORD126|RPPH1|PARP2|RP11-203M5.2|TEP1|RNA5SP382|KLHL33|RP11-203M5.6|OSGEP|RP11-203M5.7|APEX1|TMEM55B|PNP|RP11-203M5.8|RNASE10|PTCD2P1|SETP1|RNASE9|RNASE11|RNASE11|RP11-14J7.6|RNASE12|RP11-14J7.1|OR6S1|Y_RNA|RNASE4|ANG|AL163636.6|RP1…	ENSG00000252999|ENSG00000258641|ENSG00000176230|ENSG00000184394|ENSG00000251885|ENSG00000259074|ENSG00000259095|ENSG00000258468|ENSG00000196832|ENSG00000258625|ENSG00000266336|ENSG00000176219|ENSG00000258806|ENSG00000176198|ENSG00000136319|ENSG00000258768|ENSG00000258459|ENSG00000100814|ENSG00000222489|ENSG00000238344|ENSG00000259001|ENSG00000129484|ENSG00000254846|ENSG00000129566|ENSG00000200225…
14	65361901	75819301	-25236.2	0.002	3	98	248	MAX|GPHN|RAD51B	CHURC1|FNTB|CHURC1-FNTB|GPX2|RAB15|MAX|FUT8|CTD-2014B16.3|GPHN|FAM71D|MPP5|ATP6V1D|EIF2S1|PLEK2|TMEM229B|PLEKHH1|PIGH|ARG2|VTI1B|RP11-1012A1.4|RDH11|RDH12|ZFYVE26|RAD51B|ZFP36L1|ACTN1|DCAF5|EXD2|GALNT16|ERH|SLC39A9|PLEKHD1|CCDC177|CCDC177|KIAA0247|SRSF5|SLC10A1|SMOC1|SLC8A3|COX16|SYNJ2BP|ADAM21|ADAM20|MED6|TTC9|MAP3K9|PCNX|AC004817.1|SIPA1L1|RGS6|AC005477.1|DPF3|DCAF4|ZFYVE1|RBM25|PSEN1|PAPLN|NUM…	ENSG00000258289|ENSG00000257365|ENSG00000125954|ENSG00000176153|ENSG00000139998|ENSG00000125952|ENSG00000033170|ENSG00000258847|ENSG00000171723|ENSG00000172717|ENSG00000072415|ENSG00000100554|ENSG00000134001|ENSG00000100558|ENSG00000198133|ENSG00000054690|ENSG00000100564|ENSG00000081181|ENSG00000100568|ENSG00000258466|ENSG00000072042|ENSG00000139988|ENSG00000072121|ENSG00000182185|ENSG00000185650…	RPPH1-2P|CHURC1|FNTB|CHURC1-FNTB|GPX2|RAB15|RP11-840I19.5|MAX|AL139022.1|MIR4706|RP11-840I19.3|RNU2-14P|CTD-2509G16.2|CTD-2509G16.3|CTD-2509G16.5|RPL21P7|CTD-2509G16.1|PTBP1P|MIR4708|FUT8|RPL21P8|MIR625|EIF1AXP2|CTD-2014B16.1|CTD-2014B16.2|CTD-2014B16.3|AL391261.1|YBX1P1|RP11-783L4.1|Y_RNA|RP11-72M17.1|LINC00238|GPHN|CTD-2560C21.1|RP11-862P13.1|FAM71D|RP11-125H8.1|MPP5|ATP6V1D|Y_RNA|EIF2S1|PLEK2|…	ENSG00000252497|ENSG00000258289|ENSG00000257365|ENSG00000125954|ENSG00000176153|ENSG00000139998|ENSG00000272158|ENSG00000125952|ENSG00000264620|ENSG00000266531|ENSG00000259118|ENSG00000222985|ENSG00000255002|ENSG00000258878|ENSG00000258760|ENSG00000258613|ENSG00000214759|ENSG00000259078|ENSG00000266740|ENSG00000033170|ENSG00000180662|ENSG00000207781|ENSG00000258980|ENSG00000258629|ENSG00000258960…
14	90263501	94255601	-14860.6	0.1	2	36	78	TRIP11|GOLGA5	EFCAB11|TDP1|KCNK13|PSMC1|NRDE2|CALM1|TTC7B|RPS6KA5|C14orf159|GPR68|CTD-2547L24.3|CCDC88C|SMEK1|AL133373.1|CATSPERB|TC2N|FBLN5|TRIP11|ATXN3|NDUFB1|CPSF2|SLC24A4|RIN3|LGMN|GOLGA5|CHGA|ITPK1|MOAP1|TMEM251|RP11-371E8.4|C14orf142|UBR7|BTBD7|UNC79|COX8C|PRIMA1	ENSG00000140025|ENSG00000042088|ENSG00000152315|ENSG00000100764|ENSG00000119720|ENSG00000198668|ENSG00000165914|ENSG00000100784|ENSG00000133943|ENSG00000119714|ENSG00000258875|ENSG00000015133|ENSG00000100796|ENSG00000268657|ENSG00000133962|ENSG00000165929|ENSG00000140092|ENSG00000100815|ENSG00000066427|ENSG00000183648|ENSG00000165934|ENSG00000140090|ENSG00000100599|ENSG00000100600|ENSG00000066455…	RP11-33N16.3|EFCAB11|RAB42P1|TDP1|KCNK13|RP11-750I4.2|Y_RNA|PSMC1|NRDE2|RPL21P11|AL512791.1|CALM1|RP11-471B22.2|RP11-1078H9.1|LINC00642|RP11-1078H9.6|TTC7B|AL096869.1|RP11-1078H9.2|RP11-1078H9.5|RP11-661G16.1|RP11-661G16.2|CTD-3035D6.1|CTD-3035D6.2|RPS6KA5|C14orf159|RNU7-30P|SNORA11B|RN7SL506P|GPR68|CTD-2547L24.3|CTD-2547L24.4|CCDC88C|AL133153.1|RP11-895M11.3|RP11-895M11.2|SMEK1|AL133373.1|CATSPE…	ENSG00000259053|ENSG00000140025|ENSG00000230997|ENSG00000042088|ENSG00000152315|ENSG00000258544|ENSG00000201351|ENSG00000100764|ENSG00000119720|ENSG00000242571|ENSG00000238758|ENSG00000198668|ENSG00000258424|ENSG00000258678|ENSG00000233208|ENSG00000259789|ENSG00000165914|ENSG00000252748|ENSG00000258935|ENSG00000259163|ENSG00000258437|ENSG00000258716|ENSG00000213315|ENSG00000258884|ENSG00000100784…
15	89927001	95429901	37962.8	0.017	3	42	141	IDH2|CRTC3|BLM	RHCG|TICRR|KIF7|PLIN1|PEX11A|WDR93|MESP1|MESP2|ANPEP|AP3S2|C15orf38-AP3S2|C15orf38|ZNF710|IDH2|SEMA4B|CIB1|GDPGP1|TTLL13|RP11-697E2.6|NGRN|GABARAPL3|ZNF774|IQGAP1|CRTC3|BLM|FURIN|FES|MAN2A2|UNC45A|HDDC3|RCCD1|PRC1|VPS33B|SV2B|SLCO3A1|ST8SIA2|C15orf32|FAM174B|CHD2|RGMA|AC112693.2|MCTP2	ENSG00000140519|ENSG00000140534|ENSG00000166813|ENSG00000166819|ENSG00000166821|ENSG00000140527|ENSG00000166823|ENSG00000188095|ENSG00000166825|ENSG00000157823|ENSG00000250021|ENSG00000242498|ENSG00000140548|ENSG00000182054|ENSG00000185033|ENSG00000185043|ENSG00000183208|ENSG00000213471|ENSG00000261147|ENSG00000182768|ENSG00000238244|ENSG00000196391|ENSG00000140575|ENSG00000140577|ENSG00000197299…	LINC00925|RHCG|LINC00928|RP11-429B14.4|RP11-429B14.1|TICRR|RP11-429B14.3|KIF7|PLIN1|PEX11A|RPL36AP43|WDR93|RP11-300G22.2|RNU6-132P|MESP1|MRPL15P1|MESP2|ANPEP|AP3S2|C15orf38-AP3S2|MIR5094|RP11-493E3.1|MIR5009|RNU6-1111P|RNU7-111P|C15orf38|RP11-493E3.2|ZNF710|MIR3174|RP11-617F23.1|IDH2|CTD-2315E11.1|RN7SL755P|SEMA4B|RN7SL346P|RPS12P26|CIB1|GDPGP1|RP11-697E2.4|TTLL13|RP11-697E2.6|NGRN|RP11-697E2.7|R…	ENSG00000255571|ENSG00000140519|ENSG00000259218|ENSG00000261478|ENSG00000259713|ENSG00000140534|ENSG00000259615|ENSG00000166813|ENSG00000166819|ENSG00000166821|ENSG00000241362|ENSG00000140527|ENSG00000259561|ENSG00000206590|ENSG00000166823|ENSG00000259441|ENSG00000188095|ENSG00000166825|ENSG00000157823|ENSG00000250021|ENSG00000264966|ENSG00000259677|ENSG00000264796|ENSG00000212420|ENSG00000252645…
16	10807101	18842701	15730.1	0.037	6	59	200	CIITA|RMI2|SOCS1|TNFRSF17|ERCC4|MYH11	NUBP1|TVP23A|CIITA|DEXI|CLEC16A|RMI2|SOCS1|TNP2|PRM3|PRM2|PRM1|CTD-3088G3.8|LITAF|SNN|TXNDC11|ZC3H7A|RSL1D1|GSPT1|RP11-166B2.1|TNFRSF17|AC007216.2|SNX29|RP11-276H1.3|CPPED1|SHISA9|ERCC4|MKL2|PARN|AC092291.2|BFAR|PLA2G10|NPIPA3|NPIPA2|NOMO1|NPIPA1|PDXDC1|NTAN1|RRN3|NPIPA5|RP11-1021N1.1|MPV17L|C16orf45|KIAA0430|NDE1|MYH11|FOPNL|ABCC1|ABCC6|NOMO3|NPIPA7|NPIPA7|XYLT1|NPIPA8|NPIPA7|NOMO2|RPS15A|RP11-1…	ENSG00000103274|ENSG00000166676|ENSG00000179583|ENSG00000182108|ENSG00000038532|ENSG00000175643|ENSG00000185338|ENSG00000178279|ENSG00000178257|ENSG00000122304|ENSG00000175646|ENSG00000188897|ENSG00000189067|ENSG00000184602|ENSG00000153066|ENSG00000122299|ENSG00000171490|ENSG00000103342|ENSG00000234719|ENSG00000048462|ENSG00000269121|ENSG00000048471|ENSG00000175604|ENSG00000103381|ENSG00000237515…	RP11-109M19.4|RP11-109M19.5|RP11-109M19.3|RP11-109M19.2|CTD-2318B16.4|CTD-2318B16.3|CTD-2318B16.2|CTD-2318B16.1|NUBP1|TVP23A|RP11-876N24.1|RP11-876N24.2|CIITA|DEXI|RP11-876N24.5|RP11-876N24.4|CLEC16A|RPL7P46|RP11-66H6.3|RP11-396B14.2|HNRNPCP4|RMI2|SOCS1|TNP2|PRM3|SNORA48|PRM2|PRM1|snoU13|MIR548H2|Y_RNA|RP11-485G7.5|RP11-485G7.6|AC009121.1|CTD-3088G3.8|CTD-3088G3.4|CTD-3088G3.6|snoU13|RN7SL522P|LI…	ENSG00000263241|ENSG00000262107|ENSG00000261904|ENSG00000262322|ENSG00000262259|ENSG00000263196|ENSG00000262158|ENSG00000262381|ENSG00000103274|ENSG00000166676|ENSG00000262488|ENSG00000262151|ENSG00000179583|ENSG00000182108|ENSG00000263013|ENSG00000262222|ENSG00000038532|ENSG00000229917|ENSG00000262020|ENSG00000263033|ENSG00000263179|ENSG00000175643|ENSG00000185338|ENSG00000178279|ENSG00000178257…
18	18510801	24550601	37554	0.031	2	29	125	ZNF521|SS18	ROCK1|GREB1L|ESCO1|SNRPD1|ABHD3|MIB1|RP11-595B24.2|GATA6|CTAGE1|RBBP8|CABLES1|TMEM241|RIOK3|C18orf8|NPC1|ANKRD29|LAMA3|TTC39C|CABYR|OSBPL1A|IMPACT|HRH4|ZNF521|SS18|PSMA8|TAF4B|KCTD1|AQP4|CHST9	ENSG00000067900|ENSG00000141449|ENSG00000141446|ENSG00000167088|ENSG00000158201|ENSG00000101752|ENSG00000263588|ENSG00000141448|ENSG00000212710|ENSG00000101773|ENSG00000134508|ENSG00000134490|ENSG00000101782|ENSG00000141452|ENSG00000141458|ENSG00000154065|ENSG00000053747|ENSG00000168234|ENSG00000154040|ENSG00000141447|ENSG00000154059|ENSG00000134489|ENSG00000198795|ENSG00000141380|ENSG00000154611…	ROCK1|AC036178.1|RP11-254G11.1|RNU6-120P|EXOGP1|RP11-699A5.2|GREB1L|RP11-296E23.2|RP11-296E23.1|SNORD23|ESCO1|SNRPD1|RP11-13N13.2|ABHD3|RP11-13N13.5|RP11-13N13.6|MIR320C1|MIB1|SNORA81|Y_RNA|AC091038.1|RN7SL233P|SNORA73|MIR1-2|RP11-268I9.1|RP11-268I9.3|RNU6-1038P|RP11-268I9.4|RNA5SP451|RP11-595B24.1|AC091043.1|RP11-595B24.2|RNU6ATAC20P|GATA6-AS1|GATA6|RP11-627G18.2|RNU6-702P|RP11-627G18.1|RP11-627…	ENSG00000067900|ENSG00000216205|ENSG00000244527|ENSG00000251886|ENSG00000263748|ENSG00000265984|ENSG00000141449|ENSG00000265948|ENSG00000265751|ENSG00000221139|ENSG00000141446|ENSG00000167088|ENSG00000263350|ENSG00000158201|ENSG00000264188|ENSG00000265656|ENSG00000221493|ENSG00000101752|ENSG00000252677|ENSG00000200750|ENSG00000264183|ENSG00000242971|ENSG00000199977|ENSG00000265142|ENSG00000243303…
18	24550701	29219001	-28392.5	0.007	0	11	42		CHST9|CDH2|DSC3|DSC2|DSC1|DSG1|DSG4|DSG3|DSG2|TTR|B4GALT6	ENSG00000154080|ENSG00000170558|ENSG00000134762|ENSG00000134755|ENSG00000134765|ENSG00000134760|ENSG00000175065|ENSG00000134757|ENSG00000046604|ENSG00000118271|ENSG00000118276	AQP4-AS1|CHST9|RP11-57J16.1|RP11-739N10.1|RP11-26N15.2|UBA52P9|RP11-612A1.1|RBM22P1|PA2G4P3|CDH2|AC015933.2|ARIH2P1|RP11-510D21.1|RP11-510D21.2|RNU6-408P|AC090349.1|AC105245.1|CTD-2515C13.1|CTD-2515C13.2|AC091321.1|RP11-784B15.1|RP11-675P14.1|RP11-25I11.1|RNU6-857P|DSC3|RP11-408H20.1|DSC2|snoU13|RP11-408H20.2|DSC1|RP11-408H20.3|DSG1|RP11-534N16.1|RNU6-167P|DSG4|Y_RNA|DSG3|RP11-650P15.1|DSG2|RP11-…	ENSG00000260372|ENSG00000154080|ENSG00000265374|ENSG00000264151|ENSG00000264790|ENSG00000244329|ENSG00000263611|ENSG00000265097|ENSG00000263405|ENSG00000170558|ENSG00000227279|ENSG00000266296|ENSG00000265994|ENSG00000271238|ENSG00000251719|ENSG00000265730|ENSG00000212085|ENSG00000266479|ENSG00000265980|ENSG00000221731|ENSG00000264587|ENSG00000266196|ENSG00000265670|ENSG00000251702|ENSG00000134762…
19	60001	8897001	-72426.4	0.031	7	265	467	FSTL3|STK11|TCF3|GNA11|MAP2K2|SH3GL1|MLLT1	OR4F17|PPAP2C|MIER2|THEG|C2CD4C|SHC2|ODF3L2|MADCAM1|TPGS1|CDC34|GZMM|BSG|HCN2|POLRMT|FGF22|RNF126|FSTL3|PRSS57|PALM|MISP|PTBP1|LPPR3|AZU1|PRTN3|ELANE|CFD|MED16|R3HDM4|KISS1R|ARID3A|WDR18|AC004528.1|GRIN3B|TMEM259|CNN2|ABCA7|HMHA1|POLR2E|GPX4|SBNO2|STK11|C19orf26|ATP5D|MIDN|CIRBP|C19orf24|MUM1|EFNA2|NDUFS7|GAMT|DAZAP1|RPS15|AC027307.3|APC2|C19orf25|PCSK4|REEP6|ADAMTSL5|PLK5|MEX3D|MBD3|UQCR11|UQCR1…	ENSG00000176695|ENSG00000141934|ENSG00000105556|ENSG00000105549|ENSG00000183186|ENSG00000129946|ENSG00000181781|ENSG00000099866|ENSG00000141933|ENSG00000099804|ENSG00000197540|ENSG00000172270|ENSG00000099822|ENSG00000099821|ENSG00000070388|ENSG00000070423|ENSG00000070404|ENSG00000185198|ENSG00000099864|ENSG00000099812|ENSG00000011304|ENSG00000129951|ENSG00000172232|ENSG00000196415|ENSG00000197561…	WASH5P|MIR1302-2|FAM138F|OR4G3P|OR4G1P|OR4F17|AC016626.1|OR4F8P|AC016626.2|AC092192.1|AC092299.6|CICP19|AC092299.8|AC092299.7|LINC01002|RNU6-1076P|AC098474.1|CTD-3113P16.7|CTD-3113P16.9|VN2R11P|PPAP2C|CTD-3113P16.5|MIER2|THEG|AC010641.1|C2CD4C|SHC2|RNA5SP462|ODF3L2|MADCAM1|AC005775.2|TPGS1|CDC34|GZMM|AC009005.2|BSG|HCN2|AC005559.3|AC005559.2|POLRMT|LLNLR-299G3.1|AC004449.6|FGF22|RNF126|AC004156.3…	ENSG00000225373|ENSG00000267588|ENSG00000233630|ENSG00000266945|ENSG00000267310|ENSG00000176695|ENSG00000267792|ENSG00000266971|ENSG00000267616|ENSG00000267290|ENSG00000267237|ENSG00000267639|ENSG00000272098|ENSG00000267029|ENSG00000206082|ENSG00000222329|ENSG00000267600|ENSG00000267305|ENSG00000271846|ENSG00000267447|ENSG00000141934|ENSG00000267124|ENSG00000105556|ENSG00000105549|ENSG00000267443…
19	12527301	19504701	47407	0.014	7	209	372	CALR|LYL1|BRD4|TPM4|JAK3|ELL|CRTC1	CTD-3105H18.16|ZNF443|CTD-3105H18.18|ZNF709|ZNF709|ZNF564|CTD-2192J16.20|ZNF490|ZNF791|CTD-2192J16.22|MAN2B1|CTD-2192J16.24|WDR83|WDR83OS|DHPS|FBXW9|TNPO2|C19orf43|ASNA1|BEST2|HOOK2|JUNB|PRDX2|RNASEH2A|RTBDN|MAST1|DNASE2|KLF1|GCDH|SYCE2|FARSA|CALR|RAD23A|GADD45GIP1|DAND5|NFIX|LYL1|TRMT1|NACC1|STX10|IER2|CACNA1A|CCDC130|MRI1|C19orf53|AC008686.1|ZSWIM4|NANOS3|C19orf57|CC2D1A|PODNL1|DCAF15|RFX1|RLN3…	ENSG00000268870|ENSG00000180855|ENSG00000269755|ENSG00000242852|ENSG00000196826|ENSG00000249709|ENSG00000269693|ENSG00000188033|ENSG00000173875|ENSG00000269242|ENSG00000104774|ENSG00000269590|ENSG00000123154|ENSG00000105583|ENSG00000095059|ENSG00000132004|ENSG00000105576|ENSG00000123144|ENSG00000198356|ENSG00000039987|ENSG00000095066|ENSG00000171223|ENSG00000167815|ENSG00000104889|ENSG00000132026…	CTD-3105H18.16|ZNF443|CTD-3105H18.18|CTD-3105H18.7|ZNF709|ZNF709|CTD-3105H18.8|CTD-3105H18.10|CTD-3105H18.9|CTD-3105H18.11|PPIAP20|ZNF564|CTD-2192J16.20|CTD-2192J16.21|CTD-2192J16.11|PGK1P2|ZNF490|ZNF791|AC010422.1|CTD-2192J16.15|CTD-2192J16.22|MAN2B1|CTD-2192J16.24|WDR83|WDR83OS|DHPS|CTD-2192J16.26|FBXW9|CTD-2659N19.2|TNPO2|SNORD41|CTD-2659N19.4|C19orf43|ASNA1|BEST2|HOOK2|CTD-2659N19.9|MIR5684|J…	ENSG00000268870|ENSG00000180855|ENSG00000269755|ENSG00000234848|ENSG00000242852|ENSG00000196826|ENSG00000236483|ENSG00000232579|ENSG00000230321|ENSG00000234003|ENSG00000235686|ENSG00000249709|ENSG00000269693|ENSG00000269560|ENSG00000230310|ENSG00000213290|ENSG00000188033|ENSG00000173875|ENSG00000221343|ENSG00000178464|ENSG00000269242|ENSG00000104774|ENSG00000269590|ENSG00000123154|ENSG00000105583…
19	27731701	31299201	41154.7	0.048	1	8	55	CCNE1	UQCRFS1|VSTM2B|POP4|PLEKHF1|C19orf12|CCNE1|URI1|ZNF536	ENSG00000169021|ENSG00000187135|ENSG00000105171|ENSG00000166289|ENSG00000131943|ENSG00000105173|ENSG00000105176|ENSG00000198597	CTB-151G24.1|LINC00662|CTC-459F4.1|CTC-459F4.3|LLNLF-65H9.1|CTC-459F4.6|SLC25A1P5|CTC-459F4.7|CTC-459F4.5|AC022153.1|CTC-459F4.8|AC005758.1|AC005357.1|CTD-2043I16.1|CTB-70G10.1|AC005780.1|AC093074.1|AC005307.1|AC005307.3|AC005616.1|AC005616.2|AC005394.1|AC079466.1|CTC-478M6.1|AC007795.1|AC011524.1|AC008991.1|snoU13|AC011524.2|AC011524.3|LINC00906|RNA5SP470|CTD-2081K17.2|UQCRFS1|CTB-32O4.2|RN7SL34…	ENSG00000267696|ENSG00000261824|ENSG00000261770|ENSG00000267575|ENSG00000272635|ENSG00000267264|ENSG00000267323|ENSG00000267389|ENSG00000266977|ENSG00000267623|ENSG00000267768|ENSG00000267630|ENSG00000266906|ENSG00000267509|ENSG00000266928|ENSG00000267320|ENSG00000267238|ENSG00000260725|ENSG00000267243|ENSG00000266893|ENSG00000267423|ENSG00000267537|ENSG00000266976|ENSG00000267799|ENSG00000267617…
20	53261001	57941101	-14597.5	0.031	1	39	95	GNAS	DOK5|CBLN4|MC3R|FAM210B|AURKA|CSTF1|CASS4|RTFDC1|GCNT7|FAM209A|FAM209B|TFAP2C|BMP7|SPO11|RAE1|MTRNR2L3|RBM38|CTCFL|PCK1|ZBP1|PMEPA1|C20orf85|ANKRD60|PPP4R1L|RAB22A|VAPB|APCDD1L|MGC4294|STX16|STX16-NPEPL1|NPEPL1|GNAS|NELFCD|CTSZ|TUBB1|ATP5E|SLMO2|ZNF831|EDN3	ENSG00000101134|ENSG00000054803|ENSG00000124089|ENSG00000124098|ENSG00000087586|ENSG00000101138|ENSG00000087589|ENSG00000022277|ENSG00000124091|ENSG00000124103|ENSG00000213714|ENSG00000087510|ENSG00000101144|ENSG00000054796|ENSG00000101146|ENSG00000256222|ENSG00000132819|ENSG00000124092|ENSG00000124253|ENSG00000124256|ENSG00000124225|ENSG00000124237|ENSG00000124227|ENSG00000124224|ENSG00000124209…	DOK5|RNU4ATAC7P|RPL12P4|RP5-1010E17.2|RP5-1010E17.1|CBLN4|RNA5SP487|MC3R|RP11-380D15.2|RP11-380D15.3|FAM210B|AURKA|CSTF1|CASS4|RPL39P|AL121914.1|RTFDC1|snoU13|GCNT7|FAM209A|AL109806.1|FAM209B|RP5-843L14.1|RPS4XP3|U3|TFAP2C|RNU6-1146P|RN7SL170P|PTMAP6|AL133232.1|RP5-897D18.1|RNU6-929P|AL117380.2|AL117380.1|RP11-560A15.4|RP11-560A15.3|BMP7|RP4-813D12.2|RP4-813D12.3|Y_RNA|MIR4325|RP3-481F12.1|SPO11|…	ENSG00000101134|ENSG00000252089|ENSG00000185834|ENSG00000224008|ENSG00000235166|ENSG00000054803|ENSG00000222118|ENSG00000124089|ENSG00000235594|ENSG00000230843|ENSG00000124098|ENSG00000087586|ENSG00000101138|ENSG00000087589|ENSG00000228601|ENSG00000212084|ENSG00000022277|ENSG00000238294|ENSG00000124091|ENSG00000124103|ENSG00000179467|ENSG00000213714|ENSG00000225657|ENSG00000214541|ENSG00000252536…
 start : the start of the cluster  end : the end of the cluster  pvalue : P-value given by the FDC option cnt.genes.census : The number of Cancer Gene census genes within the cluster  cnt.genes.protein_coding : The number of protein coding genes within the cluster  cnt.genes.all : The number of ensemble genes within the cluster genes.census : The name of the Cancer Gene census genes  genes.…

## Sheet: FDC2
chr	start	end	score	pvalue	cnt.genes.census	cnt.genes.protein_coding	cnt.genes.all	genes.census	genes.protein_coding	gids.protein_coding	genes.all	gids.all
1	9901	6446101	-31516.9	0	2	98	237	TNFRSF14|PRDM16	OR4F5|AL627309.1|OR4F29|OR4F16|AL669831.1|AL645608.2|SAMD11|AL645608.1|NOC2L|KLHL17|PLEKHN1|C1orf170|HES4|ISG15|AGRN|RNF223|C1orf159|TTLL10|TNFRSF18|TNFRSF4|SDF4|B3GALT6|FAM132A|UBE2J2|SCNN1D|ACAP3|PUSL1|CPSF3L|GLTPD1|TAS1R3|DVL1|MXRA8|AURKAIP1|CCNL2|RP4-758J18.2|MRPL20|ANKRD65|TMEM88B|VWA1|ATAD3C|ATAD3B|ATAD3A|TMEM240|SSU72|AL645728.1|C1orf233|MIB2|MMP23B|CDK11B|SLC35E2B|CDK11A|SLC35E2|NADK|GNB1…	ENSG00000186092|ENSG00000237683|ENSG00000235249|ENSG00000185097|ENSG00000269831|ENSG00000269308|ENSG00000187634|ENSG00000268179|ENSG00000188976|ENSG00000187961|ENSG00000187583|ENSG00000187642|ENSG00000188290|ENSG00000187608|ENSG00000188157|ENSG00000237330|ENSG00000131591|ENSG00000162571|ENSG00000186891|ENSG00000186827|ENSG00000078808|ENSG00000176022|ENSG00000184163|ENSG00000160087|ENSG00000162572…	DDX11L1|WASH7P|MIR1302-10|FAM138A|OR4G4P|OR4G11P|OR4F5|RP11-34P13.7|RP11-34P13.8|CICP27|AL627309.1|RP11-34P13.15|RP11-34P13.16|RP11-34P13.14|RP11-34P13.13|RNU6-1100P|RP11-34P13.9|AP006222.2|AP006222.1|RP4-669L17.10|RP4-669L17.8|CICP7|RP4-669L17.4|OR4F29|WBP1LP7|AL732372.1|RP4-669L17.2|RP5-857K21.15|RP4-669L17.1|RP5-857K21.1|RP5-857K21.2|RP5-857K21.3|RP5-857K21.4|RP5-857K21.5|MTND1P23|MTND2P28|hsa…	ENSG00000223972|ENSG00000227232|ENSG00000243485|ENSG00000237613|ENSG00000268020|ENSG00000240361|ENSG00000186092|ENSG00000238009|ENSG00000239945|ENSG00000233750|ENSG00000237683|ENSG00000268903|ENSG00000269981|ENSG00000239906|ENSG00000241860|ENSG00000222623|ENSG00000241599|ENSG00000228463|ENSG00000241670|ENSG00000237094|ENSG00000250575|ENSG00000233653|ENSG00000224813|ENSG00000235249|ENSG00000269732…
1	12511801	15433201	-11644.4	0.044	0	34	70		VPS13D|DHRS3|AADACL4|AADACL3|C1orf158|PRAMEF12|PRAMEF1|PRAMEF11|HNRNPCL1|PRAMEF2|PRAMEF4|PRAMEF10|PRAMEF7|PRAMEF6|PRAMEF22|WI2-3308P17.2|PRAMEF26|PRAMEF3|PRAMEF5|PRAMEF8|PRAMEF9|PRAMEF13|PRAMEF18|PRAMEF16|PRAMEF21|PRAMEF15|PRAMEF14|PRAMEF19|PRAMEF17|PRAMEF20|LRRC38|PDPN|PRDM2|KAZN	ENSG00000048707|ENSG00000162496|ENSG00000204518|ENSG00000188984|ENSG00000157330|ENSG00000116726|ENSG00000116721|ENSG00000204513|ENSG00000179172|ENSG00000120952|ENSG00000243073|ENSG00000187545|ENSG00000204510|ENSG00000232423|ENSG00000204508|ENSG00000239810|ENSG00000229571|ENSG00000204503|ENSG00000204502|ENSG00000182330|ENSG00000204501|ENSG00000204495|ENSG00000204491|ENSG00000204488|ENSG00000204486…	VPS13D|SNORA59A|RP5-888M10.2|DHRS3|RNU6ATAC18P|RP11-474O21.5|AADACL4|RP11-474O21.2|AADACL3|snoU13|C1orf158|PRAMEF12|PRAMEF1|RP5-845O24.8|PRAMEF11|RP5-845O24.3|HNRNPCL1|PRAMEF2|PRAMEF4|PRAMEF10|PRAMEF7|RNU6-1072P|RP11-450I1.2|PRAMEF6|RP11-450I1.4|PRAMEF22|WI2-3308P17.2|PRAMEF23|RP13-221M14.6|PRAMEF25|RP13-221M14.2|RP13-221M14.3|RP13-221M14.4|HNRNPCP5|WI2-2994D6.1|PRAMEF26|PRAMEF3|RP11-248D7.2|PRAM…	ENSG00000048707|ENSG00000239149|ENSG00000229484|ENSG00000162496|ENSG00000221340|ENSG00000272482|ENSG00000204518|ENSG00000226166|ENSG00000188984|ENSG00000238771|ENSG00000157330|ENSG00000116726|ENSG00000116721|ENSG00000228338|ENSG00000204513|ENSG00000231103|ENSG00000179172|ENSG00000120952|ENSG00000243073|ENSG00000187545|ENSG00000204510|ENSG00000207434|ENSG00000234064|ENSG00000232423|ENSG00000250894…
1	15899001	28948801	-40184.7	0.001	4	207	465	SDHB|PAX7|MDS2|ARID1A	DNAJC16|AGMAT|DDI2|RSC1A1|PLEKHM2|SLC25A34|TMEM82|FBLIM1|SPEN|ZBTB17|C1orf64|HSPB7|CLCNKA|CLCNKB|FAM131C|EPHA2|ARHGEF19|C1orf134|RSG1|FBXO42|SZRD1|SPATA21|NECAP2|FAM231B|NBPF1|FAM231A|FAM231C|CROCC|MFAP2|ATP13A2|SDHB|PADI2|PADI1|PADI3|PADI4|AC004824.2|RCC2|ARHGEF10L|ACTL8|IGSF21|KLHDC7A|PAX7|TAS1R2|RP13-279N23.2|ALDH4A1|IFFO2|UBR4|EMC1|MRTO4|AKR7A3|AKR7A2|PQLC2|CAPZB|MINOS1-NBL1|MINOS1|NBL1|HTR6|…	ENSG00000116138|ENSG00000116771|ENSG00000197312|ENSG00000215695|ENSG00000116786|ENSG00000162461|ENSG00000162460|ENSG00000162458|ENSG00000065526|ENSG00000116809|ENSG00000183888|ENSG00000173641|ENSG00000186510|ENSG00000184908|ENSG00000185519|ENSG00000142627|ENSG00000142632|ENSG00000204377|ENSG00000132881|ENSG00000037637|ENSG00000055070|ENSG00000187144|ENSG00000157191|ENSG00000268674|ENSG00000219481…	DNAJC16|AGMAT|RP4-680D5.2|CHCHD2P6|RNU7-179P|RP4-680D5.4|DDI2|RSC1A1|RP4-680D5.9|PLEKHM2|AL121992.1|RP11-288I21.1|SLC25A34|RP11-169K16.4|TMEM82|FBLIM1|RP11-169K16.6|RP11-169K16.7|RP11-169K16.8|RP11-169K16.9|SPEN|snoU13|RP1-134O19.3|ZBTB17|RP11-5P18.1|RP11-5P18.3|TBC1D3P6|C1orf64|RP11-5P18.5|HSPB7|CLCNKA|RP11-5P18.10|CLCNKB|FAM131C|EPHA2|RP11-276H7.2|RP11-276H7.3|ARHGEF19-AS1|ARHGEF19|ANO7P1|C1orf…	ENSG00000116138|ENSG00000116771|ENSG00000237301|ENSG00000235084|ENSG00000252417|ENSG00000236500|ENSG00000197312|ENSG00000215695|ENSG00000271742|ENSG00000116786|ENSG00000264048|ENSG00000237938|ENSG00000162461|ENSG00000224459|ENSG00000162460|ENSG00000162458|ENSG00000224321|ENSG00000233954|ENSG00000178715|ENSG00000179743|ENSG00000065526|ENSG00000238818|ENSG00000270620|ENSG00000116809|ENSG00000234607…
1	30103101	33227401	-15305.1	0.009	1	41	90	LCK	MATN1|LAPTM5|SDC3|PUM1|NKAIN1|SNRNP40|ZCCHC17|FABP3|SERINC2|AC114494.1|TINAGL1|HCRTR1|PEF1|COL16A1|BAI2|SPOCD1|PTP4A2|AL136115.1|KHDRBS1|TMEM39B|KPNA6|TXLNA|CCDC28B|IQCC|DCDC2B|TMEM234|EIF3I|FAM167B|LCK|HDAC1|MARCKSL1|TSSK3|FAM229A|BSDC1|RP1-27O5.3|ZBTB8B|ZBTB8A|ZBTB8OS|RBBP4|SYNC|KIAA1522	ENSG00000162510|ENSG00000162511|ENSG00000162512|ENSG00000134644|ENSG00000084628|ENSG00000060688|ENSG00000121766|ENSG00000121769|ENSG00000168528|ENSG00000268950|ENSG00000142910|ENSG00000121764|ENSG00000162517|ENSG00000084636|ENSG00000121753|ENSG00000134668|ENSG00000184007|ENSG00000212673|ENSG00000121774|ENSG00000121775|ENSG00000025800|ENSG00000084652|ENSG00000160050|ENSG00000160051|ENSG00000222046…	AC092265.1|RP4-656G21.1|AL645944.1|RP11-179G8.1|RP11-111I12.1|RP5-893G23.1|RP3-357I16.1|RP4-591L5.1|RP4-591L5.2|MATN1|MATN1-AS1|LAPTM5|MIR4420|RP5-1125N11.1|RP1-65J11.1|RN7SKP91|RP1-65J11.5|SDC3|PUM1|SNORD103A|SNORD103B|SNORD85|RP11-201O14.1|RP11-201O14.2|SEPW1P|RP11-490K7.1|NKAIN1|SNRNP40|RP11-490K7.4|ZCCHC17|RP11-266K22.2|FABP3|SERINC2|AC114494.1|RP11-439L8.2|RNU6-40P|RP11-439L8.3|RP11-439L8.4|…	ENSG00000221126|ENSG00000228176|ENSG00000222787|ENSG00000270927|ENSG00000233399|ENSG00000233372|ENSG00000231251|ENSG00000236335|ENSG00000231949|ENSG00000162510|ENSG00000186056|ENSG00000162511|ENSG00000264773|ENSG00000229607|ENSG00000223382|ENSG00000222784|ENSG00000235143|ENSG00000162512|ENSG00000134644|ENSG00000200154|ENSG00000202107|ENSG00000200181|ENSG00000237329|ENSG00000232768|ENSG00000215900…
1	38952601	41868301	26322.5	0	1	38	86	MYCL	RRAGC|MYCBP|GJA9|RHBDL2|AKIRIN1|NDUFS5|MACF1|KIAA0754|BMP8A|PABPC4|HEYL|NT5C1A|HPCAL4|PPIE|BMP8B|OXCT2|TRIT1|MYCL|MFSD2A|CAP1|PPT1|RLF|TMCO2|ZMPSTE24|COL9A2|SMAP2|ZFP69B|ZFP69|EXO5|ZNF684|RIMS3|NFYC|KCNQ4|CITED4|CTPS1|SLFNL1|SCMH1|FOXO6	ENSG00000116954|ENSG00000214114|ENSG00000131233|ENSG00000158315|ENSG00000174574|ENSG00000168653|ENSG00000127603|ENSG00000255103|ENSG00000183682|ENSG00000090621|ENSG00000163909|ENSG00000116981|ENSG00000116983|ENSG00000084072|ENSG00000116985|ENSG00000198754|ENSG00000043514|ENSG00000116990|ENSG00000168389|ENSG00000131236|ENSG00000131238|ENSG00000117000|ENSG00000188800|ENSG00000084073|ENSG00000049089…	RP11-334L9.1|RRAGC|RP5-864K19.4|MYCBP|GJA9|RHBDL2|RNU6-605P|Y_RNA|RP11-781D11.1|AKIRIN1|NDUFS5|MACF1|RNU6-608P|RNA5SP44|RP11-416A14.1|RP11-420K8.1|HSPE1P8|KIAA0754|BMP8A|OXCT2P1|RP11-69E11.4|PPIEL|PABPC4|RP11-69E11.8|SNORA55|HEYL|RP1-144F13.3|NT5C1A|HPCAL4|PPIE|RP1-144F13.4|RNU7-121P|BMP8B|OXCT2|RP1-118J21.25|RP1-118J21.24|TRIT1|Y_RNA|MYCL|RP1-118J21.5|Y_RNA|MFSD2A|RP3-342P20.2|CAP1|PPT1|RP11-115…	ENSG00000215895|ENSG00000116954|ENSG00000228436|ENSG00000214114|ENSG00000131233|ENSG00000158315|ENSG00000199963|ENSG00000207466|ENSG00000235549|ENSG00000174574|ENSG00000168653|ENSG00000127603|ENSG00000206654|ENSG00000222378|ENSG00000270040|ENSG00000226438|ENSG00000217897|ENSG00000255103|ENSG00000183682|ENSG00000237624|ENSG00000182109|ENSG00000243970|ENSG00000090621|ENSG00000228060|ENSG00000201457…
1	39338601	39343301	-39.9979	0.0423077	0	2	3		MYCBP|GJA9	ENSG00000214114|ENSG00000131233	RP5-864K19.4|MYCBP|GJA9	ENSG00000228436|ENSG00000214114|ENSG00000131233
1	47357001	47362001	-48.5286	0.0446097	0	0	2				CYP4Z2P|RP11-346M5.1	ENSG00000154198|ENSG00000238145
1	62112501	62120901	-300.609	0	0	0	1				RP11-430G17.1	ENSG00000223920
1	62836901	63670201	-2829.98	0.04	0	5	17		USP1|DOCK7|ANGPTL3|AL138847.1|ATG4C	ENSG00000162607|ENSG00000116641|ENSG00000132855|ENSG00000269624|ENSG00000125703	USP1|DOCK7|RP11-293K19.1|ANGPTL3|AL138847.1|RP5-849H19.2|RP11-230B22.1|ATG4C|RP4-771M4.3|RP4-771M4.2|RP11-5P4.1|RP11-5P4.2|RP11-5P4.3|RP11-335E6.2|RP11-335E6.4|RNA5SP49|LINC00466	ENSG00000162607|ENSG00000116641|ENSG00000270549|ENSG00000132855|ENSG00000269624|ENSG00000213703|ENSG00000235545|ENSG00000125703|ENSG00000234318|ENSG00000237163|ENSG00000229537|ENSG00000227485|ENSG00000229225|ENSG00000203605|ENSG00000271593|ENSG00000252259|ENSG00000224209
1	66023701	66044001	-127.015	0.0674419	0	1	3		LEPR	ENSG00000116678	LEPR|snoU13|RP11-430H12.2	ENSG00000116678|ENSG00000238931|ENSG00000224570
1	67763401	70725101	-9971.95	0.095	0	11	40		IL12RB2|SERBP1|GADD45A|GNG12|DIRAS3|WLS|RPE65|DEPDC1|LRRC7|LRRC40|SRSF11	ENSG00000081985|ENSG00000142864|ENSG00000116717|ENSG00000172380|ENSG00000162595|ENSG00000116729|ENSG00000116745|ENSG00000024526|ENSG00000033122|ENSG00000066557|ENSG00000116754	IL12RB2|SERBP1|RNU6-387P|RP4-763G1.2|RNU6-1031P|RP11-393N21.1|RN7SL392P|HNRNPCP9|GADD45A|GNG12|RNU7-80P|GNG12-AS1|RP4-609E1.2|DIRAS3|ARL5AP3|AL157407.1|WLS|CTBP2P8|MIR1262|RPS7P4|COX6B1P7|TCEB1P18|RP5-1033K19.2|RPE65|DEPDC1|RP4-694A7.2|RP4-694A7.4|TXNP2|RP11-424D14.1|RP11-74K19.1|RP3-380B4.1|LRRC7|RP11-379C1.1|RN7SL538P|PIN1P1|RP11-181B18.1|LRRC40|RN7SL242P|SRSF11|RP4-677H15.4	ENSG00000081985|ENSG00000142864|ENSG00000223263|ENSG00000235200|ENSG00000207504|ENSG00000238139|ENSG00000242482|ENSG00000232048|ENSG00000116717|ENSG00000172380|ENSG00000238778|ENSG00000232284|ENSG00000235055|ENSG00000162595|ENSG00000228431|ENSG00000263542|ENSG00000116729|ENSG00000234383|ENSG00000221203|ENSG00000229133|ENSG00000225242|ENSG00000237622|ENSG00000229440|ENSG00000116745|ENSG00000024526…
1	72755001	72816001	-6273.69	0	0	0	1				RPL31P12	ENSG00000227207
1	75842001	75868901	-137.216	0.0744681	0	1	1		SLC44A5	ENSG00000137968	SLC44A5	ENSG00000137968
1	111032801	113469001	21752.4	0.001	0	30	78		KCNA10|KCNA2|KCNA3|CD53|LRIF1|DRAM2|CEPT1|DENND2D|CHI3L2|CHIA|PIFO|OVGP1|WDR77|ATP5F1|C1orf162|ADORA3|RAP1A|FAM212B|DDX20|KCND3|CTTNBP2NL|WNT2B|ST7L|CAPZA1|MOV10|RHOC|RP11-426L16.10|PPM1J|FAM19A3|SLC16A1	ENSG00000143105|ENSG00000177301|ENSG00000177272|ENSG00000143119|ENSG00000121931|ENSG00000156171|ENSG00000134255|ENSG00000162777|ENSG00000064886|ENSG00000134216|ENSG00000173947|ENSG00000085465|ENSG00000116455|ENSG00000116459|ENSG00000143110|ENSG00000121933|ENSG00000116473|ENSG00000197852|ENSG00000064703|ENSG00000171385|ENSG00000143079|ENSG00000134245|ENSG00000007341|ENSG00000116489|ENSG00000155363…	CYMP|RP11-470L19.2|KCNA10|KCNA2|AL365361.1|RP11-284N8.3|KCNA3|Y_RNA|NRBF2P3|OR11I1P|CD53|RP11-96K19.4|RP11-96K19.2|LRIF1|RP11-96K19.5|CCNT2P1|RNA5SP54|DRAM2|CEPT1|RP5-1180E21.4|RP5-1180E21.5|DENND2D|CHI3L2|CHIAP1|CHIAP2|CHIA|RP5-1125M8.2|RP5-1125M8.3|PIFO|CHIAP3|HIGD1AP12|PGCP1|OVGP1|RP11-552M11.8|UBE2FP3|RP11-552M11.4|WDR77|Y_RNA|ATP5F1|C1orf162|ADORA3|RNU6-792P|RAP1A|LINC01160|KRT18P57|RNU6-151…	ENSG00000240194|ENSG00000235407|ENSG00000143105|ENSG00000177301|ENSG00000221538|ENSG00000259834|ENSG00000177272|ENSG00000199710|ENSG00000237415|ENSG00000232791|ENSG00000143119|ENSG00000261654|ENSG00000232811|ENSG00000121931|ENSG00000273010|ENSG00000225672|ENSG00000252760|ENSG00000156171|ENSG00000134255|ENSG00000272982|ENSG00000273221|ENSG00000162777|ENSG00000064886|ENSG00000236040|ENSG00000203878…
1	112691501	112704801	-486.154	0	0	0	1				NA	NA
1	142535401	143720801	-25530.1	0	0	0	44				RP11-417J8.1|RP11-417J8.2|RP11-417J8.3|RP11-417J8.6|AL583842.3|AL583842.1|AL583842.2|SNX18P15|MIR3118-1|SNX18P16|ANKRD20A12P|RP11-423O2.3|RP11-423O2.2|RP11-423O2.1|ASNSP5|RP11-423O2.5|ANKRD20A14P|RP11-423O2.7|RP11-782C8.2|RP11-782C8.1|RP11-782C8.4|MIR3118-2|RP11-782C8.3|RP11-782C8.5|RP11-782C8.6|RP11-782C8.7|RP11-782C8.8|RP11-435B5.1|RP11-435B5.2|RP11-435B5.3|RP11-435B5.4|RP11-435B5.5|MIR3118-3|B…	ENSG00000227552|ENSG00000233798|ENSG00000230880|ENSG00000203849|ENSG00000266657|ENSG00000239012|ENSG00000265466|ENSG00000225015|ENSG00000265715|ENSG00000233218|ENSG00000242676|ENSG00000230446|ENSG00000236055|ENSG00000230255|ENSG00000229683|ENSG00000234978|ENSG00000232745|ENSG00000231182|ENSG00000232274|ENSG00000230850|ENSG00000237291|ENSG00000265661|ENSG00000232336|ENSG00000225278|ENSG00000231289…
1	152552701	152772001	-1621.75	0.015674	0	14	18		LCE3D|LCE3C|LCE3B|LCE3A|LCE2D|LCE2B|LCE2C|LCE2A|LCE4A|C1orf68|KPRP|LCE1F|LCE1E|LCE1D	ENSG00000163202|ENSG00000244057|ENSG00000187238|ENSG00000185962|ENSG00000187223|ENSG00000159455|ENSG00000187180|ENSG00000187173|ENSG00000187170|ENSG00000198854|ENSG00000203786|ENSG00000240386|ENSG00000186226|ENSG00000172155	LCE3D|LCE3C|LCE3B|LCE3A|RP1-52J10.9|LINC00302|LCE2D|LCE2B|LCE2C|LCE2A|LCE4A|C1orf68|RP1-43O17.1|RP1-43O17.2|KPRP|LCE1F|LCE1E|LCE1D	ENSG00000163202|ENSG00000244057|ENSG00000187238|ENSG00000185962|ENSG00000226947|ENSG00000176075|ENSG00000187223|ENSG00000159455|ENSG00000187180|ENSG00000187173|ENSG00000187170|ENSG00000198854|ENSG00000229713|ENSG00000233819|ENSG00000203786|ENSG00000240386|ENSG00000186226|ENSG00000172155
1	169222801	169252401	-874.908	0	0	1	1		NME7	ENSG00000143156	NME7	ENSG00000143156
1	187715601	187722901	-617.728	0	0	0	1				NA	NA
1	196717001	197165101	-5541.27	0.00300601	0	8	9		CFHR3|CFHR1|CFHR2|CFHR4|CFHR5|F13B|ASPM|ZBTB41	ENSG00000116785|ENSG00000244414|ENSG00000080910|ENSG00000134365|ENSG00000134389|ENSG00000143278|ENSG00000066279|ENSG00000177888	CFHR3|CFHR1|CFHR2|CFHR4|CFHR5|F13B|ASPM|RP11-32D17.4|ZBTB41	ENSG00000116785|ENSG00000244414|ENSG00000080910|ENSG00000134365|ENSG00000134389|ENSG00000143278|ENSG00000066279|ENSG00000235748|ENSG00000177888
1	229806701	229821501	-342.683	0.0025641	0	0	1				NA	NA
2	3731401	3738301	-81.07	0.0311751	0	1	2		ALLC	ENSG00000151360	ALLC|GAPDHP48	ENSG00000151360|ENSG00000232718
2	19767101	19770801	-25.5827	0.056	0	0	1				NA	NA
2	20108401	20149901	-467.284	0.0244399	0	1	1		WDR35	ENSG00000118965	WDR35	ENSG00000118965
2	26158601	30486201	24553.8	0	1	69	125	ALK	KIF3C|AC013449.1|RAB10|GAREML|HADHA|HADHB|GPR113|EPT1|DRC1|OTOF|C2orf70|CIB4|KCNK3|SLC35F6|CENPA|DPYSL5|MAPRE3|TMEM214|AGBL5|OST4|EMILIN1|KHK|CGREF1|ABHD1|PREB|C2orf53|TCF23|SLC5A6|ATRAID|CAD|SLC30A3|DNAJC5G|TRIM54|UCN|MPV17|GTF3C2|EIF2B4|SNX17|ZNF513|PPM1G|NRBP1|KRTCAP3|IFT172|FNDC4|GCKR|AC109829.1|C2orf16|ZNF512|CCDC121|GPN1|SUPT7L|SLC4A1AP|AC074091.13|MRPL33|AC110084.1|RBKS|BRE|FOSL2|PLB1|PPP1…	ENSG00000084731|ENSG00000268412|ENSG00000084733|ENSG00000157833|ENSG00000084754|ENSG00000138029|ENSG00000173567|ENSG00000138018|ENSG00000157856|ENSG00000115155|ENSG00000173557|ENSG00000157884|ENSG00000171303|ENSG00000213699|ENSG00000115163|ENSG00000157851|ENSG00000084764|ENSG00000119777|ENSG00000084693|ENSG00000228474|ENSG00000138080|ENSG00000138030|ENSG00000138028|ENSG00000143994|ENSG00000138073…	KIF3C|UQCRHP2|AC013449.1|RAB10|RNU6-942P|RP11-214J9.1|AC011742.3|SMARCE1P6|AC011742.5|PPIL1P1|GAREML|HADHA|HADHB|GPR113|EPT1|DRC1|OTOF|C2orf70|CIB4|AC015977.6|AC015977.5|KCNK3|SLC35F6|CENPA|CDKN2AIPNLP2|DPYSL5|AC013472.4|MAPRE3|AC013472.3|TMEM214|AGBL5|AGBL5-AS1|RP11-503P10.1|AGBL5-IT1|RP11-195B17.1|OST4|EMILIN1|KHK|CGREF1|ABHD1|PREB|C2orf53|TCF23|AC013403.13|SLC5A6|ATRAID|CAD|SLC30A3|DNAJC5G|TRI…	ENSG00000084731|ENSG00000237629|ENSG00000268412|ENSG00000084733|ENSG00000199872|ENSG00000235440|ENSG00000231655|ENSG00000214465|ENSG00000227133|ENSG00000237951|ENSG00000157833|ENSG00000084754|ENSG00000138029|ENSG00000173567|ENSG00000138018|ENSG00000157856|ENSG00000115155|ENSG00000173557|ENSG00000157884|ENSG00000225378|ENSG00000225024|ENSG00000171303|ENSG00000213699|ENSG00000115163|ENSG00000145835…
2	34689901	34737501	-1547.79	0	0	0	1				AC073218.1	ENSG00000226785
2	35973001	36000001	-186.884	0.043659	0	0	1				NA	NA
2	137570601	137726501	431.272	0.024	0	1	1		THSD7B	ENSG00000144229	THSD7B	ENSG00000144229
2	139646101	142756701	-12907.2	0.016	0	1	22		LRP1B	ENSG00000168702	YY1P2|AHCYP4|AC062021.1|AC016710.1|SNORA72|MRPS18BP2|AC012497.2|AC078851.1|AC078851.2|RN7SL283P|AC073928.2|AC092156.3|MTND2P19|MTND1P27|LRP1B|AC117947.1|AC010740.1|Y_RNA|RNU6-904P|AC068287.1|AC012353.1|AC012003.1	ENSG00000229104|ENSG00000232992|ENSG00000226939|ENSG00000229131|ENSG00000206901|ENSG00000235232|ENSG00000228374|ENSG00000223554|ENSG00000221074|ENSG00000240977|ENSG00000224028|ENSG00000227149|ENSG00000231567|ENSG00000223921|ENSG00000168702|ENSG00000236440|ENSG00000238065|ENSG00000201892|ENSG00000252015|ENSG00000233329|ENSG00000265224|ENSG00000266259
2	176923501	178393001	8595.98	0.004	2	14	51	HOXD11|NFE2L2	EVX2|HOXD13|HOXD12|HOXD11|HOXD10|HOXD9|HOXD8|HOXD3|HOXD4|HOXD1|MTX2|HNRNPA3|NFE2L2|AGPS	ENSG00000174279|ENSG00000128714|ENSG00000170178|ENSG00000128713|ENSG00000128710|ENSG00000128709|ENSG00000175879|ENSG00000128652|ENSG00000170166|ENSG00000128645|ENSG00000128654|ENSG00000170144|ENSG00000116044|ENSG00000018510	EVX2|HOXD13|HOXD12|HOXD11|AC009336.1|HOXD10|HOXD-AS2|HOXD9|HOXD8|HOXD3|MIR10B|HOXD4|RP11-387A1.5|HOXD-AS1|AC009336.24|HOXD1|AC016739.2|AC016739.1|MTX2|AC073069.2|AC068706.2|AC068706.1|AC017048.1|AC017048.2|RP11-324L17.1|LINC01116|LINC01117|RNU6ATAC14P|AC092162.1|FUCA1P1|AC092162.2|AC073636.1|RNU6-187P|AC079305.11|RNA5SP112|AC079305.8|AC079305.5|Y_RNA|KRT8P40|HNRNPA3|MIR4444-2|NFE2L2|DNAJC19P5|MIR…	ENSG00000174279|ENSG00000128714|ENSG00000170178|ENSG00000128713|ENSG00000216193|ENSG00000128710|ENSG00000237380|ENSG00000128709|ENSG00000175879|ENSG00000128652|ENSG00000207744|ENSG00000170166|ENSG00000272729|ENSG00000224189|ENSG00000226363|ENSG00000128645|ENSG00000218175|ENSG00000230384|ENSG00000128654|ENSG00000237260|ENSG00000265186|ENSG00000221304|ENSG00000229434|ENSG00000236231|ENSG00000272551…
2	177265601	177272101	-160.58	0.00724638	0	0	1				NA	NA
2	180063001	180083301	-177.052	0.0349576	0	1	1		SESTD1	ENSG00000187231	SESTD1	ENSG00000187231
2	186507901	187572801	4655.47	0.097	0	6	17		FSIP2|ZC3H15|AC018867.1|AC018867.2|ITGAV|FAM171B	ENSG00000188738|ENSG00000065548|ENSG00000213953|ENSG00000268846|ENSG00000138448|ENSG00000144369	U8|AC007966.1|FSIP2|AC008174.3|RPL21P32|AC097500.2|AC104058.1|RPL23AP35|RP11-410E4.1|MED28P3|ZC3H15|DPRXP1|AC018867.1|AC018867.2|ITGAV|AC017101.10|FAM171B	ENSG00000212581|ENSG00000226747|ENSG00000188738|ENSG00000231646|ENSG00000224019|ENSG00000237877|ENSG00000226410|ENSG00000232568|ENSG00000259915|ENSG00000227692|ENSG00000065548|ENSG00000224323|ENSG00000213953|ENSG00000268846|ENSG00000138448|ENSG00000227227|ENSG00000144369
2	209942601	209949501	-66.6273	0.0515588	0	0	1				NA	NA
2	212334101	213226901	-10674.6	0	0	1	4		ERBB4	ENSG00000178568	ERBB4|RNA5SP119|MTND2P23|AC105921.5	ENSG00000178568|ENSG00000199585|ENSG00000232631|ENSG00000236007
2	213227001	214475301	6124.61	0.041	0	3	14		ERBB4|IKZF2|SPAG16	ENSG00000178568|ENSG00000030419|ENSG00000144451	ERBB4|MIR548F2|AC079610.1|AC093865.1|AC093381.2|PCED1CP|AC108066.1|MIR4776-2|IKZF2|RP11-105N14.1|RP11-105N14.3|RP11-105N14.2|AC079610.2|SPAG16	ENSG00000178568|ENSG00000221782|ENSG00000273118|ENSG00000221388|ENSG00000234308|ENSG00000231254|ENSG00000223373|ENSG00000266354|ENSG00000030419|ENSG00000270659|ENSG00000236193|ENSG00000272519|ENSG00000196096|ENSG00000144451
2	235554701	235558301	-32.1205	0.0387183	0	0	1				NA	NA
2	238309501	238315201	-87.1635	0.00988875	0	1	1		COL6A3	ENSG00000163359	COL6A3	ENSG00000163359
2	240552001	243189101	-10206.2	0.034	0	43	82		AC093802.1|NDUFA10|OR6B2|PRR21|OR6B3|AC013469.1|MYEOV2|OTOS|GPC1|AC110619.2|ANKMY1|DUSP28|RNPEPL1|CAPN10|GPR35|AQP12B|AC011298.1|AQP12A|KIF1A|AGXT|C2orf54|AC104809.3|SNED1|MTERFD2|PASK|PPP1R7|ANO7|HDLBP|AC104841.2|SEPT2|FARP2|STK25|BOK|THAP4|ATG4B|DTYMK|ING5|D2HGDH|GAL3ST2|NEU4|PDCD1|CXXC11|AC131097.4	ENSG00000220256|ENSG00000130414|ENSG00000182083|ENSG00000221961|ENSG00000178586|ENSG00000267963|ENSG00000172428|ENSG00000178602|ENSG00000063660|ENSG00000218416|ENSG00000144504|ENSG00000188542|ENSG00000142327|ENSG00000142330|ENSG00000178623|ENSG00000185176|ENSG00000268822|ENSG00000184945|ENSG00000130294|ENSG00000172482|ENSG00000172478|ENSG00000226321|ENSG00000162804|ENSG00000122085|ENSG00000115687…	AC079612.2|RP11-315F22.1|AC093802.1|NDUFA10|MIR4786|OR6B2|PRR21|OR6B3|OR9S24P|OR5S1P|AC013469.1|MYEOV2|OTOS|AC124861.1|AC124861.2|GPC1|AC110619.2|AC110619.1|MIR149|ANKMY1|DUSP28|RNPEPL1|CAPN10-AS1|CAPN10|GPR35|AQP12B|AC011298.1|AC011298.2|AQP12A|KIF1A|AGXT|C2orf54|AC104809.3|AC104809.4|AC104809.2|SNED1|AC093585.6|AC005237.4|MTERFD2|PASK|AC005237.2|PPP1R7|ANO7|HDLBP|AC104841.2|AC104841.1|SEPT2|AC0…	ENSG00000227459|ENSG00000259889|ENSG00000220256|ENSG00000130414|ENSG00000264279|ENSG00000182083|ENSG00000221961|ENSG00000178586|ENSG00000231278|ENSG00000213048|ENSG00000267963|ENSG00000172428|ENSG00000178602|ENSG00000227479|ENSG00000221412|ENSG00000063660|ENSG00000218416|ENSG00000255735|ENSG00000207611|ENSG00000144504|ENSG00000188542|ENSG00000142327|ENSG00000260942|ENSG00000142330|ENSG00000178623…
3	20311301	20377001	-262.161	0.0954825	0	0	1				NA	NA
3	22093001	22322001	-2637.61	0.02002	0	1	1		ZNF385D	ENSG00000151789	ZNF385D	ENSG00000151789
3	41348601	41601201	-2210.86	0.046046	0	1	1		ULK4	ENSG00000168038	ULK4	ENSG00000168038
3	57919701	60794301	-14505.1	0.013	1	14	31	FHIT	FLNB|DNASE1L3|ABHD6|RPP14|RPP14|PXK|PDHB|KCTD6|ACOX2|FAM107A|FAM3D|C3orf67|FHIT|NPCDR1	ENSG00000136068|ENSG00000163687|ENSG00000163686|ENSG00000163684|ENSG00000255154|ENSG00000168297|ENSG00000168291|ENSG00000168301|ENSG00000168306|ENSG00000168309|ENSG00000198643|ENSG00000163689|ENSG00000189283|ENSG00000269415	PPIAP16|FLNB|FLNB-AS1|DNASE1L3|ABHD6|RPP14|RPP14|RP11-80H18.4|PXK|PDHB|RP11-802O23.3|RP11-359I18.5|KCTD6|ACOX2|RP11-359I18.1|FAM107A|RP11-475O23.2|RP11-475O23.3|FAM3D|C3orf67|RP11-147N17.1|CTD-2185K10.1|RP11-285B24.1|RP11-719N22.2|RP11-719N22.1|FHIT|NPCDR1|RP11-641C17.4|RP11-641C17.2|RP11-641C17.3|RP11-641C17.1	ENSG00000213509|ENSG00000136068|ENSG00000244161|ENSG00000163687|ENSG00000163686|ENSG00000163684|ENSG00000255154|ENSG00000273493|ENSG00000168297|ENSG00000168291|ENSG00000272182|ENSG00000272360|ENSG00000168301|ENSG00000168306|ENSG00000236722|ENSG00000168309|ENSG00000243384|ENSG00000244383|ENSG00000198643|ENSG00000163689|ENSG00000242428|ENSG00000243295|ENSG00000243903|ENSG00000242545|ENSG00000241804…
3	75420001	76199801	-6598.48	0.006	0	3	27		FRG2C|ZNF717|ROBO2	ENSG00000172969|ENSG00000227124|ENSG00000185008	OR7E55P|RP11-803B1.2|LSP1P2|RP11-803B1.3|ALG1L6P|FAM86DP|RP11-803B1.8|ENPP7P2|CTD-2026G6.2|CTD-2026G6.3|RPS3AP15|AC133041.1|RP11-413E6.2|OR7E121P|UNC93B3|RP11-413E6.1|MIR1324|AGGF1P3|RARRES2P1|FRG2C|RP11-413E6.7|LINC00960|ZNF717|RN7SL92P|MIR4273|ROBO2|Y_RNA	ENSG00000230655|ENSG00000244699|ENSG00000240665|ENSG00000242953|ENSG00000238278|ENSG00000244026|ENSG00000272690|ENSG00000239959|ENSG00000243794|ENSG00000272710|ENSG00000244674|ENSG00000221602|ENSG00000239383|ENSG00000244222|ENSG00000172971|ENSG00000243422|ENSG00000221795|ENSG00000241532|ENSG00000241622|ENSG00000172969|ENSG00000236138|ENSG00000242516|ENSG00000227124|ENSG00000265592|ENSG00000266396…
3	79639801	85183301	-19394	0.015	0	3	28		ROBO1|GBE1|CADM2	ENSG00000169855|ENSG00000114480|ENSG00000175161	ROBO1|HMGB1P38|OSBPL9P1|HNRNPA3P8|RP11-481N16.1|RP11-47P18.1|RP11-47P18.2|RP11-6B4.1|RP11-520D19.1|RP11-520D19.2|RP11-564P9.1|GBE1|RNU2-28P|SETP6|RP11-142L1.3|RP11-142L1.1|RP11-359D24.1|RP11-260O18.1|RPL7AP23|CYP51A1P1|SRRM1P2|AC108696.1|AC107025.1|LINC00971|RP11-651J20.1|RP11-735B13.2|AC132660.1|CADM2	ENSG00000169855|ENSG00000243877|ENSG00000271389|ENSG00000239699|ENSG00000242586|ENSG00000242828|ENSG00000242781|ENSG00000243694|ENSG00000242145|ENSG00000241593|ENSG00000244281|ENSG00000114480|ENSG00000222389|ENSG00000241319|ENSG00000240404|ENSG00000242190|ENSG00000242009|ENSG00000239440|ENSG00000241367|ENSG00000241095|ENSG00000242195|ENSG00000221380|ENSG00000266652|ENSG00000242641|ENSG00000241776…
3	86256201	90504801	-24254	0	0	9	33		VGLL3|CHMP2B|POU1F1|HTR1F|CGGBP1|RP11-159G9.5|ZNF654|C3orf38|EPHA3	ENSG00000206538|ENSG00000083937|ENSG00000064835|ENSG00000179097|ENSG00000163320|ENSG00000229729|ENSG00000175105|ENSG00000179021|ENSG00000044524	RNU6-1129P|RP11-789F5.1|RN7SKP284|RP11-331K15.1|VGLL3|PPATP1|MIR4795|CHMP2B|POU1F1|KRT8P25|APOOP2|PSMC1P6|RP11-451B8.1|RNU6-873P|RNU6ATAC6P|HTR1F|CGGBP1|RP11-159G9.5|CBX5P1|ZNF654|C3orf38|ABCF2P1|Y_RNA|NDUFA5P5|NARG2P2|GAPDHP50|EPHA3|RP11-91A15.2|RP11-91A15.1|U3|RNU6-712P|PROSP|HSPE1P19	ENSG00000251773|ENSG00000239767|ENSG00000222934|ENSG00000241328|ENSG00000206538|ENSG00000241293|ENSG00000264119|ENSG00000083937|ENSG00000064835|ENSG00000239829|ENSG00000240902|ENSG00000240255|ENSG00000239572|ENSG00000200703|ENSG00000221059|ENSG00000179097|ENSG00000163320|ENSG00000229729|ENSG00000241535|ENSG00000175105|ENSG00000179021|ENSG00000242159|ENSG00000207316|ENSG00000242365|ENSG00000242705…
3	110285601	116082001	27155	0.019	0	38	93		RP11-553A10.1|PVRL3|CD96|ZBED2|PLCXD2|PHLDB2|ABHD10|TAGLN3|TMPRSS7|C3orf52|GCSAM|SLC9C1|CD200|BTLA|ATG3|SLC35A5|CCDC80|CD200R1L|CD200R1|GTPBP8|C3orf17|BOC|WDR52|SPICE1|SIDT1|KIAA2018|NAA50|ATP6V1A|GRAMD1C|ZDHHC23|KIAA1407|QTRTD1|DRD3|ZNF80|TIGIT|ZBTB20|GAP43|LSAMP	ENSG00000206532|ENSG00000177707|ENSG00000153283|ENSG00000177494|ENSG00000240891|ENSG00000144824|ENSG00000144827|ENSG00000144834|ENSG00000176040|ENSG00000114529|ENSG00000174500|ENSG00000172139|ENSG00000091972|ENSG00000186265|ENSG00000144848|ENSG00000138459|ENSG00000091986|ENSG00000206531|ENSG00000163606|ENSG00000163607|ENSG00000163608|ENSG00000144857|ENSG00000206530|ENSG00000163611|ENSG00000072858…	RP11-179A18.1|Y_RNA|RP11-553A10.1|PVRL3-AS1|PVRL3|CD96|RP11-615J4.3|ATP6V0CP2|RP11-615J4.4|ZBED2|RP11-402J7.2|PLCXD2|PLCXD2-AS1|PHLDB2|ABHD10|TAGLN3|RFKP2|TMPRSS7|C3orf52|MIR567|GCSAM|RP11-757F18.5|SLC9C1|RP11-757F18.3|RP11-90K6.1|CD200|RP11-231E6.1|BTLA|OR7E100P|ATG3|SLC35A5|RP11-572C15.6|CCDC80|RP11-572C15.3|RP11-572C15.5|RP11-180K7.1|CD200R1L|CD200R1|RP11-484K9.4|GTPBP8|C3orf17|RP11-572M11.4|R…	ENSG00000244722|ENSG00000201426|ENSG00000206532|ENSG00000242242|ENSG00000177707|ENSG00000153283|ENSG00000239311|ENSG00000244142|ENSG00000240787|ENSG00000177494|ENSG00000244720|ENSG00000240891|ENSG00000240766|ENSG00000144824|ENSG00000144827|ENSG00000144834|ENSG00000239439|ENSG00000176040|ENSG00000114529|ENSG00000207940|ENSG00000174500|ENSG00000261488|ENSG00000172139|ENSG00000244144|ENSG00000239482…
3	115817701	117085401	-26258	0	0	1	10		LSAMP	ENSG00000185565	LSAMP|LSAMP-AS1|LINC00903|RN7SL582P|BZW1P2|TUSC7|MIR4447|LINC00901|RNU5E-8P|PTMAP8	ENSG00000185565|ENSG00000240922|ENSG00000241397|ENSG00000241156|ENSG00000198406|ENSG00000243197|ENSG00000265433|ENSG00000242385|ENSG00000200372|ENSG00000243014
3	135880101	136688501	-6174.28	0.022	0	6	19		MSL2|PCCB|STAG1|SLC35G2|NCK1|IL20RB	ENSG00000174579|ENSG00000114054|ENSG00000118007|ENSG00000168917|ENSG00000158092|ENSG00000174564	MSL2|RP11-463H24.1|PCCB|STAG1|RNU6-1284P|RNY4P4|HMGN1P10|RNU7-198P|RNU6-789P|RP11-102M11.1|RP11-102M11.2|RP11-731C17.1|SLC35G2|RP11-731C17.2|RP11-85F14.5|NCK1|RP11-85F14.1|IL20RB|IL20RB-AS1	ENSG00000174579|ENSG00000244740|ENSG00000114054|ENSG00000118007|ENSG00000200571|ENSG00000200843|ENSG00000244101|ENSG00000251708|ENSG00000252914|ENSG00000240695|ENSG00000261758|ENSG00000242968|ENSG00000168917|ENSG00000273486|ENSG00000239213|ENSG00000158092|ENSG00000214283|ENSG00000174564|ENSG00000249407
3	145312501	152115001	33691	0.006	1	45	128	WWTR1	AC107021.1|PLOD2|PLSCR4|PLSCR2|PLSCR1|PLSCR5|ZIC4|ZIC1|AGTR1|CPB1|CPA3|GYG1|HLTF|HPS3|CP|TM4SF18|TM4SF1|TM4SF4|WWTR1|COMMD2|ANKUB1|RNF13|PFN2|AC117395.1|TSC22D2|SERP1|EIF2A|SELT|FAM194A|SIAH2|FAM188B2|RP11-166N6.3|CLRN1|MED12L|GPR171|P2RY14|GPR87|P2RY13|P2RY12|IGSF10|AADACL2|AADAC|SUCNR1|MBNL1|TMEM14E	ENSG00000232013|ENSG00000152952|ENSG00000114698|ENSG00000163746|ENSG00000188313|ENSG00000231213|ENSG00000174963|ENSG00000152977|ENSG00000144891|ENSG00000153002|ENSG00000163751|ENSG00000163754|ENSG00000071794|ENSG00000163755|ENSG00000047457|ENSG00000163762|ENSG00000169908|ENSG00000169903|ENSG00000018408|ENSG00000114744|ENSG00000206199|ENSG00000082996|ENSG00000070087|ENSG00000268175|ENSG00000196428…	GM2AP1|RPL21P39|RP11-88H10.2|RP11-88H10.3|RP11-274H2.5|RP11-274H2.2|AC107021.1|RP11-274H2.3|PLOD2|PLSCR4|RP11-758I14.2|RP11-758I14.3|PLSCR2|PLSCR1|RNU6-428P|PLSCR5|PLSCR5-AS1|RP11-649A16.1|RP11-232M24.1|U3|RNU6-505P|RPL21P71|ZIC4|ZIC4-AS1|ZIC1|NPM1P28|RP11-78O22.1|AC092925.1|RP11-71N10.1|RP11-639B1.1|AC092958.1|RP11-501O2.1|RP11-501O2.3|HNRNPA1P20|RP11-501O2.4|RP11-501O2.5|RPL38P1|AGTR1|CPB1|HMGB…	ENSG00000241695|ENSG00000239797|ENSG00000244358|ENSG00000240095|ENSG00000261051|ENSG00000243415|ENSG00000232013|ENSG00000240032|ENSG00000152952|ENSG00000114698|ENSG00000243596|ENSG00000241358|ENSG00000163746|ENSG00000188313|ENSG00000199812|ENSG00000231213|ENSG00000241457|ENSG00000243620|ENSG00000242671|ENSG00000251800|ENSG00000207156|ENSG00000239412|ENSG00000174963|ENSG00000241202|ENSG00000152977…
3	145644501	145649401	-214.403	0	0	0	1				NA	NA
3	160721001	178997301	45477.4	0.001	2	51	217	MECOM|PIK3CA	PPM1L|B3GALNT1|NMD3|SPTSSB|OTOL1|SI|SLITRK3|BCHE|ZBBX|SERPINI2|WDR49|PDCD10|SERPINI1|GOLIM4|MECOM|ACTRT3|MYNN|LRRC34|LRRIQ4|LRRC31|SAMD7|SEC62|GPR160|PHC3|PRKCI|SKIL|CLDN11|SLC7A14|RPL22L1|EIF5A2|SLC2A2|TNIK|PLD1|PP13439|TMEM212|FNDC3B|AC092964.2|AC092964.1|GHSR|TNFSF10|NCEH1|AC007919.2|ECT2|SPATA16|NLGN1|NAALADL2|TBL1XR1|KCNMB2|ZMAT3|PIK3CA|KCNMB3	ENSG00000163590|ENSG00000169255|ENSG00000169251|ENSG00000196542|ENSG00000182447|ENSG00000090402|ENSG00000121871|ENSG00000114200|ENSG00000169064|ENSG00000114204|ENSG00000174776|ENSG00000114209|ENSG00000163536|ENSG00000173905|ENSG00000085276|ENSG00000184378|ENSG00000085274|ENSG00000171757|ENSG00000188306|ENSG00000114248|ENSG00000187033|ENSG00000008952|ENSG00000173890|ENSG00000173889|ENSG00000163558…	PPM1L|B3GALNT1|NMD3|RP11-479I16.2|EEF1GP4|PSMC1P7|SPTSSB|RP11-3P17.4|RP11-3P17.5|RP11-3P17.3|OTOL1|RP11-774I5.1|TOMM22P6|RP13-526J3.1|RP11-10O22.1|RP11-535I24.2|CT64|snoU13|RP11-418B12.1|AC104637.1|AC092962.1|RP11-208P4.1|MIR1263|MIR720|RP11-71H9.2|RP11-71H9.1|SI|Y_RNA|RP11-747D18.1|SLITRK3|RP11-85M11.2|BCHE|MTND4P17|RP11-12N13.6|MTND3P7|RP11-12N13.4|RP11-12N13.2|RP11-12N13.1|RP11-450H5.1|RP11-45…	ENSG00000163590|ENSG00000169255|ENSG00000169251|ENSG00000271052|ENSG00000240138|ENSG00000243838|ENSG00000196542|ENSG00000240567|ENSG00000269888|ENSG00000234851|ENSG00000182447|ENSG00000240354|ENSG00000241874|ENSG00000243044|ENSG00000241168|ENSG00000244571|ENSG00000241369|ENSG00000238398|ENSG00000240792|ENSG00000265090|ENSG00000266757|ENSG00000214210|ENSG00000221251|ENSG00000221755|ENSG00000241636…
3	162509901	162957901	-11303.5	0	0	0	4				RP11-10O22.1|RP11-535I24.2|CT64|snoU13	ENSG00000241168|ENSG00000244571|ENSG00000241369|ENSG00000238398
3	175434001	175664201	-5605.7	0	0	1	7		NAALADL2	ENSG00000177694	NAALADL2|UBE2V1P2|snoU13|RNU6-1317P|NAALADL2-AS1|RP11-523G9.3|RP11-809F4.3	ENSG00000177694|ENSG00000214192|ENSG00000271842|ENSG00000201452|ENSG00000225552|ENSG00000273193|ENSG00000260217
3	184150101	187238001	22105.8	0.018	2	31	73	ETV5|EIF4A2	EIF2B5|RP11-433C9.2|EPHB3|MAGEF1|VPS8|C3orf70|EHHADH|MAP3K13|TMEM41A|LIPH|SENP2|IGF2BP2|C3orf65|TRA2B|ETV5|DGKG|CRYGS|TBCCD1|DNAJB11|AHSG|FETUB|HRG|KNG1|EIF4A2|RFC4|ADIPOQ|ST6GAL1|RPL39L|RTP1|MASP1|RTP4	ENSG00000145191|ENSG00000224153|ENSG00000182580|ENSG00000177383|ENSG00000156931|ENSG00000187068|ENSG00000113790|ENSG00000073803|ENSG00000163900|ENSG00000163898|ENSG00000163904|ENSG00000073792|ENSG00000163915|ENSG00000136527|ENSG00000244405|ENSG00000058866|ENSG00000213139|ENSG00000113838|ENSG00000090520|ENSG00000145192|ENSG00000090512|ENSG00000113905|ENSG00000113889|ENSG00000156976|ENSG00000163918…	EIF2B5|RP11-433C9.2|EIF2B5-IT1|EIF2B5-AS1|EPHB3|MAGEF1|RP11-329B9.4|RP11-329B9.3|RP11-329B9.5|RP11-329B9.1|VPS8|C3orf70|EHHADH-AS1|EHHADH|EIF2S2P2|MIR5588|MAP3K13|RPL4P4|snoU13|TMEM41A|LIPH|SENP2|RP11-537I16.2|IGF2BP2|C3orf65|MIR548AQ|TRA2B|RP11-443P15.2|RN7SL637P|ETV5|ETV5-AS1|DGKG|RP11-78H24.1|RP11-48F14.1|RP11-48F14.2|CRYGS|TBCCD1|DNAJB11|AHSG|FETUB|RP11-134F2.2|HRG|RP11-795A2.2|RP11-795A2.3|R…	ENSG00000145191|ENSG00000224153|ENSG00000227509|ENSG00000230215|ENSG00000182580|ENSG00000177383|ENSG00000272970|ENSG00000273403|ENSG00000272922|ENSG00000229433|ENSG00000156931|ENSG00000187068|ENSG00000223358|ENSG00000113790|ENSG00000229704|ENSG00000264614|ENSG00000073803|ENSG00000229638|ENSG00000239146|ENSG00000163900|ENSG00000163898|ENSG00000163904|ENSG00000236489|ENSG00000073792|ENSG00000163915…
3	191064501	191071701	-364.502	0	0	1	1		CCDC50	ENSG00000152492	CCDC50	ENSG00000152492
3	192774601	192885601	-1129.17	0.0312185	0	0	2				RP11-143P4.2|VEZF1P1	ENSG00000232130|ENSG00000236229
3	196932801	196939801	-611.068	0	0	1	1		DLG1	ENSG00000075711	DLG1	ENSG00000075711
4	9901	73801	-1012.37	0.0426396	0	1	3		ZNF595	ENSG00000197701	Z95704.4|ZNF595|Z95704.1	ENSG00000248302|ENSG00000197701|ENSG00000207643
4	1743701	10725801	30664.8	0.005	1	97	234	FGFR3	TACC3|FGFR3|LETM1|WHSC1|NELFA|C4orf48|NAT8L|POLN|HAUS3|MXD4|ZFYVE28|RP11-503N18.3|RNF4|FAM193A|TNIP2|SH3BP2|ADD1|MFSD10|NOP14|GRK4|HTT|MSANTD1|RGS12|HGFAC|DOK7|LRPAP1|AL590235.1|LINC00955|ADRA2C|OTOP1|TMEM128|LYAR|ZBTB49|NSG1|STX18|MSX1|CYTL1|STK32B|C4orf6|EVC2|EVC|CRMP1|C4orf50|JAKMIP1|WFS1|PPP2R2C|MAN2B2|MRFAP1|AC093323.1|S100P|MRFAP1L1|BLOC1S4|KIAA0232|TBC1D14|CCDC96|TADA2B|GRPEL1|SORCS2|PSAPL…	ENSG00000013810|ENSG00000068078|ENSG00000168924|ENSG00000109685|ENSG00000185049|ENSG00000243449|ENSG00000185818|ENSG00000130997|ENSG00000214367|ENSG00000123933|ENSG00000159733|ENSG00000249428|ENSG00000063978|ENSG00000125386|ENSG00000168884|ENSG00000087266|ENSG00000087274|ENSG00000109736|ENSG00000087269|ENSG00000125388|ENSG00000197386|ENSG00000188981|ENSG00000159788|ENSG00000109758|ENSG00000175920…	TACC3|AC016773.1|FGFR3|LETM1|RN7SL671P|WHSC1|AL132868.1|SCARNA22|NELFA|MIR943|C4orf48|NAT8L|POLN|RP11-317B7.2|RP11-317B7.3|HAUS3|COX6B1P5|MXD4|MIR4800|ZFYVE28|RP11-478C1.7|RN7SL589P|RP11-478C1.8|RP11-503N18.1|RP11-503N18.3|RNF4|RP11-503N18.4|RP11-503N18.5|WI2-89927D4.1|Y_RNA|FAM193A|TNIP2|SH3BP2|ADD1|MFSD10|NOP14-AS1|NOP14|GRK4|RNU6-204P|HTT-AS|HTT|MSANTD1|RGS12|RP11-357G3.2|RP11-357G3.1|HGFAC|DO…	ENSG00000013810|ENSG00000218422|ENSG00000068078|ENSG00000168924|ENSG00000240455|ENSG00000109685|ENSG00000183504|ENSG00000249784|ENSG00000185049|ENSG00000216105|ENSG00000243449|ENSG00000185818|ENSG00000130997|ENSG00000249006|ENSG00000250623|ENSG00000214367|ENSG00000249047|ENSG00000123933|ENSG00000265080|ENSG00000159733|ENSG00000251148|ENSG00000239247|ENSG00000249077|ENSG00000206113|ENSG00000249428…
4	8958601	9481401	-8096.02	0	0	23	44		FAM90A26|USP17L13|USP17L10|USP17L11|USP17L12|USP17L15|USP17L17|USP17L18|USP17L19|USP17L20|USP17L21|USP17L22|USP17L23|USP17L24|USP17L25|USP17L26|USP17L5|USP17L27|USP17L28|USP17L29|USP17L30|RP11-1396O13.13|DEFB131	ENSG00000229924|ENSG00000232399|ENSG00000231396|ENSG00000233136|ENSG00000227551|ENSG00000223569|ENSG00000249104|ENSG00000250844|ENSG00000248920|ENSG00000250745|ENSG00000249811|ENSG00000248933|ENSG00000250913|ENSG00000232264|ENSG00000230430|ENSG00000229579|ENSG00000227140|ENSG00000235780|ENSG00000231051|ENSG00000231637|ENSG00000228856|ENSG00000219492|ENSG00000186146	UNC93B8|RP11-747H12.3|RP11-747H12.4|RP11-747H12.7|AC073648.1|RP11-747H12.5|RP11-747H12.6|ENPP7P10|FAM86KP|ALG1L14P|AC108519.1|FAM90A26|USP17L13|USP17L10|USP17L11|USP17L12|USP17L14P|USP17L15|USP17L16P|USP17L17|USP17L18|USP17L19|USP17L20|USP17L21|USP17L22|USP17L23|USP17L24|USP17L25|USP17L26|USP17L5|USP17L27|USP17L28|USP17L29|USP17L9P|USP17L30|USP17L6P|RP11-1396O13.13|RP11-1396O13.14|RNA5SP153|RP11-…	ENSG00000249272|ENSG00000250804|ENSG00000249347|ENSG00000271057|ENSG00000238726|ENSG00000251313|ENSG00000250342|ENSG00000249767|ENSG00000163612|ENSG00000250268|ENSG00000264372|ENSG00000229924|ENSG00000232399|ENSG00000231396|ENSG00000233136|ENSG00000227551|ENSG00000249482|ENSG00000223569|ENSG00000250231|ENSG00000249104|ENSG00000250844|ENSG00000248920|ENSG00000250745|ENSG00000249811|ENSG00000248933…
4	21160901	23307001	-11582.3	0.015	0	2	16		KCNIP4|GPR125	ENSG00000185774|ENSG00000152990	KCNIP4|RP11-120A1.1|RP11-556G22.3|RP11-556G22.1|RP11-556G22.2|RP11-17E2.2|RNU6-420P|GPR125|snoU13|RP11-10G12.1|RP11-10G12.2|GBA3|CDC42P6|RP11-412P11.1|RP11-552M14.1|RP11-453O5.1	ENSG00000185774|ENSG00000250243|ENSG00000250092|ENSG00000242768|ENSG00000248343|ENSG00000250039|ENSG00000239001|ENSG00000152990|ENSG00000238383|ENSG00000244538|ENSG00000251516|ENSG00000249948|ENSG00000237350|ENSG00000248837|ENSG00000249645|ENSG00000249547
4	34778701	34829801	-5587.24	0	0	0	1				NA	NA
4	49133401	49660001	-21703.2	0	0	0	27				AC118282.3|AC118282.2|AC118282.1|RP11-1281K21.2|AC118282.4|RP11-1281K21.3|SNX18P23|RP11-1281K21.1|RP11-1281K21.6|RP11-1281K21.7|RP11-241F15.1|ANKRD20A17P|RP11-241F15.3|RP11-241F15.5|RP11-1281K21.9|RP11-1281K21.10|RP11-241F15.6|RP11-241F15.7|RP11-241F15.9|SNX18P24|RP11-241F15.10|AC119751.5|SNX18P25|AC119751.1|AC119751.3|AC119751.2|AC119751.4	ENSG00000222437|ENSG00000221747|ENSG00000221415|ENSG00000249828|ENSG00000266337|ENSG00000249079|ENSG00000250016|ENSG00000237961|ENSG00000268736|ENSG00000248946|ENSG00000248583|ENSG00000251056|ENSG00000250769|ENSG00000248532|ENSG00000269848|ENSG00000268967|ENSG00000268391|ENSG00000232471|ENSG00000251630|ENSG00000251539|ENSG00000250753|ENSG00000265591|ENSG00000249337|ENSG00000221075|ENSG00000221334…
4	52660001	52692901	-330.119	0.0541977	0	0	1				NA	NA
4	52677801	61329601	40437.2	0	4	37	139	FIP1L1|PDGFRA|KIT|KDR	DCUN1D4|LRRC66|SGCB|SPATA18|USP46|ERVMER34-1|RASL11B|SCFD2|FIP1L1|LNX1|CHIC2|AC110792.1|GSX2|PDGFRA|KIT|KDR|SRD5A3|TMEM165|CLOCK|PDCL2|NMU|EXOC1|CEP135|KIAA1211|AASDH|PPAT|AC068620.1|PAICS|SRP72|ARL9|THEGL|HOPX|SPINK2|REST|NOA1|POLR2B|IGFBP7	ENSG00000109184|ENSG00000188993|ENSG00000163069|ENSG00000163071|ENSG00000109189|ENSG00000226887|ENSG00000128045|ENSG00000184178|ENSG00000145216|ENSG00000072201|ENSG00000109220|ENSG00000269506|ENSG00000180613|ENSG00000134853|ENSG00000157404|ENSG00000128052|ENSG00000128039|ENSG00000134851|ENSG00000134852|ENSG00000163440|ENSG00000109255|ENSG00000090989|ENSG00000174799|ENSG00000109265|ENSG00000157426…	DCUN1D4|DUTP7|RP11-365H22.2|RP11-61F5.1|LRRC66|SGCB|RP11-535C7.1|SPATA18|RP11-588F10.1|RNU6-1252P|snoU13|USP46|USP46-AS1|RP11-177B4.2|DANCR|MIR4449|SNORA26|RP11-177B4.1|ERVMER34-1|SNORA26|AC104066.1|Y_RNA|RP11-752D24.3|RASL11B|SCFD2|RP11-752D24.2|RNU6-310P|FIP1L1|LNX1|LNX1-AS1|RP11-18M17.1|LNX1-AS2|RP11-317M11.1|RP11-89B16.1|RP11-89B16.2|RPL21P44|RP11-571I18.4|CHIC2|AC110792.1|RP11-571I18.2|MORF4…	ENSG00000109184|ENSG00000250473|ENSG00000272576|ENSG00000243929|ENSG00000188993|ENSG00000163069|ENSG00000251040|ENSG00000163071|ENSG00000251286|ENSG00000199924|ENSG00000239068|ENSG00000109189|ENSG00000248866|ENSG00000260120|ENSG00000226950|ENSG00000264585|ENSG00000212588|ENSG00000248375|ENSG00000226887|ENSG00000212490|ENSG00000266656|ENSG00000199901|ENSG00000250302|ENSG00000128045|ENSG00000184178…
4	61329701	61333701	-115.135	0	0	0	1				NA	NA
4	63669001	63676101	-136.847	0.0178571	0	0	1				NA	NA
4	64693801	64714201	-496.298	0	0	0	1				NA	NA
4	69261001	75913501	24782.7	0.011	0	64	142		TMPRSS11E|UGT2B17|UGT2B15|UGT2B10|UGT2A3|UGT2B7|UGT2B11|UGT2B28|UGT2B4|UGT2A1|UGT2A2|UGT2A1|SULT1B1|SULT1E1|CSN1S1|CSN2|STATH|HTN3|HTN1|C4orf40|ODAM|FDCSP|CSN3|CABS1|SMR3A|SMR3B|PROL1|MUC7|AMTN|AMBN|ENAM|IGJ|UTP3|RUFY3|GRSF1|MOB1B|DCK|SLC4A4|GC|NPFFR2|ADAMTS3|COX18|ANKRD17|ALB|AFP|AFM|RASSF6|IL8|CXCL6|PF4V1|CXCL1|PF4|PPBP|CXCL5|CXCL3|CXCL2|MTHFD2L|AC093677.1|EPGN|EREG|AREG|AREGB|BTC|PARM1	ENSG00000087128|ENSG00000197888|ENSG00000196620|ENSG00000109181|ENSG00000135220|ENSG00000171234|ENSG00000213759|ENSG00000135226|ENSG00000156096|ENSG00000173610|ENSG00000271271|ENSG00000270386|ENSG00000173597|ENSG00000109193|ENSG00000126545|ENSG00000135222|ENSG00000126549|ENSG00000205649|ENSG00000126550|ENSG00000187533|ENSG00000109205|ENSG00000181617|ENSG00000171209|ENSG00000145309|ENSG00000109208…	TMPRSS11E|UGT2B29P|UGT2B17|RP11-1267H10.2|RP11-1267H10.1|RP11-1267H10.3|UGT2B15|RP11-1267H10.4|CTD-2005D20.1|RP11-468N14.1|UGT2B10|RP11-468N14.3|RP11-468N14.4|RP11-468N14.5|RP11-468N14.6|RP11-468N14.7|RP11-468N14.13|RP11-468N14.8|RP11-468N14.09|UGT2A3|RP11-468N14.10|RP11-468N14.12|RP11-468N14.11|RP11-813N20.1|RP11-813N20.2|RP11-813N20.3|UGT2B7|RP13-644M16.5|RP13-644M16.1|RP13-644M16.3|RP13-644M16…	ENSG00000087128|ENSG00000250566|ENSG00000197888|ENSG00000249472|ENSG00000251101|ENSG00000251074|ENSG00000196620|ENSG00000248635|ENSG00000250376|ENSG00000251236|ENSG00000109181|ENSG00000251424|ENSG00000249235|ENSG00000251529|ENSG00000248547|ENSG00000248613|ENSG00000272626|ENSG00000249985|ENSG00000198277|ENSG00000135220|ENSG00000251498|ENSG00000249735|ENSG00000250277|ENSG00000251685|ENSG00000249890…
4	69370401	69493401	-9626.36	0	0	1	5		UGT2B17	ENSG00000197888	UGT2B29P|UGT2B17|RP11-1267H10.2|RP11-1267H10.1|RP11-1267H10.3	ENSG00000250566|ENSG00000197888|ENSG00000249472|ENSG00000251101|ENSG00000251074
4	70122201	70473501	-5573.85	0.006	0	5	16		UGT2B28|UGT2B4|UGT2A1|UGT2A2|UGT2A1	ENSG00000135226|ENSG00000156096|ENSG00000173610|ENSG00000271271|ENSG00000270386	UGT2B28|RP11-618I10.4|RP11-618I10.2|RP11-618I10.3|RP11-790I12.1|RP11-790I12.6|RP11-790I12.2|RP11-790I12.3|RP11-790I12.4|AC108078.1|UGT2B4|UGT2A3P7|RP11-401E5.2|UGT2A1|UGT2A2|UGT2A1	ENSG00000135226|ENSG00000251691|ENSG00000250612|ENSG00000268209|ENSG00000215110|ENSG00000248824|ENSG00000249956|ENSG00000250828|ENSG00000249686|ENSG00000264696|ENSG00000156096|ENSG00000248886|ENSG00000251177|ENSG00000173610|ENSG00000271271|ENSG00000270386
4	71485801	71488901	-31.8465	0.0533563	0	0	1				NA	NA
4	75145901	75494401	-2729.32	0.098	0	5	9		MTHFD2L|EPGN|EREG|AREG|AREGB	ENSG00000163738|ENSG00000182585|ENSG00000124882|ENSG00000109321|ENSG00000205595	MTHFD2L|EPGN|AC097470.1|EREG|RP11-727M10.1|AREG|AC142293.3|RP11-727M10.2|AREGB	ENSG00000163738|ENSG00000182585|ENSG00000265720|ENSG00000124882|ENSG00000250532|ENSG00000109321|ENSG00000249942|ENSG00000248760|ENSG00000205595
4	75913601	79208401	-14122.9	0.014	0	30	77		PARM1|RCHY1|THAP6|C4orf26|CDKL2|G3BP2|USO1|PPEF2|NAAA|SDAD1|AC110615.1|CXCL9|ART3|CXCL10|CXCL11|NUP54|SCARB2|FAM47E|FAM47E-STBD1|FAM47E-STBD1|CCDC158|SHROOM3|SOWAHB|SEPT11|CCNI|CCNG2|CXCL13|CNOT6L|MRPL1|FRAS1	ENSG00000169116|ENSG00000163743|ENSG00000174796|ENSG00000174792|ENSG00000138769|ENSG00000138757|ENSG00000138768|ENSG00000156194|ENSG00000138744|ENSG00000198301|ENSG00000268788|ENSG00000138755|ENSG00000156219|ENSG00000169245|ENSG00000169248|ENSG00000138750|ENSG00000138760|ENSG00000189157|ENSG00000272414|ENSG00000118804|ENSG00000163749|ENSG00000138771|ENSG00000186212|ENSG00000138758|ENSG00000118816…	PARM1|RP11-44F21.2|RP11-44F21.5|RP11-44F21.4|RP11-598G2.1|RP11-542G1.1|RP11-542G1.2|RP11-542G1.3|RP11-567N4.2|RP11-567N4.3|RCHY1|THAP6|C4orf26|CDKL2|G3BP2|Y_RNA|USO1|RNU2-16P|RP11-556N4.1|PPEF2|NAAA|SDAD1|AC110615.1|RP11-630D6.5|CXCL9|ART3|CXCL10|CXCL11|RP11-630D6.1|AC112719.1|NUP54|SCARB2|FAM47E|FAM47E-STBD1|FAM47E-STBD1|CCDC158|SNX5P1|RNU6-1000P|RP11-356M17.1|SNORD50|SHROOM3|AC112249.1|RP11-688…	ENSG00000169116|ENSG00000248165|ENSG00000260265|ENSG00000250315|ENSG00000250560|ENSG00000251185|ENSG00000251454|ENSG00000251383|ENSG00000248646|ENSG00000250735|ENSG00000163743|ENSG00000174796|ENSG00000174792|ENSG00000138769|ENSG00000138757|ENSG00000201644|ENSG00000138768|ENSG00000222644|ENSG00000229717|ENSG00000156194|ENSG00000138744|ENSG00000198301|ENSG00000268788|ENSG00000245928|ENSG00000138755…
4	91929701	91944301	-790.913	0	0	1	1		CCSER1	ENSG00000184305	CCSER1	ENSG00000184305
4	92279601	92286701	-311.788	0	0	1	1		CCSER1	ENSG00000184305	CCSER1	ENSG00000184305
4	93855301	93861901	-285.914	0	0	1	1		GRID2	ENSG00000152208	GRID2	ENSG00000152208
4	115156901	115201201	-1393.24	0	0	0	1				NA	NA
4	115506901	115521901	-265.224	0.00708383	0	1	1		UGT8	ENSG00000174607	UGT8	ENSG00000174607
4	118067601	128295801	-21129.9	0.072	1	34	112	IL2	NDST3|PRSS12|METTL14|SEC24D|SYNPO2|MYOZ2|RP11-455G16.1|USP53|C4orf3|FABP2|PDE5A|MAD2L1|PRDM5|NDNF|TNIP3|QRFPR|ANXA5|TMEM155|AC079341.1|EXOSC9|CCNA2|BBS7|TRPC3|KIAA1109|ADAD1|IL2|IL21|BBS12|FGF2|NUDT6|SPATA5|SPRY1|ANKRD50|FAT4	ENSG00000164100|ENSG00000164099|ENSG00000145388|ENSG00000150961|ENSG00000172403|ENSG00000172399|ENSG00000178636|ENSG00000145390|ENSG00000164096|ENSG00000145384|ENSG00000138735|ENSG00000164109|ENSG00000138738|ENSG00000173376|ENSG00000050730|ENSG00000186867|ENSG00000164111|ENSG00000164112|ENSG00000226757|ENSG00000123737|ENSG00000145386|ENSG00000138686|ENSG00000138741|ENSG00000138688|ENSG00000164113…	AC107399.1|AC107399.2|AC113617.1|RPSAP35|AC092661.1|NT5C3AP1|AC108056.1|NDST3|FKBP4P1|SNHG8|PRSS12|NDUFS5P5|CEP170P1|RP11-384K6.6|RNU6-1054P|RP11-384K6.2|CICP16|RP11-384K6.4|METTL14|SEC24D|SYNPO2|RP11-358D17.1|RP11-21I10.2|MYOZ2|RP11-455G16.1|USP53|C4orf3|FABP2|KLHL2P1|RNU4-33P|RP11-548H18.2|RP11-33B1.4|RNU6-1217P|RP11-33B1.2|RP11-33B1.1|RP11-33B1.3|PDE5A|SNORA11|RP11-236P13.1|RP11-96A1.4|RP11-70…	ENSG00000223605|ENSG00000224932|ENSG00000228358|ENSG00000237684|ENSG00000236922|ENSG00000213492|ENSG00000229565|ENSG00000164100|ENSG00000251463|ENSG00000269893|ENSG00000164099|ENSG00000230671|ENSG00000154608|ENSG00000260404|ENSG00000223225|ENSG00000225892|ENSG00000248213|ENSG00000251155|ENSG00000145388|ENSG00000150961|ENSG00000172403|ENSG00000249002|ENSG00000249356|ENSG00000172399|ENSG00000178636…
4	132641101	132690001	-1003.41	0.00205339	0	0	3				RN7SL205P|SNORA70|RP11-614F17.1	ENSG00000241392|ENSG00000252014|ENSG00000249416
4	162445901	162452701	-82.7237	0.0843707	0	1	1		FSTL5	ENSG00000168843	FSTL5	ENSG00000168843
4	165202501	165206501	-48.5595	0.0546022	0	1	1		2016-03-01	ENSG00000145416	2016-03-01	ENSG00000145416
4	165988801	166005201	-360.711	0.00233645	0	1	2		TMEM192	ENSG00000170088	RP11-219C20.3|TMEM192	ENSG00000273097|ENSG00000170088
4	168108701	168115901	-257.361	0	0	1	1		SPOCK3	ENSG00000196104	SPOCK3	ENSG00000196104
4	178031901	179055301	-5631.83	0.055	0	4	13		RP11-487E13.1|NEIL3|AGA|LINC01098	ENSG00000249008|ENSG00000109674|ENSG00000038002|ENSG00000231171	RN7SKP136|RP11-487E13.1|NEIL3|RP11-376O6.2|AGA|RP11-130F10.1|RNA5SP172|AC078881.1|RP11-140M13.1|LINC01098|LINC01099|snoU13|RNU1-45P	ENSG00000222859|ENSG00000249008|ENSG00000109674|ENSG00000249084|ENSG00000038002|ENSG00000250131|ENSG00000201931|ENSG00000221499|ENSG00000251416|ENSG00000231171|ENSG00000251504|ENSG00000252388|ENSG00000253000
4	184655501	184659501	-137.723	0	0	0	1				NA	NA
4	190057001	190997901	5844.03	0.028	0	4	25		FRG1|FRG2|DUX4L7|DUX4L6	ENSG00000109536|ENSG00000205097|ENSG00000258755|ENSG00000258697	RP11-706F1.1|RP11-706F1.2|HSP90AA4P|RP11-462G22.1|RP11-462G22.2|RNU1-51P|AF146191.4|AF250324.1|RP11-463J17.1|FRG1|MLLT10P2|AF146191.8|TUBB7P|RNA5SP174|RNA5SP175|DUX4L9|FRG2|RARRES2P4|AGGF1P1|CLUHP4|U85056.4|U85056.3|DUX4L8|DUX4L7|DUX4L6	ENSG00000251310|ENSG00000249877|ENSG00000205100|ENSG00000250739|ENSG00000272566|ENSG00000202215|ENSG00000245685|ENSG00000266024|ENSG00000250666|ENSG00000109536|ENSG00000249462|ENSG00000271307|ENSG00000251297|ENSG00000199572|ENSG00000201145|ENSG00000224807|ENSG00000205097|ENSG00000250053|ENSG00000214273|ENSG00000249003|ENSG00000221407|ENSG00000258475|ENSG00000250537|ENSG00000258755|ENSG00000258697
5	738201	842601	-663.095	0.0844221	0	2	4		ZDHHC11|ZDHHC11B	ENSG00000188818|ENSG00000206077	ZDHHC11|ZDHHC11B|CTD-2589H19.4|SPCS2P3	ENSG00000188818|ENSG00000206077|ENSG00000249908|ENSG00000247872
5	12795301	24076601	29574	0.001	0	15	141		DNAH5|TRIO|FAM105A|FAM105B|ANKH|FBXL7|MARCH11|ZNF622|FAM134B|MYO10|BASP1|CDH18|CDH12|PRDM9|C5orf17	ENSG00000039139|ENSG00000038382|ENSG00000145569|ENSG00000154124|ENSG00000154122|ENSG00000183580|ENSG00000183654|ENSG00000173545|ENSG00000154153|ENSG00000145555|ENSG00000176788|ENSG00000145526|ENSG00000154162|ENSG00000164256|ENSG00000248874	CT49|RP11-419C19.1|RP11-419C19.2|AC016553.1|CTC-305H11.1|RPS23P5|CTD-2042D5.1|CTC-232H10.1|DNAH5|CTB-51A17.1|TRIO|FAM105A|CTD-2165H16.3|CCT6P2|EEF1A1P13|CTD-2165H16.4|FAM105B|ANKH|RBBP4P1|MIR4637|CTB-40H15.4|UQCRBP3|HNRNPKP5|AC016575.1|SEPHS2P1|U8|RP1-251I12.1|RP1-137K24.1|MARK2P5|CTD-2313D3.1|FBXL7|CTD-2350J17.1|MIR887|RNA5SP178|MARCH11|RP11-19O2.1|RP11-19O2.2|NACAP6|RP1-167G20.1|RP1-167G20.2|ZN…	ENSG00000248131|ENSG00000249053|ENSG00000248457|ENSG00000222717|ENSG00000248145|ENSG00000242608|ENSG00000248462|ENSG00000243744|ENSG00000039139|ENSG00000251423|ENSG00000038382|ENSG00000145569|ENSG00000248791|ENSG00000250526|ENSG00000250182|ENSG00000261360|ENSG00000154124|ENSG00000154122|ENSG00000249485|ENSG00000264792|ENSG00000272057|ENSG00000249928|ENSG00000250662|ENSG00000212036|ENSG00000250247…
5	31653501	32129301	-2660.9	0.092	0	2	20		PDZD2|GOLPH3	ENSG00000133401|ENSG00000113384	PDZD2|RP11-5N11.2|RP11-5N11.1|RP11-5N11.3|RP11-5N11.4|RP11-5N11.5|RP11-5N11.6|RP11-5N11.7|RNU6-358P|CTD-2290C23.1|snoU13|RNU6-760P|CTD-2290C23.2|RPL5P14|AC025458.1|TPT1P5|CTD-2206G10.2|MIR4279|CTD-2152M20.2|GOLPH3	ENSG00000133401|ENSG00000248624|ENSG00000248878|ENSG00000249114|ENSG00000248813|ENSG00000248378|ENSG00000250164|ENSG00000249688|ENSG00000252373|ENSG00000224282|ENSG00000238864|ENSG00000251887|ENSG00000241739|ENSG00000243914|ENSG00000265561|ENSG00000214108|ENSG00000249774|ENSG00000266243|ENSG00000250764|ENSG00000113384
5	32145501	32593301	2426.89	0.055	0	4	11		GOLPH3|MTMR12|ZFR|SUB1	ENSG00000113384|ENSG00000150712|ENSG00000056097|ENSG00000113387	GOLPH3|CTD-2186M15.3|CTD-2186M15.1|MTMR12|RNU6-1079P|RNU6-378P|ZFR|AC008949.1|MIR579|CTD-2290P7.1|SUB1	ENSG00000113384|ENSG00000272086|ENSG00000230829|ENSG00000150712|ENSG00000199731|ENSG00000207052|ENSG00000056097|ENSG00000222961|ENSG00000207956|ENSG00000249142|ENSG00000113387
5	32915101	37315001	20138.9	0.001	1	28	71	IL7R	TARS|ADAMTS12|RXFP3|SLC45A2|AMACR|RP11-1084J3.4|C1QTNF3|RAI14|TTC23L|RAD1|BRIX1|DNAJC21|AGXT2|PRLR|AC010368.2|SPEF2|IL7R|CAPSL|UGT3A1|UGT3A2|LMBRD2|SKP2|NADK2|RANBP3L|SLC1A3|NIPBL|C5orf42|NUP155	ENSG00000113407|ENSG00000151388|ENSG00000182631|ENSG00000164175|ENSG00000242110|ENSG00000273294|ENSG00000082196|ENSG00000039560|ENSG00000205838|ENSG00000113456|ENSG00000113460|ENSG00000168724|ENSG00000113492|ENSG00000113494|ENSG00000269027|ENSG00000152582|ENSG00000168685|ENSG00000152611|ENSG00000145626|ENSG00000168671|ENSG00000164187|ENSG00000145604|ENSG00000152620|ENSG00000164188|ENSG00000079215…	CTD-2066L21.3|CTD-2218G20.2|CTD-2066L21.1|CTD-2066L21.2|CTD-2017D15.1|RP11-36C20.1|RP11-113I22.1|CTD-2203K17.1|TARS|CTD-2233C11.3|CTD-2233C11.2|ADAMTS12|RNU6-923P|RXFP3|SLC45A2|RP11-1084J3.1|AMACR|RP11-1084J3.4|RP11-1084J3.3|C1QTNF3|RP11-1250I15.3|RP11-1023L17.1|RP11-1023L17.2|RP11-1325J9.1|CTD-2024P10.2|RAI14|CTD-2024P10.1|CTD-2517O10.6|TTC23L|CTD-2517O10.5|RPL21P54|RAD1|BRIX1|DNAJC21|AGXT2|AC01…	ENSG00000250697|ENSG00000248279|ENSG00000249102|ENSG00000251281|ENSG00000250672|ENSG00000240376|ENSG00000251443|ENSG00000249572|ENSG00000113407|ENSG00000249360|ENSG00000250583|ENSG00000151388|ENSG00000201623|ENSG00000182631|ENSG00000164175|ENSG00000250914|ENSG00000242110|ENSG00000273294|ENSG00000250767|ENSG00000082196|ENSG00000271771|ENSG00000215158|ENSG00000215156|ENSG00000249380|ENSG00000271874…
5	43229501	46405601	46521.1	0	0	10	33		NIM1K|HMGCS1|CCL28|C5orf28|C5orf34|PAIP1|NNT|FGF10|MRPS30|HCN1	ENSG00000177453|ENSG00000112972|ENSG00000151882|ENSG00000151881|ENSG00000172244|ENSG00000172239|ENSG00000112992|ENSG00000070193|ENSG00000112996|ENSG00000164588	NIM1K|RP11-447H19.1|CTD-2636A23.2|HMGCS1|RP11-159F24.2|CCL28|C5orf28|RP11-159F24.3|C5orf34|EEF1A1P19|RP11-159F24.6|RP11-159F24.5|PAIP1|NNT-AS1|CTD-2210P15.2|NNT|RPL29P12|RP11-8L21.1|RNU6-381P|FGF10|FGF10-AS1|RP11-473L15.3|RP11-503D12.1|RN7SL383P|RP11-53O19.1|RP11-53O19.2|MRPS30|RP11-53O19.3|RP11-357F12.1|HCN1|RP11-484L7.1|RP11-484L7.2|CTD-2013M15.1	ENSG00000177453|ENSG00000247763|ENSG00000261604|ENSG00000112972|ENSG00000188850|ENSG00000151882|ENSG00000151881|ENSG00000249492|ENSG00000172244|ENSG00000249855|ENSG00000248554|ENSG00000248240|ENSG00000172239|ENSG00000248092|ENSG00000249286|ENSG00000112992|ENSG00000224993|ENSG00000249276|ENSG00000212561|ENSG00000070193|ENSG00000248464|ENSG00000249203|ENSG00000250418|ENSG00000263556|ENSG00000251141…
5	45004901	45014401	-81.3693	0.0938272	0	0	1				NA	NA
5	49405601	49442801	144.39	0.0247678	0	0	1				NA	NA
5	49406501	51529601	-14631	0.004	0	4	24		EMB|PARP8|ISL1|CTD-2203A3.1	ENSG00000170571|ENSG00000151883|ENSG00000016082|ENSG00000248789	EMB|RP11-269M20.2|RP11-269M20.1|RP11-269M20.3|PARP8|RP11-317O24.1|RP11-317O24.3|RP11-317O24.2|CTD-2089N3.1|CTD-2089N3.2|CTD-2089N3.3|RNU6-480P|AC091866.1|RNU6-1296P|CTD-2312P21.1|snoU13|CTD-2314G24.2|ISL1|HMGB1P47|CTD-2335O3.2|CTD-2335O3.3|RNA5SP182|KATNBL1P4|CTD-2203A3.1	ENSG00000170571|ENSG00000271455|ENSG00000213956|ENSG00000271752|ENSG00000151883|ENSG00000249405|ENSG00000270830|ENSG00000251601|ENSG00000250360|ENSG00000251573|ENSG00000248918|ENSG00000207060|ENSG00000222945|ENSG00000206606|ENSG00000240627|ENSG00000238702|ENSG00000259663|ENSG00000016082|ENSG00000249338|ENSG00000248891|ENSG00000251125|ENSG00000251873|ENSG00000249270|ENSG00000248789
5	51836001	55430101	-20218.9	0.001	1	26	72	IL6ST	ITGA1|PELO|ITGA2|MOCS2|FST|NDUFS4|ARL15|HSPB3|SNX18|RP11-45H22.3|ESM1|GZMK|GZMA|CDC20B|GPX8|MCIDAS|CCNO|DHX29|SKIV2L2|PPAP2A|SLC38A9|DDX4|IL31RA|AC008914.1|IL6ST|ANKRD55	ENSG00000213949|ENSG00000152684|ENSG00000164171|ENSG00000164172|ENSG00000134363|ENSG00000164258|ENSG00000185305|ENSG00000169271|ENSG00000178996|ENSG00000249016|ENSG00000164283|ENSG00000113088|ENSG00000145649|ENSG00000164287|ENSG00000164294|ENSG00000234602|ENSG00000152669|ENSG00000067248|ENSG00000039123|ENSG00000067113|ENSG00000177058|ENSG00000152670|ENSG00000164509|ENSG00000268280|ENSG00000134352…	CTD-2141G3.1|CTD-2288O8.1|ITGA1|PELO|CTD-2207L17.2|CTD-2207L17.1|CTD-2175A23.1|ITGA2|CTD-2366F13.2|MOCS2|CTD-2366F13.1|RP11-94D20.1|RP11-289K10.1|FST|NDUFS4|AC024569.1|CTD-2081C10.1|AC025175.1|ASS1P9|CTD-2081C10.7|ARL15|RNU6-272P|MIR581|RN7SL801P|MIR4459|LINC01033|RPL37P25|HSPB3|SNX18|AC112198.1|AC112198.2|RP11-45H22.1|RP11-45H22.2|RP11-45H22.3|ESM1|CTD-2313F11.1|GZMK|Y_RNA|CTD-2313F11.2|CTD-2313…	ENSG00000250827|ENSG00000248898|ENSG00000213949|ENSG00000152684|ENSG00000251237|ENSG00000241809|ENSG00000249899|ENSG00000164171|ENSG00000272123|ENSG00000164172|ENSG00000247796|ENSG00000213940|ENSG00000240052|ENSG00000134363|ENSG00000164258|ENSG00000238508|ENSG00000250447|ENSG00000263710|ENSG00000217791|ENSG00000272416|ENSG00000185305|ENSG00000222960|ENSG00000207627|ENSG00000241230|ENSG00000265421…
5	65027601	65031001	-41.2455	0.0453858	0	1	2		NLN	ENSG00000123213	NLN|CTD-2353N24.1	ENSG00000123213|ENSG00000251648
5	82063001	82066801	-154.715	0	0	0	1				NA	NA
5	92980501	101278301	-21499	0.064	0	28	122		FAM172A|POU5F2|KIAA0825|ANKRD32|MCTP1|FAM81B|TTC37|ARSK|GPR150|RFESD|SPATA9|RHOBTB3|GLRX|C5orf27|ELL2|PCSK1|CAST|ERAP1|CTD-2260A17.2|ERAP2|LNPEP|CTD-2215E18.1|LIX1|RIOK2|RGMB|CHD1|FAM174A|ST8SIA4	ENSG00000113391|ENSG00000248483|ENSG00000185261|ENSG00000133302|ENSG00000175471|ENSG00000153347|ENSG00000198677|ENSG00000164291|ENSG00000178015|ENSG00000175449|ENSG00000145757|ENSG00000164292|ENSG00000173221|ENSG00000236882|ENSG00000118985|ENSG00000175426|ENSG00000153113|ENSG00000164307|ENSG00000247121|ENSG00000164308|ENSG00000113441|ENSG00000251606|ENSG00000145721|ENSG00000058729|ENSG00000174136…	FAM172A|NPM1P27|POU5F2|RP11-185E12.2|RP11-549J18.1|KIAA0825|MTND5P12|MTND6P3|RP11-461G12.2|AC093311.1|CTC-303L1.1|CTC-303L1.2|ANKRD32|MCTP1|CTC-484P3.3|RPL7P18|CTC-558O19.1|FAM81B|CTD-2538A21.1|TTC37|RNU6-308P|ARSK|GPR150|RFESD|SPATA9|CTD-2154I11.2|RHOBTB3|GLRX|HSPD1P11|AC008592.3|AC008592.4|AC008592.8|C5orf27|AC008592.5|ELL2|CTD-2337A12.1|AC008592.7|FABP5P5|RP11-254I22.1|MIR583|RNU6-524P|RP11-25…	ENSG00000113391|ENSG00000249353|ENSG00000248483|ENSG00000272406|ENSG00000251023|ENSG00000185261|ENSG00000251544|ENSG00000254132|ENSG00000251340|ENSG00000211498|ENSG00000232578|ENSG00000270133|ENSG00000133302|ENSG00000175471|ENSG00000249175|ENSG00000243806|ENSG00000249545|ENSG00000153347|ENSG00000225165|ENSG00000198677|ENSG00000212259|ENSG00000164291|ENSG00000178015|ENSG00000175449|ENSG00000145757…
5	135114401	135120901	-341.376	0	0	0	1				NA	NA
5	140221101	140239801	-1197.26	0	0	10	10		PCDHA1|PCDHA2|PCDHA3|PCDHA4|PCDHA5|PCDHA6|PCDHA7|PCDHA8|PCDHA9|PCDHA10	ENSG00000204970|ENSG00000204969|ENSG00000255408|ENSG00000204967|ENSG00000204965|ENSG00000081842|ENSG00000204963|ENSG00000204962|ENSG00000204961|ENSG00000250120	PCDHA1|PCDHA2|PCDHA3|PCDHA4|PCDHA5|PCDHA6|PCDHA7|PCDHA8|PCDHA9|PCDHA10	ENSG00000204970|ENSG00000204969|ENSG00000255408|ENSG00000204967|ENSG00000204965|ENSG00000081842|ENSG00000204963|ENSG00000204962|ENSG00000204961|ENSG00000250120
5	148424701	152178501	12332.9	0.077	2	45	95	PDGFRB|CD74	SH3TC2|ABLIM3|AFAP1L1|GRPEL2|PCYOX1L|IL17B|CSNK1A1|ARHGEF37|PPARGC1B|PDE6A|SLC26A2|TIGD6|HMGXB3|CSF1R|PDGFRB|CDX1|SLC6A7|CAMK2A|ARSI|TCOF1|CD74|RPS14|NDST1|SYNPO|MYOZ3|RBM22|DCTN4|SMIM3|AC010441.1|IRGM|ZNF300|GPX3|TNIP1|ANXA6|CCDC69|GM2A|SLC36A3|SLC36A2|SLC36A1|FAT2|SPARC|ATOX1|G3BP1|GLRA1|NMUR2	ENSG00000169247|ENSG00000173210|ENSG00000157510|ENSG00000164284|ENSG00000145882|ENSG00000127743|ENSG00000113712|ENSG00000183111|ENSG00000155846|ENSG00000132915|ENSG00000155850|ENSG00000164296|ENSG00000113716|ENSG00000182578|ENSG00000113721|ENSG00000113722|ENSG00000011083|ENSG00000070808|ENSG00000183876|ENSG00000070814|ENSG00000019582|ENSG00000164587|ENSG00000070614|ENSG00000171992|ENSG00000164591…	SH3TC2|RNU6-732P|MIR584|CTC-529P8.1|RN7SKP145|ABLIM3|RP11-331K21.1|AC012613.2|AFAP1L1|GRPEL2|GRPEL2-AS1|PCYOX1L|IL17B|RP11-394O4.3|MIR143HG|AC131025.8|MIR143|MIR145|CSNK1A1|CTB-89H12.4|RPL29P14|ARHGEF37|AC021078.1|RNU6-588P|U3|RN7SL868P|PPARGC1B|MIR378A|PDE6A|AC008427.2|Y_RNA|SLC26A2|TIGD6|HMGXB3|AC011406.2|RPS20P4|snoU13|CSF1R|RPL7P1|Y_RNA|PDGFRB|CDX1|SLC6A7|CAMK2A|ARSI|TCOF1|CD74|RPS14|CTC-367J…	ENSG00000169247|ENSG00000251842|ENSG00000207714|ENSG00000250072|ENSG00000200161|ENSG00000173210|ENSG00000248647|ENSG00000253406|ENSG00000157510|ENSG00000164284|ENSG00000253618|ENSG00000145882|ENSG00000127743|ENSG00000253865|ENSG00000249669|ENSG00000253864|ENSG00000208035|ENSG00000269936|ENSG00000113712|ENSG00000230551|ENSG00000241112|ENSG00000183111|ENSG00000221135|ENSG00000222213|ENSG00000221043…
5	150198201	150225001	-782.288	0.00218103	0	0	1				NA	NA
5	180371901	180903701	-6936.14	0.066	0	11	36		BTNL8|BTNL3|BTNL9|OR2V1|OR2V2|TRIM7|TRIM41|GNB2L1|TRIM52|AC008443.1|OR4F3	ENSG00000113303|ENSG00000168903|ENSG00000165810|ENSG00000185372|ENSG00000182613|ENSG00000146054|ENSG00000146063|ENSG00000204628|ENSG00000183718|ENSG00000268397|ENSG00000230178	BTNL8|RPS29P12|CTD-2593A12.3|CTD-2593A12.2|CTD-2593A12.4|BTNL3|RNU6-1036P|BTNL9|CTB-14A14.1|FOXO1B|CTB-14A14.2|OR2V1|OR2V2|CTC-338M12.2|CTC-338M12.5|TRIM7|CTC-338M12.6|CTC-338M12.1|TRIM41|MIR4638|CTC-338M12.7|GNB2L1|SNORD96A|SNORD95|CTC-338M12.4|TRIM52|AC008443.1|TRIM52-AS1|CTC-338M12.9|RNU6-705P|AC138035.2|AC138035.1|OR4F3|WBP1LP4|AC138031.2|AC138031.1	ENSG00000113303|ENSG00000243664|ENSG00000249287|ENSG00000248761|ENSG00000231228|ENSG00000168903|ENSG00000206686|ENSG00000165810|ENSG00000241870|ENSG00000214295|ENSG00000248560|ENSG00000185372|ENSG00000182613|ENSG00000248473|ENSG00000250222|ENSG00000146054|ENSG00000250900|ENSG00000248514|ENSG00000146063|ENSG00000264732|ENSG00000247049|ENSG00000204628|ENSG00000272296|ENSG00000264549|ENSG00000233937…
6	16058701	17463101	10420.1	0.02	0	6	18		MYLIP|GMPR|ATXN1|STMND1|RBM24|CAP2	ENSG00000007944|ENSG00000137198|ENSG00000124788|ENSG00000230873|ENSG00000112183|ENSG00000112186	RP1-13D10.5|MYLIP|MIR4639|U3|RP1-13D10.2|RP1-13D10.3|MRPL42P2|RNU6-1114P|Y_RNA|GMPR|ATXN1|AL034375.1|RP1-151F17.1|RP1-151F17.2|STMND1|RBM24|RP1-273P12.1|CAP2	ENSG00000217585|ENSG00000007944|ENSG00000263712|ENSG00000251793|ENSG00000218073|ENSG00000217078|ENSG00000216364|ENSG00000251831|ENSG00000207193|ENSG00000137198|ENSG00000124788|ENSG00000265642|ENSG00000229931|ENSG00000272341|ENSG00000230873|ENSG00000112183|ENSG00000219314|ENSG00000112186
6	36320201	40459501	17969.5	0.08	2	34	80	SRSF3|PIM1	ETV7|PXT1|KCTD20|STK38|SRSF3|CDKN1A|RAB44|CPNE5|PPIL1|C6orf89|PI16|MTCH1|FGD2|COX6A1P2|PIM1|TMEM217|TBC1D22B|RNF8|CMTR1|CCDC167|MDGA1|ZFAND3|BTBD9|GLO1|DNAH8|GLP1R|SAYSD1|KCNK5|KCNK17|KCNK16|KIF6|DAAM2|MOCS1|LRFN2	ENSG00000010030|ENSG00000179165|ENSG00000112078|ENSG00000112079|ENSG00000112081|ENSG00000124762|ENSG00000255587|ENSG00000124772|ENSG00000137168|ENSG00000198663|ENSG00000164530|ENSG00000137409|ENSG00000146192|ENSG00000226976|ENSG00000137193|ENSG00000172738|ENSG00000065491|ENSG00000112130|ENSG00000137200|ENSG00000198937|ENSG00000112139|ENSG00000156639|ENSG00000183826|ENSG00000124767|ENSG00000124721…	ETV7|RP1-50J22.4|PXT1|KCTD20|RN7SL502P|STK38|Z85986.1|RN7SL748P|SRSF3|MIR3925|RNU1-88P|Y_RNA|LAP3P2|CDKN1A|RAB44|RP3-431A14.4|CPNE5|PPIL1|C6orf89|RP1-90K10.4|PI16|MTCH1|FGD2|COX6A1P2|RPL12P2|PIM1|SNORD112|TMEM217|snoU13|TBC1D22B|RNF8|RN7SL273P|CMTR1|CCDC167|RP1-153P14.8|RP1-153P14.3|RP1-153P14.5|MIR4462|MDGA1|RP3-441A12.1|ZFAND3|RN7SL285P|RNU1-87P|RP11-420A21.1|BTBD9|SNORD45|AL031905.1|BTBD9-AS1|…	ENSG00000010030|ENSG00000224666|ENSG00000179165|ENSG00000112078|ENSG00000240733|ENSG00000112079|ENSG00000264878|ENSG00000239964|ENSG00000112081|ENSG00000263894|ENSG00000238554|ENSG00000251864|ENSG00000213500|ENSG00000124762|ENSG00000255587|ENSG00000220349|ENSG00000124772|ENSG00000137168|ENSG00000198663|ENSG00000232598|ENSG00000164530|ENSG00000137409|ENSG00000146192|ENSG00000226976|ENSG00000216412…
6	66014501	66275001	2332.59	0.09	0	1	3		EYS	ENSG00000188107	EYS|RP11-74E24.2|AL109612.1	ENSG00000188107|ENSG00000214558|ENSG00000265187
6	77097101	77102801	-79.3433	0.0883392	0	0	1				NA	NA
6	78964001	79038001	-3287.26	0	0	0	1				NA	NA
6	101414701	103735301	13829.5	0.044	0	1	5		GRIK2	ENSG00000164418	GRIK2|RP11-93K7.1|AP002530.2|RP11-793L10.1|RP1-76C18.1	ENSG00000164418|ENSG00000218475|ENSG00000218536|ENSG00000219757|ENSG00000217120
6	126182601	126188001	-167.05	0	0	1	1		NCOA7	ENSG00000111912	NCOA7	ENSG00000111912
6	132707001	132712501	-136.648	0	0	1	1		MOXD1	ENSG00000079931	MOXD1	ENSG00000079931
6	157699101	157706201	-284.028	0	0	0	1				NA	NA
6	164542901	164547301	-166.21	0	0	0	1				NA	NA
6	165153101	169500701	-20441	0.007	2	25	71	FGFR1OP|MLLT4	C6orf118|PDE10A|SDIM1|T|PRR18|SFT2D1|MPC1|RPS6KA2|Z98049.1|RP11-514O12.4|RNASET2|FGFR1OP|CCR6|TCP10L2|GPR31|UNC93A|TTLL2|TCP10|C6orf123|AL009178.1|MLLT4|KIF25|FRMD1|DACT2|SMOC2	ENSG00000112539|ENSG00000112541|ENSG00000256391|ENSG00000164458|ENSG00000176381|ENSG00000198818|ENSG00000060762|ENSG00000071242|ENSG00000269048|ENSG00000249141|ENSG00000026297|ENSG00000213066|ENSG00000112486|ENSG00000166984|ENSG00000120436|ENSG00000112494|ENSG00000120440|ENSG00000203690|ENSG00000146521|ENSG00000269155|ENSG00000130396|ENSG00000125337|ENSG00000153303|ENSG00000164488|ENSG00000112562	RP11-300M24.1|RP11-534P19.1|C6orf118|PDE10A|RNA5SP226|RNU6-730P|RP11-252P19.1|RP11-252P19.2|SDIM1|LINC00473|AL590482.1|GAPDHP72|SNORD45|T|RNU6-153P|RP4-655C5.4|GNG5P1|PRR18|SFT2D1|HNRNPA1P49|MPC1|RP1-168L15.5|RPS6KA2|RPS6KA2-IT1|MIR1913|Z98049.1|FAM103A2P|RP3-497J21.1|RP11-514O12.4|RPS6KA2-AS1|RNASET2|AL133458.1|RP1-167A14.2|MIR3939|FGFR1OP|RP11-517H2.6|CCR6|TCP10L2|GPR31|RP11-568A7.1|RP11-568A7.…	ENSG00000227455|ENSG00000217878|ENSG00000112539|ENSG00000112541|ENSG00000199523|ENSG00000206681|ENSG00000236627|ENSG00000223942|ENSG00000256391|ENSG00000223414|ENSG00000252196|ENSG00000216624|ENSG00000231297|ENSG00000164458|ENSG00000201292|ENSG00000233365|ENSG00000213536|ENSG00000176381|ENSG00000198818|ENSG00000233231|ENSG00000060762|ENSG00000261420|ENSG00000071242|ENSG00000232082|ENSG00000222958…
7	1074101	1076201	7.51836	0	0	1	2		C7orf50	ENSG00000146540	C7orf50|AC073957.15	ENSG00000146540|ENSG00000225146
7	3488201	9166901	-16591	0.001	2	45	126	PMS2|RAC1	SDK1|FOXK1|AP5Z1|RADIL|PAPOLB|MMD2|RBAK-RBAKDN|RBAK|WIPI2|SLC29A4|TNRC18|FBXL18|ACTB|FSCN1|RNF216|OCM|CCZ1|RSPH10B|PMS2|AIMP2|EIF2AK1|ANKRD61|USP42|CYTH3|FAM220A|RAC1|DAGLB|KDELR2|FLJ20306|GRID2IP|ZDHHC4|C7orf26|ZNF853|AC073343.1|ZNF12|RSPH10B2|CCZ1B|C1GALT1|COL28A1|MIOS|RPA3|RPA3-AS1|GLCCI1|ICA1|NXPH1	ENSG00000146555|ENSG00000164916|ENSG00000242802|ENSG00000157927|ENSG00000218823|ENSG00000136297|ENSG00000272968|ENSG00000146587|ENSG00000157954|ENSG00000164638|ENSG00000182095|ENSG00000155034|ENSG00000075624|ENSG00000075618|ENSG00000011275|ENSG00000122543|ENSG00000122674|ENSG00000155026|ENSG00000122512|ENSG00000106305|ENSG00000086232|ENSG00000157999|ENSG00000106346|ENSG00000008256|ENSG00000178397…	SDK1|AC011284.3|CYP3A54P|FOXK1|snoU13|AP5Z1|MIR4656|RADIL|Y_RNA|PAPOLB|AC092610.12|MMD2|RNF216P1|RBAK-RBAKDN|RP11-730B22.1|RBAK|RBAKDN|OR10AH1P|ZNF890P|RNU6-215P|WIPI2|SLC29A4|AC093376.1|TNRC18|AC093620.5|AC092171.2|RP11-1275H24.2|RP11-1275H24.1|RP11-1275H24.3|FBXL18|AC092171.4|snoU13|MIR589|ACTB|AC006483.1|CTB-161C1.1|AC006483.5|FSCN1|RNF216|RNF216-IT1|ZNF815P|RN7SL556P|OCM|CCZ1|RSPH10B|PMS2|Y_R…	ENSG00000146555|ENSG00000236510|ENSG00000261809|ENSG00000164916|ENSG00000238781|ENSG00000242802|ENSG00000264474|ENSG00000157927|ENSG00000206895|ENSG00000218823|ENSG00000213935|ENSG00000136297|ENSG00000196204|ENSG00000272968|ENSG00000270822|ENSG00000146587|ENSG00000273313|ENSG00000272595|ENSG00000159904|ENSG00000202039|ENSG00000157954|ENSG00000164638|ENSG00000263808|ENSG00000182095|ENSG00000241269…
7	9801401	13221601	-13042.9	0	0	7	32		NDUFA4|PHF14|THSD7A|TMEM106B|VWDE|SCIN|ARL4A	ENSG00000189043|ENSG00000106443|ENSG00000005108|ENSG00000106460|ENSG00000146530|ENSG00000006747|ENSG00000122644	AC060834.3|GS1-69O6.1|AC006373.1|U3|HSPA8P8|AC009945.4|AC004535.2|Y_RNA|NDUFA4|RP5-855F16.1|PHF14|AC005007.3|AC004538.3|NPM1P11|THSD7A|AC004160.4|AC073109.2|TMEM106B|VWDE|AC013470.6|TAS2R2P|AC005281.1|AC013470.8|AC005281.2|SCIN|AC011891.5|CTD-2320J21.1|ARL4A|SNORA64|RN7SKP228|RBMX2P4|AC011288.2	ENSG00000234710|ENSG00000270611|ENSG00000235431|ENSG00000212422|ENSG00000229091|ENSG00000234356|ENSG00000236414|ENSG00000201774|ENSG00000189043|ENSG00000271185|ENSG00000106443|ENSG00000230370|ENSG00000230333|ENSG00000226827|ENSG00000005108|ENSG00000230435|ENSG00000235920|ENSG00000106460|ENSG00000146530|ENSG00000236048|ENSG00000203523|ENSG00000226690|ENSG00000224667|ENSG00000225606|ENSG00000006747…
7	20748401	20754001	-511.588	0	0	1	1		ABCB5	ENSG00000004846	ABCB5	ENSG00000004846
7	21363301	21366301	-24.6659	0.0242424	0	0	1				NA	NA
7	24038001	24044201	-54.4236	0.0784615	0	0	1				NA	NA
7	26136501	26146101	-134.602	0.0365169	0	0	1				NA	NA
7	31592001	31596701	16.9804	0	0	1	1		CCDC129	ENSG00000180347	CCDC129	ENSG00000180347
7	34584101	39539501	16754.8	0.041	0	21	96		AC005493.1|NPSR1|DPY19L1|TBX20|HERPUD2|SEPT7|PP13004|EEPD1|KIAA0895|ANLN|AOAH|ELMO1|GPR141|EPDR1|NME8|SFRP4|STARD3NL|AMPH|FAM183B|VPS41|POU6F2	ENSG00000214841|ENSG00000187258|ENSG00000173852|ENSG00000164532|ENSG00000122557|ENSG00000122545|ENSG00000205745|ENSG00000122547|ENSG00000164542|ENSG00000011426|ENSG00000136250|ENSG00000155849|ENSG00000187037|ENSG00000086289|ENSG00000086288|ENSG00000106483|ENSG00000010270|ENSG00000078053|ENSG00000164556|ENSG00000006715|ENSG00000106536	NPSR1-AS1|AC005493.1|NPSR1|RPL7P31|NCAPD2P1|RN7SL132P|SNORA31|DPY19L1|MIR548N|DPY19L2P1|S100A11P2|TBX20|AC009531.2|AC007652.1|HERPUD2|RP11-379H18.1|AC018647.3|AC007551.3|AC007551.2|SEPT7|AC007551.1|RNU6-1085P|SEPT7P3|RP11-609L3.1|AC083864.3|PP13004|RP11-196O2.1|MARK2P13|RP11-377H23.1|EEPD1|AC007327.6|AC007327.5|AC006960.5|RP11-182J23.1|KIAA0895|Y_RNA|ANLN|AC006960.7|AOAH|AOAH-IT1|AC087069.1|RP11-…	ENSG00000197085|ENSG00000214841|ENSG00000187258|ENSG00000235379|ENSG00000230356|ENSG00000242653|ENSG00000251802|ENSG00000173852|ENSG00000221669|ENSG00000189212|ENSG00000236592|ENSG00000164532|ENSG00000226063|ENSG00000235464|ENSG00000122557|ENSG00000271122|ENSG00000227544|ENSG00000228878|ENSG00000232736|ENSG00000122545|ENSG00000221156|ENSG00000200446|ENSG00000226102|ENSG00000270889|ENSG00000232930…
7	39544901	39553301	-488.702	0	0	0	1				NA	NA
7	44910201	48403501	-9136.45	0.03	0	20	59		PURB|MYO1G|CCM2|NACAD|TBRG4|RAMP3|ADCY1|AC096582.1|IGFBP1|IGFBP3|AC011294.3|TNS3|C7orf65|HUS1|PKD1L1|C7orf69|SUN3|C7orf57|UPP1|ABCA13	ENSG00000146676|ENSG00000136286|ENSG00000136280|ENSG00000136274|ENSG00000136270|ENSG00000122679|ENSG00000164742|ENSG00000267988|ENSG00000146678|ENSG00000146674|ENSG00000233539|ENSG00000136205|ENSG00000221845|ENSG00000136273|ENSG00000158683|ENSG00000136275|ENSG00000164744|ENSG00000164746|ENSG00000183696|ENSG00000179869	PURB|MIR4657|RP4-673M15.1|AC004854.5|RP4-647J21.1|MYO1G|SNHG15|CCM2|NACAD|TBRG4|SNORA5A|SNORA5C|SNORA5B|RAMP3|ELK1P1|AC073325.1|AC073325.2|ADCY1|SEPT7P2|AC096582.7|RNU6-241P|RP11-638I8.1|CICP20|AC096582.8|AC096582.9|RNU6-326P|AC096582.1|IGFBP1|IGFBP3|AC073115.6|RNU7-76P|AC073115.7|FTLP15|TTC4P1|AC023669.2|AC023669.1|AC092657.2|AC004869.3|AC004869.2|HMGN1P19|AC011294.3|EPS15P1|AC004901.1|AC004870.…	ENSG00000146676|ENSG00000264326|ENSG00000272768|ENSG00000230160|ENSG00000260997|ENSG00000136286|ENSG00000232956|ENSG00000136280|ENSG00000136274|ENSG00000136270|ENSG00000206838|ENSG00000201772|ENSG00000200656|ENSG00000122679|ENSG00000234359|ENSG00000225537|ENSG00000226999|ENSG00000164742|ENSG00000214765|ENSG00000234536|ENSG00000212450|ENSG00000272556|ENSG00000235955|ENSG00000226838|ENSG00000251378…
7	50511701	53696601	-7756.59	0.057	0	5	29		FIGNL1|DDC|GRB10|COBL|POM121L12	ENSG00000132436|ENSG00000132437|ENSG00000106070|ENSG00000106078|ENSG00000221900	FIGNL1|DDC|AC018705.5|GRB10|AC004920.3|AC004920.2|RP4-724E13.2|SNORA4|COBL|RPL7L1P2|CICP17|AC012441.1|CTD-2021A8.2|CTD-2021A8.3|ROBO2P1|RP4-718N17.2|RN7SL292P|RP11-153N17.1|SNORA31|snoU13|RP11-398K14.1|RP11-598O8.1|POM121L12|HAUS6P1|RP11-476O21.1|RNU1-14P|RN7SKP218|GS1-278J22.1|GS1-278J22.2	ENSG00000132436|ENSG00000132437|ENSG00000226122|ENSG00000106070|ENSG00000236046|ENSG00000228085|ENSG00000228204|ENSG00000201133|ENSG00000106078|ENSG00000231490|ENSG00000227233|ENSG00000251564|ENSG00000228897|ENSG00000227080|ENSG00000229478|ENSG00000229403|ENSG00000242650|ENSG00000233960|ENSG00000253028|ENSG00000238506|ENSG00000234304|ENSG00000223970|ENSG00000221900|ENSG00000227344|ENSG00000271194…
7	55799301	58054201	-7909.75	0.005	0	13	102		SEPT14|MRPS17|ZNF713|GBAS|MRPS17|PSPH|CCT6A|SUMF2|PHKG1|CHCHD2|NUPR1L|ZNF479|ZNF716	ENSG00000154997|ENSG00000249773|ENSG00000178665|ENSG00000146729|ENSG00000239789|ENSG00000146733|ENSG00000146731|ENSG00000129103|ENSG00000164776|ENSG00000106153|ENSG00000185290|ENSG00000185177|ENSG00000182111	SUMO2P3|CICP11|PSPHP1|RNU6-1126P|SEPT14|RP11-419M24.2|CICP12|RP11-419M24.1|RP11-419M24.5|RP11-419M24.4|MRPS17|ZNF713|RN7SL64P|GBAS|MRPS17|PSPH|CCT6A|SNORA22|SNORA15|SUMF2|PHKG1|snoU13|CHCHD2|NUPR1L|RP4-725G10.3|RP4-725G10.4|CCNJP1|AC073136.1|RP11-700P18.1|RP11-700P18.2|RP11-814E24.1|RNU6-1335P|RP11-419M24.6|CICP8|RP11-814E24.3|RNU6-1052P|RP13-492C18.1|RP13-492C18.2|RP11-760D2.1|RBM22P3|RP11-760D2…	ENSG00000224971|ENSG00000237799|ENSG00000226278|ENSG00000206729|ENSG00000154997|ENSG00000235738|ENSG00000225270|ENSG00000229762|ENSG00000225018|ENSG00000227499|ENSG00000249773|ENSG00000178665|ENSG00000265676|ENSG00000146729|ENSG00000239789|ENSG00000146733|ENSG00000146731|ENSG00000206603|ENSG00000207168|ENSG00000129103|ENSG00000164776|ENSG00000238673|ENSG00000106153|ENSG00000185290|ENSG00000230191…
7	79253301	79257301	-24.452	0.064632	0	0	1				NA	NA
7	100507701	102366101	-5024.1	0.06	0	33	74		MUC3A|MUC3A|MUC12|MUC17|TRIM56|SERPINE1|AP1S1|VGF|NAT16|MOGAT3|PLOD3|ZNHIT1|CLDN15|FIS1|RABL5|MYL10|CUX1|SH2B2|PRKRIP1|ORAI2|ALKBH4|LRWD1|POLR2J|RASA4B|POLR2J3|RP11-514P8.7|SPDYE2|RASA4|RP11-514P8.6|UPK3BL|POLR2J2|POLR2J2|SPDYE2B	ENSG00000169894|ENSG00000228273|ENSG00000205277|ENSG00000169876|ENSG00000169871|ENSG00000106366|ENSG00000106367|ENSG00000128564|ENSG00000167011|ENSG00000106384|ENSG00000106397|ENSG00000106400|ENSG00000106404|ENSG00000214253|ENSG00000128581|ENSG00000106436|ENSG00000257923|ENSG00000160999|ENSG00000128563|ENSG00000160991|ENSG00000160993|ENSG00000161036|ENSG00000005075|ENSG00000170667|ENSG00000168255…	RP13-650G11.1|MUC3A|MUC3A|RP11-395B7.2|MUC12|RP11-395B7.4|MUC17|RN7SKP54|TRIM56|RP11-395B7.7|SERPINE1|AP1S1|MIR4653|VGF|NAT16|MOGAT3|DGAT2L7P|RP4-747G18.5|PLOD3|ZNHIT1|CLDN15|FIS1|RNU6-1104P|AZGP1P2|RP11-132A1.3|RP11-132A1.4|RABL5|COL26A1|RP5-1106H14.1|LINC01007|MYL10|CUX1|CTA-339C12.1|CTB-181H17.1|CTA-357J21.1|AC005086.1|AC005086.3|AC005086.2|AC005086.4|SNORA48|AC005088.1|SH2B2|MIR4285|CTA-313A1…	ENSG00000235926|ENSG00000169894|ENSG00000228273|ENSG00000225946|ENSG00000205277|ENSG00000227053|ENSG00000169876|ENSG00000222636|ENSG00000169871|ENSG00000260336|ENSG00000106366|ENSG00000106367|ENSG00000264425|ENSG00000128564|ENSG00000167011|ENSG00000106384|ENSG00000205267|ENSG00000213394|ENSG00000106397|ENSG00000106400|ENSG00000106404|ENSG00000214253|ENSG00000207454|ENSG00000214252|ENSG00000232301…
7	102869401	104474001	-5468.95	0.014	0	7	17		PMPCB|DNAJC2|PSMC2|SLC26A5|RELN|ORC5|LHFPL3	ENSG00000105819|ENSG00000105821|ENSG00000161057|ENSG00000170615|ENSG00000189056|ENSG00000164815|ENSG00000187416	DPY19L2P2|S100A11P1|PMPCB|DNAJC2|PSMC2|CTA-276O3.4|SLC26A5|Y_RNA|Y_RNA|CTB-107G13.1|RELN|RN7SKP86|ORC5|LHFPL3|EIF4BP6|LHFPL3-AS1|RP11-203P23.2	ENSG00000170629|ENSG00000237632|ENSG00000105819|ENSG00000105821|ENSG00000161057|ENSG00000235354|ENSG00000170615|ENSG00000251852|ENSG00000252047|ENSG00000234715|ENSG00000189056|ENSG00000222386|ENSG00000164815|ENSG00000187416|ENSG00000197258|ENSG00000226869|ENSG00000237606
7	109078501	109457801	-1908.24	0.029	0	0	3				AC073071.1|AC073387.2|RP11-10E6.1	ENSG00000234273|ENSG00000230192|ENSG00000271368
7	110181401	110189001	-358.113	0	0	0	1				NA	NA
7	118830601	118835001	-111.062	0	0	0	1				NA	NA
7	122464101	124778201	-5894.24	0.084	1	13	32	POT1	CADPS2|TAS2R16|SLC13A1|IQUB|NDUFA5|ASB15|LMOD2|WASL|HYAL4|SPAM1|TMEM229A|GPR37|POT1	ENSG00000081803|ENSG00000128519|ENSG00000081800|ENSG00000164675|ENSG00000128609|ENSG00000146809|ENSG00000170807|ENSG00000106299|ENSG00000106302|ENSG00000106304|ENSG00000234224|ENSG00000170775|ENSG00000128513	CADPS2|RP5-1166A24.1|TAS2R16|RP11-61D3.1|SLC13A1|LYPLA1P1|IQUB|RP11-332K15.1|RNU6-296P|NDUFA5|ASB15|RP11-390E23.3|LMOD2|WASL|RP11-390E23.6|RNU6-11P|HYALP1|HYAL4|SPAM1|RP4-630C24.1|RP4-630C24.3|TMEM229A|RP5-921G16.1|RP11-264K23.1|RP5-921G16.2|SSU72P8|RP5-1106E3.1|RNU6-102P|GPR37|POT1|POT1-AS1|EEF1GP1	ENSG00000081803|ENSG00000227573|ENSG00000128519|ENSG00000226680|ENSG00000081800|ENSG00000223595|ENSG00000164675|ENSG00000232524|ENSG00000207338|ENSG00000128609|ENSG00000146809|ENSG00000230442|ENSG00000170807|ENSG00000106299|ENSG00000272686|ENSG00000201104|ENSG00000228211|ENSG00000106302|ENSG00000106304|ENSG00000225583|ENSG00000241345|ENSG00000234224|ENSG00000242593|ENSG00000243574|ENSG00000241324…
7	126045801	126051401	-152.718	0	0	0	1				AC000370.2	ENSG00000241921
7	132300701	139244001	25116.8	0	3	44	119	CREB3L2|TRIM24|KIAA1549	PLXNA4|AC009365.3|CHCHD3|EXOC4|LRGUK|SLC35B4|AKR1B1|AKR1B10|AKR1B15|BPGM|CALD1|AGBL3|C7orf49|AC083862.1|TMEM140|WDR91|STRA8|CNOT4|NUP205|C7orf73|SLC13A4|FAM180A|MTPN|AC015987.2|LUZP6|CHRM2|PTN|DGKI|CREB3L2|AKR1D1|TRIM24|SVOPL|ATP6V0A4|TMEM213|KIAA1549|ZC3HAV1L|ZC3HAV1|TTC26|UBN2|C7orf55|C7orf55-LUC7L2|LUC7L2|KLRG2|CLEC2L	ENSG00000221866|ENSG00000183470|ENSG00000106554|ENSG00000131558|ENSG00000155530|ENSG00000205060|ENSG00000085662|ENSG00000198074|ENSG00000227471|ENSG00000172331|ENSG00000122786|ENSG00000146856|ENSG00000122783|ENSG00000229974|ENSG00000146859|ENSG00000105875|ENSG00000146857|ENSG00000080802|ENSG00000155561|ENSG00000243317|ENSG00000164707|ENSG00000189320|ENSG00000105887|ENSG00000236338|ENSG00000267697…	PLXNA4|AC009365.3|SNORD46|AC009365.4|CHCHD3|AC009518.8|U6|AC083873.4|EXOC4|AC083875.1|AC083875.2|COX5BP3|AC007790.4|LRGUK|AC008154.4|SLC35B4|AC008154.5|RP11-38M8.1|AKR1B1|AKR1B10|AKR1B15|BPGM|AC009276.4|TUBB3P2|CALD1|AGBL3|C7orf49|AC083862.6|AC083862.1|TMEM140|RP11-134L10.1|WDR91|AC009542.2|STRA8|CNOT4|SDHDP2|NUP205|RP11-751K21.1|AC093107.7|C7orf73|RNU6-1154P|SLC13A4|RP11-644N4.1|FAM180A|AC091736…	ENSG00000221866|ENSG00000183470|ENSG00000201009|ENSG00000225881|ENSG00000106554|ENSG00000227197|ENSG00000272393|ENSG00000237821|ENSG00000131558|ENSG00000238844|ENSG00000235429|ENSG00000235967|ENSG00000226205|ENSG00000155530|ENSG00000231098|ENSG00000205060|ENSG00000229177|ENSG00000273297|ENSG00000085662|ENSG00000198074|ENSG00000227471|ENSG00000172331|ENSG00000224375|ENSG00000230101|ENSG00000122786…
7	142474401	142487101	-317.203	0	0	0	2				PRSS3P2|WBP1LP1	ENSG00000250606|ENSG00000243661
7	148537801	148629401	-308.162	0.0677618	1	1	2	EZH2	EZH2	ENSG00000106462	EZH2|RN7SL569P	ENSG00000106462|ENSG00000239468
7	151973701	152030501	148.744	0.026087	1	1	1	KMT2C	KMT2C	ENSG00000055609	KMT2C	ENSG00000055609
8	9901	2331901	-23199.6	0	0	12	40		AC144568.2|OR4F21|RP11-585F1.10|ZNF596|FBXO25|TDRP|ERICH1|DLGAP2|CLN8|ARHGEF10|KBTBD11|MYOM2	ENSG00000253896|ENSG00000176269|ENSG00000250210|ENSG00000172748|ENSG00000147364|ENSG00000180190|ENSG00000104714|ENSG00000198010|ENSG00000182372|ENSG00000104728|ENSG00000176595|ENSG00000036448	AC144568.4|AC144568.2|RP11-585F1.8|WBP1LP3|OR4F21|RP11-585F1.10|RP11-585F1.2|RP11-585F1.6|RPL23AP53|ZNF596|RP5-855D21.3|RP5-855D21.1|RP5-855D21.2|RP11-63E5.1|RP11-63E5.6|FAM87A|FBXO25|RP11-91J19.3|RP11-91J19.4|TDRP|ERICH1|RP11-43A14.1|ERICH1-AS1|CTD-2281E23.2|CTD-2281E23.3|CTD-2281E23.1|AF067845.1|DLGAP2|RP11-666I19.2|CTD-2336O2.2|CLN8|CTD-2336O2.1|MIR596|ARHGEF10|KBTBD11-OT1|RP11-439C15.4|KBTBD1…	ENSG00000253620|ENSG00000253896|ENSG00000254193|ENSG00000253612|ENSG00000176269|ENSG00000250210|ENSG00000255464|ENSG00000253166|ENSG00000223508|ENSG00000172748|ENSG00000272812|ENSG00000272240|ENSG00000273402|ENSG00000254104|ENSG00000249868|ENSG00000182366|ENSG00000147364|ENSG00000272293|ENSG00000272005|ENSG00000180190|ENSG00000104714|ENSG00000254207|ENSG00000237647|ENSG00000254269|ENSG00000254160…
8	5966501	5973501	-28.6893	0.0675241	0	0	1				RP11-124B13.1	ENSG00000253880
8	11798901	12752801	-6047.46	0.017	0	11	56		DEFB136|DEFB135|DEFB134|RP11-481A20.11|DEFB130|ZNF705D|USP17L2|FAM86B1|DEFB130|FAM86B2|LONRF1	ENSG00000205884|ENSG00000205883|ENSG00000205882|ENSG00000255098|ENSG00000233050|ENSG00000215343|ENSG00000223443|ENSG00000186523|ENSG00000232948|ENSG00000145002|ENSG00000154359	DEFB136|DEFB135|DEFB134|RP11-481A20.4|RP11-481A20.10|RP11-481A20.11|RP11-481A20.8|OR7E160P|RP11-1236K1.11|DEFB130|RNA5SP253|DEFB108P3|ZNF705D|FAM66D|RP11-1236K1.8|USP17L7|USP17L2|DEFB109P3|FAM90A2P|ALG1L11P|AC145124.1|FAM86B1|FAM85A|ENPP7P12|ABC12-47043100G14.2|DEFB130|RNA5SP254|DEFB108P4|ZNF705C|FAM66A|RP11-351I21.7|RP11-351I21.6|DEFB109P1|LINC00965|FAM90A25P|ALG1L12P|AC087203.1|FAM86B2|ENPP7P6|…	ENSG00000205884|ENSG00000205883|ENSG00000205882|ENSG00000255174|ENSG00000254507|ENSG00000255098|ENSG00000255016|ENSG00000254817|ENSG00000254700|ENSG00000233050|ENSG00000252029|ENSG00000255544|ENSG00000215343|ENSG00000255052|ENSG00000254923|ENSG00000226430|ENSG00000223443|ENSG00000254866|ENSG00000205879|ENSG00000249889|ENSG00000266637|ENSG00000186523|ENSG00000255495|ENSG00000254527|ENSG00000237215…
8	29425301	37553301	-61860.4	0	1	22	120	WRN	TMEM66|LEPROTL1|MBOAT4|DCTN6|RBPMS|GTF2E2|SMIM18|GSR|PPP2CB|TEX15|PURG|WRN|NRG1|FUT10|TTI2|MAK16|RNF122|DUSP26|UNC5D|AC012215.1|KCNU1|ZNF703	ENSG00000133872|ENSG00000104660|ENSG00000177669|ENSG00000104671|ENSG00000157110|ENSG00000197265|ENSG00000253457|ENSG00000104687|ENSG00000104695|ENSG00000133863|ENSG00000172733|ENSG00000165392|ENSG00000157168|ENSG00000172728|ENSG00000129696|ENSG00000198042|ENSG00000133874|ENSG00000133878|ENSG00000156687|ENSG00000233863|ENSG00000215262|ENSG00000183779	RPL17P33|LINC00589|AC145110.1|RP11-94H18.1|RP11-94H18.2|RP11-489E7.1|FAM183CP|AC131254.1|MIR3148|MAP2K1P1|RNU6-1218P|TMEM66|RP11-489E7.4|LEPROTL1|RPS15AP24|MBOAT4|RP11-51J9.5|DCTN6|RP11-51J9.4|RP11-51J9.6|HSPA8P11|CTD-2345M20.2|CTD-3107M8.1|CTD-3107M8.2|TUBBP1|RBPMS-AS1|RBPMS|GTF2E2|CTD-2373N4.5|SMIM18|RNU5A-3P|GSR|UBXN8|RP11-465K4.4|PPP2CB|TEX15|RP5-1009N12.1|RP11-293D9.2|PURG|WRN|SUMO2P16|RP11-…	ENSG00000243844|ENSG00000251191|ENSG00000253490|ENSG00000248964|ENSG00000254086|ENSG00000253604|ENSG00000253279|ENSG00000221003|ENSG00000264788|ENSG00000254013|ENSG00000239175|ENSG00000133872|ENSG00000272256|ENSG00000104660|ENSG00000241511|ENSG00000177669|ENSG00000271869|ENSG00000104671|ENSG00000253708|ENSG00000272375|ENSG00000248159|ENSG00000254316|ENSG00000253346|ENSG00000254152|ENSG00000127589…
8	38606201	42504901	-23990.3	0.002	1	27	80	KAT6A	TACC1|PLEKHA2|HTRA4|TM2D2|ADAM9|ADAM32|ADAM18|ADAM2|IDO1|IDO2|C8orf4|ZMAT4|SFRP1|GOLGA7|GINS4|AGPAT6|NKX6-3|ANK1|KAT6A|AP3M2|PLAT|IKBKB|POLB|DKK4|VDAC3|SLC20A2|SMIM19	ENSG00000147526|ENSG00000169499|ENSG00000169495|ENSG00000169490|ENSG00000168615|ENSG00000197140|ENSG00000168619|ENSG00000104755|ENSG00000131203|ENSG00000188676|ENSG00000176907|ENSG00000165061|ENSG00000104332|ENSG00000147533|ENSG00000147536|ENSG00000158669|ENSG00000165066|ENSG00000029534|ENSG00000083168|ENSG00000070718|ENSG00000104368|ENSG00000104365|ENSG00000070501|ENSG00000104371|ENSG00000078668…	TACC1|RP11-723D22.2|RP11-723D22.3|PLEKHA2|CTD-2544N14.3|HTRA4|TM2D2|ADAM9|SNORD38|ADAM32|RPL3P10|RP11-1113C11.2|ADAM5|ADAM3A|RP11-122L4.1|AC123767.1|CTD-2024D23.1|ADAM18|ADAM2|AC136365.1|KB-1582A10.1|KB-1582A10.2|IDO1|RP11-44K6.3|RP11-44K6.2|RP11-44K6.4|IDO2|RP11-44K6.5|RP11-359E19.1|RP11-359E19.2|C8orf4|RP11-470M17.2|CTA-392C11.1|CTA-392C11.2|RP11-301G7.1|ZMAT4|RP11-465K16.1|RNU6-356P|SFRP1|MIR5…	ENSG00000147526|ENSG00000253586|ENSG00000253829|ENSG00000169499|ENSG00000253645|ENSG00000169495|ENSG00000169490|ENSG00000168615|ENSG00000207199|ENSG00000197140|ENSG00000243095|ENSG00000253160|ENSG00000196115|ENSG00000197475|ENSG00000254067|ENSG00000252176|ENSG00000254082|ENSG00000168619|ENSG00000104755|ENSG00000221018|ENSG00000253332|ENSG00000253233|ENSG00000131203|ENSG00000253939|ENSG00000253838…
8	42185301	43838801	7597.77	0.028	1	15	52	HOOK3	IKBKB|POLB|DKK4|VDAC3|SLC20A2|SMIM19|CHRNB3|CHRNA6|THAP1|RNF170|HOOK3|RP11-598P20.5|FNTA|POMK|HGSNAT	ENSG00000104365|ENSG00000070501|ENSG00000104371|ENSG00000078668|ENSG00000168575|ENSG00000176209|ENSG00000147432|ENSG00000147434|ENSG00000131931|ENSG00000120925|ENSG00000168172|ENSG00000254673|ENSG00000168522|ENSG00000185900|ENSG00000165102	IKBKB|POLB|RPL5P23|DKK4|VDAC3|SLC20A2|RP11-1007J8.1|RP11-503E24.2|SMIM19|RP11-503E24.3|CHRNB3|RP11-412B14.1|RP11-412B14.2|CHRNA6|THAP1|RNF170|RN7SL806P|MIR4469|HOOK3|Y_RNA|RP11-598P20.5|FNTA|RNU1-124P|POMK|RP11-598P20.3|HGSNAT|VN1R46P|RP11-726G23.2|RP11-726G23.11|RP11-359P18.2|RP11-726G23.3|AFG3L2P1|RP11-726G23.7|RP11-726G23.10|RP11-726G23.8|POTEA|RNU6-104P|RP11-726G23.12|AC022616.1|RP11-726G23.6…	ENSG00000104365|ENSG00000070501|ENSG00000240395|ENSG00000104371|ENSG00000078668|ENSG00000168575|ENSG00000254131|ENSG00000254165|ENSG00000176209|ENSG00000272233|ENSG00000147432|ENSG00000255101|ENSG00000255361|ENSG00000147434|ENSG00000131931|ENSG00000120925|ENSG00000242719|ENSG00000266044|ENSG00000168172|ENSG00000202514|ENSG00000254673|ENSG00000168522|ENSG00000200731|ENSG00000185900|ENSG00000254198…
8	43092601	43097501	-77.4409	0.00350877	0	0	1				NA	NA
8	46838801	47044801	624.909	0.044	0	0	1				NA	NA
8	49581701	50146501	-2024.64	0.0730731	0	3	6		EFCAB1|SNAI2|C8orf22	ENSG00000034239|ENSG00000019549|ENSG00000168333	RP11-770E5.1|EFCAB1|RP11-22C8.1|SNAI2|C8orf22|RP11-10H3.1	ENSG00000253608|ENSG00000034239|ENSG00000233109|ENSG00000019549|ENSG00000168333|ENSG00000253474
8	55670601	57013101	-8176.88	0.013	0	7	21		XKR4|RP11-386G21.1|RP11-386G21.2|TMEM68|TGS1|LYN|RPS20	ENSG00000206579|ENSG00000253976|ENSG00000253857|ENSG00000167904|ENSG00000137574|ENSG00000254087|ENSG00000008988	RP11-56A10.1|XKR4|RP11-386G21.1|RP11-386G21.2|SBF1P1|RP11-628E19.2|AC100817.1|TMEM68|RNA5SP265|TGS1|LYN|RP11-318K15.2|SNORA1|AC018607.1|RN7SL798P|RP11-446E9.2|RN7SL323P|RP11-446E9.1|RPS20|SNORD54|CTA-397H3.3	ENSG00000254608|ENSG00000206579|ENSG00000253976|ENSG00000253857|ENSG00000248522|ENSG00000254357|ENSG00000221589|ENSG00000167904|ENSG00000222955|ENSG00000137574|ENSG00000254087|ENSG00000254325|ENSG00000199405|ENSG00000216204|ENSG00000240905|ENSG00000271722|ENSG00000241997|ENSG00000236814|ENSG00000008988|ENSG00000238650|ENSG00000253603
8	66091901	66094801	-89.8477	0	0	0	1				NA	NA
8	70314001	72373301	-10273	0.04	1	12	37	NCOA2	SULF1|SLCO5A1|AC090574.1|PRDM14|NCOA2|TRAM1|AC120194.1|RP11-382J12.1|LACTB2|XKR9|EYA1|RP11-1102P16.1	ENSG00000137573|ENSG00000137571|ENSG00000269197|ENSG00000147596|ENSG00000140396|ENSG00000067167|ENSG00000213002|ENSG00000246366|ENSG00000147592|ENSG00000221947|ENSG00000104313|ENSG00000253379	RP11-744J10.3|RP11-744J10.2|SULF1|SLCO5A1|RN7SKP29|RP11-102F4.2|RP11-159H10.4|RP11-159H10.3|RP11-159H10.1|RN7SL675P|RNA5SP270|AC090574.1|SDCBPP2|SUMO2P20|PRDM14|RNU1-101P|RP11-152C15.1|NCOA2|BTF3P12|Y_RNA|RP11-333A23.1|Metazoa_SRP|RP11-333A23.4|RP11-333A23.2|TRAM1|AC120194.1|snoU13|RP11-382J12.1|LACTB2|RN7SL19P|XKR9|Y_RNA|RP11-326E22.1|EYA1|RP11-1102P16.1|TRAPPC2P2|AC099805.1	ENSG00000253479|ENSG00000253216|ENSG00000137573|ENSG00000137571|ENSG00000222889|ENSG00000254557|ENSG00000271113|ENSG00000246528|ENSG00000255107|ENSG00000239580|ENSG00000223293|ENSG00000269197|ENSG00000247570|ENSG00000253721|ENSG00000147596|ENSG00000212473|ENSG00000253173|ENSG00000140396|ENSG00000213003|ENSG00000207036|ENSG00000241204|ENSG00000253143|ENSG00000253967|ENSG00000241105|ENSG00000067167…
8	73059101	73067201	-82.4941	0.0123457	0	0	1				NA	NA
8	74926801	75503801	-3259.49	0.015	0	3	12		LY96|JPH1|GDAP1	ENSG00000154589|ENSG00000104369|ENSG00000104381	LY96|RNU6-1300P|RP11-6I2.3|RPS3AP32|RNU6-1197P|RP11-6I2.4|RP1-16A9.1|JPH1|GDAP1|CTD-2320G14.2|Y_RNA|MIR5681A	ENSG00000154589|ENSG00000212348|ENSG00000254288|ENSG00000240047|ENSG00000212485|ENSG00000253115|ENSG00000253983|ENSG00000104369|ENSG00000104381|ENSG00000253596|ENSG00000207417|ENSG00000266502
8	82484701	89829301	-25551.8	0.071	0	28	90		IMPA1|SLC10A5|ZFAND1|CHMP4C|SNX16|RALYL|LRRCC1|E2F5|C8orf59|CA13|RP11-219B4.5|RP11-219B4.6|CA1|CA3|CA2|REXO1L1P|REXO1L11P|REXO1L10P|ATP6V0D2|PSKH2|SLC7A13|WWP1|RMDN1|CPNE3|CNGB3|CNBD1|DCAF4L2|MMP16	ENSG00000133731|ENSG00000253598|ENSG00000104231|ENSG00000164695|ENSG00000104497|ENSG00000184672|ENSG00000133739|ENSG00000133740|ENSG00000176731|ENSG00000185015|ENSG00000258256|ENSG00000257962|ENSG00000133742|ENSG00000164879|ENSG00000104267|ENSG00000205176|ENSG00000223524|ENSG00000255940|ENSG00000147614|ENSG00000147613|ENSG00000164893|ENSG00000123124|ENSG00000176623|ENSG00000085719|ENSG00000170289…	IMPA1P|NIPA2P4|RPS26P34|SLC10A5P1|IMPA1|SLC10A5|ZFAND1|CHMP4C|RP13-923O23.6|SNX16|HNRNPA1P36|RP11-354A14.1|RP11-99H20.1|HNRNPA1P4|RP11-653B10.1|RP11-731N10.1|CTD-2272D18.1|CTD-2272D18.2|RP11-296C13.1|RP11-813B8.1|RP11-51M18.1|RP11-120I21.2|TPM3P3|RP11-120I21.3|RALYL|AC103816.1|RNU6-1040P|RP11-509P12.1|RP11-98H4.1|RP11-98H4.4|snoU13|ACTBP6|IGJP1|RP11-146E23.2|LRRCC1|RP11-219B4.7|E2F5|RP11-219B4.3|…	ENSG00000251521|ENSG00000254151|ENSG00000240427|ENSG00000205184|ENSG00000133731|ENSG00000253598|ENSG00000104231|ENSG00000164695|ENSG00000253334|ENSG00000104497|ENSG00000231942|ENSG00000254689|ENSG00000254123|ENSG00000206228|ENSG00000253503|ENSG00000253836|ENSG00000254394|ENSG00000253581|ENSG00000254189|ENSG00000253423|ENSG00000253898|ENSG00000254202|ENSG00000254195|ENSG00000253362|ENSG00000184672…
8	96875101	96879701	-85.2983	0.00357143	0	0	1				NA	NA
8	107857101	107862201	-139.689	0	0	0	1				NA	NA
8	109927701	110345701	-2445.36	0.0272177	0	2	4		TRHR|NUDCD1	ENSG00000174417|ENSG00000120526	RP11-1084E5.1|TRHR|NUDCD1|RP11-122A21.2	ENSG00000253796|ENSG00000174417|ENSG00000120526|ENSG00000250267
8	112294001	112297401	-113.029	0	0	0	1				NA	NA
8	115633501	115647201	-536.202	0	0	0	1				NA	NA
8	124682001	137671301	35951	0	2	37	168	MYC|NDRG1	ANXA13|FAM91A1|FER1L6|TMEM65|TRMT12|RNF139|TATDN1|NDUFB9|MTSS1|ZNF572|SQLE|KIAA0196|NSMCE2|TRIB1|FAM84B|POU5F1B|MYC|TMEM75|GSDMC|FAM49B|ASAP1|ADCY8|EFR3A|OC90|OC90|HHLA1|KCNQ3|LRRC6|TMEM71|PHF20L1|TG|SLA|WISP1|NDRG1|ST3GAL1|ZFAT|KHDRBS3	ENSG00000104537|ENSG00000176853|ENSG00000214814|ENSG00000164983|ENSG00000183665|ENSG00000170881|ENSG00000147687|ENSG00000147684|ENSG00000170873|ENSG00000180938|ENSG00000104549|ENSG00000164961|ENSG00000156831|ENSG00000173334|ENSG00000168672|ENSG00000212993|ENSG00000136997|ENSG00000256655|ENSG00000147697|ENSG00000153310|ENSG00000153317|ENSG00000155897|ENSG00000132294|ENSG00000258417|ENSG00000253117…	ANXA13|FAM91A1|FER1L6|RP11-245A18.1|FER1L6-AS1|RP11-959I15.4|FER1L6-AS2|RP11-959I15.1|ARF1P3|RP11-37N22.1|RNU6-756P|RP11-383J24.1|RP11-383J24.2|RP11-383J24.6|TMEM65|TRMT12|RNF139-AS1|RNF139|TATDN1|RP11-158K1.3|NDUFB9|MTSS1|RP11-532M24.1|RP11-1082L8.4|MIR4662A|RP11-1082L8.3|LINC00964|RP11-1082L8.1|RP11-1082L8.2|ZNF572|RP11-6D1.3|SQLE|KIAA0196|KIAA0196-AS1|NSMCE2|RN7SL329P|RP11-550A5.2|TRIB1|RN7SL5…	ENSG00000104537|ENSG00000176853|ENSG00000214814|ENSG00000254000|ENSG00000181171|ENSG00000254249|ENSG00000253868|ENSG00000250727|ENSG00000253885|ENSG00000214803|ENSG00000206724|ENSG00000253227|ENSG00000237586|ENSG00000271975|ENSG00000164983|ENSG00000183665|ENSG00000245149|ENSG00000170881|ENSG00000147687|ENSG00000253106|ENSG00000147684|ENSG00000170873|ENSG00000272486|ENSG00000255491|ENSG00000263735…
9	5303001	5359801	-565.009	0.0169287	0	3	6		RLN2|RLN1|PLGRKT	ENSG00000107014|ENSG00000107018|ENSG00000107020	RLN2|HMGN2P31|RLN1|RP11-12D24.10|RP11-12D24.6|PLGRKT	ENSG00000107014|ENSG00000214195|ENSG00000107018|ENSG00000272866|ENSG00000231967|ENSG00000107020
9	6700301	9233701	-6447.26	0.096	0	3	21		KDM4C|TMEM261|PTPRD	ENSG00000107077|ENSG00000137038|ENSG00000153707	RP11-390F4.10|RP11-390F4.3|KDM4C|RP11-390F4.9|SNRPEP2|RP11-390F4.8|RP11-403H13.1|RPL4P5|RP11-366I21.1|RP11-77E14.2|TMEM261|RP11-29B9.1|RP11-29B9.2|PTPRD|RP11-134K1.3|RP11-134K1.2|RNU7-185P|RP11-75C9.1|SNORD27|RP11-75C9.2|RPS26P3	ENSG00000229611|ENSG00000225489|ENSG00000107077|ENSG00000231108|ENSG00000256968|ENSG00000230581|ENSG00000224972|ENSG00000230207|ENSG00000178654|ENSG00000273056|ENSG00000137038|ENSG00000226376|ENSG00000231902|ENSG00000153707|ENSG00000235389|ENSG00000212695|ENSG00000239102|ENSG00000225706|ENSG00000251699|ENSG00000234021|ENSG00000212829
9	11839601	12147601	-3036.39	0.00200401	0	0	1				RP11-74C3.1	ENSG00000224935
9	23362601	23377801	-579.358	0	0	0	1				NA	NA
9	70065301	72061701	-5747.07	0.055	0	17	42		FOXD4L5|FOXD4L4|CBWD5|AL591479.1|CBWD3|AL353608.1|FOXD4L3|PGM5|TMEM252|PIP5K1B|FAM122A|PRKACG|FXN|TJP2|AL358113.1|FAM189A2|APBA1	ENSG00000204779|ENSG00000184659|ENSG00000147996|ENSG00000269337|ENSG00000196873|ENSG00000228537|ENSG00000187559|ENSG00000154330|ENSG00000181778|ENSG00000107242|ENSG00000187866|ENSG00000165059|ENSG00000165060|ENSG00000119139|ENSG00000269295|ENSG00000135063|ENSG00000107282	BMS1P12|RP11-15J10.8|RP11-15J10.9|IGKV1OR9-1|FOXD4L5|RP11-15J10.1|BMS1P13|RP11-460E7.8|RP11-460E7.9|IGKV1OR-3|FOXD4L4|CBWD5|AL591479.1|RP11-154P18.2|MEP1AP2|RP11-561O23.8|CBWD3|AL353608.1|FOXD4L3|RP11-561O23.5|RP11-561O23.7|PGM5|PGM5-AS1|RP11-88I18.2|RP11-88I18.3|TMEM252|RP11-274B18.4|RP11-274B18.2|RP11-274B18.3|PIP5K1B|FAM122A|RP11-203L2.3|RP11-203L2.4|RNU6-820P|PRKACG|FXN|RP11-265B8.5|TJP2|AL35…	ENSG00000224599|ENSG00000236252|ENSG00000267085|ENSG00000204780|ENSG00000204779|ENSG00000204778|ENSG00000231701|ENSG00000235893|ENSG00000237904|ENSG00000204776|ENSG00000184659|ENSG00000147996|ENSG00000269337|ENSG00000233765|ENSG00000223780|ENSG00000226904|ENSG00000196873|ENSG00000228537|ENSG00000187559|ENSG00000234394|ENSG00000225337|ENSG00000154330|ENSG00000224958|ENSG00000233178|ENSG00000229019…
9	72447001	78422301	15821.7	0.064	0	20	70		C9orf135|MAMDC2|SMC5|KLF9|TRPM3|TMEM2|ABHD17B|C9orf85|C9orf57|GDA|ZFAND5|TMC1|ALDH1A1|ANXA1|RORB|TRPM6|C9orf40|C9orf41|NMRK1|OSTF1	ENSG00000204711|ENSG00000165072|ENSG00000198887|ENSG00000119138|ENSG00000083067|ENSG00000135048|ENSG00000107362|ENSG00000155621|ENSG00000204669|ENSG00000119125|ENSG00000107372|ENSG00000165091|ENSG00000165092|ENSG00000135046|ENSG00000198963|ENSG00000119121|ENSG00000135045|ENSG00000156017|ENSG00000106733|ENSG00000134996	C9orf135|RN7SL570P|MAMDC2|MAMDC2-AS1|RNU2-5P|SMC5-AS1|RPL24P8|SMC5|Y_RNA|KLF9|TRPM3|Metazoa_SRP|RP11-141J10.1|RP11-141J10.2|MIR204|PIGUP1|RPL35AP21|TMEM2|RP11-409O11.3|ABHD17B|Y_RNA|C9orf85|AL138751.1|HSPB1P1|C9orf57|BTF3P4|GDA|RP11-63P12.7|RP11-63P12.2|RNA5SP285|RP11-63P12.6|ZFAND5|RP11-217F16.1|RP11-313E4.1|TMC1|snoU13|RPS20P24|RP11-28P17.3|RP11-151D14.1|ALDH1A1|CYP1D1P|ANXA1|AL449083.1|RP11-40…	ENSG00000204711|ENSG00000241174|ENSG00000165072|ENSG00000204706|ENSG00000222465|ENSG00000268364|ENSG00000236801|ENSG00000198887|ENSG00000239180|ENSG00000119138|ENSG00000083067|ENSG00000272232|ENSG00000232086|ENSG00000223966|ENSG00000207935|ENSG00000224437|ENSG00000229814|ENSG00000135048|ENSG00000271166|ENSG00000107362|ENSG00000200922|ENSG00000155621|ENSG00000198100|ENSG00000236060|ENSG00000204669…
9	85485401	85666501	-771.163	0.0326864	0	1	1		RASEF	ENSG00000165105	RASEF	ENSG00000165105
9	114313101	114523801	-1107.55	0.0323232	0	6	8		ZNF483|PTGR1|DNAJC25|DNAJC25-GNG10|GNG10|C9orf84	ENSG00000173258|ENSG00000106853|ENSG00000059769|ENSG00000244115|ENSG00000242616|ENSG00000165181	ZNF483|PTGR1|RP11-16L21.7|LRRC37A5P|DNAJC25|DNAJC25-GNG10|GNG10|C9orf84	ENSG00000173258|ENSG00000106853|ENSG00000224644|ENSG00000204173|ENSG00000059769|ENSG00000244115|ENSG00000242616|ENSG00000165181
9	117206501	122077301	-13653.3	0.018	0	13	50		DFNB31|ATP6V1G1|C9orf91|TNFSF15|TNFSF8|TNC|DEC1|PAPPA|PAPPA-AS1|ASTN2|TRIM32|TLR4|BRINP1	ENSG00000095397|ENSG00000136888|ENSG00000157693|ENSG00000181634|ENSG00000106952|ENSG00000041982|ENSG00000173077|ENSG00000182752|ENSG00000256040|ENSG00000148219|ENSG00000119401|ENSG00000136869|ENSG00000078725	DFNB31|RP11-9M16.3|snoU13|RP11-402G3.6|ATP6V1G1|C9orf91|Y_RNA|AL160275.1|RP11-402G3.5|RP11-402G3.3|RP11-402G3.4|TNFSF15|AL390240.1|RP11-78H18.2|TNFSF8|TNC|RP11-523L1.2|DEC1|RP11-445L6.3|RP11-284G10.1|LINC00474|RP11-787B4.2|PAPPA|AL353141.1|PAPPA-AS2|RP11-45A16.4|AL137024.1|PAPPA-AS1|ASTN2|RP11-264C15.2|RP11-67K19.3|TRIM32|AL354981.1|RPL10P3|SNORA70C|RN7SKP128|RN7SKP125|RP11-388N2.1|RP11-500B12.1|…	ENSG00000095397|ENSG00000271214|ENSG00000238530|ENSG00000235797|ENSG00000136888|ENSG00000157693|ENSG00000201749|ENSG00000272241|ENSG00000230054|ENSG00000230601|ENSG00000230284|ENSG00000181634|ENSG00000221734|ENSG00000229817|ENSG00000106952|ENSG00000041982|ENSG00000236461|ENSG00000173077|ENSG00000234692|ENSG00000228714|ENSG00000204148|ENSG00000228707|ENSG00000182752|ENSG00000221772|ENSG00000226604…
9	125822801	126299801	1615.96	0.079	0	4	8		RABGAP1|STRBP|CRB2|DENND1A	ENSG00000011454|ENSG00000165209|ENSG00000148204|ENSG00000119522	RABGAP1|RP11-123N4.4|MIR600HG|STRBP|CRB2|DENND1A|MIR601|RP11-230L22.4	ENSG00000011454|ENSG00000225078|ENSG00000236901|ENSG00000165209|ENSG00000148204|ENSG00000119522|ENSG00000207991|ENSG00000237336
9	127076801	127628001	-3173.25	0.006	0	9	17		NEK6|PSMB7|GPR144|NR5A1|NR6A1|OLFML2A|WDR38|RPL35|ARPC5L	ENSG00000119408|ENSG00000136930|ENSG00000180264|ENSG00000136931|ENSG00000148200|ENSG00000185585|ENSG00000136918|ENSG00000136942|ENSG00000136950	NEK6|AL137846.1|PSMB7|GPR144|NR5A1|RP11-10J18.3|NR6A1|RP11-164H5.1|RN7SL302P|MIR181A2HG|MIR181A2|MIR181B2|RP11-175D17.3|OLFML2A|WDR38|RPL35|ARPC5L	ENSG00000119408|ENSG00000264237|ENSG00000136930|ENSG00000180264|ENSG00000136931|ENSG00000231149|ENSG00000148200|ENSG00000231744|ENSG00000241246|ENSG00000224020|ENSG00000207595|ENSG00000207737|ENSG00000236643|ENSG00000185585|ENSG00000136918|ENSG00000136942|ENSG00000136950
9	130181501	130186001	-322.864	0	0	0	1				NA	NA
9	133383001	133387401	-115.624	0.0046729	0	0	1				NA	NA
9	138213801	138217801	-332.938	0	0	0	1				NA	NA
9	138924901	138945901	-207.727	0.0183486	0	1	1		NACC2	ENSG00000148411	NACC2	ENSG00000148411
10	3016001	7139101	20499.3	0.033	1	25	86	KLF6	PFKP|PITRM1|KLF6|AKR1E2|AKR1C1|AKR1C2|AKR1C3|AKR1CL1|AKR1C4|UCN3|TUBAL3|NET1|CALML5|CALML3|ASB13|FAM208B|GDI2|ANKRD16|FBXO18|IL15RA|IL2RA|RBM17|PFKFB3|DKFZP667F0711|PRKCQ	ENSG00000067057|ENSG00000107959|ENSG00000067082|ENSG00000165568|ENSG00000187134|ENSG00000151632|ENSG00000196139|ENSG00000196326|ENSG00000198610|ENSG00000178473|ENSG00000178462|ENSG00000173848|ENSG00000178372|ENSG00000178363|ENSG00000196372|ENSG00000108021|ENSG00000057608|ENSG00000134461|ENSG00000134452|ENSG00000134470|ENSG00000134460|ENSG00000134453|ENSG00000170525|ENSG00000212743|ENSG00000065675	RP11-118K6.2|RP11-118K6.3|PFKP|PITRM1|PITRM1-AS1|RP11-298E9.5|RP11-298E9.6|RP11-195B3.1|RP11-482E14.1|RP11-482E14.2|RP11-184A2.3|RP11-184A2.2|KLF6|RP11-464C19.2|RP11-464C19.3|RP11-433J20.2|RP11-433J20.1|LINC00702|LINC00703|RP11-34C15.2|RNU6-163P|LINC00704|LINC00705|AKR1E2|AKR1C6P|AKR1C1|U8|AKR1C2|RP11-499O7.7|U8|AKR1C3|U8|RP11-499O7.4|U8|AKR1C5P|AKR1CL1|AKR1C4|U8|RP11-445P17.6|RP11-445P17.3|RP11-…	ENSG00000234182|ENSG00000273001|ENSG00000067057|ENSG00000107959|ENSG00000237399|ENSG00000236968|ENSG00000226762|ENSG00000227338|ENSG00000233321|ENSG00000236892|ENSG00000229672|ENSG00000228353|ENSG00000067082|ENSG00000230573|ENSG00000226005|ENSG00000227101|ENSG00000236990|ENSG00000233117|ENSG00000224382|ENSG00000230096|ENSG00000207124|ENSG00000231298|ENSG00000225269|ENSG00000165568|ENSG00000151631…
10	56678901	56682601	12.9273	0.00740741	0	1	1		PCDH15	ENSG00000150275	PCDH15	ENSG00000150275
10	58475001	58591301	-543.956	0.0284211	0	0	1				NA	NA
10	81441101	81727401	-2824.33	0.003003	0	3	11		NUTM2B|NUTM2E|SFTPD	ENSG00000188199|ENSG00000228570|ENSG00000133661	RP11-119F19.2|BEND3P3|NUTM2B|RP11-773D16.1|RP11-182L21.6|NUTM2E|NPAP1P2|CTSLP6|PGGT1BP2|MBL1P|SFTPD	ENSG00000226381|ENSG00000224886|ENSG00000188199|ENSG00000225484|ENSG00000272447|ENSG00000228570|ENSG00000214695|ENSG00000204437|ENSG00000214584|ENSG00000242600|ENSG00000133661
10	85985501	91954501	-41721.1	0	4	41	122	BMPR1A|NUTM2A|PTEN|FAS	LRIT1|RGR|CCSER2|GRID1|WAPAL|OPN4|LDB3|BMPR1A|MMRN2|SNCG|ADIRF|FAM25A|GLUD1|FAM35A|NUTM2A|NUTM2D|MINPP1|PAPSS2|ATAD1|KLLN|PTEN|RNLS|LIPJ|LIPF|LIPK|LIPN|LIPM|ANKRD22|STAMBPL1|ACTA2|FAS|CH25H|LIPA|IFIT2|IFIT3|IFIT1B|IFIT1|IFIT5|SLC16A12|PANK1|KIF20B	ENSG00000148602|ENSG00000148604|ENSG00000107771|ENSG00000182771|ENSG00000062650|ENSG00000122375|ENSG00000122367|ENSG00000107779|ENSG00000173269|ENSG00000173267|ENSG00000148671|ENSG00000188100|ENSG00000148672|ENSG00000122376|ENSG00000184923|ENSG00000214562|ENSG00000107789|ENSG00000198682|ENSG00000138138|ENSG00000227268|ENSG00000171862|ENSG00000184719|ENSG00000204022|ENSG00000182333|ENSG00000204021…	LRIT1|RGR|LINC00858|CCSER2|RPL12P29|TNPO1P1|CACYBPP1|RPS3AP5|AC091487.1|RP11-181F12.1|RP11-475D12.1|RP11-475D12.2|RP11-113E21.1|RNU6-325P|RN7SKP84|GRID1|RP11-93H12.2|RP11-93H12.4|RN7SKP238|RP11-93H12.3|RNA5SP322|MIR346|AL732479.1|WAPAL|RNU6-780P|RP11-77P6.2|RPL7AP8|OPN4|LDB3|U3|RP11-359E3.4|BMPR1A|RP11-420K10.1|RNU1-19P|MMRN2|SNCG|ADIRF-AS1|ADIRF|RP11-96C23.15|RP11-96C23.5|BMS1P3|AGAP11|RP11-96C2…	ENSG00000148602|ENSG00000148604|ENSG00000229404|ENSG00000107771|ENSG00000233189|ENSG00000225423|ENSG00000225928|ENSG00000178429|ENSG00000238469|ENSG00000237267|ENSG00000223993|ENSG00000224504|ENSG00000230962|ENSG00000223064|ENSG00000252730|ENSG00000182771|ENSG00000234942|ENSG00000270002|ENSG00000252292|ENSG00000236606|ENSG00000200487|ENSG00000199104|ENSG00000238803|ENSG00000062650|ENSG00000212332…
10	96867001	96874901	-168.342	0	0	0	1				NA	NA
10	100649901	100739501	-1491.42	0	0	1	1		HPSE2	ENSG00000172987	HPSE2	ENSG00000172987
10	104492501	111578001	-28482.5	0.006	1	30	81	NT5C2	SFXN2|WBP1L|CYP17A1|C10orf32|C10orf32-ASMT|AS3MT|CNNM2|NT5C2|RPEL1|INA|PCGF6|TAF5|USMG5|PDCD11|CALHM2|CALHM1|CALHM3|NEURL1|SH3PXD2A|OBFC1|SLK|COL17A1|SFR1|WDR96|GSTO1|GSTO2|ITPRIP|CCDC147|SORCS3|SORCS1	ENSG00000156398|ENSG00000166272|ENSG00000148795|ENSG00000166275|ENSG00000270316|ENSG00000214435|ENSG00000148842|ENSG00000076685|ENSG00000235376|ENSG00000148798|ENSG00000156374|ENSG00000148835|ENSG00000173915|ENSG00000148843|ENSG00000138172|ENSG00000185933|ENSG00000183128|ENSG00000107954|ENSG00000107957|ENSG00000107960|ENSG00000065613|ENSG00000065618|ENSG00000156384|ENSG00000197748|ENSG00000148834…	SFXN2|WBP1L|RNU6-1231P|CYP17A1|CYP17A1-AS1|PFN1P11|PTGES3P4|C10orf32|C10orf32-ASMT|RNU6-372P|AS3MT|RP11-753C18.8|RP11-724N1.1|CNNM2|NT5C2|RP11-332O19.2|MARCKSL1P1|ST13P13|RPEL1|INA|PCGF6|RNU11-3P|TAF5|USMG5|MIR1307|PDCD11|CALHM2|RP11-225H22.7|RP11-225H22.4|CALHM1|CALHM3|RP11-225H22.5|NEURL1|RP11-416N2.3|SH3PXD2A|RP11-416N2.4|Y_RNA|RP11-541N10.3|OBFC1|SLK|RN7SL524P|COL17A1|MIR936|SFR1|WDR96|MIR609…	ENSG00000156398|ENSG00000166272|ENSG00000252994|ENSG00000148795|ENSG00000203886|ENSG00000213061|ENSG00000236937|ENSG00000166275|ENSG00000270316|ENSG00000201080|ENSG00000214435|ENSG00000235266|ENSG00000272912|ENSG00000148842|ENSG00000076685|ENSG00000237827|ENSG00000213277|ENSG00000229256|ENSG00000235376|ENSG00000148798|ENSG00000156374|ENSG00000212413|ENSG00000148835|ENSG00000173915|ENSG00000221767…
11	61001	900001	-4661.39	0.036	1	43	74	HRAS	BET1L|SCGB1C1|ODF3|RIC8A|SIRT3|PSMD13|NLRP6|ATHL1|IFITM5|IFITM2|IFITM1|IFITM3|B4GALNT4|PKP3|SIGIRR|ANO9|PTDSS2|RNH1|HRAS|LRRC56|C11orf35|RASSF7|PHRF1|IRF7|CDHR5|SCT|DRD4|DEAF1|EPS8L2|TMEM80|TALDO1|PDDC1|AP006621.5|CEND1|SLC25A22|PIDD|RPLP2|PNPLA2|EFCAB4A|CD151|POLR2L|TSPAN4|CHID1	ENSG00000177951|ENSG00000188076|ENSG00000177947|ENSG00000177963|ENSG00000142082|ENSG00000185627|ENSG00000174885|ENSG00000142102|ENSG00000206013|ENSG00000185201|ENSG00000185885|ENSG00000142089|ENSG00000182272|ENSG00000184363|ENSG00000185187|ENSG00000185101|ENSG00000174915|ENSG00000023191|ENSG00000174775|ENSG00000161328|ENSG00000185522|ENSG00000099849|ENSG00000070047|ENSG00000185507|ENSG00000099834…	RP11-304M2.1|OR4F2P|RP11-304M2.6|CICP23|LINC01001|RP11-304M2.3|RNU6-447P|BET1L|SCGB1C1|ODF3|AC069287.1|RP11-304M2.5|RIC8A|SIRT3|PSMD13|NLRP6|RP11-326C3.2|ATHL1|IFITM5|RP11-326C3.4|IFITM2|RP11-326C3.7|IFITM1|RP11-326C3.11|IFITM3|RP11-326C3.10|RP11-326C3.14|RP11-326C3.13|RP11-326C3.12|RP11-326C3.15|B4GALNT4|PKP3|SIGIRR|ANO9|RN7SL838P|PTDSS2|RP13-317D12.3|RNH1|RP13-46H24.1|HRAS|LRRC56|C11orf35|RP11-…	ENSG00000253826|ENSG00000224777|ENSG00000254468|ENSG00000270921|ENSG00000230724|ENSG00000255229|ENSG00000222225|ENSG00000177951|ENSG00000188076|ENSG00000177947|ENSG00000232495|ENSG00000254559|ENSG00000177963|ENSG00000142082|ENSG00000185627|ENSG00000174885|ENSG00000255026|ENSG00000142102|ENSG00000206013|ENSG00000255533|ENSG00000185201|ENSG00000254910|ENSG00000185885|ENSG00000251661|ENSG00000142089…
11	5659701	5811601	-3479.63	0	0	9	12		HBG2|TRIM6-TRIM34|TRIM34|TRIM5|TRIM22|OR56B1|OR52N4|OR52N5|OR52N1	ENSG00000196565|ENSG00000258588|ENSG00000258659|ENSG00000132256|ENSG00000132274|ENSG00000181023|ENSG00000181074|ENSG00000181009|ENSG00000181001	HBG2|TRIM6-TRIM34|TRIM34|TRIM5|TRIM22|OR52U1P|OR52P1P|OR56B1|OR52N4|OR56B2P|OR52N5|OR52N1	ENSG00000196565|ENSG00000258588|ENSG00000258659|ENSG00000132256|ENSG00000132274|ENSG00000232381|ENSG00000181109|ENSG00000181023|ENSG00000181074|ENSG00000181017|ENSG00000181009|ENSG00000181001
11	13825901	16927101	-12445.4	0.022	0	12	36		RRAS2|COPB1|PSMA1|PSMA1|PDE3B|CYP2R1|CALCB|CALCA|INSC|SOX6|C11orf58|PLEKHA7	ENSG00000133818|ENSG00000129083|ENSG00000129084|ENSG00000256206|ENSG00000152270|ENSG00000186104|ENSG00000175868|ENSG00000110680|ENSG00000188487|ENSG00000110693|ENSG00000110696|ENSG00000166689	RP11-98J9.1|RP11-98J9.2|RP11-98J9.3|RNA5SP331|RP11-231N3.1|SPON1|RNA5SP332|RP11-21L19.1|RRAS2|RP11-140L24.3|COPB1|RNU7-49P|PSMA1|PSMA1|PDE3B|RP11-677N16.1|CYP2R1|CALCB|CALCP|CALCA|RP11-7O20.4|INSC|snoMBII-202|RP11-531H8.1|RP11-531H8.2|RP11-396O20.1|RP11-396O20.2|RP11-222N13.1|SOX6|CTD-3096P4.1|AC103794.1|RP11-449L13.2|RN7SL188P|C11orf58|PLEKHA7|RN7SKP90	ENSG00000255411|ENSG00000254927|ENSG00000254930|ENSG00000201856|ENSG00000254438|ENSG00000152268|ENSG00000212365|ENSG00000254418|ENSG00000133818|ENSG00000255074|ENSG00000129083|ENSG00000251991|ENSG00000129084|ENSG00000256206|ENSG00000152270|ENSG00000255040|ENSG00000186104|ENSG00000175868|ENSG00000253179|ENSG00000110680|ENSG00000250640|ENSG00000188487|ENSG00000253072|ENSG00000254946|ENSG00000254789…
11	21687901	24634301	-10023	0.083	1	8	29	FANCF	ANO5|SLC17A6|FANCF|AC103801.2|GAS2|SVIP|CCDC179|LUZP2	ENSG00000171714|ENSG00000091664|ENSG00000183161|ENSG00000229387|ENSG00000148935|ENSG00000198168|ENSG00000255359|ENSG00000187398	CTD-2019O4.1|ANO5|CTD-3064C13.1|CTD-2140G10.2|SLC17A6|CTD-2140G10.4|CTD-2140G10.1|RP11-34N19.1|FANCF|AC103801.2|GAS2|RNA5SP338|AC103801.1|SVIP|RP11-17A1.3|CCDC179|RP11-266A24.1|RP11-787P24.4|RP11-787P24.1|RP11-787P24.2|AC100767.1|PRKRIRP4|RP11-713P14.1|RP11-945A11.1|RP11-945A11.2|RNU6-783P|RP11-2F20.1|Y_RNA|LUZP2	ENSG00000254820|ENSG00000171714|ENSG00000255372|ENSG00000254768|ENSG00000091664|ENSG00000254540|ENSG00000255323|ENSG00000255357|ENSG00000183161|ENSG00000229387|ENSG00000148935|ENSG00000222427|ENSG00000203507|ENSG00000198168|ENSG00000246225|ENSG00000255359|ENSG00000255418|ENSG00000271491|ENSG00000255293|ENSG00000254564|ENSG00000264478|ENSG00000254465|ENSG00000240881|ENSG00000255193|ENSG00000254861…
11	26954301	27218601	-1290.63	0.057	0	2	3		FIBIN|BBOX1	ENSG00000176971|ENSG00000129151	FIBIN|BBOX1|RP11-1L12.3	ENSG00000176971|ENSG00000129151|ENSG00000254560
11	55299101	56003801	-4059.49	0.014	0	25	53		OR4C15|OR4C16|OR4C11|OR4P4|OR4S2|OR4C6|OR5D13|OR5D14|OR5L1|OR5D18|OR5L2|OR5D16|TRIM51|OR5W2|OR5I1|OR10AG1|OR5F1|OR5AS1|OR8I2|OR8H2|OR8H3|OR8J3|OR8K5|OR5J2|OR5T2	ENSG00000181939|ENSG00000181935|ENSG00000172188|ENSG00000181927|ENSG00000174982|ENSG00000181903|ENSG00000198877|ENSG00000186113|ENSG00000186117|ENSG00000186119|ENSG00000205030|ENSG00000205029|ENSG00000124900|ENSG00000187612|ENSG00000167825|ENSG00000174970|ENSG00000149133|ENSG00000181785|ENSG00000172154|ENSG00000181767|ENSG00000181761|ENSG00000167822|ENSG00000181752|ENSG00000174957|ENSG00000181718	OR4C14P|OR4C15|OR4C16|OR4C11|OR4P4|OR4S2|OR4C6|OR4V1P|OR4P1P|RP11-674C21.9|OR5D2P|OR5D3P|OR5D17P|OR5D13|OR5D15P|OR5D14|OR5L1|OR5D18|OR5L2|OR5D16|OR9M1P|RP11-738O11.9|RP11-738O11.12|RP11-738O11.13|TRIM51|OR5W1P|OR5W2|OR5I1|OR10AF1P|OR10AK1P|OR10AG1|OR7E5P|OR5F1|OR5F2P|OR5AS1|OR5AQ1P|OR5J1P|OR5BE1P|OR8I2|OR8I4P|OR8H2|OR5BN2P|OR8H3|OR5BN1P|OR8J3|OR8K4P|OR8K5|OR5J7P|OR5J2|OR8V1P|RP11-444K7.8|OR8J2|OR…	ENSG00000233301|ENSG00000181939|ENSG00000181935|ENSG00000172188|ENSG00000181927|ENSG00000174982|ENSG00000181903|ENSG00000254841|ENSG00000188439|ENSG00000254804|ENSG00000254457|ENSG00000186886|ENSG00000181837|ENSG00000198877|ENSG00000255019|ENSG00000186113|ENSG00000186117|ENSG00000186119|ENSG00000205030|ENSG00000205029|ENSG00000186124|ENSG00000255204|ENSG00000255499|ENSG00000254547|ENSG00000124900…
11	65642401	85427201	121563	0	2	212	547	CCND1|NUMA1	CTSW|FIBP|CCDC85B|FOSL1|C11orf68|DRAP1|SART1|EIF1AD|BANF1|CST6|CATSPER1|GAL3ST3|SF3B2|RP11-1167A19.2|PACS1|KLC2|RAB1B|CNIH2|YIF1A|TMEM151A|CD248|RIN1|BRMS1|B3GNT1|RP11-867G23.8|SLC29A2|NPAS4|MRPL11|PELI3|DPP3|CTD-3074O7.11|BBS1|ZDHHC24|CTSF|CCDC87|CCS|RBM14|RBM4|RBM14-RBM4|RBM4B|SPTBN2|C11orf80|RCE1|PC|LRFN4|C11orf86|SYT12|RHOD|KDM2A|AP001885.1|ADRBK1|ANKRD13D|SSH3|POLD4|CLCF1|RAD9A|PPP1CA|TBC1D1…	ENSG00000172543|ENSG00000172500|ENSG00000175602|ENSG00000175592|ENSG00000175573|ENSG00000175550|ENSG00000175467|ENSG00000175376|ENSG00000175334|ENSG00000175315|ENSG00000175294|ENSG00000175229|ENSG00000087365|ENSG00000255038|ENSG00000175115|ENSG00000174996|ENSG00000174903|ENSG00000174871|ENSG00000174851|ENSG00000179292|ENSG00000174807|ENSG00000174791|ENSG00000174744|ENSG00000174684|ENSG00000255468…	CTSW|FIBP|CCDC85B|FOSL1|C11orf68|DRAP1|TSGA10IP|SART1|RP11-1167A19.6|EIF1AD|BANF1|CST6|CATSPER1|GAL3ST3|SF3B2|snoU13|RP11-1167A19.2|PACS1|snoU13|RP11-755F10.1|KLC2|RP11-755F10.3|RP11-867G23.1|RP11-867G23.2|RAB1B|RP11-867G23.3|RP11-867G23.4|CNIH2|YIF1A|TMEM151A|RP11-867G23.13|CD248|RIN1|RP11-867G23.12|BRMS1|B3GNT1|RP11-867G23.8|SLC29A2|RP11-867G23.9|RNU1-84P|RP11-867G23.10|NPAS4|SNORA43|MRPL11|CTD…	ENSG00000172543|ENSG00000172500|ENSG00000175602|ENSG00000175592|ENSG00000175573|ENSG00000175550|ENSG00000175513|ENSG00000175467|ENSG00000254867|ENSG00000175376|ENSG00000175334|ENSG00000175315|ENSG00000175294|ENSG00000175229|ENSG00000087365|ENSG00000238752|ENSG00000255038|ENSG00000175115|ENSG00000238763|ENSG00000255320|ENSG00000174996|ENSG00000254461|ENSG00000254855|ENSG00000254762|ENSG00000174903…
11	81500201	81521501	-364.198	0.0147679	0	0	1				NA	NA
11	100770901	100961001	917.812	0.0521042	0	3	4		ARHGAP42|TMEM133|PGR	ENSG00000165895|ENSG00000170647|ENSG00000082175	ARHGAP42|snoU13|TMEM133|PGR	ENSG00000165895|ENSG00000238388|ENSG00000170647|ENSG00000082175
12	59901	7041901	25886.2	0.045	4	81	187	KDM5A|ERC1|CCND2|ZNF384	AC026369.1|IQSEC3|SLC6A12|SLC6A13|KDM5A|CCDC77|B4GALNT3|NINJ2|WNK1|RAD52|ERC1|WNT5B|FBXL14|ADIPOR2|CACNA2D4|LRTM2|DCP1B|CACNA1C|FKBP4|ITFG2|NRIP2|AC005841.1|FOXM1|RHNO1|TULP3|TEAD4|TSPAN9|PRMT8|EFCAB4B|PARP11|CCND2|C12orf5|FGF23|FGF6|C12orf4|RAD51AP1|DYRK4|RP11-500M8.7|AKAP3|NDUFA9|RP11-234B24.6|GALNT8|KCNA6|KCNA1|KCNA5|NTF3|ANO2|VWF|CD9|PLEKHG6|TNFRSF1A|SCNN1A|LTBR|CD27|TAPBPL|VAMP1|MRPL51|NCAPD…	ENSG00000268640|ENSG00000120645|ENSG00000111181|ENSG00000010379|ENSG00000073614|ENSG00000120647|ENSG00000139044|ENSG00000171840|ENSG00000060237|ENSG00000002016|ENSG00000082805|ENSG00000111186|ENSG00000171823|ENSG00000006831|ENSG00000151062|ENSG00000166159|ENSG00000151065|ENSG00000151067|ENSG00000004478|ENSG00000111203|ENSG00000053702|ENSG00000206044|ENSG00000111206|ENSG00000171792|ENSG00000078246…	RP11-598F7.1|AC215219.1|ABC7-42389800N19.1|DDX11L8|AC026369.1|FAM138D|IQSEC3|RP11-598F7.3|RP11-598F7.4|RP11-598F7.5|RP11-598F7.6|SLC6A12|RP11-283I3.1|RP11-283I3.2|SLC6A13|RP11-283I3.4|RP11-283I3.6|KDM5A|CCDC77|B4GALNT3|NINJ2|RP5-1154L15.2|RNU7-103P|RP5-1154L15.1|RP11-218M22.1|RP11-218M22.2|WNK1|RNU4ATAC16P|RAD52|RP11-359B12.2|ERC1|RN7SL852P|RP5-951N9.1|RP5-951N9.2|LINC00942|WNT5B|FBXL14|MIR3649|A…	ENSG00000249054|ENSG00000238823|ENSG00000226210|ENSG00000256263|ENSG00000268640|ENSG00000206114|ENSG00000120645|ENSG00000256948|ENSG00000249695|ENSG00000256694|ENSG00000256540|ENSG00000111181|ENSG00000255671|ENSG00000256577|ENSG00000010379|ENSG00000255746|ENSG00000261799|ENSG00000073614|ENSG00000120647|ENSG00000139044|ENSG00000171840|ENSG00000256020|ENSG00000238370|ENSG00000255825|ENSG00000177406…
12	866801	874801	-362.215	0	0	1	1		WNK1	ENSG00000060237	WNK1	ENSG00000060237
12	9628001	9736701	-1169.07	0.0722166	0	0	3				RP11-726G1.1|RP11-525E9.1|AC006432.1	ENSG00000214776|ENSG00000256975|ENSG00000266633
12	11218301	11251001	-1892.15	0	0	3	5		PRR4|TAS2R14|TAS2R43	ENSG00000111215|ENSG00000212127|ENSG00000255374	PRR4|TAS2R14|TAS2R64P|TAS2R43|RP11-673D15.7	ENSG00000111215|ENSG00000212127|ENSG00000256274|ENSG00000255374|ENSG00000256400
12	22892501	27931501	28443.2	0.004	0	26	80		SOX5|BCAT1|AC026310.1|C12orf77|LRMP|CASC1|LYRM5|KRAS|AC087239.1|IFLTD1|RASSF8|BHLHE41|SSPN|ITPR2|ASUN|FGFR1OP2|TM7SF3|MED21|C12orf71|STK38L|ARNTL2|SMCO2|PPFIBP1|REP15|MRPS35|MANSC4	ENSG00000134532|ENSG00000060982|ENSG00000268865|ENSG00000226397|ENSG00000118308|ENSG00000118307|ENSG00000205707|ENSG00000133703|ENSG00000268076|ENSG00000152936|ENSG00000123094|ENSG00000123095|ENSG00000123096|ENSG00000123104|ENSG00000064102|ENSG00000111790|ENSG00000064115|ENSG00000152944|ENSG00000214700|ENSG00000211455|ENSG00000029153|ENSG00000165935|ENSG00000110841|ENSG00000174236|ENSG00000061794…	RP11-114G22.1|RP11-449P1.1|RP11-153K16.1|RP11-686N4.1|RP11-153K16.2|SOX5|RP11-437F6.1|MIR920|RP11-444D3.1|RP11-778H2.1|LINC00477|KNOP1P1|RP11-615I16.1|RP11-625L16.1|RN7SL38P|BCAT1|RP11-625L16.3|AC026310.1|RP11-662I13.2|RP11-662I13.1|C12orf77|RP11-713N11.5|LRMP|RP11-713N11.3|RP11-713N11.4|CASC1|LYRM5|KRAS|AC087239.1|RNU4-67P|RP11-318G8.1|IFLTD1|RP11-318G8.2|TUBB4BP1|RP11-685B13.2|RN7SKP262|RP11-44…	ENSG00000256995|ENSG00000256923|ENSG00000256321|ENSG00000256353|ENSG00000115934|ENSG00000134532|ENSG00000256473|ENSG00000216192|ENSG00000255864|ENSG00000256120|ENSG00000197503|ENSG00000256852|ENSG00000244662|ENSG00000255745|ENSG00000240481|ENSG00000060982|ENSG00000256482|ENSG00000268865|ENSG00000255921|ENSG00000213736|ENSG00000226397|ENSG00000258879|ENSG00000118308|ENSG00000258546|ENSG00000258449…
12	45903101	45910101	-253.112	0	0	0	1				RP11-352M15.1	ENSG00000257657
12	53082901	53557401	1981.01	0.1	0	14	34		KRT77|KRT76|KRT3|KRT4|KRT79|KRT78|KRT8|KRT18|EIF4B|TENC1|SPRYD3|IGFBP6|SOAT2|CSAD	ENSG00000189182|ENSG00000185069|ENSG00000186442|ENSG00000170477|ENSG00000185640|ENSG00000170423|ENSG00000170421|ENSG00000111057|ENSG00000063046|ENSG00000111077|ENSG00000167778|ENSG00000167779|ENSG00000167780|ENSG00000139631	KRT77|RP11-641A6.3|KRT126P|RP11-641A6.5|KRT125P|RP11-641A6.8|RP11-641A6.9|KRT127P|ARL2BPP2|KRT76|RP11-153F5.2|KRT3|KRT4|KRT79|RP11-153F5.3|KRT78|RPL7P41|KRT8|KRT18|AC107016.2|AC107016.1|EIF4B|RP11-983P16.2|RP11-983P16.4|TENC1|SPRYD3|IGFBP6|SOAT2|VTI1BP3|RNU6-333P|HIGD1AP1|RP11-1136G11.6|CSAD|RP11-1136G11.8	ENSG00000189182|ENSG00000257700|ENSG00000257402|ENSG00000257616|ENSG00000258036|ENSG00000257343|ENSG00000257675|ENSG00000257125|ENSG00000258071|ENSG00000185069|ENSG00000257404|ENSG00000186442|ENSG00000170477|ENSG00000185640|ENSG00000257389|ENSG00000170423|ENSG00000241146|ENSG00000170421|ENSG00000111057|ENSG00000265039|ENSG00000225410|ENSG00000063046|ENSG00000257475|ENSG00000257337|ENSG00000111077…
12	68439201	75601101	30556.2	0.004	1	37	111	MDM2	IFNG|IL26|IL22|MDM1|RAP1B|NUP107|SLC35E3|AC124890.1|MDM2|CPM|CPSF6|LYZ|YEATS4|FRS2|CCT2|LRRC10|BEST3|RAB3IP|AC025263.3|MYRFL|CNOT2|KCNMB4|PTPRB|PTPRR|CTD-2021H9.3|TSPAN8|LGR5|ZFC3H1|THAP2|RP11-293I14.2|TMEM19|RAB21|TBC1D15|TPH2|TRHDE|ATXN7L3B|KCNC2	ENSG00000111537|ENSG00000111536|ENSG00000127318|ENSG00000111554|ENSG00000127314|ENSG00000111581|ENSG00000175782|ENSG00000251695|ENSG00000135679|ENSG00000135678|ENSG00000111605|ENSG00000090382|ENSG00000127337|ENSG00000166225|ENSG00000166226|ENSG00000198812|ENSG00000127325|ENSG00000127328|ENSG00000258052|ENSG00000166268|ENSG00000111596|ENSG00000135643|ENSG00000127329|ENSG00000153233|ENSG00000258053…	IFNG-AS1|RP11-444B24.2|IFNG|IL26|IL22|MDM1|RP11-81H14.2|RP11-71J4.2|RP11-81H14.3|RP11-81H14.4|RP11-254B13.1|RAP1B|RP11-254B13.4|SNORA70G|RP11-254B13.3|RP11-637A17.2|RPL7P42|NUP107|KRT8P39|SLC35E3|AC124890.1|RP11-611O2.2|MDM2|RP11-611O2.1|RP11-611O2.5|RP11-611O2.3|CPM|RNU7-4P|RP11-611O2.6|AC133749.1|PRELID2P1|AC139931.1|RP11-324P9.1|CPSF6|RP11-1143G9.2|LYZ|RP11-1143G9.4|YEATS4|RN7SL804P|RP11-159A1…	ENSG00000255733|ENSG00000256708|ENSG00000111537|ENSG00000111536|ENSG00000127318|ENSG00000111554|ENSG00000251301|ENSG00000256273|ENSG00000256075|ENSG00000256917|ENSG00000240087|ENSG00000127314|ENSG00000234040|ENSG00000206650|ENSG00000234925|ENSG00000247363|ENSG00000241825|ENSG00000111581|ENSG00000233560|ENSG00000175782|ENSG00000251695|ENSG00000256678|ENSG00000135679|ENSG00000256325|ENSG00000257181…
12	82974401	85611101	-11819.4	0.1	0	4	13		TMTC2|SLC6A15|TSPAN19|LRRIQ1	ENSG00000179104|ENSG00000072041|ENSG00000231738|ENSG00000133640	TMTC2|RNU6-977P|RPL6P25|RP11-87P13.2|RP11-384P14.1|SNORA3|RP11-788H18.1|RP11-228G3.1|RP11-701B6.1|SLC6A15|RP11-1079J22.1|TSPAN19|LRRIQ1	ENSG00000179104|ENSG00000252220|ENSG00000213270|ENSG00000258338|ENSG00000257124|ENSG00000221148|ENSG00000257729|ENSG00000258358|ENSG00000257296|ENSG00000072041|ENSG00000258073|ENSG00000231738|ENSG00000133640
12	89094201	89097501	-50.3856	0.0256822	0	0	1				NA	NA
12	121797201	124890801	-12748.3	0.097	1	55	102	BCL7A	ANAPC5|RNF34|KDM2B|ORAI1|MORN3|TMEM120B|RHOF|SETD1B|HPD|PSMD9|RP11-87C12.2|WDR66|BCL7A|MLXIP|LRRC43|IL31|B3GNT4|DIABLO|RP11-512M8.5|VPS33A|CLIP1|ZCCHC8|RSRC2|KNTC1|HCAR1|HCAR2|HCAR3|DENR|CCDC62|HIP1R|VPS37B|ABCB9|OGFOD2|ARL6IP4|PITPNM2|MPHOSPH9|C12orf65|CDK2AP1|SBNO1|SETD8|RILPL2|SNRNP35|RILPL1|TMED2|DDX55|EIF2B1|GTF2H3|TCTN2|ATP6V0A2|DNAH10|CCDC92|DNAH10OS|ZNF664|FAM101A|NCOR2	ENSG00000089053|ENSG00000170633|ENSG00000089094|ENSG00000182500|ENSG00000139714|ENSG00000188735|ENSG00000139725|ENSG00000139718|ENSG00000158104|ENSG00000110801|ENSG00000256950|ENSG00000158023|ENSG00000110987|ENSG00000175727|ENSG00000158113|ENSG00000204671|ENSG00000176383|ENSG00000184047|ENSG00000256861|ENSG00000139719|ENSG00000130779|ENSG00000033030|ENSG00000111011|ENSG00000184445|ENSG00000196917…	ANAPC5|RP11-711D18.2|RNF34|KDM2B|RP13-941N14.1|RNU6-1004P|ORAI1|MORN3|TMEM120B|RHOF|AC084018.1|RP11-347I19.8|SETD1B|HPD|RP11-7M8.2|PSMD9|RP11-87C12.2|RNU7-170P|WDR66|RP11-87C12.5|BCL7A|AC156455.1|MLXIP|LRRC43|IL31|B3GNT4|DIABLO|RP11-512M8.5|VPS33A|CLIP1|RP11-512M8.3|RPL21P1|RP11-450K4.1|ZCCHC8|SNORA9|RSRC2|KNTC1|RP11-324E6.8|HCAR1|RP11-324E6.6|HCAR2|HCAR3|RP11-324E6.9|RP11-324E6.4|DENR|Y_RNA|CCDC…	ENSG00000089053|ENSG00000258435|ENSG00000170633|ENSG00000089094|ENSG00000256742|ENSG00000252393|ENSG00000182500|ENSG00000139714|ENSG00000188735|ENSG00000139725|ENSG00000212694|ENSG00000272849|ENSG00000139718|ENSG00000158104|ENSG00000256811|ENSG00000110801|ENSG00000256950|ENSG00000239082|ENSG00000158023|ENSG00000255856|ENSG00000110987|ENSG00000256546|ENSG00000175727|ENSG00000158113|ENSG00000204671…
12	129574101	129579101	14.5151	0	0	1	1		TMEM132D	ENSG00000151952	TMEM132D	ENSG00000151952
12	131131601	131134301	-73.1942	0.00340716	0	1	2		RIMBP2	ENSG00000060709	RIMBP2|RP11-662M24.2	ENSG00000060709|ENSG00000256725
12	131548301	133841801	-15622.1	0.004	0	31	78		GPR133|AC092850.1|SFSWAP|MMP17|ULK1|PUS1|EP400|EP400NL|DDX51|NOC4L|GALNT9|MUC8|FBRSL1|P2RX2|POLE|PXMP2|RP13-672B3.2|PGAM5|ANKLE2|GOLGA3|CHFR|ZNF605|ZNF26|ZNF84|ZNF140|ZNF891|ZNF10|ZNF268|CTD-2140B24.4|AC226150.4|ANHX	ENSG00000111452|ENSG00000267819|ENSG00000061936|ENSG00000198598|ENSG00000177169|ENSG00000177192|ENSG00000183495|ENSG00000185684|ENSG00000185163|ENSG00000184967|ENSG00000182870|ENSG00000269676|ENSG00000112787|ENSG00000187848|ENSG00000177084|ENSG00000176894|ENSG00000256632|ENSG00000247077|ENSG00000176915|ENSG00000090615|ENSG00000072609|ENSG00000196458|ENSG00000198393|ENSG00000198040|ENSG00000196387…	GPR133|RP11-638F5.1|RPS6P20|AC092850.1|RP11-495K9.3|RNA5SP376|RP13-507P19.2|RP13-507P19.1|RP11-897M7.1|RP11-292I17.1|RP11-495K9.9|RP11-495K9.7|RNA5SP377|RP11-495K9.6|RPS6P21|SFSWAP|RP11-495K9.5|RNA5SP378|RNU6-1017P|MMP17|RP11-417L19.2|ULK1|RP11-417L19.4|PUS1|EP400|AC137590.1|SNORA49|RP13-820C6.2|EP400NL|RP13-977J11.5|DDX51|NOC4L|RP13-977J11.2|RP13-977J11.8|GALNT9|RP13-895J2.2|RP13-895J2.3|RP13-89…	ENSG00000111452|ENSG00000204603|ENSG00000226356|ENSG00000267819|ENSG00000248703|ENSG00000212251|ENSG00000230294|ENSG00000256484|ENSG00000256209|ENSG00000255704|ENSG00000256258|ENSG00000256424|ENSG00000212154|ENSG00000249926|ENSG00000243499|ENSG00000061936|ENSG00000255933|ENSG00000200516|ENSG00000200483|ENSG00000198598|ENSG00000256955|ENSG00000177169|ENSG00000255992|ENSG00000177192|ENSG00000183495…
13	19138201	19376501	-3393.85	0.001	0	0	11				LONRF2P2|LINC00388|FEM1AP4|LINC00387|TERF1P5|FAM207BP|LINC00418|GXYLT1P1|CNN2P12|ZNF965P|CYP4F34P	ENSG00000233905|ENSG00000229788|ENSG00000235876|ENSG00000231914|ENSG00000226361|ENSG00000228797|ENSG00000236169|ENSG00000230931|ENSG00000204718|ENSG00000227784|ENSG00000244155
13	32201401	33320001	5620.18	0.019	1	7	15	BRCA2	RXFP2|FRY|ZAR1L|BRCA2|N4BP2L1|N4BP2L2|PDS5B	ENSG00000133105|ENSG00000073910|ENSG00000189167|ENSG00000139618|ENSG00000139597|ENSG00000244754|ENSG00000083642	RXFP2|EEF1DP3|LINC01073|FRY-AS1|FRY|RP11-37E23.5|ZAR1L|BRCA2|IFIT1P1|N4BP2L1|SNORA16|RP11-298P3.4|N4BP2L2|ATP8A2P2|PDS5B	ENSG00000133105|ENSG00000229715|ENSG00000235822|ENSG00000237637|ENSG00000073910|ENSG00000230633|ENSG00000189167|ENSG00000139618|ENSG00000215515|ENSG00000139597|ENSG00000212293|ENSG00000270008|ENSG00000244754|ENSG00000229800|ENSG00000083642
13	36477201	36488001	-292.432	0.028786	0	1	1		DCLK1	ENSG00000133083	DCLK1	ENSG00000133083
13	38070901	38086201	-2723.63	0	0	0	1				NA	NA
13	39057001	39060401	-429.817	0	0	0	1				NA	NA
13	44426201	47601601	16929	0.008	1	23	69	LCP1	CCDC122|LACC1|SMIM2|SERP2|TSC22D1|NUFIP1|GPALPP1|GTF2F2|KCTD4|TPT1|SLC25A30|COG3|FAM194B|SPERT|SIAH3|ZC3H13|CPB2|LCP1|LRRC63|KIAA0226L|LRCH1|ESD|HTR2A	ENSG00000151773|ENSG00000179630|ENSG00000139656|ENSG00000151778|ENSG00000102804|ENSG00000083635|ENSG00000133114|ENSG00000188342|ENSG00000180332|ENSG00000133112|ENSG00000174032|ENSG00000136152|ENSG00000165837|ENSG00000174015|ENSG00000215475|ENSG00000123200|ENSG00000080618|ENSG00000136167|ENSG00000173988|ENSG00000102445|ENSG00000136141|ENSG00000139684|ENSG00000102468	CCDC122|LACC1|LINC00284|DGKZP1|LINC00390|SMIM2-AS1|SMIM2|SMIM2-IT1|RP11-478K15.6|SERP2|LINC01071|TSC22D1|RP11-71C5.2|SMARCE1P5|snoU13|LINC00407|LINC00330|NUFIP1|RP11-321C24.1|GPALPP1|RN7SL49P|RN7SKP3|GTF2F2|7SK|RNU6-69P|KCTD4|RP11-290D2.5|AL138963.1|SNORA31|TPT1|SNORA31|RP11-290D2.6|TPT1-AS1|RP11-290D2.3|RCN1P2|SLC25A30|SLC25A30-AS1|PPIAP25|COG3|FAM194B|RNA5SP27|TIMM9P3|COX4I1P2|LINC01055|AKR1B1P…	ENSG00000151773|ENSG00000179630|ENSG00000233725|ENSG00000179611|ENSG00000226519|ENSG00000227258|ENSG00000139656|ENSG00000235285|ENSG00000230731|ENSG00000151778|ENSG00000237361|ENSG00000102804|ENSG00000225727|ENSG00000230793|ENSG00000238932|ENSG00000237585|ENSG00000235097|ENSG00000083635|ENSG00000223732|ENSG00000133114|ENSG00000265802|ENSG00000223341|ENSG00000188342|ENSG00000271818|ENSG00000252055…
13	47517901	49138401	-7330.56	0.021	1	7	20	RB1	SUCLA2|NUDT15|MED4|ITM2B|RB1|LPAR6|RCBTB2	ENSG00000136143|ENSG00000136159|ENSG00000136146|ENSG00000136156|ENSG00000139687|ENSG00000139679|ENSG00000136161	GNG5P5|RN7SL700P|NAP1L4P3|RPL27AP8|RP11-279N8.1|LINC00444|LINC00562|SUCLA2|SUCLA2-AS1|NUDT15|MED4|MED4-AS1|POLR2KP2|ITM2B|LINC00441|RB1|PPP1R26P1|PCNPP5|LPAR6|RCBTB2	ENSG00000234590|ENSG00000244521|ENSG00000234145|ENSG00000229423|ENSG00000228573|ENSG00000234689|ENSG00000260388|ENSG00000136143|ENSG00000227848|ENSG00000136159|ENSG00000136146|ENSG00000229111|ENSG00000224510|ENSG00000136156|ENSG00000231473|ENSG00000139687|ENSG00000238086|ENSG00000177197|ENSG00000139679|ENSG00000136161
13	49532401	49539601	-363.753	0	0	0	1				NA	NA
13	51068201	51652901	-4991.52	0.002	0	3	9		DLEU1|DLEU7|RNASEH2B	ENSG00000176124|ENSG00000186047|ENSG00000136104	DLEU1|RP11-175B12.2|DLEU7|DLEU7-AS1|RNA5SP28|RNASEH2B-AS1|RNASEH2B|GUCY1B2|RNA5SP29	ENSG00000176124|ENSG00000229323|ENSG00000186047|ENSG00000237152|ENSG00000200711|ENSG00000233672|ENSG00000136104|ENSG00000123201|ENSG00000222920
13	51969801	55650601	-14712.5	0.013	0	17	49		INTS6|WDFY2|DHRS12|CCDC70|ATP7B|ALG11|UTP14C|NEK5|NEK3|THSD1|VPS36|CKAP2|HNRNPA1L2|SUGT1|LECT1|PCDH8|OLFM4	ENSG00000102786|ENSG00000139668|ENSG00000102796|ENSG00000123171|ENSG00000123191|ENSG00000253710|ENSG00000253797|ENSG00000197168|ENSG00000136098|ENSG00000136114|ENSG00000136100|ENSG00000136108|ENSG00000139675|ENSG00000165416|ENSG00000136110|ENSG00000136099|ENSG00000102837	INTS6|INTS6-AS1|RPS4XP16|RN7SL320P|SNRPGP11|MIR4703|RNU6-65P|WDFY2|RNY1P6|RN7SL413P|ATP5F1P1|DHRS12|RP11-327P2.5|CCDC70|CTAGE3P|ATP7B|FABP5P2|ALG11|UTP14C|NEK5|NEK3|RP11-248G5.8|MRPS31P5|TPTE2P2|RP13-444H2.1|THSD1|RNY4P24|VPS36|CKAP2|LINC00345|RP11-78J21.4|TPTE2P3|HNRNPA1L2|MRPS31P4|SUGT1|LECT1|MIR759|PPIAP26|PCDH8|OLFM4|LINC01065|PCDH8P1|RN7SL618P|AL450423.1|LINC00558|LINC00458|RP11-168P6.2|RPL1…	ENSG00000102786|ENSG00000236778|ENSG00000224892|ENSG00000243900|ENSG00000229906|ENSG00000266611|ENSG00000252141|ENSG00000139668|ENSG00000206920|ENSG00000242893|ENSG00000224451|ENSG00000102796|ENSG00000231856|ENSG00000123171|ENSG00000232872|ENSG00000123191|ENSG00000236044|ENSG00000253710|ENSG00000253797|ENSG00000197168|ENSG00000136098|ENSG00000217576|ENSG00000243406|ENSG00000272281|ENSG00000271564…
13	56350201	59541501	-17597.1	0	0	6	19		PRR20A|PRR20B|PRR20C|PRR20D|PRR20E|PCDH17	ENSG00000204919|ENSG00000204918|ENSG00000229665|ENSG00000227151|ENSG00000234278|ENSG00000118946	HNF4GP1|SPATA2P1|snoU13|RN7SKP6|PRR20A|PRR20B|PRR20C|PRR20D|PRR20E|PRR20FP|MTCO2P3|SLC25A5P4|RPL31P53|PCDH17|RNA5SP30|LINC00374|RNY4P29|CTAGE16P|DNAJA1P1	ENSG00000228611|ENSG00000228319|ENSG00000238455|ENSG00000201665|ENSG00000204919|ENSG00000204918|ENSG00000229665|ENSG00000227151|ENSG00000234278|ENSG00000271140|ENSG00000230009|ENSG00000234421|ENSG00000225352|ENSG00000118946|ENSG00000202422|ENSG00000232954|ENSG00000222733|ENSG00000214335|ENSG00000223717
13	66715101	66721601	-282.012	0.00831025	0	0	1				NA	NA
13	67174101	67177701	-72.4641	0.0809353	0	1	1		PCDH9	ENSG00000184226	PCDH9	ENSG00000184226
13	68356301	68688101	1528.53	0.006	0	0	4				BCRP9|NPM1P22|OR7E111P|OR7E33P	ENSG00000271287|ENSG00000227969|ENSG00000231667|ENSG00000226537
13	99066401	99258901	-1315.81	0.085	0	2	5		FARP1|STK24	ENSG00000152767|ENSG00000102572	FARP1|FARP1-AS1|STK24|RP11-295B17.6|STK24-AS1	ENSG00000152767|ENSG00000231194|ENSG00000102572|ENSG00000271437|ENSG00000224418
14	20540801	23461401	37395.2	0	1	69	276	CCNB1IP1	OR4K17|OR4N5|OR11G2|OR11H6|OR11H4|TTC5|CCNB1IP1|PARP2|TEP1|KLHL33|OSGEP|APEX1|TMEM55B|PNP|RNASE10|RNASE9|RNASE11|RNASE11|RNASE12|OR6S1|RNASE4|ANG|AL163636.6|EDDM3A|EDDM3B|RNASE6|RNASE1|RNASE3|RNASE2|METTL17|SLC39A2|NDRG2|TPPP2|RP11-998D10.1|RNASE13|RNASE7|RNASE8|ARHGEF40|ZNF219|TMEM253|OR5AU1|HNRNPC|RPGRIP1|SUPT16H|CHD8|RAB2B|TOX4|METTL3|SALL2|OR10G3|OR10G2|OR4E2|AE000662.92|DAD1|ABHD4|OR6J1|OXA1…	ENSG00000176230|ENSG00000184394|ENSG00000196832|ENSG00000176219|ENSG00000176198|ENSG00000136319|ENSG00000100814|ENSG00000129484|ENSG00000129566|ENSG00000185271|ENSG00000092094|ENSG00000100823|ENSG00000165782|ENSG00000198805|ENSG00000182545|ENSG00000188655|ENSG00000259060|ENSG00000173464|ENSG00000258436|ENSG00000181803|ENSG00000258818|ENSG00000214274|ENSG00000259171|ENSG00000181562|ENSG00000181552…	RNA5SP380|OR4T1P|OR4K17|OR4N5|RNA5SP381|PSMB7P1|RP11-98N22.6|OR11G1P|OR11G2|OR11H5P|AL356019.1|OR11H6|OR11H7|OR11H4|TTC5|CTD-2292M16.8|CTD-2292M16.7|CCNB1IP1|SNORA79|SNORD126|RPPH1|PARP2|RP11-203M5.2|TEP1|RNA5SP382|KLHL33|RP11-203M5.6|OSGEP|RP11-203M5.7|APEX1|TMEM55B|PNP|RP11-203M5.8|RNASE10|PTCD2P1|SETP1|RNASE9|RNASE11|RNASE11|RP11-14J7.6|RNASE12|RP11-14J7.1|OR6S1|Y_RNA|RNASE4|ANG|AL163636.6|RP1…	ENSG00000252999|ENSG00000258641|ENSG00000176230|ENSG00000184394|ENSG00000251885|ENSG00000259074|ENSG00000259095|ENSG00000258468|ENSG00000196832|ENSG00000258625|ENSG00000266336|ENSG00000176219|ENSG00000258806|ENSG00000176198|ENSG00000136319|ENSG00000258768|ENSG00000258459|ENSG00000100814|ENSG00000222489|ENSG00000238344|ENSG00000259001|ENSG00000129484|ENSG00000254846|ENSG00000129566|ENSG00000200225…
14	24913201	26695901	11235.7	0.096	0	6	15		RP11-80A15.1|CMA1|CTSG|GZMH|GZMB|STXBP6	ENSG00000258744|ENSG00000092009|ENSG00000100448|ENSG00000100450|ENSG00000100453|ENSG00000168952	RP11-80A15.1|CMA1|CTSG|RP11-104E19.1|GZMH|GZMB|STXBP6|RP11-89K22.1|HMGN2P6|OR7K1P|RP11-388G3.1|SNORD37|RP11-314P15.2|AL049831.1|CYB5AP5	ENSG00000258744|ENSG00000092009|ENSG00000100448|ENSG00000258657|ENSG00000100450|ENSG00000100453|ENSG00000168952|ENSG00000258098|ENSG00000257179|ENSG00000258275|ENSG00000257976|ENSG00000212270|ENSG00000257986|ENSG00000212037|ENSG00000257503
14	51323701	52580101	-6591.04	0.023	0	10	35		PYGL|ABHD12B|TRIM9|TMX1|FRMD6|GNG2|RP11-463J10.2|AL358333.1|C14orf166|NID2	ENSG00000100504|ENSG00000131969|ENSG00000100505|ENSG00000139921|ENSG00000139926|ENSG00000186469|ENSG00000258928|ENSG00000267802|ENSG00000087302|ENSG00000087303	RP11-218E20.2|PYGL|ABHD12B|RP11-218E20.5|RP11-218E20.3|TRIM9|RP11-1140I5.1|TMX1|SNORA70|Y_RNA|LINC00519|LINC00640|RP11-255G12.2|RP11-255G12.3|SETP2|FRMD6-AS2|FRMD6|RNU6-1291P|RNU6-1033P|RNA5SP385|RNU6-301P|RP11-280K24.1|OR7E105P|OR7E106P|RP11-280K24.4|OR7E159P|RP11-280K24.6|GNG2|RP11-463J10.2|RP11-463J10.3|AL358333.1|RP11-463J10.4|C14orf166|NID2|RP11-1033H12.1	ENSG00000258687|ENSG00000100504|ENSG00000131969|ENSG00000258745|ENSG00000258711|ENSG00000100505|ENSG00000259055|ENSG00000139921|ENSG00000201376|ENSG00000201820|ENSG00000258955|ENSG00000258479|ENSG00000258942|ENSG00000258808|ENSG00000258893|ENSG00000258537|ENSG00000139926|ENSG00000252400|ENSG00000251771|ENSG00000251756|ENSG00000207004|ENSG00000259111|ENSG00000258423|ENSG00000258550|ENSG00000258535…
14	54710101	54714701	-161.751	0	0	0	1				NA	NA
14	60675601	61527201	-4744.82	0.023	0	8	25		PPM1A|C14orf39|SIX6|SIX1|SIX4|MNAT1|TRMT5|SLC38A6	ENSG00000100614|ENSG00000179008|ENSG00000184302|ENSG00000126778|ENSG00000100625|ENSG00000020426|ENSG00000126814|ENSG00000139974	RPL17P2|CTD-2184C24.2|PPM1A|CTD-2568P8.1|C14orf39|RBM8B|GNRHR2P1|SALL4P7|SIX6|RP11-1042B17.3|RP11-1042B17.4|RP11-1042B17.1|RP11-1042B17.2|U3|RP11-1042B17.5|SIX1|SIX4|MNAT1|RP11-307P22.1|RP11-193F5.1|SRMP2|TRMT5|RP11-193F5.4|RNU6-398P|SLC38A6	ENSG00000242135|ENSG00000254718|ENSG00000100614|ENSG00000258556|ENSG00000179008|ENSG00000258427|ENSG00000259169|ENSG00000258692|ENSG00000184302|ENSG00000258670|ENSG00000258764|ENSG00000244756|ENSG00000241354|ENSG00000253014|ENSG00000258952|ENSG00000126778|ENSG00000100625|ENSG00000020426|ENSG00000258445|ENSG00000258892|ENSG00000258485|ENSG00000126814|ENSG00000258656|ENSG00000206870|ENSG00000139974
14	65361901	75819301	-25236.2	0.002	3	98	248	MAX|GPHN|RAD51B	CHURC1|FNTB|CHURC1-FNTB|GPX2|RAB15|MAX|FUT8|CTD-2014B16.3|GPHN|FAM71D|MPP5|ATP6V1D|EIF2S1|PLEK2|TMEM229B|PLEKHH1|PIGH|ARG2|VTI1B|RP11-1012A1.4|RDH11|RDH12|ZFYVE26|RAD51B|ZFP36L1|ACTN1|DCAF5|EXD2|GALNT16|ERH|SLC39A9|PLEKHD1|CCDC177|CCDC177|KIAA0247|SRSF5|SLC10A1|SMOC1|SLC8A3|COX16|SYNJ2BP|ADAM21|ADAM20|MED6|TTC9|MAP3K9|PCNX|AC004817.1|SIPA1L1|RGS6|AC005477.1|DPF3|DCAF4|ZFYVE1|RBM25|PSEN1|PAPLN|NUM…	ENSG00000258289|ENSG00000257365|ENSG00000125954|ENSG00000176153|ENSG00000139998|ENSG00000125952|ENSG00000033170|ENSG00000258847|ENSG00000171723|ENSG00000172717|ENSG00000072415|ENSG00000100554|ENSG00000134001|ENSG00000100558|ENSG00000198133|ENSG00000054690|ENSG00000100564|ENSG00000081181|ENSG00000100568|ENSG00000258466|ENSG00000072042|ENSG00000139988|ENSG00000072121|ENSG00000182185|ENSG00000185650…	RPPH1-2P|CHURC1|FNTB|CHURC1-FNTB|GPX2|RAB15|RP11-840I19.5|MAX|AL139022.1|MIR4706|RP11-840I19.3|RNU2-14P|CTD-2509G16.2|CTD-2509G16.3|CTD-2509G16.5|RPL21P7|CTD-2509G16.1|PTBP1P|MIR4708|FUT8|RPL21P8|MIR625|EIF1AXP2|CTD-2014B16.1|CTD-2014B16.2|CTD-2014B16.3|AL391261.1|YBX1P1|RP11-783L4.1|Y_RNA|RP11-72M17.1|LINC00238|GPHN|CTD-2560C21.1|RP11-862P13.1|FAM71D|RP11-125H8.1|MPP5|ATP6V1D|Y_RNA|EIF2S1|PLEK2|…	ENSG00000252497|ENSG00000258289|ENSG00000257365|ENSG00000125954|ENSG00000176153|ENSG00000139998|ENSG00000272158|ENSG00000125952|ENSG00000264620|ENSG00000266531|ENSG00000259118|ENSG00000222985|ENSG00000255002|ENSG00000258878|ENSG00000258760|ENSG00000258613|ENSG00000214759|ENSG00000259078|ENSG00000266740|ENSG00000033170|ENSG00000180662|ENSG00000207781|ENSG00000258980|ENSG00000258629|ENSG00000258960…
14	76572701	79910101	25735	0.006	0	29	73		GPATCH2L|ESRRB|VASH1|ANGEL1|C14orf166B|IRF2BPL|CIPC|RP11-463C8.4|TMEM63C|ZDHHC22|AC007375.1|NGB|POMT2|GSTZ1|TMED8|SAMD15|NOXRED1|FKSG61|VIPAS39|AHSA1|ISM2|SPTLC2|ALKBH1|SLIRP|SNW1|C14orf178|AC008372.1|ADCK1|NRXN3	ENSG00000089916|ENSG00000119715|ENSG00000071246|ENSG00000013523|ENSG00000100565|ENSG00000119669|ENSG00000198894|ENSG00000259164|ENSG00000165548|ENSG00000177108|ENSG00000269883|ENSG00000165553|ENSG00000009830|ENSG00000100577|ENSG00000100580|ENSG00000100583|ENSG00000165555|ENSG00000268156|ENSG00000151445|ENSG00000100591|ENSG00000100593|ENSG00000100596|ENSG00000100601|ENSG00000119705|ENSG00000100603…	GPATCH2L|RP11-361H10.3|RP11-516J2.1|ESRRB|AC016543.1|RN7SL747P|RP11-187O7.3|CYCSP1|RP11-187O7.1|RP11-99E15.3|RP11-99E15.2|VASH1|RP11-488C13.6|RP11-488C13.7|RP11-488C13.5|ANGEL1|C14orf166B|RP11-488C13.1|RN7SKP17|RP11-488C13.4|RP11-7F17.7|RN7SL356P|RP11-7F17.1|IRF2BPL|RP11-7F17.5|RP11-7F17.4|RP11-7F17.3|CIPC|RP11-463C8.4|TMEM63C|ZDHHC22|AC007375.1|RP11-463C8.5|SNORA32|NGB|MIR1260A|POMT2|GSTZ1|TMED8…	ENSG00000089916|ENSG00000258454|ENSG00000258402|ENSG00000119715|ENSG00000212061|ENSG00000263880|ENSG00000259124|ENSG00000271423|ENSG00000242952|ENSG00000258566|ENSG00000258569|ENSG00000071246|ENSG00000259081|ENSG00000258610|ENSG00000258301|ENSG00000013523|ENSG00000100565|ENSG00000241081|ENSG00000223174|ENSG00000259058|ENSG00000258602|ENSG00000266553|ENSG00000243225|ENSG00000119669|ENSG00000246548…
14	81877801	81880901	-153.985	0	0	1	2		STON2	ENSG00000140022	STON2|RP11-299L17.4	ENSG00000140022|ENSG00000258605
14	82497001	82504401	-550.175	0	0	0	1				NA	NA
14	90263501	94255601	-14860.6	0.016	2	36	78	TRIP11|GOLGA5	EFCAB11|TDP1|KCNK13|PSMC1|NRDE2|CALM1|TTC7B|RPS6KA5|C14orf159|GPR68|CTD-2547L24.3|CCDC88C|SMEK1|AL133373.1|CATSPERB|TC2N|FBLN5|TRIP11|ATXN3|NDUFB1|CPSF2|SLC24A4|RIN3|LGMN|GOLGA5|CHGA|ITPK1|MOAP1|TMEM251|RP11-371E8.4|C14orf142|UBR7|BTBD7|UNC79|COX8C|PRIMA1	ENSG00000140025|ENSG00000042088|ENSG00000152315|ENSG00000100764|ENSG00000119720|ENSG00000198668|ENSG00000165914|ENSG00000100784|ENSG00000133943|ENSG00000119714|ENSG00000258875|ENSG00000015133|ENSG00000100796|ENSG00000268657|ENSG00000133962|ENSG00000165929|ENSG00000140092|ENSG00000100815|ENSG00000066427|ENSG00000183648|ENSG00000165934|ENSG00000140090|ENSG00000100599|ENSG00000100600|ENSG00000066455…	RP11-33N16.3|EFCAB11|RAB42P1|TDP1|KCNK13|RP11-750I4.2|Y_RNA|PSMC1|NRDE2|RPL21P11|AL512791.1|CALM1|RP11-471B22.2|RP11-1078H9.1|LINC00642|RP11-1078H9.6|TTC7B|AL096869.1|RP11-1078H9.2|RP11-1078H9.5|RP11-661G16.1|RP11-661G16.2|CTD-3035D6.1|CTD-3035D6.2|RPS6KA5|C14orf159|RNU7-30P|SNORA11B|RN7SL506P|GPR68|CTD-2547L24.3|CTD-2547L24.4|CCDC88C|AL133153.1|RP11-895M11.3|RP11-895M11.2|SMEK1|AL133373.1|CATSPE…	ENSG00000259053|ENSG00000140025|ENSG00000230997|ENSG00000042088|ENSG00000152315|ENSG00000258544|ENSG00000201351|ENSG00000100764|ENSG00000119720|ENSG00000242571|ENSG00000238758|ENSG00000198668|ENSG00000258424|ENSG00000258678|ENSG00000233208|ENSG00000259789|ENSG00000165914|ENSG00000252748|ENSG00000258935|ENSG00000259163|ENSG00000258437|ENSG00000258716|ENSG00000213315|ENSG00000258884|ENSG00000100784…
15	35530501	35536401	-342.924	0	0	1	1		DPH6	ENSG00000134146	DPH6	ENSG00000134146
15	36159901	36162401	-87.9332	0	0	0	1				NA	NA
15	41503401	43985001	-13603.4	0.002	0	48	89		EXD1|CHP1|OIP5|NUSAP1|NDUFAF1|RTF1|ITPKA|LTK|RPAP1|TYRO3|MGA|MAPKBP1|AC073657.1|PLA2G4B|JMJD7|JMJD7-PLA2G4B|SPTBN5|EHD4|PLA2G4E|PLA2G4D|PLA2G4F|VPS39|TMEM87A|GANC|CAPN3|ZNF106|SNAP23|LRRC57|HAUS2|STARD9|CDAN1|TTBK2|UBR1|EPB42|TMEM62|CCNDBP1|TGM5|TGM7|LCMT2|ADAL|ZSCAN29|TUBGCP4|TP53BP1|MAP1A|PPIP5K1|CKMT1B|STRC|CATSPER2	ENSG00000178997|ENSG00000187446|ENSG00000104147|ENSG00000137804|ENSG00000137806|ENSG00000137815|ENSG00000137825|ENSG00000062524|ENSG00000103932|ENSG00000092445|ENSG00000174197|ENSG00000137802|ENSG00000268632|ENSG00000243708|ENSG00000243789|ENSG00000168970|ENSG00000137877|ENSG00000103966|ENSG00000188089|ENSG00000159337|ENSG00000168907|ENSG00000166887|ENSG00000103978|ENSG00000214013|ENSG00000092529…	EXD1|CHP1|OIP5-AS1|OIP5|NUSAP1|RP11-16O9.2|NDUFAF1|RTF1|RNU6-1169P|ITPKA|LTK|RPAP1|TCEB1P2|TYRO3|RP11-380D11.2|MGA|MIR626|RP11-107F6.4|RP11-107F6.3|MAPKBP1|AC073657.1|RP11-23P13.4|PLA2G4B|JMJD7|JMJD7-PLA2G4B|SPTBN5|RNA5SP393|MIR4310|RP11-23P13.6|RP11-23P13.7|EHD4|CTD-2382E5.4|CTD-2382E5.1|PLA2G4E|CTD-2382E5.2|PLA2G4D|PLA2G4F|VPS39|MIR627|RP11-546B15.1|TMEM87A|GANC|RP11-546B15.2|RP11-164J13.1|CAPN…	ENSG00000178997|ENSG00000187446|ENSG00000247556|ENSG00000104147|ENSG00000137804|ENSG00000259396|ENSG00000137806|ENSG00000137815|ENSG00000200407|ENSG00000137825|ENSG00000062524|ENSG00000103932|ENSG00000259838|ENSG00000092445|ENSG00000260926|ENSG00000174197|ENSG00000207766|ENSG00000270702|ENSG00000260814|ENSG00000137802|ENSG00000268632|ENSG00000250379|ENSG00000243708|ENSG00000243789|ENSG00000168970…
15	43253701	45145201	11000.4	0.053	0	34	76		UBR1|EPB42|TMEM62|CCNDBP1|TGM5|TGM7|LCMT2|ADAL|ZSCAN29|TUBGCP4|TP53BP1|MAP1A|PPIP5K1|CKMT1B|STRC|CATSPER2|CKMT1A|PDIA3|ELL3|RP11-296A16.1|SERF2|AC018512.1|SERINC4|HYPK|MFAP1|WDR76|FRMD5|CASC4|CTDSPL2|EIF3J|SPG11|PATL2|B2M|TRIM69	ENSG00000159459|ENSG00000166947|ENSG00000137842|ENSG00000166946|ENSG00000104055|ENSG00000159495|ENSG00000168806|ENSG00000168803|ENSG00000140265|ENSG00000137822|ENSG00000067369|ENSG00000166963|ENSG00000168781|ENSG00000237289|ENSG00000242866|ENSG00000166762|ENSG00000223572|ENSG00000167004|ENSG00000128886|ENSG00000262560|ENSG00000140264|ENSG00000268488|ENSG00000184716|ENSG00000242028|ENSG00000140259…	UBR1|EPB42|RPS3AP47|TMEM62|SPCS2P1|RP11-473C18.3|CCNDBP1|TGM5|Y_RNA|ATP5HP1|TGM7|RP11-402F9.3|LCMT2|ADAL|ZSCAN29|TUBGCP4|RN7SL487P|TP53BP1|MAP1A|PPIP5K1|CKMT1B|STRC|RNU6-554P|snoU13|CATSPER2|RNU6-610P|PDIA3P2|AC011330.5|CKMT1A|STRCP1|RNU6-353P|snoU13|CATSPER2P1|RNU6-354P|PDIA3|ELL3|RP11-296A16.1|SERF2|AC018512.1|MIR1282|SERINC4|HYPK|MFAP1|WDR76|Y_RNA|FRMD5|PIN4P1|ACTBP7|GAPDHP55|AC073940.1|AC0905…	ENSG00000159459|ENSG00000166947|ENSG00000205871|ENSG00000137842|ENSG00000260928|ENSG00000261687|ENSG00000166946|ENSG00000104055|ENSG00000202211|ENSG00000261679|ENSG00000159495|ENSG00000260406|ENSG00000168806|ENSG00000168803|ENSG00000140265|ENSG00000137822|ENSG00000243871|ENSG00000067369|ENSG00000166963|ENSG00000168781|ENSG00000237289|ENSG00000242866|ENSG00000222398|ENSG00000238535|ENSG00000166762…
15	52571601	53477601	-3130.96	0.047	0	5	12		MYO5C|MYO5A|ARPP19|FAM214A|ONECUT1	ENSG00000128833|ENSG00000197535|ENSG00000128989|ENSG00000047346|ENSG00000169856	MYO5C|MYO5A|EEF1B2P1|ARPP19|RP11-23N2.4|FAM214A|RP11-519C12.1|ONECUT1|RP11-209K10.2|RPSAP55|EEF1A1P22|RP11-209E8.1	ENSG00000128833|ENSG00000197535|ENSG00000231169|ENSG00000128989|ENSG00000260618|ENSG00000047346|ENSG00000259935|ENSG00000169856|ENSG00000259203|ENSG00000214896|ENSG00000259612|ENSG00000259237
15	60473701	61845001	-4409.52	0.081	0	3	14		ANXA2|NARG2|RORA	ENSG00000182718|ENSG00000128915|ENSG00000069667	ANXA2|RP11-745A24.1|RP11-745A24.2|NARG2|RP11-219B17.1|RORA|CTD-2501E16.2|CYCSP38|RP11-219B17.2|RNA5SP397|RP11-554D20.1|RP11-39M21.1|RP11-39M21.2|RP11-507B12.2	ENSG00000182718|ENSG00000240163|ENSG00000242667|ENSG00000128915|ENSG00000245534|ENSG00000069667|ENSG00000259274|ENSG00000259513|ENSG00000259482|ENSG00000212625|ENSG00000259591|ENSG00000259481|ENSG00000259575|ENSG00000259616
15	70003201	73032101	19579.5	0.006	0	20	69		TLE3|UACA|LARP6|LRRC49|THAP10|THSD4|CT62|MYO9A|SENP8|GRAMD2|PKM|PARP6|CELF6|CELF6|HEXA|TMEM202|ARIH1|GOLGA6B|HIGD2B|BBS4	ENSG00000140332|ENSG00000137831|ENSG00000166173|ENSG00000137821|ENSG00000129028|ENSG00000187720|ENSG00000225362|ENSG00000066933|ENSG00000166192|ENSG00000175318|ENSG00000067225|ENSG00000137817|ENSG00000273025|ENSG00000140488|ENSG00000213614|ENSG00000187806|ENSG00000166233|ENSG00000215186|ENSG00000175202|ENSG00000140463	AC009677.1|AC021818.1|RP11-19J5.1|RP11-19J5.2|LINC00593|TLE3|MIR629|RNU6-745P|AC011648.1|RP11-543G18.1|RP11-96C21.1|RP11-64K10.1|UACA|RP11-138H8.2|RP11-138H8.3|RP11-138H8.4|RPL29P30|RP11-138H8.7|LARP6|RP11-138H8.6|LRRC49|KRT8P9|THAP10|RPL5P3|THSD4|CT62|RP11-673C5.2|RP11-673C5.1|RP11-592N21.1|RP11-592N21.2|AC108861.1|NR2E3|CTD-2524L6.3|MYO9A|RNA5SP399|RP11-390D11.1|RP11-390D11.2|RNU2-65P|AC022872.…	ENSG00000238870|ENSG00000215958|ENSG00000259496|ENSG00000259309|ENSG00000259703|ENSG00000140332|ENSG00000207965|ENSG00000200216|ENSG00000259252|ENSG00000259503|ENSG00000259473|ENSG00000259227|ENSG00000137831|ENSG00000259532|ENSG00000259624|ENSG00000259452|ENSG00000235420|ENSG00000267539|ENSG00000166173|ENSG00000259744|ENSG00000137821|ENSG00000259470|ENSG00000129028|ENSG00000242276|ENSG00000187720…
15	71708601	71882501	-371.085	0.0850622	0	1	2		THSD4	ENSG00000187720	THSD4|AC108861.1	ENSG00000187720|ENSG00000252813
15	82101301	82132001	-558.804	0.00289855	0	0	1				RP11-499F3.2	ENSG00000259692
15	82579001	83227501	-2516.81	0.013	0	10	36		GOLGA6L10|GOLGA6L9|RPS17|GOLGA6L18|GOLGA6L19|GOLGA6L20|RPS17L|RP11-152F13.10|RP11-379H8.1|CPEB1	ENSG00000205281|ENSG00000197978|ENSG00000184779|ENSG00000215749|ENSG00000259243|ENSG00000196648|ENSG00000182774|ENSG00000260836|ENSG00000261086|ENSG00000214575	ADAMTS7P1|GOLGA6L10|UBE2Q2P2|UBE2Q2P6|RP13-608F4.8|GOLGA6L9|CSPG4P8|RP11-152F13.3|AC135995.1|RN7SL61P|GOLGA6L17P|DNM1P38|RPS17|RP13-608F4.6|ADAMTS7P2|GOLGA6L18|RP11-152F13.7|RN7SL256P|CSPG4P9|AC126339.1|RP13-608F4.5|GOLGA6L19|UBE2Q2P3|RPL9P8|RP11-152F13.8|GOLGA6L20|CSPG4P10|RP13-996F3.3|AC010724.1|RN7SL410P|GOLGA6L21P|DNM1P42|RPS17L|RP11-152F13.10|RP11-379H8.1|CPEB1	ENSG00000259785|ENSG00000205281|ENSG00000225273|ENSG00000237550|ENSG00000259206|ENSG00000197978|ENSG00000188384|ENSG00000255769|ENSG00000221095|ENSG00000240994|ENSG00000186322|ENSG00000259567|ENSG00000184779|ENSG00000259613|ENSG00000259387|ENSG00000215749|ENSG00000259328|ENSG00000241500|ENSG00000205275|ENSG00000221177|ENSG00000259323|ENSG00000259243|ENSG00000259429|ENSG00000230903|ENSG00000259310…
15	85726701	85787101	-367.185	0.0291508	0	0	5				CSPG4P12|RP11-561C5.4|AC044860.1|RN7SL428P|GOLGA6L3	ENSG00000259295|ENSG00000229212|ENSG00000221266|ENSG00000242188|ENSG00000188388
15	85770301	88618001	13886.7	0.045	1	4	37	NTRK3	AKAP13|KLHL25|AGBL1|NTRK3	ENSG00000170776|ENSG00000183655|ENSG00000166748|ENSG00000140538	RP11-561C5.4|GOLGA6L3|ADAMTS7P4|RP11-561C5.7|AKAP13|RNU7-79P|CTD-2262B20.1|RP11-815J21.2|RP11-815J21.4|RP11-815J21.3|RNU6-1280P|RP11-815J21.1|RP11-158M2.2|RP11-158M2.3|RP11-158M2.4|RP11-158M2.5|KLHL25|MIR1276|RP11-158M2.6|RNU6-231P|MIR548AP|RP11-23A22.1|RP11-553E24.3|RP11-553E24.2|RNA5SP400|RP11-553E24.1|AGBL1|SNORD74|AGBL1-AS1|RP11-182L7.1|RP11-133L19.2|RP11-133L19.1|RP11-138H10.2|RP11-648K4.2|R…	ENSG00000229212|ENSG00000188388|ENSG00000218052|ENSG00000259317|ENSG00000170776|ENSG00000251891|ENSG00000259630|ENSG00000259375|ENSG00000259367|ENSG00000259276|ENSG00000202081|ENSG00000259453|ENSG00000259544|ENSG00000259407|ENSG00000259762|ENSG00000259416|ENSG00000183655|ENSG00000221634|ENSG00000259195|ENSG00000252931|ENSG00000264406|ENSG00000259608|ENSG00000260758|ENSG00000260477|ENSG00000252964…
15	89927001	95429901	37962.8	0	3	42	141	IDH2|CRTC3|BLM	RHCG|TICRR|KIF7|PLIN1|PEX11A|WDR93|MESP1|MESP2|ANPEP|AP3S2|C15orf38-AP3S2|C15orf38|ZNF710|IDH2|SEMA4B|CIB1|GDPGP1|TTLL13|RP11-697E2.6|NGRN|GABARAPL3|ZNF774|IQGAP1|CRTC3|BLM|FURIN|FES|MAN2A2|UNC45A|HDDC3|RCCD1|PRC1|VPS33B|SV2B|SLCO3A1|ST8SIA2|C15orf32|FAM174B|CHD2|RGMA|AC112693.2|MCTP2	ENSG00000140519|ENSG00000140534|ENSG00000166813|ENSG00000166819|ENSG00000166821|ENSG00000140527|ENSG00000166823|ENSG00000188095|ENSG00000166825|ENSG00000157823|ENSG00000250021|ENSG00000242498|ENSG00000140548|ENSG00000182054|ENSG00000185033|ENSG00000185043|ENSG00000183208|ENSG00000213471|ENSG00000261147|ENSG00000182768|ENSG00000238244|ENSG00000196391|ENSG00000140575|ENSG00000140577|ENSG00000197299…	LINC00925|RHCG|LINC00928|RP11-429B14.4|RP11-429B14.1|TICRR|RP11-429B14.3|KIF7|PLIN1|PEX11A|RPL36AP43|WDR93|RP11-300G22.2|RNU6-132P|MESP1|MRPL15P1|MESP2|ANPEP|AP3S2|C15orf38-AP3S2|MIR5094|RP11-493E3.1|MIR5009|RNU6-1111P|RNU7-111P|C15orf38|RP11-493E3.2|ZNF710|MIR3174|RP11-617F23.1|IDH2|CTD-2315E11.1|RN7SL755P|SEMA4B|RN7SL346P|RPS12P26|CIB1|GDPGP1|RP11-697E2.4|TTLL13|RP11-697E2.6|NGRN|RP11-697E2.7|R…	ENSG00000255571|ENSG00000140519|ENSG00000259218|ENSG00000261478|ENSG00000259713|ENSG00000140534|ENSG00000259615|ENSG00000166813|ENSG00000166819|ENSG00000166821|ENSG00000241362|ENSG00000140527|ENSG00000259561|ENSG00000206590|ENSG00000166823|ENSG00000259441|ENSG00000188095|ENSG00000166825|ENSG00000157823|ENSG00000250021|ENSG00000264966|ENSG00000259677|ENSG00000264796|ENSG00000212420|ENSG00000252645…
15	102295401	102521301	-1031.35	0.00813835	0	3	16		OR4F6|OR4F15|OR4F4	ENSG00000184140|ENSG00000182854|ENSG00000177693	DNM1P47|CTD-2611K5.5|RN7SL209P|OR4F6|OR4F15|OR4F14P|OR4F13P|OR4F28P|WBP1LP5|AC140725.7|OR4F4|OR4G2P|FAM138E|MIR1302-11|WASH3P|DDX11L9	ENSG00000259660|ENSG00000259236|ENSG00000240927|ENSG00000184140|ENSG00000182854|ENSG00000232459|ENSG00000214344|ENSG00000257109|ENSG00000259454|ENSG00000259646|ENSG00000177693|ENSG00000183909|ENSG00000248893|ENSG00000259553|ENSG00000185596|ENSG00000248472
16	59901	3790601	-13542.3	0.0211907	4	166	314	AXIN1|TSC2|TRAF7|CREBBP	WASH4P|POLR3K|SNRNP25|RHBDF1|MPG|NPRL3|HBZ|HBM|HBA2|HBA1|HBQ1|LUC7L|ITFG3|ITFG3|RGS11|ARHGDIG|PDIA2|AXIN1|MRPL28|TMEM8A|NME4|DECR2|RAB11FIP3|CAPN15|C16orf11|PIGQ|NHLRC4|RAB40C|WFIKKN1|C16orf13|FAM195A|WDR90|RHOT2|RHBDL1|STUB1|JMJD8|WDR24|FBXL16|METRN|FAM173A|CCDC78|HAGHL|NARFL|MSLN|MSLNL|RPUSD1|CHTF18|GNG13|PRR25|LMF1|AC009041.2|SOX8|SSTR5|C1QTNF8|CACNA1H|TPSG1|TPSAB1|TPSD1|UBE2I|BAIAP3|TSR3|GNPT…	ENSG00000234769|ENSG00000161980|ENSG00000161981|ENSG00000007384|ENSG00000103152|ENSG00000103148|ENSG00000130656|ENSG00000206177|ENSG00000188536|ENSG00000206172|ENSG00000086506|ENSG00000007392|ENSG00000167930|ENSG00000269881|ENSG00000076344|ENSG00000242173|ENSG00000185615|ENSG00000103126|ENSG00000086504|ENSG00000129925|ENSG00000103202|ENSG00000242612|ENSG00000090565|ENSG00000103326|ENSG00000161992…	DDX11L10|WASH4P|Z84812.4|WASIR2|IL9RP3|POLR3K|SNRNP25|RHBDF1|MPG|NPRL3|Z69720.2|Z69666.2|HBZ|HBM|HBZP1|Z84721.4|HBA2|HBA1|Y_RNA|HBQ1|LA16c-OS12.2|LUC7L|Z69890.1|ITFG3|ITFG3|RGS11|ARHGDIG|PDIA2|AXIN1|MRPL28|TMEM8A|Z97634.3|NME4|DECR2|RAB11FIP3|Y_RNA|RP1-196A12.1|AL049542.1|CAPN15|MIR5587|MIR3176|LA16c-366D1.3|C16orf11|PIGQ|NHLRC4|RAB40C|Z98881.1|WFIKKN1|C16orf13|AL022341.1|FAM195A|AL022341.3|WDR90…	ENSG00000233614|ENSG00000234769|ENSG00000260803|ENSG00000231439|ENSG00000226942|ENSG00000161980|ENSG00000161981|ENSG00000007384|ENSG00000103152|ENSG00000103148|ENSG00000269482|ENSG00000228779|ENSG00000130656|ENSG00000206177|ENSG00000206178|ENSG00000225323|ENSG00000188536|ENSG00000206172|ENSG00000207243|ENSG00000086506|ENSG00000268836|ENSG00000007392|ENSG00000206168|ENSG00000167930|ENSG00000269881…
16	10807101	18842701	15730.1	0.029	6	59	200	CIITA|RMI2|SOCS1|TNFRSF17|ERCC4|MYH11	NUBP1|TVP23A|CIITA|DEXI|CLEC16A|RMI2|SOCS1|TNP2|PRM3|PRM2|PRM1|CTD-3088G3.8|LITAF|SNN|TXNDC11|ZC3H7A|RSL1D1|GSPT1|RP11-166B2.1|TNFRSF17|AC007216.2|SNX29|RP11-276H1.3|CPPED1|SHISA9|ERCC4|MKL2|PARN|AC092291.2|BFAR|PLA2G10|NPIPA3|NPIPA2|NOMO1|NPIPA1|PDXDC1|NTAN1|RRN3|NPIPA5|RP11-1021N1.1|MPV17L|C16orf45|KIAA0430|NDE1|MYH11|FOPNL|ABCC1|ABCC6|NOMO3|NPIPA7|NPIPA7|XYLT1|NPIPA8|NPIPA7|NOMO2|RPS15A|RP11-1…	ENSG00000103274|ENSG00000166676|ENSG00000179583|ENSG00000182108|ENSG00000038532|ENSG00000175643|ENSG00000185338|ENSG00000178279|ENSG00000178257|ENSG00000122304|ENSG00000175646|ENSG00000188897|ENSG00000189067|ENSG00000184602|ENSG00000153066|ENSG00000122299|ENSG00000171490|ENSG00000103342|ENSG00000234719|ENSG00000048462|ENSG00000269121|ENSG00000048471|ENSG00000175604|ENSG00000103381|ENSG00000237515…	RP11-109M19.4|RP11-109M19.5|RP11-109M19.3|RP11-109M19.2|CTD-2318B16.4|CTD-2318B16.3|CTD-2318B16.2|CTD-2318B16.1|NUBP1|TVP23A|RP11-876N24.1|RP11-876N24.2|CIITA|DEXI|RP11-876N24.5|RP11-876N24.4|CLEC16A|RPL7P46|RP11-66H6.3|RP11-396B14.2|HNRNPCP4|RMI2|SOCS1|TNP2|PRM3|SNORA48|PRM2|PRM1|snoU13|MIR548H2|Y_RNA|RP11-485G7.5|RP11-485G7.6|AC009121.1|CTD-3088G3.8|CTD-3088G3.4|CTD-3088G3.6|snoU13|RN7SL522P|LI…	ENSG00000263241|ENSG00000262107|ENSG00000261904|ENSG00000262322|ENSG00000262259|ENSG00000263196|ENSG00000262158|ENSG00000262381|ENSG00000103274|ENSG00000166676|ENSG00000262488|ENSG00000262151|ENSG00000179583|ENSG00000182108|ENSG00000263013|ENSG00000262222|ENSG00000038532|ENSG00000229917|ENSG00000262020|ENSG00000263033|ENSG00000263179|ENSG00000175643|ENSG00000185338|ENSG00000178279|ENSG00000178257…
16	16338701	16832501	-999.602	0.0802792	0	3	17		NOMO3|NPIPA7|NPIPA7	ENSG00000103226|ENSG00000183889|ENSG00000214967	NOMO3|RP11-517A5.6|RP11-517A5.5|RP11-517A5.4|MIR3179-2|MIR3670-2|MIR3180-2|hsa-mir-3180-3|PKD1P1|Y_RNA|NPIPA7|RP11-958N24.2|NPIPA7|RP11-467M13.2|RP11-467M13.3|RN7SL90P|RP11-14N9.2	ENSG00000103226|ENSG00000263029|ENSG00000262848|ENSG00000263198|ENSG00000257381|ENSG00000264722|ENSG00000257366|ENSG00000265373|ENSG00000244257|ENSG00000206706|ENSG00000183889|ENSG00000227827|ENSG00000214967|ENSG00000261181|ENSG00000261362|ENSG00000264752|ENSG00000260126
16	18170601	18838401	-2064.87	0.011994	0	7	22		NPIPA8|NPIPA7|NOMO2|RPS15A|RP11-1035H13.3|ARL6IP1|SMG1	ENSG00000214940|ENSG00000233024|ENSG00000185164|ENSG00000134419|ENSG00000260342|ENSG00000170540|ENSG00000157106	CTA-481E9.4|CTA-481E9.3|RP11-164A6.1|NPIPA8|RP11-1212A22.1|NPIPA7|PKD1P5|Y_RNA|MIR3180-3|hsa-mir-3180-3|hsa-mir-3670-2|MIR3179-3|MIR3179-3|NOMO2|RP11-457I16.4|RP11-457I16.2|ABCC6P1|RPS15A|RP11-1035H13.3|ARL6IP1|RP11-1035H13.2|SMG1	ENSG00000259929|ENSG00000260242|ENSG00000260933|ENSG00000214940|ENSG00000205746|ENSG00000233024|ENSG00000254681|ENSG00000206927|ENSG00000257563|ENSG00000266291|ENSG00000265776|ENSG00000257527|ENSG00000266454|ENSG00000185164|ENSG00000262974|ENSG00000260550|ENSG00000256340|ENSG00000134419|ENSG00000260342|ENSG00000170540|ENSG00000260017|ENSG00000157106
16	19741501	20098001	4906.37	0.003	0	3	6		IQCK|GPRC5B|GPR139	ENSG00000174628|ENSG00000167191|ENSG00000180269	IQCK|CTD-2380F24.1|CTC-496I23.1|GPRC5B|AC134300.1|GPR139	ENSG00000174628|ENSG00000261195|ENSG00000261939|ENSG00000167191|ENSG00000265524|ENSG00000180269
16	25339301	25343301	-199.866	0	0	0	1				NA	NA
16	33694401	33790701	-1021.09	0	0	0	7				ARHGAP23P1|IGHV3OR16-7|RP11-812E19.5|IGHV3OR16-16|RP11-812E19.14|RP11-812E19.3|RP11-598D12.4	ENSG00000260781|ENSG00000271620|ENSG00000261607|ENSG00000259842|ENSG00000270401|ENSG00000205452|ENSG00000198555
16	34173601	34511801	-3033.32	0	0	1	29		CTD-2144E22.5	ENSG00000179755	CTD-2144E22.8|CTD-2144E22.7|AC135776.1|CTD-2144E22.5|CTD-2144E22.6|CTD-2144E22.11|CCNYL3|CTD-2144E22.2|CTD-2144E22.10|VN1R68P|VN1R69P|RP11-244B22.14|RP11-244B22.11|RP11-244B22.12|RP11-244B22.13|UBE2MP1|SLC25A1P4|RP11-488I20.9|RP11-244B22.7|RP11-244B22.6|RP11-244B22.5|RP11-488I20.8|AC023824.1|RARRES2P5|FGFR3P5|RP11-244B22.3|RARRES2P6|RP11-244B22.1|AC007353.1	ENSG00000260854|ENSG00000261331|ENSG00000256579|ENSG00000179755|ENSG00000261566|ENSG00000262885|ENSG00000216671|ENSG00000261053|ENSG00000260809|ENSG00000259979|ENSG00000260724|ENSG00000260449|ENSG00000261800|ENSG00000261836|ENSG00000261510|ENSG00000261461|ENSG00000261608|ENSG00000260073|ENSG00000260590|ENSG00000261398|ENSG00000261274|ENSG00000260958|ENSG00000264479|ENSG00000260967|ENSG00000260984…
16	35046301	35285801	-494.248	0.0949555	0	0	4				VN1R70P|RP11-43P5.1|AC116553.1|PPP1R1AP2	ENSG00000261515|ENSG00000261782|ENSG00000221580|ENSG00000261084
16	46385701	46805601	-1311.67	0.0192308	0	4	13		SHCBP1|VPS35|ORC6|MYLK3	ENSG00000171241|ENSG00000069329|ENSG00000091651|ENSG00000140795	ANKRD26P1|RNU6-845P|RP11-46D6.5|RP11-46D6.4|SHCBP1|RP11-46D6.1|RAB43P1|RP11-93O14.1|VPS35|RP11-93O14.2|ORC6|RP11-480G7.1|MYLK3	ENSG00000261239|ENSG00000199448|ENSG00000261356|ENSG00000260251|ENSG00000171241|ENSG00000261512|ENSG00000259856|ENSG00000260909|ENSG00000069329|ENSG00000261131|ENSG00000091651|ENSG00000261788|ENSG00000140795
16	47313701	56785701	-35088.1	0	1	55	207	CYLD	ITFG1|PHKB|ABCC12|ABCC11|LONP2|SIAH1|N4BP1|CBLN1|C16orf78|ZNF423|CNEP1R1|HEATR3|PAPD5|ADCY7|BRD7|NKD1|SNX20|NOD2|CYLD|SALL1|C16orf97|TOX3|CHD9|RBL2|AKTIP|RPGRIP1L|FTO|RP11-324D17.1|IRX3|IRX5|IRX6|MMP2|LPCAT2|CAPNS2|SLC6A2|CES1|CES5A|GNAO1|AMFR|NUDT21|OGFOD1|BBS2|MT4|MT3|MT2A|MT1E|AC026461.1|MT1M|MT1A|MT1B|MT1F|MT1G|MT1H|MT1X|NUP93	ENSG00000129636|ENSG00000102893|ENSG00000140798|ENSG00000121270|ENSG00000102910|ENSG00000196470|ENSG00000102921|ENSG00000102924|ENSG00000166152|ENSG00000102935|ENSG00000205423|ENSG00000155393|ENSG00000121274|ENSG00000121281|ENSG00000166164|ENSG00000140807|ENSG00000167208|ENSG00000167207|ENSG00000083799|ENSG00000103449|ENSG00000261190|ENSG00000103460|ENSG00000177200|ENSG00000103479|ENSG00000166971…	ITFG1|RP11-474B12.1|Y_RNA|RNA5SP424|PHKB|RNA5SP425|RP11-177N22.3|RP11-177N22.2|EIF4BP5|NDUFA5P11|RP11-523L20.2|CTB-55P19.1|AC140542.2|RP11-523L20.1|RP11-3M1.3|ABCC12|RP11-3M1.1|ABCC11|LONP2|UBA52P8|SIAH1|RN7SL54P|AC023818.1|RP11-44I10.6|RP11-44I10.5|snoU13|MOCS1P1|N4BP1|RP11-44I10.3|RPS2P44|CTC-527H23.1|CTC-527H23.2|RP11-42I10.1|CTC-527H23.3|CTC-527H23.4|AC007611.1|snoU13|KLF8P1|RNU6-257P|RP11-42…	ENSG00000129636|ENSG00000261369|ENSG00000222767|ENSG00000212290|ENSG00000102893|ENSG00000222268|ENSG00000262038|ENSG00000259866|ENSG00000261336|ENSG00000259918|ENSG00000261231|ENSG00000260497|ENSG00000261325|ENSG00000260450|ENSG00000261017|ENSG00000140798|ENSG00000261538|ENSG00000121270|ENSG00000102910|ENSG00000240793|ENSG00000196470|ENSG00000265077|ENSG00000239138|ENSG00000261802|ENSG00000260688…
16	69991201	76122101	-18618.8	0.0420842	0	66	178		CLEC18A|PDPR|CLEC18C|AC009060.1|FKSG63|EXOSC6|AARS|DDX19B|RP11-529K1.3|DDX19A|ST3GAL2|FUK|COG4|SF3B3|IL34|MTSS1L|FLJ00418|VAC14|HYDIN|CMTR2|CALB2|ZNF23|AC010547.9|ZNF19|CHST4|TAT|MARVELD3|PHLPP2|AP1G1|ATXN1L|IST1|ZNF821|DHODH|TXNL4B|HP|HPR|DHX38|PMFBP1|ZFHX3|C16orf47|PSMD7|NPIPB15|CLEC18B|GLG1|RFWD3|MLKL|FA2H|WDR59|ZNRF1|LDHD|ZFP1|CTRB2|CTRB1|BCAR1|CFDP1|RP11-77K12.1|TMEM170A|CHST6|RP11-77K12.7|C…	ENSG00000157322|ENSG00000090857|ENSG00000157335|ENSG00000269746|ENSG00000269866|ENSG00000223496|ENSG00000090861|ENSG00000157349|ENSG00000260537|ENSG00000168872|ENSG00000157350|ENSG00000157353|ENSG00000103051|ENSG00000189091|ENSG00000157368|ENSG00000132613|ENSG00000268927|ENSG00000103043|ENSG00000157423|ENSG00000180917|ENSG00000172137|ENSG00000167377|ENSG00000261611|ENSG00000157429|ENSG00000140835…	CLEC18A|PDXDC2P|RP11-419C5.2|PDXDC2P|MIR1972-2|RP11-106J23.1|PDPR|RP11-296I10.3|CLEC18C|RP11-296I10.5|AC009060.1|RP11-296I10.6|FKSG63|snoU13|EXOSC6|AARS|RN7SL407P|RN7SL279P|DDX19B|RP11-529K1.3|RP11-529K1.2|DDX19A|ST3GAL2|RP11-529K1.4|RPS27P26|RNU6-23P|FUK|COG4|SF3B3|SNORD111B|SNORD111|RP11-49C24.1|IL34|MTSS1L|FLJ00418|VAC14|RP11-394B2.6|VAC14-AS1|RP11-424M24.5|HYDIN|RNU6ATAC25P|SNORD112|AC027281.…	ENSG00000157322|ENSG00000196696|ENSG00000226232|ENSG00000255185|ENSG00000239118|ENSG00000241183|ENSG00000090857|ENSG00000247228|ENSG00000157335|ENSG00000261145|ENSG00000269746|ENSG00000261556|ENSG00000269866|ENSG00000238734|ENSG00000223496|ENSG00000090861|ENSG00000265230|ENSG00000265648|ENSG00000157349|ENSG00000260537|ENSG00000261777|ENSG00000168872|ENSG00000157350|ENSG00000260111|ENSG00000240043…
16	76531001	76557301	-347.671	0.0125	0	1	1		CNTNAP4	ENSG00000152910	CNTNAP4	ENSG00000152910
16	77090101	81619001	-15718	0.0251762	1	19	70	MAF	MON1B|SYCE1L|ADAMTS18|NUDT7|VAT1L|CLEC3A|WWOX|PIH1|MAF|DYNLRB2|CDYL2|CMC2|CENPN|ATMIN|C16orf46|GCSH|BCMO1|GAN|CMIP	ENSG00000103111|ENSG00000205078|ENSG00000140873|ENSG00000140876|ENSG00000171724|ENSG00000166509|ENSG00000186153|ENSG00000268977|ENSG00000178573|ENSG00000168589|ENSG00000166446|ENSG00000103121|ENSG00000166451|ENSG00000166454|ENSG00000166455|ENSG00000140905|ENSG00000135697|ENSG00000261609|ENSG00000153815	MON1B|SYCE1L|RP11-538I12.2|VN2R10P|RP11-538I12.3|ADAMTS18|RP11-449J10.1|AC025284.1|RP11-571O6.1|AC092724.1|NUDT7|RP11-264M12.2|VAT1L|RP11-281J9.1|RP11-281J9.2|CLEC3A|KRT8P22|RP11-358L22.2|WWOX|RP11-190D6.2|LSM3P5|RP11-264L1.4|RP11-264L1.3|RPS3P7|RP11-319G9.3|PIH1|RP11-319G9.5|RP11-556H2.4|RP11-556H2.3|RP11-556H2.2|RP11-679B19.2|RNA5SP431|RP11-467I17.1|MAF|AC009159.1|RP11-345M22.1|RP11-345M22.2|RP…	ENSG00000103111|ENSG00000205078|ENSG00000261063|ENSG00000226348|ENSG00000260922|ENSG00000140873|ENSG00000260701|ENSG00000216131|ENSG00000261154|ENSG00000221226|ENSG00000140876|ENSG00000261707|ENSG00000171724|ENSG00000261330|ENSG00000261540|ENSG00000166509|ENSG00000260731|ENSG00000261776|ENSG00000186153|ENSG00000260969|ENSG00000260014|ENSG00000260733|ENSG00000261837|ENSG00000243101|ENSG00000260816…
16	82173101	82179301	-18.2554	0.097561	0	0	1				RP11-510J16.5	ENSG00000261235
16	85435501	85450801	-228.144	0	0	0	1				NA	NA
16	88638601	90354701	-6703.8	0.0198238	2	45	84	CBFA2T3|FANCA	ZC3H18|IL17C|CYBA|MVD|SNAI3|RNF166|CTU2|PIEZO1|CDT1|APRT|GALNS|AC092384.1|TRAPPC2L|PABPN1L|CBFA2T3|RP11-830F9.6|ACSF3|CDH15|SLC22A31|ZNF778|ANKRD11|AC137932.1|SPG7|RPL13|CPNE7|DPEP1|CHMP1A|SPATA33|CDK10|RP11-368I7.4|SPATA2L|VPS9D1|ZNF276|FANCA|SPIRE2|TCF25|MC1R|TUBB3|TUBB3|DEF8|CENPBD1|DBNDD1|GAS8|C16orf3|PRDM7	ENSG00000158545|ENSG00000124391|ENSG00000051523|ENSG00000167508|ENSG00000185669|ENSG00000158717|ENSG00000174177|ENSG00000103335|ENSG00000167513|ENSG00000198931|ENSG00000141012|ENSG00000269422|ENSG00000167515|ENSG00000205022|ENSG00000129993|ENSG00000205018|ENSG00000176715|ENSG00000129910|ENSG00000259803|ENSG00000170100|ENSG00000167522|ENSG00000268218|ENSG00000197912|ENSG00000167526|ENSG00000178773…	ZC3H18|IL17C|CYBA|MVD|SNAI3-AS1|SNAI3|RNF166|RP5-1142A6.5|CTU2|PIEZO1|MIR4722|RP5-1142A6.9|RP5-1142A6.2|RP5-1142A6.7|RP5-1142A6.8|CDT1|APRT|GALNS|AC092384.1|TRAPPC2L|PABPN1L|CBFA2T3|RP11-830F9.5|RP11-830F9.7|RP11-830F9.6|CTD-2555A7.1|CTD-2555A7.2|ACSF3|CTD-2555A7.3|LINC00304|RP11-46C24.3|CDH15|SLC22A31|RP11-46C24.7|ZNF778|RP11-46C24.6|RP11-46C24.5|ANKRD11|AC137932.1|AC137932.5|AC137932.6|RP1-168P…	ENSG00000158545|ENSG00000124391|ENSG00000051523|ENSG00000167508|ENSG00000260630|ENSG00000185669|ENSG00000158717|ENSG00000259813|ENSG00000174177|ENSG00000103335|ENSG00000265672|ENSG00000260121|ENSG00000224888|ENSG00000260617|ENSG00000182376|ENSG00000167513|ENSG00000198931|ENSG00000141012|ENSG00000269422|ENSG00000167515|ENSG00000205022|ENSG00000129993|ENSG00000259881|ENSG00000261226|ENSG00000205018…
17	1	1023401	-9390.28	0.00628931	0	13	33		DOC2B|RPH3AL|C17orf97|FAM101B|VPS53|FAM57A|GEMIN4|GLOD4|RNMTL1|NXN|RP11-676J12.7|TIMM22|ABR	ENSG00000272636|ENSG00000181031|ENSG00000187624|ENSG00000183688|ENSG00000141252|ENSG00000167695|ENSG00000179409|ENSG00000167699|ENSG00000171861|ENSG00000167693|ENSG00000262003|ENSG00000177370|ENSG00000159842	AC108004.5|DOC2B|AC108004.2|RPH3AL|RP11-1260E13.1|RP11-1260E13.4|RP11-1260E13.2|RP11-1260E13.3|AC108004.3|C17orf97|FAM101B|RP5-1029F21.3|VPS53|RP5-1029F21.4|RP5-1029F21.2|RP11-411G7.2|RPS4XP17|FAM57A|GEMIN4|DBIL5P|GLOD4|AC087392.1|RP11-676J12.4|RNMTL1|RP11-676J12.8|NXN|RP11-676J12.6|RP11-676J12.7|RP11-356I18.1|AC015884.1|TIMM22|ABR|MIR3183	ENSG00000273288|ENSG00000272636|ENSG00000273172|ENSG00000181031|ENSG00000262920|ENSG00000262061|ENSG00000262294|ENSG00000262558|ENSG00000241525|ENSG00000187624|ENSG00000183688|ENSG00000263015|ENSG00000141252|ENSG00000263300|ENSG00000262905|ENSG00000262708|ENSG00000244097|ENSG00000167695|ENSG00000179409|ENSG00000231784|ENSG00000167699|ENSG00000196737|ENSG00000262228|ENSG00000171861|ENSG00000262434…
17	780301	6148001	17180.6	0.028	3	109	215	YWHAE|USP6|RABEP1	NXN|RP11-676J12.7|TIMM22|ABR|BHLHA9|TUSC5|YWHAE|CRK|MYO1C|INPP5K|PITPNA|SLC43A2|SCARF1|RILP|PRPF8|TLCD2|WDR81|SERPINF2|SERPINF1|SMYD4|RPA1|RTN4RL1|DPH1|OVCA2|HIC1|SMG6|SRR|TSR1|SGSM2|MNT|METTL16|AC006435.1|PAFAH1B1|CLUH|RAP1GAP2|OR1D5|OR1D2|OR1G1|OR1A2|OR1A1|OR3A2|OR3A1|OR1E1|OR3A3|OR1E2|SPATA22|ASPA|TRPV3|SHPK|TRPV1|SHPK|CTNS|TAX1BP3|P2RX5-TAX1BP3|EMC6|P2RX5|ITGAE|GSG2|C17orf85|CAMKK1|P2RX1|ATP2…	ENSG00000167693|ENSG00000262003|ENSG00000177370|ENSG00000159842|ENSG00000205899|ENSG00000184811|ENSG00000108953|ENSG00000167193|ENSG00000197879|ENSG00000132376|ENSG00000174238|ENSG00000167703|ENSG00000074660|ENSG00000167705|ENSG00000174231|ENSG00000185561|ENSG00000167716|ENSG00000167711|ENSG00000132386|ENSG00000186532|ENSG00000132383|ENSG00000185924|ENSG00000108963|ENSG00000262664|ENSG00000177374…	NXN|RP11-676J12.6|RP11-676J12.7|RP11-356I18.1|AC015884.1|TIMM22|ABR|MIR3183|AC016292.1|AC144836.1|BHLHA9|TUSC5|YWHAE|CRK|RP11-818O24.3|MYO1C|INPP5K|PITPNA-AS1|PITPNA|SLC43A2|RN7SL105P|snoU13|SCARF1|RILP|PRPF8|TLCD2|MIR22HG|WDR81|RP11-961A15.1|SERPINF2|SERPINF1|SMYD4|RPA1|AC130689.1|AC016292.3|RTN4RL1|CTD-2545H1.2|AC099684.1|CTD-2545H1.1|DPH1|OVCA2|RP11-667K14.4|RP11-667K14.3|MIR132|MIR212|HIC1|SM…	ENSG00000167693|ENSG00000262133|ENSG00000262003|ENSG00000263017|ENSG00000265403|ENSG00000177370|ENSG00000159842|ENSG00000264429|ENSG00000235361|ENSG00000262213|ENSG00000205899|ENSG00000184811|ENSG00000108953|ENSG00000167193|ENSG00000262777|ENSG00000197879|ENSG00000132376|ENSG00000236618|ENSG00000174238|ENSG00000167703|ENSG00000243704|ENSG00000238946|ENSG00000074660|ENSG00000167705|ENSG00000174231…
17	1641101	1712301	-518.174	0	0	4	5		WDR81|SERPINF2|SERPINF1|SMYD4	ENSG00000167716|ENSG00000167711|ENSG00000132386|ENSG00000186532	WDR81|RP11-961A15.1|SERPINF2|SERPINF1|SMYD4	ENSG00000167716|ENSG00000262791|ENSG00000167711|ENSG00000132386|ENSG00000186532
17	5594601	5597601	-50.604	0	0	0	1				NA	NA
17	7259601	9155701	9194.6	0.017	2	72	110	TP53|PER1	TMEM95|TNK1|TMEM256-PLSCR3|C17orf61-PLSCR3|TMEM256|NLGN2|SPEM1|C17orf74|TMEM102|FGF11|CHRNB1|ZBTB4|SLC35G6|POLR2A|TNFSF12|TNFSF12-TNFSF13|TNFSF13|SENP3|EIF4A1|CD68|MPDU1|SOX15|FXR2|AC007421.1|SHBG|SAT2|ATP1B2|TP53|WRAP53|EFNB3|DNAH2|KDM6B|TMEM88|LSMD1|CYB5D1|CHD3|KCNAB3|RP11-1099M24.7|TRAPPC1|CNTROB|GUCY2D|ALOX15B|ALOX12B|AC129492.6|ALOXE3|HES7|PER1|RP11-599B13.6|VAMP2|TMEM107|C17orf59|AURKB|CTC1…	ENSG00000182896|ENSG00000174292|ENSG00000187838|ENSG00000262481|ENSG00000205544|ENSG00000169992|ENSG00000181323|ENSG00000184560|ENSG00000181284|ENSG00000161958|ENSG00000170175|ENSG00000174282|ENSG00000259224|ENSG00000181222|ENSG00000239697|ENSG00000248871|ENSG00000161955|ENSG00000161956|ENSG00000161960|ENSG00000129226|ENSG00000129255|ENSG00000129194|ENSG00000129245|ENSG00000268503|ENSG00000129214…	TMEM95|TNK1|TMEM256-PLSCR3|C17orf61-PLSCR3|TMEM256|NLGN2|RP11-104H15.7|SPEM1|C17orf74|TMEM102|RP11-104H15.9|FGF11|RP11-104H15.8|RP11-104H15.10|CHRNB1|ZBTB4|SLC35G6|POLR2A|Y_RNA|TNFSF12|TNFSF12-TNFSF13|TNFSF13|SENP3|SENP3-EIF4A1|EIF4A1|SNORA67|SNORA48|SNORD10|CD68|AC113189.5|MPDU1|SOX15|FXR2|snoU13|AC007421.1|SHBG|SAT2|ATP1B2|TP53|RP11-199F11.2|WRAP53|EFNB3|DNAH2|RPL29P2|KDM6B|TMEM88|LSMD1|CYB5D1|…	ENSG00000182896|ENSG00000174292|ENSG00000187838|ENSG00000262481|ENSG00000205544|ENSG00000169992|ENSG00000262880|ENSG00000181323|ENSG00000184560|ENSG00000181284|ENSG00000262624|ENSG00000161958|ENSG00000263301|ENSG00000272884|ENSG00000170175|ENSG00000174282|ENSG00000259224|ENSG00000181222|ENSG00000201489|ENSG00000239697|ENSG00000248871|ENSG00000161955|ENSG00000161956|ENSG00000265500|ENSG00000161960…
17	14966101	19403801	-26027.4	0	1	74	229	FLCN	PMP22|TEKT3|CDRT4|TVP23C-CDRT4|TVP23C|CDRT1|CDRT1|RP11-385D13.1|TRIM16|ZNF286A|ZNF286A|TBC1D26|ADORA2B|ZSWIM7|TTC19|NCOR1|AC002553.1|PIGL|CENPV|UBB|TRPV2|FAM211A|ZNF287|ZNF624|CCDC144A|RP11-219A15.1|TNFRSF13B|MPRIP|PLD6|RP11-45M22.4|FLCN|COPS3|NT5M|MED9|RASD1|PEMT|RAI1|SREBF1|TOM1L2|LRRC48|ATPAF2|GID4|DRG2|MYO15A|ALKBH5|LLGL1|FLII|MIEF2|TOP3A|SMCR8|SHMT1|EVPLL|LGALS9C|FAM106A|TBC1D28|ZNF286B|TRIM…	ENSG00000109099|ENSG00000125409|ENSG00000239704|ENSG00000259024|ENSG00000175106|ENSG00000181464|ENSG00000241322|ENSG00000251537|ENSG00000221926|ENSG00000187607|ENSG00000255104|ENSG00000214946|ENSG00000170425|ENSG00000214941|ENSG00000011295|ENSG00000141027|ENSG00000227782|ENSG00000108474|ENSG00000166582|ENSG00000170315|ENSG00000187688|ENSG00000181350|ENSG00000141040|ENSG00000197566|ENSG00000170160…	CDRT8|PMP22|snoU13|MIR4731|RP11-849N15.1|AC005703.3|AC005703.2|TEKT3|RNU6-799P|RP11-849N15.4|RN7SL792P|CDRT4|TVP23C-CDRT4|TVP23C|RPL9P2|AC005517.3|RP11-385D13.3|CDRT1|CDRT1|RP11-385D13.1|SNORA74|AC005838.2|TRIM16|RP11-640I15.1|ZNF29P|ZNF286A|ZNF286A|UBE2SP1|TBC1D26|AC005324.6|RP11-640I15.2|AC005324.7|CDRT15P2|ZSWIM5P1|RNA5SP436|IL6STP1|MEIS3P1|CTD-3157E16.1|AC015922.7|AC015922.6|AC015922.5|ADORA2…	ENSG00000265163|ENSG00000109099|ENSG00000238806|ENSG00000265110|ENSG00000265445|ENSG00000230971|ENSG00000237377|ENSG00000125409|ENSG00000200437|ENSG00000266667|ENSG00000239888|ENSG00000239704|ENSG00000259024|ENSG00000175106|ENSG00000234324|ENSG00000223878|ENSG00000266538|ENSG00000181464|ENSG00000241322|ENSG00000251537|ENSG00000252129|ENSG00000223544|ENSG00000221926|ENSG00000266261|ENSG00000108452…
17	20332101	20614701	-665.612	0.0612245	0	2	31		LGALS9B|CDRT15L2	ENSG00000170298|ENSG00000214819	USP32P3|RP11-434D2.2|NOS2P3|LGALS9B|RP11-434D2.6|YWHAEP3|KRT16P5|KRT16P3|RP11-434D2.7|AC025627.9|AC015818.3|AC015818.6|AC008088.4|RP11-434D2.9|RP11-434D2.10|TBC1D3P3|RP11-434D2.3|RP11-434D2.8|RP11-434D2.11|COTL1P2|RP11-434D2.12|CDRT15L2|ZSWIM5P2|MEIS3P2|AC087499.4|AC087499.9|AC087499.5|AC087499.10|RP11-218E15.1|AC087499.7|AC087499.8	ENSG00000189423|ENSG00000265556|ENSG00000230528|ENSG00000170298|ENSG00000229586|ENSG00000263976|ENSG00000230088|ENSG00000214822|ENSG00000266925|ENSG00000231645|ENSG00000205215|ENSG00000266042|ENSG00000260907|ENSG00000265916|ENSG00000264981|ENSG00000235203|ENSG00000267075|ENSG00000230339|ENSG00000263946|ENSG00000235323|ENSG00000264422|ENSG00000214819|ENSG00000231258|ENSG00000188013|ENSG00000232889…
17	21082801	22255801	-6389.6	0.0223464	0	8	58		DHRS7B|TMEM11|C17orf103|MAP2K3|KCNJ12|C17orf51|UBBP4|MTRNR2L1	ENSG00000109016|ENSG00000178307|ENSG00000154035|ENSG00000034152|ENSG00000184185|ENSG00000212719|ENSG00000263563|ENSG00000256618	DHRS7B|TMEM11|AC087294.2|RN7SL426P|C17orf103|RP11-64J19.1|MAP2K3|KCNJ12|PDLIM1P2|RP11-728E14.3|RP11-728E14.2|RPL21P120|RP11-822E23.7|C17orf51|RP11-822E23.8|RP11-822E23.2|RP11-822E23.3|RP11-822E23.6|RP11-822E23.4|AC138710.1|RP11-822E23.5|NCOR1P2|AC144838.2|AC144838.3|UBBP4|FTLP13|RP11-1109M24.16|RP11-1109M24.5|RP11-1109M24.15|AC138761.1|FAM27L|RP11-1109M24.14|RP11-1109M24.13|RP11-1109M24.12|RP11-7…	ENSG00000109016|ENSG00000178307|ENSG00000235530|ENSG00000263815|ENSG00000154035|ENSG00000266563|ENSG00000034152|ENSG00000184185|ENSG00000265881|ENSG00000265043|ENSG00000264023|ENSG00000244582|ENSG00000265265|ENSG00000212719|ENSG00000272780|ENSG00000266466|ENSG00000266673|ENSG00000266050|ENSG00000264245|ENSG00000216100|ENSG00000263375|ENSG00000265019|ENSG00000265233|ENSG00000264617|ENSG00000263563…
17	22212901	22262901	90.0286	0.0526316	0	0	1				NA	NA
17	26158701	28565301	13352.3	0.007	0	51	151		RP1-66C13.4|LYRM9|NLK|AC061975.10|TMEM97|IFT20|TNFAIP1|POLDIP2|TMEM199|VTN|CTB-96E2.2|SARM1|SLC46A1|RP11-192H23.4|SLC13A2|FOXN1|UNC119|PIGS|ALDOC|SPAG5|SGK494|KIAA0100|SDF2|SUPT6H|PROCA1|RAB34|RPL23A|TLCD1|NEK8|TRAF4|FAM222B|ERAL1|FLOT2|DHRS13|PHF12|PIPOX|SEZ6|MYO18A|TIAF1|CRYBA1|NUFIP2|TAOK1|ABHD15|TP53I13|GIT1|ANKRD13B|CORO6|SSH2|EFCAB5|NSRP1|SLC6A4	ENSG00000266202|ENSG00000232859|ENSG00000087095|ENSG00000268206|ENSG00000109084|ENSG00000109083|ENSG00000109079|ENSG00000004142|ENSG00000244045|ENSG00000109072|ENSG00000273171|ENSG00000004139|ENSG00000076351|ENSG00000258472|ENSG00000007216|ENSG00000109101|ENSG00000109103|ENSG00000087111|ENSG00000109107|ENSG00000076382|ENSG00000167524|ENSG00000007202|ENSG00000132581|ENSG00000109111|ENSG00000167525…	RP1-66C13.4|RP11-138P22.1|LYRM9|RP11-218F4.1|SCARNA20|RP11-218F4.2|SNORA70|NLK|Vault|RPS29P22|AC100852.2|AC100852.1|AC061975.9|AC061975.1|CTD-2008P7.10|AC061975.7|PYY2|CTD-2008P7.9|AC061975.6|CTD-2008P7.8|PPY2|AC061975.5|CTD-2008P7.7|CTD-2008P7.3|CTD-2008P7.1|CTD-2008P7.6|CTD-2008P7.5|KRT18P55|AC061975.8|AC061975.4|AC061975.2|AC061975.3|AC061975.10|TMEM97|IFT20|TNFAIP1|POLDIP2|TMEM199|CTB-96E2.3|…	ENSG00000266202|ENSG00000266527|ENSG00000232859|ENSG00000260019|ENSG00000251818|ENSG00000266190|ENSG00000202389|ENSG00000087095|ENSG00000252283|ENSG00000240873|ENSG00000203484|ENSG00000203483|ENSG00000255851|ENSG00000197825|ENSG00000267644|ENSG00000203482|ENSG00000237575|ENSG00000267259|ENSG00000203480|ENSG00000266830|ENSG00000265060|ENSG00000203479|ENSG00000263788|ENSG00000264486|ENSG00000260777…
17	26780201	26783501	-353.92	0	0	1	1		RP11-192H23.4	ENSG00000258472	RP11-192H23.4	ENSG00000258472
17	29302301	29948501	-17723.9	0	1	8	25	NF1	RNF135|NF1|OMG|EVI2B|CTD-2370N5.3|EVI2A|RAB11FIP4|AC003101.1	ENSG00000181481|ENSG00000196712|ENSG00000126861|ENSG00000185862|ENSG00000265118|ENSG00000126860|ENSG00000131242|ENSG00000228768	RNF135|DPRXP4|RP11-848P1.4|RP11-848P1.7|RP11-848P1.9|RP11-271K11.5|RP11-848P1.5|MIR4733|NF1|RP11-142O6.1|OMG|EVI2B|CTD-2370N5.3|EVI2A|AK4P1|RAB11FIP4|RN7SL79P|RN7SL45P|MIR4724|MIR193A|RNU6ATAC7P|AC003101.1|MIR4725|MIR365B|RP1-41C23.1	ENSG00000181481|ENSG00000264743|ENSG00000266340|ENSG00000264148|ENSG00000266865|ENSG00000265798|ENSG00000264107|ENSG00000265444|ENSG00000196712|ENSG00000266371|ENSG00000126861|ENSG00000185862|ENSG00000265118|ENSG00000126860|ENSG00000263535|ENSG00000131242|ENSG00000239595|ENSG00000264862|ENSG00000266459|ENSG00000207614|ENSG00000221038|ENSG00000228768|ENSG00000265976|ENSG00000199187|ENSG00000266877
17	34311501	36422301	-9002.89	0.0350195	0	34	72		CCL14|CCL15-CCL14|CTB-186H2.3|CCL15|CCL23|CCL18|CCL3|CCL4|TBC1D3B|CCL3L3|CCL4L1|TBC1D3C|TBC1D3H|CCL3L1|CCL4L2|TBC1D3G|ZNHIT3|MYO19|PIGW|GGNBP2|DHRS11|MRM1|LHX1|AATF|ACACA|C17orf78|TADA2A|DUSP14|SYNRG|DDX52|HNF1B|TBC1D3F|TBC1D3|RP11-1407O15.2	ENSG00000213494|ENSG00000161574|ENSG00000266956|ENSG00000267596|ENSG00000167236|ENSG00000006074|ENSG00000006075|ENSG00000129277|ENSG00000224226|ENSG00000256515|ENSG00000205020|ENSG00000234972|ENSG00000242384|ENSG00000205021|ENSG00000197262|ENSG00000161583|ENSG00000108278|ENSG00000141140|ENSG00000184886|ENSG00000005955|ENSG00000108272|ENSG00000129282|ENSG00000132130|ENSG00000108270|ENSG00000132142…	CCL14|CCL15-CCL14|CTB-186H2.3|CCL15|RP11-104J23.1|RP11-104J23.2|CCL23|CCL18|AC069363.1|CCL3|CCL4|RN7SL301P|CTB-91J4.1|RP11-428O23.1|TBC1D3B|AC131056.3|CCL3L3|CCL4L1|AC131056.5|YWHAEP6|TBC1D3C|TBC1D3H|CCL3L1|CCL4L2|TBC1D3G|CTB-91J4.3|RNU6-1192P|ZNHIT3|RNA5SP439|MYO19|PIGW|GGNBP2|CTB-75G16.1|DHRS11|MRM1|CTB-75G16.3|CTD-3194G12.1|CTD-3194G12.2|RP11-445F12.1|LHX1|RP11-445F12.2|AATF|RP11-333J10.2|RP11…	ENSG00000213494|ENSG00000161574|ENSG00000266956|ENSG00000267596|ENSG00000267566|ENSG00000267431|ENSG00000167236|ENSG00000006074|ENSG00000224298|ENSG00000006075|ENSG00000129277|ENSG00000263488|ENSG00000267118|ENSG00000267181|ENSG00000224226|ENSG00000267488|ENSG00000256515|ENSG00000205020|ENSG00000267330|ENSG00000267086|ENSG00000234972|ENSG00000242384|ENSG00000205021|ENSG00000197262|ENSG00000161583…
17	39210401	39584201	-3749.73	0.0144928	0	31	40		KRTAP2-2|KRTAP2-3|KRTAP2-4|KRTAP4-7|KRTAP4-8|KRTAP4-16P|KRTAP4-9|KRTAP4-11|KRTAP4-12|KRTAP4-6|KRTAP4-5|KRTAP4-4|KRTAP4-3|KRTAP4-2|KRTAP4-1|KRTAP9-1|KRTAP9-2|KRTAP9-3|KRTAP9-8|KRTAP9-4|KRTAP9-9|KRTAP9-6|KRTAP9-7|KRTAP29-1|KRTAP16-1|KRTAP17-1|KRT33A|KRT33B|KRT34|KRT31|KRT37	ENSG00000214518|ENSG00000212724|ENSG00000213417|ENSG00000240871|ENSG00000204880|ENSG00000241241|ENSG00000212722|ENSG00000212721|ENSG00000213416|ENSG00000198090|ENSG00000198271|ENSG00000171396|ENSG00000196156|ENSG00000244537|ENSG00000198443|ENSG00000240542|ENSG00000239886|ENSG00000204873|ENSG00000187272|ENSG00000241595|ENSG00000198083|ENSG00000212659|ENSG00000180386|ENSG00000212658|ENSG00000212657…	KRTAP2-2|KRTAP2-3|KRTAP2-4|KRTAP2-5P|KRTAP4-7|KRTAP4-8|KRTAP4-16P|KRTAP4-9|KRTAP4-11|KRTAP4-12|KRTAP4-6|KRTAP4-5|KRTAP4-4|KRTAP4-3|KRTAP4-2|KRTAP4-1|AC006070.12|KRTAP9-1|KRTAP9-12P|KRTAP9-2|KRTAP9-3|KRTAP9-8|KRTAP9-4|KRTAP9-9|KRTAP9-6|KRTAP9-11P|KRTAP9-7|KRTAP9-10P|KRTAP29-1|KRTAP16-1|KRTAP17-1|TBC1D3P7|AC003958.6|KRT33A|KRT33B|KRT34|KRT31|AC003958.2|KRT41P|KRT37	ENSG00000214518|ENSG00000212724|ENSG00000213417|ENSG00000237230|ENSG00000240871|ENSG00000204880|ENSG00000241241|ENSG00000212722|ENSG00000212721|ENSG00000213416|ENSG00000198090|ENSG00000198271|ENSG00000171396|ENSG00000196156|ENSG00000244537|ENSG00000198443|ENSG00000251439|ENSG00000240542|ENSG00000248807|ENSG00000239886|ENSG00000204873|ENSG00000187272|ENSG00000241595|ENSG00000198083|ENSG00000212659…
17	40347201	44773901	-21365.4	0.00883002	4	104	221	STAT5B|STAT3|BRCA1|ETV4	STAT5B|STAT5A|STAT3|PTRF|ATP6V0A1|NAGLU|HSD17B1|COASY|MLX|PSMC3IP|FAM134C|TUBG1|TUBG2|PLEKHH3|CCR10|CNTNAP1|EZH1|RAMP2|VPS25|WNK4|COA3|CNTD1|BECN1|PSME3|AOC2|AOC3|G6PC|PTGES3L-AARSD1|AARSD1|PTGES3L|RUNDC1|RPL27|IFI35|VAT1|RND2|BRCA1|NBR1|TMEM106A|ARL4D|DHX8|ETV4|MEOX1|SOST|DUSP3|C17orf105|MPP3|CD300LG|MPP2|FAM215A|RP11-527L4.2|PPY|PYY|NAGS|TMEM101|LSM12|G6PC3|HDAC5|C17orf53|ASB16|TMUB2|ATXN7L3|UB…	ENSG00000173757|ENSG00000126561|ENSG00000168610|ENSG00000177469|ENSG00000033627|ENSG00000108784|ENSG00000108786|ENSG00000068120|ENSG00000108788|ENSG00000131470|ENSG00000141699|ENSG00000131462|ENSG00000037042|ENSG00000068137|ENSG00000184451|ENSG00000108797|ENSG00000108799|ENSG00000131477|ENSG00000131475|ENSG00000126562|ENSG00000183978|ENSG00000176563|ENSG00000126581|ENSG00000131467|ENSG00000131480…	STAT5B|RP11-358B23.5|AC003104.1|STAT5A|STAT3|AC107993.1|PTRF|RNU7-97P|ATP6V0A1|MIR548AT|RP11-194N12.2|RP11-400F19.18|MIR5010|AC067852.1|PTP4A2P1|NAGLU|RP11-400F19.8|HSD17B1P1|HSD17B1|RP11-400F19.6|COASY|MLX|PSMC3IP|FAM134C|TUBG1|ATP5LP7|HMGB3P27|TUBG2|PLEKHH3|CCR10|CTD-3193K9.4|CNTNAP1|CTD-3193K9.3|EZH1|CTD-3193K9.1|HMGN2P15|RAMP2-AS1|RAMP2|VPS25|WNK4|COA3|CNTD1|BECN1|PSME3|AOC2|AOC3|AOC4P|LINC00…	ENSG00000173757|ENSG00000267758|ENSG00000236194|ENSG00000126561|ENSG00000168610|ENSG00000221020|ENSG00000177469|ENSG00000238704|ENSG00000033627|ENSG00000264314|ENSG00000267222|ENSG00000267632|ENSG00000265611|ENSG00000256929|ENSG00000267185|ENSG00000108784|ENSG00000266929|ENSG00000108785|ENSG00000108786|ENSG00000266962|ENSG00000068120|ENSG00000108788|ENSG00000131470|ENSG00000141699|ENSG00000131462…
17	47891101	49440201	5275.05	0.078	1	33	77	COL1A1	KAT7|TAC4|DLX4|DLX3|ITGA3|PDK2|SAMD14|PPP1R9B|SGCA|COL1A1|TMEM92|XYLT2|MRPL27|EME1|LRRC59|ACSF2|CHAD|RSAD1|MYCBPAP|EPN3|SPATA20|CACNA1G|ABCC3|ANKRD40|LUC7L3|WFIKKN2|TOB1|SPAG9|NME1|NME1-NME2|NME2|MBTD1|UTP18	ENSG00000136504|ENSG00000176358|ENSG00000108813|ENSG00000064195|ENSG00000005884|ENSG00000005882|ENSG00000167100|ENSG00000108819|ENSG00000108823|ENSG00000108821|ENSG00000167105|ENSG00000015532|ENSG00000108826|ENSG00000154920|ENSG00000108829|ENSG00000167107|ENSG00000136457|ENSG00000136444|ENSG00000136449|ENSG00000049283|ENSG00000006282|ENSG00000006283|ENSG00000108846|ENSG00000154945|ENSG00000108848…	KAT7|RP11-304F15.7|TAC4|RP11-304F15.3|RP11-304F15.4|RP11-304F15.6|RP11-304F15.5|RNU6-1313P|DLX4|DLX3|RP11-1094H24.3|RP11-1094H24.4|ITGA3|PDK2|RP5-875H18.4|SAMD14|PPP1R9B|AC002401.1|RP11-893F2.13|RP11-893F2.14|SGCA|HILS1|COL1A1|RP11-893F2.5|RP11-893F2.15|RP11-893F2.6|SUMO2P7|snoU13|TMEM92|RP11-893F2.9|XYLT2|MRPL27|EME1|LRRC59|Y_RNA|RP1-117B12.4|ACSF2|MRPS21P9|CHAD|RSAD1|RP11-94C24.6|MYCBPAP|EPN3|R…	ENSG00000136504|ENSG00000262837|ENSG00000176358|ENSG00000204584|ENSG00000248954|ENSG00000254039|ENSG00000249176|ENSG00000199492|ENSG00000108813|ENSG00000064195|ENSG00000248172|ENSG00000246640|ENSG00000005884|ENSG00000005882|ENSG00000250282|ENSG00000167100|ENSG00000108819|ENSG00000236472|ENSG00000253730|ENSG00000261959|ENSG00000108823|ENSG00000188662|ENSG00000108821|ENSG00000249406|ENSG00000263176…
17	49440301	52168901	-12459.8	0.0397351	0	4	17		CA10|AC102948.2|C17orf112|KIF2B	ENSG00000154975|ENSG00000226364|ENSG00000227011|ENSG00000141200	RP11-1018N14.5|RPL7P48|RN7SL699P|CA10|snoZ178|RP11-429O1.1|AC102948.2|C17orf112|RP11-750B16.1|RP11-146P2.1|CTD-2535P7.1|CTD-2535P7.2|AC090079.1|RP11-312B18.1|RPS2P48|KIF2B|RP11-618P13.1	ENSG00000267452|ENSG00000187504|ENSG00000265171|ENSG00000154975|ENSG00000252109|ENSG00000263317|ENSG00000226364|ENSG00000227011|ENSG00000262902|ENSG00000263252|ENSG00000262271|ENSG00000262518|ENSG00000221534|ENSG00000262384|ENSG00000233380|ENSG00000141200|ENSG00000263189
17	55089401	55092801	-548.932	0	0	0	1				NA	NA
17	57227901	58071201	3817.58	0.019	1	14	31	CLTC	SKA2|PRR11|CTD-2510F5.6|SMG8|GDPD1|YPEL2|DHX40|CLTC|PTRH2|VMP1|TUBD1|RPS6KB1|RP11-178C3.1|RNFT1	ENSG00000182628|ENSG00000068489|ENSG00000265303|ENSG00000167447|ENSG00000153982|ENSG00000175155|ENSG00000108406|ENSG00000141367|ENSG00000141378|ENSG00000062716|ENSG00000108423|ENSG00000108443|ENSG00000267318|ENSG00000189050	SKA2|MIR301A|PRR11|CTD-2510F5.2|CTD-2510F5.6|CTD-2510F5.4|SMG8|GDPD1|Y_RNA|SNRPGP17|YPEL2|MIR4729|RP11-567L7.5|RP11-567L7.6|RNU4-13P|DHX40|CLTC|PTRH2|VMP1|RP11-619I22.1|MIR21|RNU6-450P|TUBD1|NDUFB8P2|RPS6KB1|RP5-1073F15.1|RP11-178C3.1|RNFT1|TBC1D3P1-DHX40P1|RP11-178C3.2|DHX40P1	ENSG00000182628|ENSG00000207996|ENSG00000068489|ENSG00000266537|ENSG00000265303|ENSG00000265415|ENSG00000167447|ENSG00000153982|ENSG00000207235|ENSG00000271063|ENSG00000175155|ENSG00000263857|ENSG00000266002|ENSG00000265313|ENSG00000200889|ENSG00000108406|ENSG00000141367|ENSG00000141378|ENSG00000062716|ENSG00000267637|ENSG00000199004|ENSG00000201524|ENSG00000108423|ENSG00000270264|ENSG00000108443…
17	57655701	57662401	-287.587	0	0	1	1		DHX40	ENSG00000108406	DHX40	ENSG00000108406
17	58097001	59293101	-12201.3	0.00552486	0	8	41		HEATR6|CA4|USP32|C17orf64|APPBP2|RP11-15E18.4|PPM1D|BCAS3	ENSG00000068097|ENSG00000167434|ENSG00000170832|ENSG00000141371|ENSG00000062725|ENSG00000267772|ENSG00000170836|ENSG00000141376	AC005702.1|AC005702.4|AC005702.3|AC005702.2|MIR4737|HEATR6|RP11-178C3.6|CTD-2319I12.2|CTD-2319I12.1|CTD-2319I12.3|CTD-2319I12.4|CTD-2319I12.5|CA4|FAM106DP|USP32|SCARNA20|RP11-3K24.1|RP11-3K24.2|C17orf64|RPL12P38|APPBP2|RP11-15E18.5|RP11-15E18.1|RP11-15E18.3|RP11-15E18.4|RP11-15E18.2|PPM1D|RNU6-623P|BCAS3|RN7SL606P|AC111155.1|Y_RNA|KRT18P61|AC079005.1|HMGN1P28|RN7SL448P|snoU13|RP11-264B14.1|RP11-2…	ENSG00000263422|ENSG00000266701|ENSG00000265638|ENSG00000263820|ENSG00000264049|ENSG00000068097|ENSG00000267526|ENSG00000267416|ENSG00000261040|ENSG00000267295|ENSG00000267248|ENSG00000267095|ENSG00000167434|ENSG00000266960|ENSG00000170832|ENSG00000252577|ENSG00000241157|ENSG00000271626|ENSG00000141371|ENSG00000213228|ENSG00000062725|ENSG00000270553|ENSG00000259349|ENSG00000267678|ENSG00000267772…
17	61746101	61984901	-1132.14	0.0697674	0	12	16		MAP3K3|LIMD2|STRADA|RP11-51F16.8|CCDC47|DDX42|FTSJ3|PSMC5|SMARCD2|CSH2|GH2|CSH1	ENSG00000198909|ENSG00000136490|ENSG00000266173|ENSG00000125695|ENSG00000108588|ENSG00000198231|ENSG00000108592|ENSG00000087191|ENSG00000108604|ENSG00000213218|ENSG00000136487|ENSG00000136488	MAP3K3|LIMD2|STRADA|RP11-51F16.8|CCDC47|DDX42|FTSJ3|PSMC5|SMARCD2|RN7SL805P|TCAM1P|CSH2|GH2|RP11-630H24.3|CSH1|RP11-630H24.4	ENSG00000198909|ENSG00000136490|ENSG00000266173|ENSG00000125695|ENSG00000108588|ENSG00000198231|ENSG00000108592|ENSG00000087191|ENSG00000108604|ENSG00000264756|ENSG00000240280|ENSG00000213218|ENSG00000136487|ENSG00000259533|ENSG00000136488|ENSG00000259333
17	63108401	64598001	-5023.58	0.0673077	0	6	15		RGS9|AXIN2|CTD-2535L24.2|CEP112|APOH|PRKCA	ENSG00000108370|ENSG00000168646|ENSG00000266076|ENSG00000154240|ENSG00000091583|ENSG00000154229	RGS9|RP11-169I9.2|AC006080.1|CTD-2535L24.3|AXIN2|CTD-2535L24.2|CEP112|GS1-531I17.3|GS1-531I17.2|PSMD7P1|APOH|RNA5SP444|PRKCA|RN7SL735P|RP11-4F22.2	ENSG00000108370|ENSG00000265883|ENSG00000265189|ENSG00000263520|ENSG00000168646|ENSG00000266076|ENSG00000154240|ENSG00000271587|ENSG00000270870|ENSG00000266707|ENSG00000091583|ENSG00000252653|ENSG00000154229|ENSG00000244044|ENSG00000264630
17	73875301	74788401	-1743.96	0.0972222	0	31	55		TRIM65|MRPL38|RP11-552F3.12|FBF1|ACOX1|TEN1|CDK3|EVPL|SRP68|ZACN|GALR2|EXOC7|FOXJ1|RNF157|UBALD2|QRICH2|PRPSAP1|SPHK1|UBE2O|AANAT|RHBDF2|CYGB|PRCD|ST6GALNAC2|ST6GALNAC1|MXRA7|JMJD6|METTL23|RP11-318A15.7|SRSF2|MFSD11	ENSG00000141569|ENSG00000204316|ENSG00000267426|ENSG00000188878|ENSG00000161533|ENSG00000257949|ENSG00000250506|ENSG00000167880|ENSG00000167881|ENSG00000186919|ENSG00000182687|ENSG00000182473|ENSG00000129654|ENSG00000141576|ENSG00000185262|ENSG00000129646|ENSG00000161542|ENSG00000176170|ENSG00000175931|ENSG00000129673|ENSG00000129667|ENSG00000161544|ENSG00000214140|ENSG00000070731|ENSG00000070526…	RP11-552F3.9|TRIM65|RP11-552F3.10|MRPL38|RP11-552F3.12|FBF1|ACOX1|RP11-552F3.13|TEN1|TEN1-CDK3|CDK3|EVPL|SRP68|ZACN|GALR2|EXOC7|FOXJ1|RNF157-AS1|RNF157|ATP5LP6|ATF4P3|UBALD2|QRICH2|PRPSAP1|Y_RNA|snoU13|RNU6-24P|RP11-794C22.2|SPHK1|UBE2O|RPL7P49|AANAT|RHBDF2|CYGB|PRCD|RP11-666A8.8|RP11-666A8.7|RP11-666A8.12|SNHG16|SNORD1B|ST6GALNAC2|RP11-666A8.9|RP11-666A8.11|ST6GALNAC1|RNU6-227P|RP11-318A15.2|MXR…	ENSG00000267801|ENSG00000141569|ENSG00000267342|ENSG00000204316|ENSG00000267426|ENSG00000188878|ENSG00000161533|ENSG00000267615|ENSG00000257949|ENSG00000261408|ENSG00000250506|ENSG00000167880|ENSG00000167881|ENSG00000186919|ENSG00000182687|ENSG00000182473|ENSG00000129654|ENSG00000267128|ENSG00000141576|ENSG00000267376|ENSG00000228218|ENSG00000185262|ENSG00000129646|ENSG00000161542|ENSG00000251779…
17	77461901	77627501	-2316.9	0.0357143	0	1	1		RBFOX3	ENSG00000167281	RBFOX3	ENSG00000167281
17	77991701	78000901	-511.064	0	0	1	2		TBC1D16	ENSG00000167291	TBC1D16|CTD-2529O21.2	ENSG00000167291|ENSG00000261978
17	78694501	78698301	-235.164	0	0	1	1		RPTOR	ENSG00000141564	RPTOR	ENSG00000141564
17	80304501	81195101	-18392.6	0	0	15	41		TEX19|UTS2R|OGFOD3|HEXDC|C17orf62|NARF|FOXK2|WDR45B|RAB40B|FN3KRP|FN3K|TBCD|ZNF750|B3GNTL1|METRNL	ENSG00000182459|ENSG00000181408|ENSG00000181396|ENSG00000169660|ENSG00000178927|ENSG00000141562|ENSG00000141568|ENSG00000141580|ENSG00000141542|ENSG00000141560|ENSG00000167363|ENSG00000141556|ENSG00000141579|ENSG00000175711|ENSG00000176845	TEX19|UTS2R|RP13-20L14.1|OGFOD3|RP13-20L14.4|Y_RNA|HEXDC|C17orf62|RP13-20L14.6|NARF|RP13-991F5.2|NARF-IT1|FOXK2|RP13-638C3.6|RP13-638C3.2|snoU13|RP13-638C3.3|RP13-638C3.4|WDR45B|RAB40B|MIR4525|RP11-388C12.1|FN3KRP|RP11-388C12.5|FN3K|RP11-388C12.8|TBCD|AC068014.1|AC068014.2|RP11-567O16.1|ZNF750|RP11-497H17.1|B3GNTL1|RP11-1197K16.2|METRNL|AC144831.1|AC139099.4|AC139099.6|AC139099.1|AC139099.5|AC139…	ENSG00000182459|ENSG00000181408|ENSG00000260011|ENSG00000181396|ENSG00000264812|ENSG00000201239|ENSG00000169660|ENSG00000178927|ENSG00000265458|ENSG00000141562|ENSG00000266445|ENSG00000266236|ENSG00000141568|ENSG00000265136|ENSG00000262652|ENSG00000238403|ENSG00000262147|ENSG00000261845|ENSG00000141580|ENSG00000141542|ENSG00000266107|ENSG00000263063|ENSG00000141560|ENSG00000263321|ENSG00000167363…
18	1	1896901	23396.7	0.008	0	11	48		RP11-683L23.1|USP14|THOC1|COLEC12|CETN1|CLUL1|C18orf56|TYMS|ENOSF1|YES1|ADCYAP1	ENSG00000173213|ENSG00000101557|ENSG00000079134|ENSG00000158270|ENSG00000177143|ENSG00000079101|ENSG00000176912|ENSG00000176890|ENSG00000132199|ENSG00000176105|ENSG00000141433	AP005530.1|AP005530.2|RP11-683L23.2|RP11-683L23.1|IL9RP4|ROCK1P1|USP14|THOC1|RP11-705O1.8|RP11-720L2.4|RP11-720L2.3|COLEC12|RP11-720L2.2|RP11-14P20.1|CETN1|RN7SKP146|CLUL1|AP001178.1|C18orf56|RP11-806L2.2|RP11-806L2.5|TYMS|ENOSF1|RP11-806L2.6|YES1|RP11-769O8.1|RP11-769O8.3|RP11-769O8.2|RNU1-109P|RP11-672L10.6|RP11-672L10.4|RP11-672L10.5|RP11-672L10.3|RP11-672L10.2|ADCYAP1|RP11-672L10.1|RP11-689C9…	ENSG00000262352|ENSG00000263305|ENSG00000262181|ENSG00000173213|ENSG00000262081|ENSG00000263006|ENSG00000101557|ENSG00000079134|ENSG00000263884|ENSG00000264514|ENSG00000264433|ENSG00000158270|ENSG00000265477|ENSG00000264265|ENSG00000177143|ENSG00000222174|ENSG00000079101|ENSG00000239158|ENSG00000176912|ENSG00000266456|ENSG00000263727|ENSG00000176890|ENSG00000132199|ENSG00000265490|ENSG00000176105…
18	4003001	4145901	-626.189	0.01001	0	1	2		DLGAP1	ENSG00000170579	DLGAP1|DLGAP1-AS4	ENSG00000170579|ENSG00000263878
18	11609801	11615301	-100.335	0.0458384	0	0	1				RP11-677O4.3	ENSG00000236396
18	18510801	24550601	37554	0.008	2	29	125	ZNF521|SS18	ROCK1|GREB1L|ESCO1|SNRPD1|ABHD3|MIB1|RP11-595B24.2|GATA6|CTAGE1|RBBP8|CABLES1|TMEM241|RIOK3|C18orf8|NPC1|ANKRD29|LAMA3|TTC39C|CABYR|OSBPL1A|IMPACT|HRH4|ZNF521|SS18|PSMA8|TAF4B|KCTD1|AQP4|CHST9	ENSG00000067900|ENSG00000141449|ENSG00000141446|ENSG00000167088|ENSG00000158201|ENSG00000101752|ENSG00000263588|ENSG00000141448|ENSG00000212710|ENSG00000101773|ENSG00000134508|ENSG00000134490|ENSG00000101782|ENSG00000141452|ENSG00000141458|ENSG00000154065|ENSG00000053747|ENSG00000168234|ENSG00000154040|ENSG00000141447|ENSG00000154059|ENSG00000134489|ENSG00000198795|ENSG00000141380|ENSG00000154611…	ROCK1|AC036178.1|RP11-254G11.1|RNU6-120P|EXOGP1|RP11-699A5.2|GREB1L|RP11-296E23.2|RP11-296E23.1|SNORD23|ESCO1|SNRPD1|RP11-13N13.2|ABHD3|RP11-13N13.5|RP11-13N13.6|MIR320C1|MIB1|SNORA81|Y_RNA|AC091038.1|RN7SL233P|SNORA73|MIR1-2|RP11-268I9.1|RP11-268I9.3|RNU6-1038P|RP11-268I9.4|RNA5SP451|RP11-595B24.1|AC091043.1|RP11-595B24.2|RNU6ATAC20P|GATA6-AS1|GATA6|RP11-627G18.2|RNU6-702P|RP11-627G18.1|RP11-627…	ENSG00000067900|ENSG00000216205|ENSG00000244527|ENSG00000251886|ENSG00000263748|ENSG00000265984|ENSG00000141449|ENSG00000265948|ENSG00000265751|ENSG00000221139|ENSG00000141446|ENSG00000167088|ENSG00000263350|ENSG00000158201|ENSG00000264188|ENSG00000265656|ENSG00000221493|ENSG00000101752|ENSG00000252677|ENSG00000200750|ENSG00000264183|ENSG00000242971|ENSG00000199977|ENSG00000265142|ENSG00000243303…
18	24550701	29219001	-28392.5	0.001	0	11	42		CHST9|CDH2|DSC3|DSC2|DSC1|DSG1|DSG4|DSG3|DSG2|TTR|B4GALT6	ENSG00000154080|ENSG00000170558|ENSG00000134762|ENSG00000134755|ENSG00000134765|ENSG00000134760|ENSG00000175065|ENSG00000134757|ENSG00000046604|ENSG00000118271|ENSG00000118276	AQP4-AS1|CHST9|RP11-57J16.1|RP11-739N10.1|RP11-26N15.2|UBA52P9|RP11-612A1.1|RBM22P1|PA2G4P3|CDH2|AC015933.2|ARIH2P1|RP11-510D21.1|RP11-510D21.2|RNU6-408P|AC090349.1|AC105245.1|CTD-2515C13.1|CTD-2515C13.2|AC091321.1|RP11-784B15.1|RP11-675P14.1|RP11-25I11.1|RNU6-857P|DSC3|RP11-408H20.1|DSC2|snoU13|RP11-408H20.2|DSC1|RP11-408H20.3|DSG1|RP11-534N16.1|RNU6-167P|DSG4|Y_RNA|DSG3|RP11-650P15.1|DSG2|RP11-…	ENSG00000260372|ENSG00000154080|ENSG00000265374|ENSG00000264151|ENSG00000264790|ENSG00000244329|ENSG00000263611|ENSG00000265097|ENSG00000263405|ENSG00000170558|ENSG00000227279|ENSG00000266296|ENSG00000265994|ENSG00000271238|ENSG00000251719|ENSG00000265730|ENSG00000212085|ENSG00000266479|ENSG00000265980|ENSG00000221731|ENSG00000264587|ENSG00000266196|ENSG00000265670|ENSG00000251702|ENSG00000134762…
18	30447301	30452401	-147.054	0.0232558	0	0	1				RP11-746B8.1	ENSG00000263765
18	37368401	38259401	8164.76	0.069	0	0	5				LINC00669|RP11-636O21.1|RP11-653G8.2|RPL17P45|RNU7-145P	ENSG00000267374|ENSG00000267413|ENSG00000261715|ENSG00000267664|ENSG00000238333
18	38259501	38355801	-530.01	0.00502513	0	0	1				NA	NA
18	66744501	66757801	-448.468	0	0	0	1				NA	NA
19	60001	8897001	-72426.4	0	7	265	467	FSTL3|STK11|TCF3|GNA11|MAP2K2|SH3GL1|MLLT1	OR4F17|PPAP2C|MIER2|THEG|C2CD4C|SHC2|ODF3L2|MADCAM1|TPGS1|CDC34|GZMM|BSG|HCN2|POLRMT|FGF22|RNF126|FSTL3|PRSS57|PALM|MISP|PTBP1|LPPR3|AZU1|PRTN3|ELANE|CFD|MED16|R3HDM4|KISS1R|ARID3A|WDR18|AC004528.1|GRIN3B|TMEM259|CNN2|ABCA7|HMHA1|POLR2E|GPX4|SBNO2|STK11|C19orf26|ATP5D|MIDN|CIRBP|C19orf24|MUM1|EFNA2|NDUFS7|GAMT|DAZAP1|RPS15|AC027307.3|APC2|C19orf25|PCSK4|REEP6|ADAMTSL5|PLK5|MEX3D|MBD3|UQCR11|UQCR1…	ENSG00000176695|ENSG00000141934|ENSG00000105556|ENSG00000105549|ENSG00000183186|ENSG00000129946|ENSG00000181781|ENSG00000099866|ENSG00000141933|ENSG00000099804|ENSG00000197540|ENSG00000172270|ENSG00000099822|ENSG00000099821|ENSG00000070388|ENSG00000070423|ENSG00000070404|ENSG00000185198|ENSG00000099864|ENSG00000099812|ENSG00000011304|ENSG00000129951|ENSG00000172232|ENSG00000196415|ENSG00000197561…	WASH5P|MIR1302-2|FAM138F|OR4G3P|OR4G1P|OR4F17|AC016626.1|OR4F8P|AC016626.2|AC092192.1|AC092299.6|CICP19|AC092299.8|AC092299.7|LINC01002|RNU6-1076P|AC098474.1|CTD-3113P16.7|CTD-3113P16.9|VN2R11P|PPAP2C|CTD-3113P16.5|MIER2|THEG|AC010641.1|C2CD4C|SHC2|RNA5SP462|ODF3L2|MADCAM1|AC005775.2|TPGS1|CDC34|GZMM|AC009005.2|BSG|HCN2|AC005559.3|AC005559.2|POLRMT|LLNLR-299G3.1|AC004449.6|FGF22|RNF126|AC004156.3…	ENSG00000225373|ENSG00000267588|ENSG00000233630|ENSG00000266945|ENSG00000267310|ENSG00000176695|ENSG00000267792|ENSG00000266971|ENSG00000267616|ENSG00000267290|ENSG00000267237|ENSG00000267639|ENSG00000272098|ENSG00000267029|ENSG00000206082|ENSG00000222329|ENSG00000267600|ENSG00000267305|ENSG00000271846|ENSG00000267447|ENSG00000141934|ENSG00000267124|ENSG00000105556|ENSG00000105549|ENSG00000267443…
19	71501	200401	631.804	0.017418	0	1	14		OR4F17	ENSG00000176695	WASH5P|MIR1302-2|FAM138F|OR4G3P|OR4G1P|OR4F17|AC016626.1|OR4F8P|AC016626.2|AC092192.1|AC092299.6|CICP19|AC092299.8|AC092299.7	ENSG00000225373|ENSG00000267588|ENSG00000233630|ENSG00000266945|ENSG00000267310|ENSG00000176695|ENSG00000267792|ENSG00000266971|ENSG00000267616|ENSG00000267290|ENSG00000267237|ENSG00000267639|ENSG00000272098|ENSG00000267029
19	12527301	19504701	47407	0.008	7	209	372	CALR|LYL1|BRD4|TPM4|JAK3|ELL|CRTC1	CTD-3105H18.16|ZNF443|CTD-3105H18.18|ZNF709|ZNF709|ZNF564|CTD-2192J16.20|ZNF490|ZNF791|CTD-2192J16.22|MAN2B1|CTD-2192J16.24|WDR83|WDR83OS|DHPS|FBXW9|TNPO2|C19orf43|ASNA1|BEST2|HOOK2|JUNB|PRDX2|RNASEH2A|RTBDN|MAST1|DNASE2|KLF1|GCDH|SYCE2|FARSA|CALR|RAD23A|GADD45GIP1|DAND5|NFIX|LYL1|TRMT1|NACC1|STX10|IER2|CACNA1A|CCDC130|MRI1|C19orf53|AC008686.1|ZSWIM4|NANOS3|C19orf57|CC2D1A|PODNL1|DCAF15|RFX1|RLN3…	ENSG00000268870|ENSG00000180855|ENSG00000269755|ENSG00000242852|ENSG00000196826|ENSG00000249709|ENSG00000269693|ENSG00000188033|ENSG00000173875|ENSG00000269242|ENSG00000104774|ENSG00000269590|ENSG00000123154|ENSG00000105583|ENSG00000095059|ENSG00000132004|ENSG00000105576|ENSG00000123144|ENSG00000198356|ENSG00000039987|ENSG00000095066|ENSG00000171223|ENSG00000167815|ENSG00000104889|ENSG00000132026…	CTD-3105H18.16|ZNF443|CTD-3105H18.18|CTD-3105H18.7|ZNF709|ZNF709|CTD-3105H18.8|CTD-3105H18.10|CTD-3105H18.9|CTD-3105H18.11|PPIAP20|ZNF564|CTD-2192J16.20|CTD-2192J16.21|CTD-2192J16.11|PGK1P2|ZNF490|ZNF791|AC010422.1|CTD-2192J16.15|CTD-2192J16.22|MAN2B1|CTD-2192J16.24|WDR83|WDR83OS|DHPS|CTD-2192J16.26|FBXW9|CTD-2659N19.2|TNPO2|SNORD41|CTD-2659N19.4|C19orf43|ASNA1|BEST2|HOOK2|CTD-2659N19.9|MIR5684|J…	ENSG00000268870|ENSG00000180855|ENSG00000269755|ENSG00000234848|ENSG00000242852|ENSG00000196826|ENSG00000236483|ENSG00000232579|ENSG00000230321|ENSG00000234003|ENSG00000235686|ENSG00000249709|ENSG00000269693|ENSG00000269560|ENSG00000230310|ENSG00000213290|ENSG00000188033|ENSG00000173875|ENSG00000221343|ENSG00000178464|ENSG00000269242|ENSG00000104774|ENSG00000269590|ENSG00000123154|ENSG00000105583…
19	19815301	19925901	466.19	0.0444674	0	2	9		ZNF14|ZNF506	ENSG00000105708|ENSG00000081665	CTC-412M14.5|ZNF14|CTC-559E9.9|LINC00663|CTC-559E9.4|CTC-559E9.2|CTC-559E9.6|ZNF506|CTC-559E9.5	ENSG00000270402|ENSG00000105708|ENSG00000271499|ENSG00000266904|ENSG00000267581|ENSG00000267693|ENSG00000267419|ENSG00000081665|ENSG00000267481
19	21006701	21007001	2.54203	0.0972222	0	0	1				NA	NA
19	27731701	31299201	41154.7	0.002	1	8	55	CCNE1	UQCRFS1|VSTM2B|POP4|PLEKHF1|C19orf12|CCNE1|URI1|ZNF536	ENSG00000169021|ENSG00000187135|ENSG00000105171|ENSG00000166289|ENSG00000131943|ENSG00000105173|ENSG00000105176|ENSG00000198597	CTB-151G24.1|LINC00662|CTC-459F4.1|CTC-459F4.3|LLNLF-65H9.1|CTC-459F4.6|SLC25A1P5|CTC-459F4.7|CTC-459F4.5|AC022153.1|CTC-459F4.8|AC005758.1|AC005357.1|CTD-2043I16.1|CTB-70G10.1|AC005780.1|AC093074.1|AC005307.1|AC005307.3|AC005616.1|AC005616.2|AC005394.1|AC079466.1|CTC-478M6.1|AC007795.1|AC011524.1|AC008991.1|snoU13|AC011524.2|AC011524.3|LINC00906|RNA5SP470|CTD-2081K17.2|UQCRFS1|CTB-32O4.2|RN7SL34…	ENSG00000267696|ENSG00000261824|ENSG00000261770|ENSG00000267575|ENSG00000272635|ENSG00000267264|ENSG00000267323|ENSG00000267389|ENSG00000266977|ENSG00000267623|ENSG00000267768|ENSG00000267630|ENSG00000266906|ENSG00000267509|ENSG00000266928|ENSG00000267320|ENSG00000267238|ENSG00000260725|ENSG00000267243|ENSG00000266893|ENSG00000267423|ENSG00000267537|ENSG00000266976|ENSG00000267799|ENSG00000267617…
19	35850701	35863801	-270.513	0.00239808	0	2	2		FFAR3|GPR42	ENSG00000185897|ENSG00000126251	FFAR3|GPR42	ENSG00000185897|ENSG00000126251
19	36761801	36847101	-499.281	0.0222603	0	1	4		ZFP14	ENSG00000142065	CTD-3162L10.1|LINC00665|AC092296.1|ZFP14	ENSG00000267053|ENSG00000232677|ENSG00000222730|ENSG00000142065
19	39094601	40607701	15094.4	0.058	0	53	92		MAP4K1|EIF3K|ACTN4|CAPN12|LGALS7|LGALS7B|LGALS4|ECH1|AC104534.3|HNRNPL|RINL|SIRT2|NFKBIB|CCER2|SARS2|CTC-360G5.8|MRPS12|FBXO17|FBXO27|PAPL|PAK4|NCCRP1|SYCN|IFNL3|IFNL2|IFNL1|LRFN1|GMFG|SAMD4B|PAF1|MED29|ZFP36|PLEKHG2|RPS16|SUPT5H|AC011500.1|TIMM50|DLL3|SELV|EID2B|EID2|LGALS13|LGALS16|LGALS14|CLC|LEUTX|DYRK1B|FBL|FCGBP|PSMC4|ZNF546|ZNF780B|ZNF780A	ENSG00000104814|ENSG00000178982|ENSG00000130402|ENSG00000182472|ENSG00000205076|ENSG00000178934|ENSG00000171747|ENSG00000104823|ENSG00000268083|ENSG00000104824|ENSG00000187994|ENSG00000068903|ENSG00000104825|ENSG00000262484|ENSG00000104835|ENSG00000269547|ENSG00000128626|ENSG00000269190|ENSG00000161243|ENSG00000183760|ENSG00000130669|ENSG00000188505|ENSG00000179751|ENSG00000197110|ENSG00000183709…	MAP4K1|EIF3K|ACTN4|CTB-186G2.4|CAPN12|CTD-2540F13.2|LGALS7|LGALS7B|RNU6-140P|LGALS4|ECH1|AC104534.3|AC104534.2|HNRNPL|AC008982.2|RINL|CTC-360G5.6|SIRT2|NFKBIB|CCER2|SARS2|CTC-360G5.8|MRPS12|CTC-360G5.9|FBXO17|FBXO27|CTB-189B5.3|snoU13|PAPL|PAK4|CTC-218B8.3|NCCRP1|SYCN|IFNL3P1|IFNL3|IFNL4|MSRB1P1|IFNL4P1|IFNL2|IFNL1|LRFN1|CTC-246B18.8|GMFG|CTC-246B18.10|SAMD4B|RN7SL566P|PAF1|MED29|ZFP36|MIR4530|PL…	ENSG00000104814|ENSG00000178982|ENSG00000130402|ENSG00000267375|ENSG00000182472|ENSG00000267892|ENSG00000205076|ENSG00000178934|ENSG00000207296|ENSG00000171747|ENSG00000104823|ENSG00000268083|ENSG00000268756|ENSG00000104824|ENSG00000269688|ENSG00000187994|ENSG00000269050|ENSG00000068903|ENSG00000104825|ENSG00000262484|ENSG00000104835|ENSG00000269547|ENSG00000128626|ENSG00000269486|ENSG00000269190…
19	45406601	50132101	-41488.8	0	1	178	276	ERCC2	TOMM40|APOE|APOC1|APOC4-APOC2|APOC4|APOC2|CTB-129P6.11|CLPTM1|RELB|CLASRP|ZNF296|GEMIN7|MARK4|PPP1R37|NKPD1|TRAPPC6A|BLOC1S3|AC005779.2|AC006126.3|EXOC3L2|CKM|KLC3|L47234.1|ERCC2|PPP1R13L|CD3EAP|ERCC1|FOSB|RTN2|PPM1N|VASP|OPA3|GPR4|EML2|C19orf83|GIPR|SNRPD2|QPCTL|FBXO46|AC074212.3|SIX5|DMPK|AC011530.4|DMWD|RSPH6A|SYMPK|FOXA3|IRF2BP1|MYPOP|NANOS2|NOVA2|CCDC61|PGLYRP1|IGFL4|IGFL3|IGFL2|IGFL1|HIF3A|…	ENSG00000130204|ENSG00000130203|ENSG00000130208|ENSG00000224916|ENSG00000267467|ENSG00000234906|ENSG00000267114|ENSG00000104853|ENSG00000104856|ENSG00000104859|ENSG00000170684|ENSG00000142252|ENSG00000007047|ENSG00000104866|ENSG00000179846|ENSG00000007255|ENSG00000189114|ENSG00000267545|ENSG00000266958|ENSG00000130201|ENSG00000104879|ENSG00000104892|ENSG00000268341|ENSG00000104884|ENSG00000104881…	TOMM40|APOE|APOC1|APOC1P1|APOC4-APOC2|APOC4|APOC2|CTB-129P6.11|CLPTM1|RELB|CLASRP|RNU6-611P|ZNF296|CTB-179K24.3|GEMIN7|MARK4|PPP1R37|EIF5AP3|AC005757.6|AC005757.7|NKPD1|TRAPPC6A|BLOC1S3|AC005779.2|AC005779.1|AC006126.3|EXOC3L2|AC006126.4|CKM|RPS16P9|KLC3|L47234.1|ERCC2|PPP1R13L|CD3EAP|ERCC1|FOSB|RTN2|PPM1N|VASP|OPA3|GPR4|EML2|MIR330|C19orf83|RN7SL836P|GIPR|MIR642A|SNRPD2|QPCTL|FBXO46|AC074212.3|A…	ENSG00000130204|ENSG00000130203|ENSG00000130208|ENSG00000214855|ENSG00000224916|ENSG00000267467|ENSG00000234906|ENSG00000267114|ENSG00000104853|ENSG00000104856|ENSG00000104859|ENSG00000207003|ENSG00000170684|ENSG00000267348|ENSG00000142252|ENSG00000007047|ENSG00000104866|ENSG00000267346|ENSG00000267044|ENSG00000267037|ENSG00000179846|ENSG00000007255|ENSG00000189114|ENSG00000267545|ENSG00000225157…
19	50594501	50642701	-188.864	0.0858779	0	0	1				NA	NA
19	58929801	59118901	-573.767	0.0435374	0	10	22		ZNF132|ZNF324B|ZNF324|ZNF446|SLC27A5|ZBTB45|TRIM28|CHMP2A|UBE2M|MZF1	ENSG00000131849|ENSG00000249471|ENSG00000083812|ENSG00000083838|ENSG00000083807|ENSG00000119574|ENSG00000130726|ENSG00000130724|ENSG00000130725|ENSG00000099326	CTD-2619J13.16|CTD-2619J13.17|ZNF132|CTD-2619J13.19|ZNF324B|ZNF324|ZNF446|CTD-2619J13.23|SLC27A5|RNU6-1337P|RN7SL693P|ZBTB45|RN7SL525P|TRIM28|CHMP2A|UBE2M|AC016629.8|MZF1|CENPBD1P1|MGC2752|AC016629.7|AC016629.3	ENSG00000268543|ENSG00000268912|ENSG00000131849|ENSG00000269473|ENSG00000249471|ENSG00000083812|ENSG00000083838|ENSG00000269106|ENSG00000083807|ENSG00000252334|ENSG00000265272|ENSG00000119574|ENSG00000264910|ENSG00000130726|ENSG00000130724|ENSG00000130725|ENSG00000267858|ENSG00000099326|ENSG00000213753|ENSG00000268784|ENSG00000269032|ENSG00000269600
20	1544401	1975801	-2685.25	0	0	5	15		RP4-576H24.4|SIRPB1|SIRPG|SIRPA|PDYN	ENSG00000260861|ENSG00000101307|ENSG00000089012|ENSG00000198053|ENSG00000101327	RP4-576H24.4|SIRPB1|RP4-576H24.5|SIRPG|RP11-77C3.3|SIRPB3P|RN7SL561P|RP4-673D20.5|RP4-673D20.4|RP4-673D20.6|RP4-673D20.3|RP5-968J1.1|SIRPA|RP4-684O24.5|PDYN	ENSG00000260861|ENSG00000101307|ENSG00000271523|ENSG00000089012|ENSG00000237914|ENSG00000223750|ENSG00000242348|ENSG00000236550|ENSG00000234282|ENSG00000271461|ENSG00000232528|ENSG00000230839|ENSG00000198053|ENSG00000233896|ENSG00000101327
20	5012801	5018301	-50.9751	0.0168224	0	0	1				NA	NA
20	14636101	15228501	-2544.57	0.016	0	1	6		MACROD2	ENSG00000172264	MACROD2|RPS10P2|MACROD2-AS1|RP5-974N19.1|RNU6-1159P|RNU6-115P	ENSG00000172264|ENSG00000213950|ENSG00000235914|ENSG00000237832|ENSG00000199803|ENSG00000201180
20	36561501	37199701	8444.53	0.01	0	8	23		VSTM2L|TTI1|RPRD1B|TGM2|KIAA1755|BPI|LBP|RALGAPB	ENSG00000132821|ENSG00000101407|ENSG00000101413|ENSG00000198959|ENSG00000149633|ENSG00000101425|ENSG00000129988|ENSG00000170471	VSTM2L|RN7SKP185|TTI1|RPRD1B|Y_RNA|RN7SL237P|TGM2|KIAA1755|BPI|CTD-2308N23.2|LBP|RP4-564F22.5|SNHG17|SNORA71B|SNORA71A|SNORA71C|SNORA71D|SNORA71|SNHG11|SNORA60|RALGAPB|MIR548O2|RPS3P2	ENSG00000132821|ENSG00000199683|ENSG00000101407|ENSG00000101413|ENSG00000252791|ENSG00000264767|ENSG00000198959|ENSG00000149633|ENSG00000101425|ENSG00000206249|ENSG00000129988|ENSG00000224635|ENSG00000196756|ENSG00000235408|ENSG00000225091|ENSG00000201512|ENSG00000200354|ENSG00000201811|ENSG00000174365|ENSG00000199266|ENSG00000170471|ENSG00000263473|ENSG00000231307
20	40337101	40340301	-27.678	0.00434783	0	0	1				NA	NA
20	53261001	57941101	-14597.5	0.006	1	39	95	GNAS	DOK5|CBLN4|MC3R|FAM210B|AURKA|CSTF1|CASS4|RTFDC1|GCNT7|FAM209A|FAM209B|TFAP2C|BMP7|SPO11|RAE1|MTRNR2L3|RBM38|CTCFL|PCK1|ZBP1|PMEPA1|C20orf85|ANKRD60|PPP4R1L|RAB22A|VAPB|APCDD1L|MGC4294|STX16|STX16-NPEPL1|NPEPL1|GNAS|NELFCD|CTSZ|TUBB1|ATP5E|SLMO2|ZNF831|EDN3	ENSG00000101134|ENSG00000054803|ENSG00000124089|ENSG00000124098|ENSG00000087586|ENSG00000101138|ENSG00000087589|ENSG00000022277|ENSG00000124091|ENSG00000124103|ENSG00000213714|ENSG00000087510|ENSG00000101144|ENSG00000054796|ENSG00000101146|ENSG00000256222|ENSG00000132819|ENSG00000124092|ENSG00000124253|ENSG00000124256|ENSG00000124225|ENSG00000124237|ENSG00000124227|ENSG00000124224|ENSG00000124209…	DOK5|RNU4ATAC7P|RPL12P4|RP5-1010E17.2|RP5-1010E17.1|CBLN4|RNA5SP487|MC3R|RP11-380D15.2|RP11-380D15.3|FAM210B|AURKA|CSTF1|CASS4|RPL39P|AL121914.1|RTFDC1|snoU13|GCNT7|FAM209A|AL109806.1|FAM209B|RP5-843L14.1|RPS4XP3|U3|TFAP2C|RNU6-1146P|RN7SL170P|PTMAP6|AL133232.1|RP5-897D18.1|RNU6-929P|AL117380.2|AL117380.1|RP11-560A15.4|RP11-560A15.3|BMP7|RP4-813D12.2|RP4-813D12.3|Y_RNA|MIR4325|RP3-481F12.1|SPO11|…	ENSG00000101134|ENSG00000252089|ENSG00000185834|ENSG00000224008|ENSG00000235166|ENSG00000054803|ENSG00000222118|ENSG00000124089|ENSG00000235594|ENSG00000230843|ENSG00000124098|ENSG00000087586|ENSG00000101138|ENSG00000087589|ENSG00000228601|ENSG00000212084|ENSG00000022277|ENSG00000238294|ENSG00000124091|ENSG00000124103|ENSG00000179467|ENSG00000213714|ENSG00000225657|ENSG00000214541|ENSG00000252536…
21	9411101	11180501	-20722	0	0	1	18		TPTE	ENSG00000166157	CR381670.1|MIR3648|MIR3687|TEKT4P2|CR392039.2|CR392039.1|CR381653.1|RN7SL52P|SNORA70|bP-21201H5.1|IGHV1OR21-1|AF254982.2|SLC25A15P4|TPTE|CYCSP41|BAGE2|VN1R7P|AP003900.6	ENSG00000238411|ENSG00000264462|ENSG00000264063|ENSG00000188681|ENSG00000239179|ENSG00000239107|ENSG00000263839|ENSG00000264002|ENSG00000252199|ENSG00000270533|ENSG00000169861|ENSG00000235476|ENSG00000223925|ENSG00000166157|ENSG00000227691|ENSG00000187172|ENSG00000231962|ENSG00000271308
21	14338101	16305301	7070.66	0.098	0	8	54		AL050302.1|POTED|AL050303.1|LIPI|RBM11|HSPA13|SAMSN1|AF165138.7	ENSG00000256715|ENSG00000166351|ENSG00000269011|ENSG00000188992|ENSG00000185272|ENSG00000155304|ENSG00000155307|ENSG00000243440	AP001464.4|ANKRD30BP2|RNU6-614P|ZNF355P|AJ239321.3|FGF7P2|AL050302.1|ANKRD30BP1|MIR3156-3|GTF2IP2|VN1R8P|SNX19P1|OR4K11P|AP001465.5|OR4K12P|POTED|RNU6-286P|MIR3118-5|GRAMD4P1|CXADRP1|AL050303.1|FEM1AP1|AL050303.7|TERF1P1|FAM207CP|GXYLT1P2|CNN2P7|ZNF114P1|CYP4F29P|SNX18P13|ANKRD20A11P|RHOT1P2|RNU6-954P|AP001634.1|NF1P3|PPP6R2P1|AP001347.6|ANKRD20A18P|RNA5SP488|LIPI|ERLEC1P1|RBM11|ABCC13|HSPA13|SAM…	ENSG00000229306|ENSG00000224309|ENSG00000207097|ENSG00000168122|ENSG00000237202|ENSG00000185390|ENSG00000256715|ENSG00000175302|ENSG00000266211|ENSG00000226930|ENSG00000219280|ENSG00000228184|ENSG00000179381|ENSG00000228159|ENSG00000218549|ENSG00000166351|ENSG00000207476|ENSG00000266299|ENSG00000227874|ENSG00000214319|ENSG00000269011|ENSG00000229231|ENSG00000224922|ENSG00000173231|ENSG00000232797…
21	14957601	15484201	-2920.66	0.077095	0	3	25		POTED|AL050303.1|LIPI	ENSG00000166351|ENSG00000269011|ENSG00000188992	POTED|RNU6-286P|MIR3118-5|GRAMD4P1|CXADRP1|AL050303.1|FEM1AP1|AL050303.7|TERF1P1|FAM207CP|GXYLT1P2|CNN2P7|ZNF114P1|CYP4F29P|SNX18P13|ANKRD20A11P|RHOT1P2|RNU6-954P|AP001634.1|NF1P3|PPP6R2P1|AP001347.6|ANKRD20A18P|RNA5SP488|LIPI	ENSG00000166351|ENSG00000207476|ENSG00000266299|ENSG00000227874|ENSG00000214319|ENSG00000269011|ENSG00000229231|ENSG00000224922|ENSG00000173231|ENSG00000232797|ENSG00000224860|ENSG00000215562|ENSG00000234538|ENSG00000228314|ENSG00000230965|ENSG00000215559|ENSG00000203616|ENSG00000223287|ENSG00000266838|ENSG00000183249|ENSG00000233442|ENSG00000224905|ENSG00000249493|ENSG00000201812|ENSG00000188992
21	16305401	22537301	-32016	0.01	0	9	78		NRIP1|USP25|C21orf37|CXADR|BTG3|C21orf91|CHODL|TMPRSS15|NCAM2	ENSG00000180530|ENSG00000155313|ENSG00000232560|ENSG00000154639|ENSG00000154640|ENSG00000154642|ENSG00000154645|ENSG00000154646|ENSG00000154654	AF127577.8|NRIP1|AF127577.10|AF127577.11|AF127577.12|AJ006998.2|CYCSP42|AJ009632.3|RNU6-1326P|AL034449.1|RAD23BLP|snoU13|USP25|RBPMSLP|RNU6-426P|LINC00478|VDAC2P1|RPS26P5|SNORD74|AP001172.2|AP001172.3|MIR99A|MIRLET7C|AP000962.2|MIR125B2|AP000473.5|AP000473.8|RNU1-98P|AP000473.6|AF212831.2|NEK4P1|RNU6-113P|C21orf37|RNU7-168P|RPL39P40|RN7SL163P|CXADR|BTF3L4P1|Y_RNA|Y_RNA|BTG3|AP000432.2|C21orf91-OT…	ENSG00000235277|ENSG00000180530|ENSG00000229047|ENSG00000231201|ENSG00000236471|ENSG00000229425|ENSG00000224524|ENSG00000224247|ENSG00000212564|ENSG00000221497|ENSG00000226298|ENSG00000238591|ENSG00000155313|ENSG00000234159|ENSG00000252273|ENSG00000215386|ENSG00000214976|ENSG00000224602|ENSG00000201025|ENSG00000270071|ENSG00000270139|ENSG00000207638|ENSG00000199030|ENSG00000269950|ENSG00000207863…
21	34693901	35791801	8858.32	0	0	19	34		IFNAR1|IFNGR2|TMEM50B|DNAJC28|GART|SON|DONSON|AP000304.1|AP000304.12|CRYZL1|ITSN1|ATP5O|MRPS6|SLC5A3|SLC5A3|KCNE2|SMIM11|C21orf140|AP000322.53	ENSG00000142166|ENSG00000159128|ENSG00000142188|ENSG00000177692|ENSG00000159131|ENSG00000159140|ENSG00000159147|ENSG00000268265|ENSG00000249209|ENSG00000205758|ENSG00000205726|ENSG00000241837|ENSG00000243927|ENSG00000272962|ENSG00000198743|ENSG00000159197|ENSG00000205670|ENSG00000222018|ENSG00000243627	IFNAR1|USF1P1|IFNGR2|TMEM50B|AP000301.1|RPS5P3|AP000302.58|DNAJC28|GART|BTF3P6|SON|DONSON|AP000304.1|AP000304.12|CRYZL1|ITSN1|ATP5O|LINC00649|RN7SL740P|AP000569.9|MRPS6|SLC5A3|SLC5A3|AP000320.7|RPS5P2|LINC00310|AP000318.2|AP000318.1|KCNE2|AP000320.6|SMIM11|C21orf140|CMP21-97G8.1|AP000322.53	ENSG00000142166|ENSG00000226501|ENSG00000159128|ENSG00000142188|ENSG00000266892|ENSG00000215088|ENSG00000231355|ENSG00000177692|ENSG00000159131|ENSG00000233956|ENSG00000159140|ENSG00000159147|ENSG00000268265|ENSG00000249209|ENSG00000205758|ENSG00000205726|ENSG00000241837|ENSG00000237945|ENSG00000244294|ENSG00000273102|ENSG00000243927|ENSG00000272962|ENSG00000198743|ENSG00000272657|ENSG00000224598…
21	45806701	45843301	-351.373	0.0148148	0	1	2		TRPM2	ENSG00000142185	TRPM2|AP001065.2	ENSG00000142185|ENSG00000230061
22	17769301	18144701	-1011.46	0.0480769	0	4	12		CECR2|SLC25A18|ATP6V1E1|BCL2L13	ENSG00000099954|ENSG00000182902|ENSG00000131100|ENSG00000099968	CECR9|RN7SL843P|CECR2|AC004019.10|CLCP1|DNAJA1P6|AC004019.18|SLC25A18|AC004019.13|ATP6V1E1|BCL2L13|snoU13	ENSG00000231004|ENSG00000239547|ENSG00000099954|ENSG00000229492|ENSG00000232305|ENSG00000228045|ENSG00000272675|ENSG00000182902|ENSG00000236754|ENSG00000131100|ENSG00000099968|ENSG00000251737
22	18625901	18932401	-1857.56	0.011236	0	6	11		TUBA8|USP18|AC008132.1|AC008132.13|DGCR6|PRODH	ENSG00000183785|ENSG00000184979|ENSG00000182824|ENSG00000161103|ENSG00000183628|ENSG00000100033	TUBA8|USP18|AC008079.9|AC008132.1|GGT3P|AC008132.14|AC008132.12|AC008132.13|BCRP7|DGCR6|PRODH	ENSG00000183785|ENSG00000184979|ENSG00000187979|ENSG00000182824|ENSG00000197421|ENSG00000239989|ENSG00000234764|ENSG00000161103|ENSG00000215544|ENSG00000183628|ENSG00000100033
22	20330201	20953801	-5970.11	0.00606061	0	8	34		GGTLC3|RIMBP3|FAM230A|USP41|ZNF74|SCARF2|KLHL22|MED15	ENSG00000183038|ENSG00000196622|ENSG00000188280|ENSG00000161133|ENSG00000185252|ENSG00000244486|ENSG00000099910|ENSG00000099917	XXbac-B33L19.3|XXbac-B33L19.4|XXbac-B33L19.6|GGTLC3|AC023490.2|AC023490.1|PI4KAP1|snoU13|SCARNA17|SCARNA18|RN7SKP131|RIMBP3|XXbac-B33L19.10|CA15P2|PPP1R26P2|AC011718.1|AC011718.2|AC011718.3|PPP1R26P3|FAM230A|USP41|ZNF74|RNU6-225P|SCARF2|KLHL22|XXbac-B562F10.11|KLHL22-IT1|Y_RNA|RN7SL812P|KRT18P5|AC007731.1|MED15|AC007050.17|AC007050.18	ENSG00000188424|ENSG00000235578|ENSG00000230410|ENSG00000183038|ENSG00000235704|ENSG00000206176|ENSG00000215513|ENSG00000271796|ENSG00000252571|ENSG00000252024|ENSG00000199876|ENSG00000196622|ENSG00000236984|ENSG00000234757|ENSG00000225894|ENSG00000216522|ENSG00000223579|ENSG00000227005|ENSG00000233938|ENSG00000188280|ENSG00000161133|ENSG00000185252|ENSG00000207343|ENSG00000244486|ENSG00000099910…
22	21467801	21908901	-1827.23	0.0265487	0	6	28		POM121L7|GGT2|RIMBP3B|HIC2|RIMBP3C|UBE2L3	ENSG00000239511|ENSG00000133475|ENSG00000196934|ENSG00000169635|ENSG00000183246|ENSG00000185651	BCRP2|KB-1592A4.15|POM121L7|KB-1592A4.13|FAM230B|KB-1592A4.14|GGT2|KB-1183D5.9|POM121L8P|BCRP6|FAM230C|KB-1183D5.14|PPP1R26P5|KB-1183D5.16|RIMBP3B|RN7SKP63|SCARNA18|SCARNA17|snoU13|HIC2|TMEM191C|PI4KAP2|snoU13|SCARNA17|SCARNA18|RN7SKP221|RIMBP3C|UBE2L3	ENSG00000169668|ENSG00000197210|ENSG00000239511|ENSG00000224688|ENSG00000215498|ENSG00000234503|ENSG00000133475|ENSG00000226885|ENSG00000229266|ENSG00000169662|ENSG00000206142|ENSG00000237407|ENSG00000232771|ENSG00000226534|ENSG00000196934|ENSG00000200057|ENSG00000252314|ENSG00000252020|ENSG00000252402|ENSG00000169635|ENSG00000206140|ENSG00000183506|ENSG00000252799|ENSG00000252143|ENSG00000252605…
22	24270401	24689701	-14544.4	0	0	10	31		GSTT2B|DDTL|DDT|GSTT2|GSTT1|CABIN1|SUSD2|GGT5|SPECC1L|SPECC1L-ADORA2A	ENSG00000133433|ENSG00000099974|ENSG00000099977|ENSG00000099984|ENSG00000184674|ENSG00000099991|ENSG00000099994|ENSG00000099998|ENSG00000100014|ENSG00000258555	AP000350.6|AP000350.7|AP000350.8|GSTT2B|KB-1125A3.10|DDTL|KB-226F1.2|DDT|AP000351.3|GSTT2|AP000351.4|GSTTP1|MTND1P13|EIF4EBP1P2|AP000351.8|AP000351.9|AP000351.10|KB-226F1.1|GSTT1|GSTTP2|AP000351.13|CABIN1|KB-318B8.7|SUSD2|GGT5|AP000354.4|POM121L9P|BCRP1|AP000354.2|SPECC1L|SPECC1L-ADORA2A	ENSG00000225282|ENSG00000206090|ENSG00000231271|ENSG00000133433|ENSG00000228039|ENSG00000099974|ENSG00000272787|ENSG00000099977|ENSG00000250470|ENSG00000099984|ENSG00000224205|ENSG00000241850|ENSG00000232014|ENSG00000229513|ENSG00000224676|ENSG00000184490|ENSG00000235231|ENSG00000272955|ENSG00000184674|ENSG00000239334|ENSG00000235689|ENSG00000099991|ENSG00000232545|ENSG00000099994|ENSG00000099998…
22	25410401	26341701	-8836.53	0	0	6	25		KIAA1671|CRYBB3|CRYBB2|LRP5L|ADRBK2|MYO18B	ENSG00000197077|ENSG00000100053|ENSG00000244752|ENSG00000100068|ENSG00000100077|ENSG00000133454	KIAA1671|CTA-221G9.11|CTA-221G9.10|CRYBB3|CTA-221G9.7|CRYBB2|RP3-462D8.2|IGLL3P|CTA-246H3.8|CTA-246H3.11|LRP5L|CTA-246H3.12|CTA-390C10.9|IGLVIVOR22-1|CRYBB2P1|CTA-390C10.10|AL008721.1|CTA-407F11.8|ADRBK2|CTA-407F11.7|CTA-407F11.6|RNA5SP494|MYO18B|Z98949.1|CTA-125H2.2	ENSG00000197077|ENSG00000203280|ENSG00000271181|ENSG00000100053|ENSG00000236641|ENSG00000244752|ENSG00000233577|ENSG00000206066|ENSG00000230637|ENSG00000231466|ENSG00000100068|ENSG00000272942|ENSG00000272798|ENSG00000271138|ENSG00000100058|ENSG00000272977|ENSG00000265978|ENSG00000234884|ENSG00000100077|ENSG00000237387|ENSG00000224003|ENSG00000222585|ENSG00000133454|ENSG00000264925|ENSG00000231933
22	35636901	37282601	-7113.31	0.0296296	1	22	48	MYH9	HMGXB4|TOM1|HMOX1|MCM5|RASD2|MB|AL049747.1|APOL6|APOL5|RBFOX2|APOL3|APOL4|APOL2|APOL1|MYH9|TXN2|FOXRED2|EIF3D|CACNG2|IFT27|PVALB|NCF4	ENSG00000100281|ENSG00000100284|ENSG00000100292|ENSG00000100297|ENSG00000100302|ENSG00000198125|ENSG00000268818|ENSG00000221963|ENSG00000128313|ENSG00000100320|ENSG00000128284|ENSG00000100336|ENSG00000128335|ENSG00000100342|ENSG00000100345|ENSG00000100348|ENSG00000100350|ENSG00000100353|ENSG00000166862|ENSG00000100360|ENSG00000100362|ENSG00000100365	RNU7-167P|HMGXB4|RP3-510H16.3|TOM1|MIR3909|HMOX1|MCM5|RP4-569D19.5|RP4-569D19.8|RASD2|MB|AL049747.1|APOL6|RP1-41P2.7|MRPS16P3|APOL5|RBFOX2|NDUFA9P1|APOL3|Z95114.4|Z95114.3|Z95114.5|Z95114.6|Z95114.7|MTND1P10|APOL4|APOL2|APOL1|MYH9|RN7SL349P|RP4-633O19__A.1|RPS15AP38|BX470187.1|Y_RNA|RP5-1119A7.14|TXN2|FOXRED2|EIF3D|RP5-1119A7.11|RP5-1119A7.10|RP5-1119A7.17|CACNG2|RP1-293L6.1|IFT27|PVALB|CITF22-24…	ENSG00000238584|ENSG00000100281|ENSG00000273176|ENSG00000100284|ENSG00000266320|ENSG00000100292|ENSG00000100297|ENSG00000233388|ENSG00000273044|ENSG00000100302|ENSG00000198125|ENSG00000268818|ENSG00000221963|ENSG00000228587|ENSG00000226336|ENSG00000128313|ENSG00000100320|ENSG00000237406|ENSG00000128284|ENSG00000233764|ENSG00000231576|ENSG00000237948|ENSG00000225557|ENSG00000237129|ENSG00000229088…
22	38877201	39389201	-2267.9	0.0227273	0	14	28		KDELR3|DDX17|DMC1|FAM227A|CBY1|TOMM22|JOSD1|GTPBP1|SUN2|DNAL4|NPTXR|CBX6|APOBEC3A|APOBEC3B	ENSG00000100196|ENSG00000100201|ENSG00000100206|ENSG00000184949|ENSG00000100211|ENSG00000100216|ENSG00000100221|ENSG00000100226|ENSG00000100242|ENSG00000100246|ENSG00000221890|ENSG00000183741|ENSG00000128383|ENSG00000179750	KDELR3|DDX17|DMC1|RP1-199H16.6|FAM227A|CBY1|RP3-508I15.10|RP3-508I15.9|TOMM22|JOSD1|GTPBP1|PRDX3P1|AL021707.2|AL021707.1|RP3-508I15.18|SUN2|RP3-508I15.19|RP3-508I15.20|RP3-508I15.14|RP3-508I15.21|RP3-508I15.22|DNAL4|NPTXR|CBX6|CTA-150C2.13|APOBEC3A|APOBEC3B|APOBEC3B-AS1	ENSG00000100196|ENSG00000100201|ENSG00000100206|ENSG00000224279|ENSG00000184949|ENSG00000100211|ENSG00000230912|ENSG00000228274|ENSG00000100216|ENSG00000100221|ENSG00000100226|ENSG00000229598|ENSG00000257034|ENSG00000203583|ENSG00000244491|ENSG00000100242|ENSG00000230149|ENSG00000273096|ENSG00000225450|ENSG00000272669|ENSG00000273076|ENSG00000100246|ENSG00000221890|ENSG00000183741|ENSG00000235209…
22	41141801	44631301	-11134.6	0.0665138	1	59	125	EP300	SLC25A17|ST13|XPNPEP3|DNAJB7|RBX1|EP300|L3MBTL2|CHADL|RANGAP1|AL035681.1|ZC3H7B|TEF|TOB2|PHF5A|ACO2|POLR3H|CSDC2|PMM1|DESI1|XRCC6|NHP2L1|C22orf46|MEI1|CCDC134|SREBF2|SHISA8|TNFRSF13C|CENPM|SEPT3|WBP2NL|NAGA|FAM109B|SMDT1|NDUFA6|CYP2D6|TCF20|NFAM1|RRP7A|SERHL2|POLDIP3|CYB5R3|ATP5L2|A4GALT|ARFGAP3|PACSIN2|TTLL1|BIK|MCAT|TSPO|TTLL12|SCUBE1|MPPED1|EFCAB6|SULT4A1|PNPLA5|PNPLA3|SAMM50|PARVB|PARVG	ENSG00000100372|ENSG00000100380|ENSG00000196236|ENSG00000172404|ENSG00000100387|ENSG00000100393|ENSG00000100395|ENSG00000100399|ENSG00000100401|ENSG00000269104|ENSG00000100403|ENSG00000167074|ENSG00000183864|ENSG00000100410|ENSG00000100412|ENSG00000100413|ENSG00000172346|ENSG00000100417|ENSG00000100418|ENSG00000196419|ENSG00000100138|ENSG00000184208|ENSG00000167077|ENSG00000100147|ENSG00000198911…	SLC25A17|RP3-408N23.4|JTBP1|MIR4766|ST13|XPNPEP3|DNAJB7|snoU13|RNU6-379P|RBX1|Y_RNA|AL080243.1|RP11-12M9.3|Y_RNA|RP11-12M9.4|EP300|MIR1281|RNU6-375P|RP1-85F18.6|RP1-85F18.5|LRRC37A14P|L3MBTL2|RP4-756G23.5|CHADL|RANGAP1|AL035681.1|ZC3H7B|TEF|RNU6-495P|CTA-223H9.9|TOB2|PHF5A|ACO2|POLR3H|CSDC2|PMM1|DESI1|XRCC6|Y_RNA|NHP2L1|RNU6-476P|C22orf46|Z83840.1|MEI1|HMGN2P10|RNU6ATAC22P|Y_RNA|CCDC134|RP5-821D1…	ENSG00000100372|ENSG00000230769|ENSG00000233603|ENSG00000266594|ENSG00000100380|ENSG00000196236|ENSG00000172404|ENSG00000238887|ENSG00000200683|ENSG00000100387|ENSG00000222698|ENSG00000266175|ENSG00000237214|ENSG00000199515|ENSG00000213857|ENSG00000100393|ENSG00000221160|ENSG00000252859|ENSG00000232754|ENSG00000231993|ENSG00000215771|ENSG00000100395|ENSG00000235513|ENSG00000100399|ENSG00000100401…
22	41644701	41676901	51.3584	0.00792079	0	1	1		RANGAP1	ENSG00000100401	RANGAP1	ENSG00000100401
22	44516801	45174301	1639.75	0.0422535	0	8	15		PARVB|PARVG|KIAA1644|RP1-32I10.10|LDOC1L|PRR5|PRR5-ARHGAP8|ARHGAP8	ENSG00000188677|ENSG00000138964|ENSG00000138944|ENSG00000220702|ENSG00000188636|ENSG00000186654|ENSG00000248405|ENSG00000241484	PARVB|PARVG|KIAA1644|RP1-32I10.10|RP1-32I10.11|CTA-397C4.2|MRPS18CP6|LDOC1L|KRT18P23|LINC00207|LINC00229|ANP32BP2|PRR5|PRR5-ARHGAP8|ARHGAP8	ENSG00000188677|ENSG00000138964|ENSG00000138944|ENSG00000220702|ENSG00000236079|ENSG00000232655|ENSG00000228807|ENSG00000188636|ENSG00000215333|ENSG00000187012|ENSG00000234300|ENSG00000231801|ENSG00000186654|ENSG00000248405|ENSG00000241484
22	45174401	47027701	-10072.7	0.00694444	0	22	49		PRR5-ARHGAP8|ARHGAP8|PHF21B|NUP50|KIAA0930|UPK3A|FAM118A|SMC1B|RIBC2|FBLN1|ATXN10|WNT7B|C22orf26|FLJ27365|PPARA|CDPF1|PKDREJ|TTC38|GTSE1|TRMU|CELSR1|GRAMD4	ENSG00000248405|ENSG00000241484|ENSG00000056487|ENSG00000093000|ENSG00000100364|ENSG00000100373|ENSG00000100376|ENSG00000077935|ENSG00000128408|ENSG00000077942|ENSG00000130638|ENSG00000188064|ENSG00000182257|ENSG00000197182|ENSG00000186951|ENSG00000205643|ENSG00000130943|ENSG00000075234|ENSG00000075218|ENSG00000100416|ENSG00000075275|ENSG00000075240	PRR5-ARHGAP8|ARHGAP8|PHF21B|RP1-127B20.4|RP4-753M9.1|CTA-217C2.1|CTA-217C2.2|NUP50|CTA-268H5.12|KIAA0930|MIR1249|CTA-268H5.14|CTA-268H5.9|UPK3A|FAM118A|SMC1B|RIBC2|RP1-102D24.5|FBLN1|CTA-941F9.9|RNU6-1161P|ATXN10|MIR4762|RP1-37M3.8|WI2-85898F10.1|WNT7B|CR536603.1|CITF22-92A6.1|LINC00899|C22orf26|RP6-109B7.5|RP6-109B7.3|FLJ27365|RP6-109B7.2|RP6-109B7.4|MIR3619|MIRLET7A3|MIR4763|MIRLET7B|PPARA|CDPF…	ENSG00000248405|ENSG00000241484|ENSG00000056487|ENSG00000223730|ENSG00000230922|ENSG00000226328|ENSG00000273243|ENSG00000093000|ENSG00000273353|ENSG00000100364|ENSG00000221598|ENSG00000273287|ENSG00000213752|ENSG00000100373|ENSG00000100376|ENSG00000077935|ENSG00000128408|ENSG00000232363|ENSG00000077942|ENSG00000238120|ENSG00000251985|ENSG00000130638|ENSG00000264160|ENSG00000235347|ENSG00000235091…
22	48843601	48850401	-87.4657	0	0	0	1				RP11-536P6.3	ENSG00000233179

## Sheet: FDC3
chr	start	end	score	pvalue	cnt.genes.census	cnt.genes.protein_coding	cnt.genes.all	genes.census	genes.protein_coding	gids.protein_coding	genes.all	gids.all
1	9901	6446101	-31516.9	0	2	98	237	TNFRSF14|PRDM16	OR4F5|AL627309.1|OR4F29|OR4F16|AL669831.1|AL645608.2|SAMD11|AL645608.1|NOC2L|KLHL17|PLEKHN1|C1orf170|HES4|ISG15|AGRN|RNF223|C1orf159|TTLL10|TNFRSF18|TNFRSF4|SDF4|B3GALT6|FAM132A|UBE2J2|SCNN1D|ACAP3|PUSL1|CPSF3L|GLTPD1|TAS1R3|DVL1|MXRA8|AURKAIP1|CCNL2|RP4-758J18.2|MRPL20|ANKRD65|TMEM88B|VWA1|ATAD3C|ATAD3B|ATAD3A|TMEM240|SSU72|AL645728.1|C1orf233|MIB2|MMP23B|CDK11B|SLC35E2B|CDK11A|SLC35E2|NADK|GNB1…	ENSG00000186092|ENSG00000237683|ENSG00000235249|ENSG00000185097|ENSG00000269831|ENSG00000269308|ENSG00000187634|ENSG00000268179|ENSG00000188976|ENSG00000187961|ENSG00000187583|ENSG00000187642|ENSG00000188290|ENSG00000187608|ENSG00000188157|ENSG00000237330|ENSG00000131591|ENSG00000162571|ENSG00000186891|ENSG00000186827|ENSG00000078808|ENSG00000176022|ENSG00000184163|ENSG00000160087|ENSG00000162572…	DDX11L1|WASH7P|MIR1302-10|FAM138A|OR4G4P|OR4G11P|OR4F5|RP11-34P13.7|RP11-34P13.8|CICP27|AL627309.1|RP11-34P13.15|RP11-34P13.16|RP11-34P13.14|RP11-34P13.13|RNU6-1100P|RP11-34P13.9|AP006222.2|AP006222.1|RP4-669L17.10|RP4-669L17.8|CICP7|RP4-669L17.4|OR4F29|WBP1LP7|AL732372.1|RP4-669L17.2|RP5-857K21.15|RP4-669L17.1|RP5-857K21.1|RP5-857K21.2|RP5-857K21.3|RP5-857K21.4|RP5-857K21.5|MTND1P23|MTND2P28|hsa…	ENSG00000223972|ENSG00000227232|ENSG00000243485|ENSG00000237613|ENSG00000268020|ENSG00000240361|ENSG00000186092|ENSG00000238009|ENSG00000239945|ENSG00000233750|ENSG00000237683|ENSG00000268903|ENSG00000269981|ENSG00000239906|ENSG00000241860|ENSG00000222623|ENSG00000241599|ENSG00000228463|ENSG00000241670|ENSG00000237094|ENSG00000250575|ENSG00000233653|ENSG00000224813|ENSG00000235249|ENSG00000269732…
1	6839301	11681101	-11016.7	0.016	1	43	125	CAMTA1	CAMTA1|VAMP3|PER3|UTS2|TNFRSF9|PARK7|ERRFI1|SLC45A1|RERE|ENO1|CA6|SLC2A7|SLC2A5|GPR157|H6PD|SPSB1|SLC25A33|TMEM201|PIK3CD|C1orf200|CLSTN1|CTNNBIP1|LZIC|NMNAT1|RBP7|UBE4B|KIF1B|PGD|APITD1|APITD1-CORT|CORT|DFFA|PEX14|CASZ1|C1orf127|TARDBP|MASP2|SRM|EXOSC10|MTOR|ANGPTL7|UBIAD1|PTCHD2	ENSG00000171735|ENSG00000049245|ENSG00000049246|ENSG00000049247|ENSG00000049249|ENSG00000116288|ENSG00000116285|ENSG00000162426|ENSG00000142599|ENSG00000074800|ENSG00000131686|ENSG00000197241|ENSG00000142583|ENSG00000180758|ENSG00000049239|ENSG00000171621|ENSG00000171612|ENSG00000188807|ENSG00000171608|ENSG00000179840|ENSG00000171603|ENSG00000178585|ENSG00000162441|ENSG00000173614|ENSG00000162444…	RP11-312B8.1|CAMTA1|RP11-312B8.2|RP11-334N17.1|RNU1-8P|CAMTA1-IT1|RP3-453P22.2|RP4-549F15.1|RP11-338N10.1|RP11-338N10.2|RP11-338N10.3|VAMP3|RP3-467L1.6|PER3|RP3-467L1.4|UTS2|TNFRSF9|RP5-892F13.2|PARK7|Y_RNA|ERRFI1|RP11-431K24.1|CTA-215D11.4|RP11-431K24.2|RNU1-7P|RP11-431K24.3|RP11-431K24.4|RN7SL729P|RNU6-991P|SLC45A1|Y_RNA|RERE|RP5-1115A15.1|SNORA77|RP5-1115A15.2|RPL7P11|RPL7P7|Y_RNA|RP4-633I8.3|…	ENSG00000237436|ENSG00000171735|ENSG00000227950|ENSG00000237365|ENSG00000207056|ENSG00000237402|ENSG00000237728|ENSG00000225126|ENSG00000270171|ENSG00000270035|ENSG00000269978|ENSG00000049245|ENSG00000269925|ENSG00000049246|ENSG00000236266|ENSG00000049247|ENSG00000049249|ENSG00000270330|ENSG00000116288|ENSG00000200344|ENSG00000116285|ENSG00000238290|ENSG00000232848|ENSG00000229305|ENSG00000200975…
1	12511801	15433201	-11644.4	0.033	0	34	70		VPS13D|DHRS3|AADACL4|AADACL3|C1orf158|PRAMEF12|PRAMEF1|PRAMEF11|HNRNPCL1|PRAMEF2|PRAMEF4|PRAMEF10|PRAMEF7|PRAMEF6|PRAMEF22|WI2-3308P17.2|PRAMEF26|PRAMEF3|PRAMEF5|PRAMEF8|PRAMEF9|PRAMEF13|PRAMEF18|PRAMEF16|PRAMEF21|PRAMEF15|PRAMEF14|PRAMEF19|PRAMEF17|PRAMEF20|LRRC38|PDPN|PRDM2|KAZN	ENSG00000048707|ENSG00000162496|ENSG00000204518|ENSG00000188984|ENSG00000157330|ENSG00000116726|ENSG00000116721|ENSG00000204513|ENSG00000179172|ENSG00000120952|ENSG00000243073|ENSG00000187545|ENSG00000204510|ENSG00000232423|ENSG00000204508|ENSG00000239810|ENSG00000229571|ENSG00000204503|ENSG00000204502|ENSG00000182330|ENSG00000204501|ENSG00000204495|ENSG00000204491|ENSG00000204488|ENSG00000204486…	VPS13D|SNORA59A|RP5-888M10.2|DHRS3|RNU6ATAC18P|RP11-474O21.5|AADACL4|RP11-474O21.2|AADACL3|snoU13|C1orf158|PRAMEF12|PRAMEF1|RP5-845O24.8|PRAMEF11|RP5-845O24.3|HNRNPCL1|PRAMEF2|PRAMEF4|PRAMEF10|PRAMEF7|RNU6-1072P|RP11-450I1.2|PRAMEF6|RP11-450I1.4|PRAMEF22|WI2-3308P17.2|PRAMEF23|RP13-221M14.6|PRAMEF25|RP13-221M14.2|RP13-221M14.3|RP13-221M14.4|HNRNPCP5|WI2-2994D6.1|PRAMEF26|PRAMEF3|RP11-248D7.2|PRAM…	ENSG00000048707|ENSG00000239149|ENSG00000229484|ENSG00000162496|ENSG00000221340|ENSG00000272482|ENSG00000204518|ENSG00000226166|ENSG00000188984|ENSG00000238771|ENSG00000157330|ENSG00000116726|ENSG00000116721|ENSG00000228338|ENSG00000204513|ENSG00000231103|ENSG00000179172|ENSG00000120952|ENSG00000243073|ENSG00000187545|ENSG00000204510|ENSG00000207434|ENSG00000234064|ENSG00000232423|ENSG00000250894…
1	15899001	28948801	-40184.7	0	4	207	465	SDHB|PAX7|MDS2|ARID1A	DNAJC16|AGMAT|DDI2|RSC1A1|PLEKHM2|SLC25A34|TMEM82|FBLIM1|SPEN|ZBTB17|C1orf64|HSPB7|CLCNKA|CLCNKB|FAM131C|EPHA2|ARHGEF19|C1orf134|RSG1|FBXO42|SZRD1|SPATA21|NECAP2|FAM231B|NBPF1|FAM231A|FAM231C|CROCC|MFAP2|ATP13A2|SDHB|PADI2|PADI1|PADI3|PADI4|AC004824.2|RCC2|ARHGEF10L|ACTL8|IGSF21|KLHDC7A|PAX7|TAS1R2|RP13-279N23.2|ALDH4A1|IFFO2|UBR4|EMC1|MRTO4|AKR7A3|AKR7A2|PQLC2|CAPZB|MINOS1-NBL1|MINOS1|NBL1|HTR6|…	ENSG00000116138|ENSG00000116771|ENSG00000197312|ENSG00000215695|ENSG00000116786|ENSG00000162461|ENSG00000162460|ENSG00000162458|ENSG00000065526|ENSG00000116809|ENSG00000183888|ENSG00000173641|ENSG00000186510|ENSG00000184908|ENSG00000185519|ENSG00000142627|ENSG00000142632|ENSG00000204377|ENSG00000132881|ENSG00000037637|ENSG00000055070|ENSG00000187144|ENSG00000157191|ENSG00000268674|ENSG00000219481…	DNAJC16|AGMAT|RP4-680D5.2|CHCHD2P6|RNU7-179P|RP4-680D5.4|DDI2|RSC1A1|RP4-680D5.9|PLEKHM2|AL121992.1|RP11-288I21.1|SLC25A34|RP11-169K16.4|TMEM82|FBLIM1|RP11-169K16.6|RP11-169K16.7|RP11-169K16.8|RP11-169K16.9|SPEN|snoU13|RP1-134O19.3|ZBTB17|RP11-5P18.1|RP11-5P18.3|TBC1D3P6|C1orf64|RP11-5P18.5|HSPB7|CLCNKA|RP11-5P18.10|CLCNKB|FAM131C|EPHA2|RP11-276H7.2|RP11-276H7.3|ARHGEF19-AS1|ARHGEF19|ANO7P1|C1orf…	ENSG00000116138|ENSG00000116771|ENSG00000237301|ENSG00000235084|ENSG00000252417|ENSG00000236500|ENSG00000197312|ENSG00000215695|ENSG00000271742|ENSG00000116786|ENSG00000264048|ENSG00000237938|ENSG00000162461|ENSG00000224459|ENSG00000162460|ENSG00000162458|ENSG00000224321|ENSG00000233954|ENSG00000178715|ENSG00000179743|ENSG00000065526|ENSG00000238818|ENSG00000270620|ENSG00000116809|ENSG00000234607…
1	30103101	33227401	-15305.1	0	1	41	90	LCK	MATN1|LAPTM5|SDC3|PUM1|NKAIN1|SNRNP40|ZCCHC17|FABP3|SERINC2|AC114494.1|TINAGL1|HCRTR1|PEF1|COL16A1|BAI2|SPOCD1|PTP4A2|AL136115.1|KHDRBS1|TMEM39B|KPNA6|TXLNA|CCDC28B|IQCC|DCDC2B|TMEM234|EIF3I|FAM167B|LCK|HDAC1|MARCKSL1|TSSK3|FAM229A|BSDC1|RP1-27O5.3|ZBTB8B|ZBTB8A|ZBTB8OS|RBBP4|SYNC|KIAA1522	ENSG00000162510|ENSG00000162511|ENSG00000162512|ENSG00000134644|ENSG00000084628|ENSG00000060688|ENSG00000121766|ENSG00000121769|ENSG00000168528|ENSG00000268950|ENSG00000142910|ENSG00000121764|ENSG00000162517|ENSG00000084636|ENSG00000121753|ENSG00000134668|ENSG00000184007|ENSG00000212673|ENSG00000121774|ENSG00000121775|ENSG00000025800|ENSG00000084652|ENSG00000160050|ENSG00000160051|ENSG00000222046…	AC092265.1|RP4-656G21.1|AL645944.1|RP11-179G8.1|RP11-111I12.1|RP5-893G23.1|RP3-357I16.1|RP4-591L5.1|RP4-591L5.2|MATN1|MATN1-AS1|LAPTM5|MIR4420|RP5-1125N11.1|RP1-65J11.1|RN7SKP91|RP1-65J11.5|SDC3|PUM1|SNORD103A|SNORD103B|SNORD85|RP11-201O14.1|RP11-201O14.2|SEPW1P|RP11-490K7.1|NKAIN1|SNRNP40|RP11-490K7.4|ZCCHC17|RP11-266K22.2|FABP3|SERINC2|AC114494.1|RP11-439L8.2|RNU6-40P|RP11-439L8.3|RP11-439L8.4|…	ENSG00000221126|ENSG00000228176|ENSG00000222787|ENSG00000270927|ENSG00000233399|ENSG00000233372|ENSG00000231251|ENSG00000236335|ENSG00000231949|ENSG00000162510|ENSG00000186056|ENSG00000162511|ENSG00000264773|ENSG00000229607|ENSG00000223382|ENSG00000222784|ENSG00000235143|ENSG00000162512|ENSG00000134644|ENSG00000200154|ENSG00000202107|ENSG00000200181|ENSG00000237329|ENSG00000232768|ENSG00000215900…
1	36733301	38952501	-6911.35	0.01	2	29	58	THRAP3|CSF3R	THRAP3|SH3D21|EVA1B|RP11-268J15.5|STK40|LSM10|OSCP1|MRPS15|CSF3R|GRIK3|ZC3H12A|MEAF6|SNIP1|DNALI1|GNL2|RSPO1|C1orf109|CDCA8|EPHA10|MANEAL|YRDC|C1orf122|MTF1|AL929472.1|INPP5B|SF3A3|FHL3|UTP11L|POU3F1	ENSG00000054118|ENSG00000214193|ENSG00000142694|ENSG00000116883|ENSG00000196182|ENSG00000181817|ENSG00000116885|ENSG00000116898|ENSG00000119535|ENSG00000163873|ENSG00000163874|ENSG00000163875|ENSG00000163877|ENSG00000163879|ENSG00000134697|ENSG00000169218|ENSG00000116922|ENSG00000134690|ENSG00000183317|ENSG00000185090|ENSG00000196449|ENSG00000197982|ENSG00000188786|ENSG00000230610|ENSG00000204084…	THRAP3|SH3D21|EVA1B|RP11-268J15.5|STK40|LSM10|RNU4-27P|OSCP1|SNORA63|MRPS15|CSF3R|FTLP18|RP4-614N24.1|GRIK3|MIR4255|RNU6-636P|RP5-1180C18.1|RNA5SP43|RPS29P6|LINC01137|ZC3H12A|MEAF6|MIR5581|SNIP1|FTH1P1|RP3-423B22.5|DNALI1|GNL2|RSPO1|C1orf109|CDCA8|EPHA10|Y_RNA|snoU13|ACTN4P2|RP11-109P14.2|MANEAL|RP11-109P14.9|YRDC|C1orf122|MTF1|AL929472.1|RP11-109P14.8|RP11-109P14.10|INPP5B|SNORA63|RNU6-584P|SF3A…	ENSG00000054118|ENSG00000214193|ENSG00000142694|ENSG00000116883|ENSG00000196182|ENSG00000181817|ENSG00000222821|ENSG00000116885|ENSG00000201448|ENSG00000116898|ENSG00000119535|ENSG00000230214|ENSG00000234481|ENSG00000163873|ENSG00000264698|ENSG00000207328|ENSG00000223944|ENSG00000252368|ENSG00000230451|ENSG00000233621|ENSG00000163874|ENSG00000163875|ENSG00000263675|ENSG00000163877|ENSG00000232273…
1	38952601	41868301	26322.5	0	1	38	86	MYCL	RRAGC|MYCBP|GJA9|RHBDL2|AKIRIN1|NDUFS5|MACF1|KIAA0754|BMP8A|PABPC4|HEYL|NT5C1A|HPCAL4|PPIE|BMP8B|OXCT2|TRIT1|MYCL|MFSD2A|CAP1|PPT1|RLF|TMCO2|ZMPSTE24|COL9A2|SMAP2|ZFP69B|ZFP69|EXO5|ZNF684|RIMS3|NFYC|KCNQ4|CITED4|CTPS1|SLFNL1|SCMH1|FOXO6	ENSG00000116954|ENSG00000214114|ENSG00000131233|ENSG00000158315|ENSG00000174574|ENSG00000168653|ENSG00000127603|ENSG00000255103|ENSG00000183682|ENSG00000090621|ENSG00000163909|ENSG00000116981|ENSG00000116983|ENSG00000084072|ENSG00000116985|ENSG00000198754|ENSG00000043514|ENSG00000116990|ENSG00000168389|ENSG00000131236|ENSG00000131238|ENSG00000117000|ENSG00000188800|ENSG00000084073|ENSG00000049089…	RP11-334L9.1|RRAGC|RP5-864K19.4|MYCBP|GJA9|RHBDL2|RNU6-605P|Y_RNA|RP11-781D11.1|AKIRIN1|NDUFS5|MACF1|RNU6-608P|RNA5SP44|RP11-416A14.1|RP11-420K8.1|HSPE1P8|KIAA0754|BMP8A|OXCT2P1|RP11-69E11.4|PPIEL|PABPC4|RP11-69E11.8|SNORA55|HEYL|RP1-144F13.3|NT5C1A|HPCAL4|PPIE|RP1-144F13.4|RNU7-121P|BMP8B|OXCT2|RP1-118J21.25|RP1-118J21.24|TRIT1|Y_RNA|MYCL|RP1-118J21.5|Y_RNA|MFSD2A|RP3-342P20.2|CAP1|PPT1|RP11-115…	ENSG00000215895|ENSG00000116954|ENSG00000228436|ENSG00000214114|ENSG00000131233|ENSG00000158315|ENSG00000199963|ENSG00000207466|ENSG00000235549|ENSG00000174574|ENSG00000168653|ENSG00000127603|ENSG00000206654|ENSG00000222378|ENSG00000270040|ENSG00000226438|ENSG00000217897|ENSG00000255103|ENSG00000183682|ENSG00000237624|ENSG00000182109|ENSG00000243970|ENSG00000090621|ENSG00000228060|ENSG00000201457…
1	39338601	39343301	-39.9979	0.0458716	0	2	3		MYCBP|GJA9	ENSG00000214114|ENSG00000131233	RP5-864K19.4|MYCBP|GJA9	ENSG00000228436|ENSG00000214114|ENSG00000131233
1	41868401	43113301	-1519.77	0.0172414	0	9	21		EDN2|HIVEP3|GUCA2B|GUCA2A|FOXJ3|RIMKLA|ZMYND12|PPCS|CCDC30	ENSG00000127129|ENSG00000127124|ENSG00000044012|ENSG00000197273|ENSG00000198815|ENSG00000177181|ENSG00000066185|ENSG00000127125|ENSG00000186409	RNA5SP45|EDN2|HIVEP3|RP11-486B10.3|RP11-486B10.4|AL451006.1|HNRNPFP1|RP11-319C21.1|GUCA2B|GUCA2A|FOXJ3|RP11-223A3.1|RIMKLA|RP11-157D18.2|ZMYND12|PPCS|CCDC30|RP11-163G10.2|TMSB4XP1|RNU6-536P|RP11-163G10.4	ENSG00000252563|ENSG00000127129|ENSG00000127124|ENSG00000230881|ENSG00000230638|ENSG00000264896|ENSG00000227538|ENSG00000228776|ENSG00000044012|ENSG00000197273|ENSG00000198815|ENSG00000227527|ENSG00000177181|ENSG00000235002|ENSG00000066185|ENSG00000127125|ENSG00000186409|ENSG00000230116|ENSG00000236876|ENSG00000200254|ENSG00000236180
1	47357001	47362001	-48.5286	0.0401786	0	0	2				CYP4Z2P|RP11-346M5.1	ENSG00000154198|ENSG00000238145
1	54943801	55095901	-218.571	0.1	0	2	8		ACOT11|FAM151A	ENSG00000162390|ENSG00000162391	AC099796.1|RP5-866L20.1|RP5-866L20.2|SNORD112|HNRNPA1P63|ACOT11|FAM151A|RP11-240D10.4	ENSG00000265404|ENSG00000235741|ENSG00000237173|ENSG00000252646|ENSG00000227453|ENSG00000162390|ENSG00000162391|ENSG00000230728
1	62112501	62120901	-300.609	0	0	0	1				RP11-430G17.1	ENSG00000223920
1	62836901	63670201	-2829.98	0.00230681	0	5	17		USP1|DOCK7|ANGPTL3|AL138847.1|ATG4C	ENSG00000162607|ENSG00000116641|ENSG00000132855|ENSG00000269624|ENSG00000125703	USP1|DOCK7|RP11-293K19.1|ANGPTL3|AL138847.1|RP5-849H19.2|RP11-230B22.1|ATG4C|RP4-771M4.3|RP4-771M4.2|RP11-5P4.1|RP11-5P4.2|RP11-5P4.3|RP11-335E6.2|RP11-335E6.4|RNA5SP49|LINC00466	ENSG00000162607|ENSG00000116641|ENSG00000270549|ENSG00000132855|ENSG00000269624|ENSG00000213703|ENSG00000235545|ENSG00000125703|ENSG00000234318|ENSG00000237163|ENSG00000229537|ENSG00000227485|ENSG00000229225|ENSG00000203605|ENSG00000271593|ENSG00000252259|ENSG00000224209
1	66023701	66044001	-127.015	0.0668258	0	1	3		LEPR	ENSG00000116678	LEPR|snoU13|RP11-430H12.2	ENSG00000116678|ENSG00000238931|ENSG00000224570
1	67763401	70725101	-9971.95	0	0	11	40		IL12RB2|SERBP1|GADD45A|GNG12|DIRAS3|WLS|RPE65|DEPDC1|LRRC7|LRRC40|SRSF11	ENSG00000081985|ENSG00000142864|ENSG00000116717|ENSG00000172380|ENSG00000162595|ENSG00000116729|ENSG00000116745|ENSG00000024526|ENSG00000033122|ENSG00000066557|ENSG00000116754	IL12RB2|SERBP1|RNU6-387P|RP4-763G1.2|RNU6-1031P|RP11-393N21.1|RN7SL392P|HNRNPCP9|GADD45A|GNG12|RNU7-80P|GNG12-AS1|RP4-609E1.2|DIRAS3|ARL5AP3|AL157407.1|WLS|CTBP2P8|MIR1262|RPS7P4|COX6B1P7|TCEB1P18|RP5-1033K19.2|RPE65|DEPDC1|RP4-694A7.2|RP4-694A7.4|TXNP2|RP11-424D14.1|RP11-74K19.1|RP3-380B4.1|LRRC7|RP11-379C1.1|RN7SL538P|PIN1P1|RP11-181B18.1|LRRC40|RN7SL242P|SRSF11|RP4-677H15.4	ENSG00000081985|ENSG00000142864|ENSG00000223263|ENSG00000235200|ENSG00000207504|ENSG00000238139|ENSG00000242482|ENSG00000232048|ENSG00000116717|ENSG00000172380|ENSG00000238778|ENSG00000232284|ENSG00000235055|ENSG00000162595|ENSG00000228431|ENSG00000263542|ENSG00000116729|ENSG00000234383|ENSG00000221203|ENSG00000229133|ENSG00000225242|ENSG00000237622|ENSG00000229440|ENSG00000116745|ENSG00000024526…
1	72755001	72816001	-6273.69	0	0	0	1				RPL31P12	ENSG00000227207
1	75842001	75868901	-137.216	0.0746269	0	1	1		SLC44A5	ENSG00000137968	SLC44A5	ENSG00000137968
1	78648801	84639301	-12248	0.012	0	7	50		PTGFR|IFI44L|IFI44|ELTD1|LPHN2|TTLL7|PRKACB	ENSG00000122420|ENSG00000137959|ENSG00000137965|ENSG00000162618|ENSG00000117114|ENSG00000137941|ENSG00000142875	RP11-183M13.1|PTGFR|RP11-472F19.1|RNA5SP23|IFI44L|IFI44|RP4-641G12.3|AC104837.1|RP4-641G12.4|ELTD1|PSAT1P3|AC093430.1|RP4-726F1.1|ADH5P2|RP11-339A11.1|RP11-339A11.2|HMGB1P18|AL606519.1|RP11-339D23.1|HNRNPA1P64|RP11-115A15.4|RP11-115A15.2|RP11-115A15.1|RP5-887A10.1|MTND2P30|RPL7P10|RP3-445O10.1|RN7SKP247|LPHN2|HNRNPA3P14|RP5-837I24.1|RP5-837I24.6|RP5-837I24.2|MED28P8|RP5-837I24.4|RP5-837I24.5|ST13…	ENSG00000237413|ENSG00000122420|ENSG00000227556|ENSG00000212308|ENSG00000137959|ENSG00000137965|ENSG00000238015|ENSG00000221683|ENSG00000235400|ENSG00000162618|ENSG00000230787|ENSG00000266388|ENSG00000235011|ENSG00000232676|ENSG00000235756|ENSG00000260322|ENSG00000236407|ENSG00000266033|ENSG00000225598|ENSG00000213559|ENSG00000227062|ENSG00000234108|ENSG00000224326|ENSG00000234184|ENSG00000227937…
1	93659001	96868701	-2472.23	0.042	1	17	68	BCAR3	CCDC18|DR1|FNBP1L|BCAR3|DNTTIP2|GCLM|ABCA4|ARHGAP29|ABCD3|F3|SLC44A3|CNN3|ALG14|TMEM56|TMEM56-RWDD3|RWDD3|RP11-147C23.1	ENSG00000122483|ENSG00000117505|ENSG00000137942|ENSG00000137936|ENSG00000067334|ENSG00000023909|ENSG00000198691|ENSG00000137962|ENSG00000117528|ENSG00000117525|ENSG00000143036|ENSG00000117519|ENSG00000172339|ENSG00000152078|ENSG00000271092|ENSG00000122481|ENSG00000237435	CCDC18|RP4-612C19.2|RP4-717I23.3|RP4-717I23.2|DR1|RP4-713B5.2|Y_RNA|FNBP1L|RNA5SP53|BCAR3|RP5-1033H22.2|RP11-488P3.1|MIR760|RP4-561L24.3|DNTTIP2|GCLM|CHCHD2P5|MTND4P11|RP5-837O21.6|RP5-837O21.5|RP5-837O21.4|RP5-837O21.8|RP5-837O21.3|RP5-837O21.1|RP5-837O21.2|ABCA4|RP11-78O9.1|ARHGAP29|RN7SL440P|snoU13|RP11-148B18.1|GAPDHP29|RP11-148B18.4|RP11-148B18.3|RP11-366L18.1|ABCD3|F3|RP11-86H7.6|RP11-86H7.…	ENSG00000122483|ENSG00000225297|ENSG00000223745|ENSG00000229567|ENSG00000117505|ENSG00000229635|ENSG00000207379|ENSG00000137942|ENSG00000212601|ENSG00000137936|ENSG00000224093|ENSG00000230439|ENSG00000211575|ENSG00000260464|ENSG00000067334|ENSG00000023909|ENSG00000223490|ENSG00000234099|ENSG00000235794|ENSG00000232752|ENSG00000229842|ENSG00000250890|ENSG00000236689|ENSG00000226960|ENSG00000233129…
1	98672301	104306801	-15323.1	0.001	0	29	88		SNX7|LPPR5|LPPR4|PALMD|FRRS1|AGL|SLC35A3|HIAT1|SASS6|TRMT13|LRRC39|DBT|RTCA|CDC14A|GPR88|VCAM1|EXTL2|SLC30A7|DPH5|AC093157.1|S1PR1|OLFM3|COL11A1|RNPC3|AMY2B|AMY2A|AMY1A|AMY1B|AMY1C	ENSG00000162627|ENSG00000117598|ENSG00000117600|ENSG00000099260|ENSG00000156869|ENSG00000162688|ENSG00000117620|ENSG00000156875|ENSG00000156876|ENSG00000122435|ENSG00000122477|ENSG00000137992|ENSG00000137996|ENSG00000079335|ENSG00000181656|ENSG00000162692|ENSG00000162694|ENSG00000162695|ENSG00000117543|ENSG00000269175|ENSG00000170989|ENSG00000118733|ENSG00000060718|ENSG00000185946|ENSG00000240038…	RP5-1070A16.1|AL160056.1|SNX7|LPPR5|RP5-896L10.1|RP11-234N17.1|LPPR4|RP4-735N21.1|RP11-413P11.1|PALMD|HMGB3P10|FRRS1|RNU4-75P|Y_RNA|AL451051.1|RP4-581O6.1|AGL|RP5-884G6.2|SLC35A3|RNU6-750P|RNU6-1318P|RP4-714D9.5|HIAT1|RP4-714D9.2|SASS6|RP4-714D9.4|TRMT13|LRRC39|DBT|RP11-305E17.7|BRI3P1|RP11-305E17.4|RP11-305E17.6|RTCA|MIR553|RP5-837M10.1|RP5-837M10.2|CDC14A|AC104457.1|BCAS2P2|RP5-837M10.4|GPR88|R…	ENSG00000226053|ENSG00000221777|ENSG00000162627|ENSG00000117598|ENSG00000232825|ENSG00000227034|ENSG00000117600|ENSG00000233983|ENSG00000224445|ENSG00000099260|ENSG00000223656|ENSG00000156869|ENSG00000201491|ENSG00000202254|ENSG00000252226|ENSG00000231996|ENSG00000162688|ENSG00000228084|ENSG00000117620|ENSG00000212248|ENSG00000202259|ENSG00000261254|ENSG00000156875|ENSG00000241073|ENSG00000156876…
1	111032801	113469001	21752.4	0	0	30	78		KCNA10|KCNA2|KCNA3|CD53|LRIF1|DRAM2|CEPT1|DENND2D|CHI3L2|CHIA|PIFO|OVGP1|WDR77|ATP5F1|C1orf162|ADORA3|RAP1A|FAM212B|DDX20|KCND3|CTTNBP2NL|WNT2B|ST7L|CAPZA1|MOV10|RHOC|RP11-426L16.10|PPM1J|FAM19A3|SLC16A1	ENSG00000143105|ENSG00000177301|ENSG00000177272|ENSG00000143119|ENSG00000121931|ENSG00000156171|ENSG00000134255|ENSG00000162777|ENSG00000064886|ENSG00000134216|ENSG00000173947|ENSG00000085465|ENSG00000116455|ENSG00000116459|ENSG00000143110|ENSG00000121933|ENSG00000116473|ENSG00000197852|ENSG00000064703|ENSG00000171385|ENSG00000143079|ENSG00000134245|ENSG00000007341|ENSG00000116489|ENSG00000155363…	CYMP|RP11-470L19.2|KCNA10|KCNA2|AL365361.1|RP11-284N8.3|KCNA3|Y_RNA|NRBF2P3|OR11I1P|CD53|RP11-96K19.4|RP11-96K19.2|LRIF1|RP11-96K19.5|CCNT2P1|RNA5SP54|DRAM2|CEPT1|RP5-1180E21.4|RP5-1180E21.5|DENND2D|CHI3L2|CHIAP1|CHIAP2|CHIA|RP5-1125M8.2|RP5-1125M8.3|PIFO|CHIAP3|HIGD1AP12|PGCP1|OVGP1|RP11-552M11.8|UBE2FP3|RP11-552M11.4|WDR77|Y_RNA|ATP5F1|C1orf162|ADORA3|RNU6-792P|RAP1A|LINC01160|KRT18P57|RNU6-151…	ENSG00000240194|ENSG00000235407|ENSG00000143105|ENSG00000177301|ENSG00000221538|ENSG00000259834|ENSG00000177272|ENSG00000199710|ENSG00000237415|ENSG00000232791|ENSG00000143119|ENSG00000261654|ENSG00000232811|ENSG00000121931|ENSG00000273010|ENSG00000225672|ENSG00000252760|ENSG00000156171|ENSG00000134255|ENSG00000272982|ENSG00000273221|ENSG00000162777|ENSG00000064886|ENSG00000236040|ENSG00000203878…
1	112691501	112704801	-486.154	0	0	0	1				NA	NA
1	113219701	117165501	-9034.05	0.007	3	37	90	TRIM33|NRAS|ATP1A1	MOV10|RHOC|RP11-426L16.10|PPM1J|FAM19A3|SLC16A1|LRIG2|MAGI3|PHTF1|RSBN1|PTPN22|BCL2L15|AP4B1|DCLRE1B|HIPK1|OLFML3|SYT6|TRIM33|BCAS2|DENND2C|AMPD1|NRAS|CSDE1|SIKE1|SYCP1|TSHB|TSPAN2|NGF|VANGL1|CASQ2|NHLH2|SLC22A15|MAB21L3|ATP1A1|AL136376.1|CD58|IGSF3	ENSG00000155363|ENSG00000155366|ENSG00000271810|ENSG00000155367|ENSG00000184599|ENSG00000155380|ENSG00000198799|ENSG00000081026|ENSG00000116793|ENSG00000081019|ENSG00000134242|ENSG00000188761|ENSG00000134262|ENSG00000118655|ENSG00000163349|ENSG00000116774|ENSG00000134207|ENSG00000197323|ENSG00000116752|ENSG00000175984|ENSG00000116748|ENSG00000213281|ENSG00000009307|ENSG00000052723|ENSG00000198765…	MOV10|RP11-426L16.3|RHOC|RP11-426L16.10|PPM1J|RP11-426L16.9|FAM19A3|RP11-426L16.7|RP11-426L16.8|RP3-522D1.1|RP3-522D1.2|SLC16A1|AKR7A2P1|SLC16A1-AS1|RP11-389O22.1|RP11-31F15.2|LRIG2|RLIMP2|RP11-389O22.4|RP11-389O22.5|MAGI3|RP11-512F24.1|MTND5P20|PHTF1|RP4-730K3.3|RSBN1|RP5-1073O3.2|PTPN22|AP4B1-AS1|BCL2L15|AP4B1|DCLRE1B|RP5-1073O3.7|HIPK1|OLFML3|RP4-590F24.1|SYT6|RP4-543J13.1|RP4-591B8.3|TRIM33|R…	ENSG00000155363|ENSG00000225075|ENSG00000155366|ENSG00000271810|ENSG00000155367|ENSG00000261595|ENSG00000184599|ENSG00000234790|ENSG00000215866|ENSG00000224167|ENSG00000228040|ENSG00000155380|ENSG00000229020|ENSG00000226419|ENSG00000236066|ENSG00000238198|ENSG00000198799|ENSG00000237278|ENSG00000233839|ENSG00000236887|ENSG00000081026|ENSG00000232499|ENSG00000238256|ENSG00000116793|ENSG00000232450…
1	142535401	143720801	-25530.1	0	0	0	44				RP11-417J8.1|RP11-417J8.2|RP11-417J8.3|RP11-417J8.6|AL583842.3|AL583842.1|AL583842.2|SNX18P15|MIR3118-1|SNX18P16|ANKRD20A12P|RP11-423O2.3|RP11-423O2.2|RP11-423O2.1|ASNSP5|RP11-423O2.5|ANKRD20A14P|RP11-423O2.7|RP11-782C8.2|RP11-782C8.1|RP11-782C8.4|MIR3118-2|RP11-782C8.3|RP11-782C8.5|RP11-782C8.6|RP11-782C8.7|RP11-782C8.8|RP11-435B5.1|RP11-435B5.2|RP11-435B5.3|RP11-435B5.4|RP11-435B5.5|MIR3118-3|B…	ENSG00000227552|ENSG00000233798|ENSG00000230880|ENSG00000203849|ENSG00000266657|ENSG00000239012|ENSG00000265466|ENSG00000225015|ENSG00000265715|ENSG00000233218|ENSG00000242676|ENSG00000230446|ENSG00000236055|ENSG00000230255|ENSG00000229683|ENSG00000234978|ENSG00000232745|ENSG00000231182|ENSG00000232274|ENSG00000230850|ENSG00000237291|ENSG00000265661|ENSG00000232336|ENSG00000225278|ENSG00000231289…
1	152552701	152772001	-1621.75	0.00944386	0	14	18		LCE3D|LCE3C|LCE3B|LCE3A|LCE2D|LCE2B|LCE2C|LCE2A|LCE4A|C1orf68|KPRP|LCE1F|LCE1E|LCE1D	ENSG00000163202|ENSG00000244057|ENSG00000187238|ENSG00000185962|ENSG00000187223|ENSG00000159455|ENSG00000187180|ENSG00000187173|ENSG00000187170|ENSG00000198854|ENSG00000203786|ENSG00000240386|ENSG00000186226|ENSG00000172155	LCE3D|LCE3C|LCE3B|LCE3A|RP1-52J10.9|LINC00302|LCE2D|LCE2B|LCE2C|LCE2A|LCE4A|C1orf68|RP1-43O17.1|RP1-43O17.2|KPRP|LCE1F|LCE1E|LCE1D	ENSG00000163202|ENSG00000244057|ENSG00000187238|ENSG00000185962|ENSG00000226947|ENSG00000176075|ENSG00000187223|ENSG00000159455|ENSG00000187180|ENSG00000187173|ENSG00000187170|ENSG00000198854|ENSG00000229713|ENSG00000233819|ENSG00000203786|ENSG00000240386|ENSG00000186226|ENSG00000172155
1	169222801	169252401	-874.908	0	0	1	1		NME7	ENSG00000143156	NME7	ENSG00000143156
1	174796401	175077101	-341.079	0.0745721	0	4	12		RABGAP1L|CACYBP|MRPS14|TNN	ENSG00000152061|ENSG00000116161|ENSG00000120333|ENSG00000120332	RABGAP1L|NDUFAF4P4|RP1-102G20.2|RABGAP1L-IT1|RP1-102G20.4|RP1-102G20.5|RNU6-307P|CACYBP|MRPS14|Y_RNA|SDCCAG3P2|TNN	ENSG00000152061|ENSG00000231378|ENSG00000237249|ENSG00000223525|ENSG00000235869|ENSG00000229531|ENSG00000252552|ENSG00000116161|ENSG00000120333|ENSG00000206659|ENSG00000181101|ENSG00000120332
1	182836101	182960801	332.287	0.086	0	2	8		DHX9|SHCBP1L	ENSG00000135829|ENSG00000157060	DHX9|SHCBP1L|HMGN1P4|RNA5SP71|RP11-505O17.1|KRT18P28|AL450304.1|RNU6-41P	ENSG00000135829|ENSG00000157060|ENSG00000224040|ENSG00000199837|ENSG00000226570|ENSG00000176855|ENSG00000264768|ENSG00000207472
1	187715601	187722901	-617.728	0	0	0	1				NA	NA
1	191362401	192520001	-2468.9	0.00820513	0	2	9		RGS18|RGS21	ENSG00000150681|ENSG00000253148	RP11-541F9.1|RP11-541F9.2|RGS18|RP11-142L4.3|RP11-142L4.2|RGS21|AL136987.1|RP5-1011O1.2|RP5-1011O1.3	ENSG00000223344|ENSG00000228215|ENSG00000150681|ENSG00000226723|ENSG00000236792|ENSG00000253148|ENSG00000221145|ENSG00000232498|ENSG00000236069
1	196717001	197165101	-5541.27	0.00300601	0	8	9		CFHR3|CFHR1|CFHR2|CFHR4|CFHR5|F13B|ASPM|ZBTB41	ENSG00000116785|ENSG00000244414|ENSG00000080910|ENSG00000134365|ENSG00000134389|ENSG00000143278|ENSG00000066279|ENSG00000177888	CFHR3|CFHR1|CFHR2|CFHR4|CFHR5|F13B|ASPM|RP11-32D17.4|ZBTB41	ENSG00000116785|ENSG00000244414|ENSG00000080910|ENSG00000134365|ENSG00000134389|ENSG00000143278|ENSG00000066279|ENSG00000235748|ENSG00000177888
1	204398001	211790301	-12156.5	0.002	3	68	157	MDM4|ELK4|SLC45A3	PIK3C2B|MDM4|LRRN2|NFASC|CNTN2|TMEM81|RBBP5|DSTYK|TMCC2|NUAK2|KLHDC8A|LEMD1|CDK18|MFSD4|ELK4|SLC45A3|NUCKS1|AC119673.1|RAB7L1|SLC41A1|PM20D1|SLC26A9|FAM72A|AVPR1B|C1orf186|CTSE|SRGAP2|IKBKE|C1orf147|RASSF5|EIF2D|DYRK3|MAPKAPK2|IL10|IL19|IL20|IL24|FAIM3|PIGR|FCAMR|C1orf116|YOD1|PFKFB2|C4BPB|C4BPA|CD55|CR2|CR1|CR1L|CD46|CD34|PLXNA2|CAMK1G|LAMB3|G0S2|HSD11B1|TRAF3IP3|C1orf74|IRF6|DIEXF|SYT14|SERTAD4…	ENSG00000133056|ENSG00000198625|ENSG00000170382|ENSG00000163531|ENSG00000184144|ENSG00000174529|ENSG00000117222|ENSG00000133059|ENSG00000133069|ENSG00000163545|ENSG00000162873|ENSG00000186007|ENSG00000117266|ENSG00000174514|ENSG00000158711|ENSG00000158715|ENSG00000069275|ENSG00000268313|ENSG00000117280|ENSG00000133065|ENSG00000162877|ENSG00000174502|ENSG00000196550|ENSG00000198049|ENSG00000196533…	RP11-739N20.2|PIK3C2B|MDM4|RP11-430C7.2|RNA5SP74|RP11-430C7.4|LRRN2|RP11-430C7.5|AL161793.1|RP11-23I7.1|RNA5SP75|SCARNA20|NFASC|SNORD112|RP11-494K3.2|CNTN2|AL583832.1|TMEM81|RBBP5|RP11-536L3.4|RP11-383G10.1|DSTYK|RP11-383G10.3|TMCC2|RP11-383G10.5|NUAK2|KLHDC8A|SNRPGP10|LEMD1-AS1|LEMD1|MIR135B|RP11-576D8.4|CDK18|RNU2-19P|MFSD4|RNU6-418P|ELK4|RP11-6B6.3|SLC45A3|NUCKS1|AC119673.1|SNORA72|RAB7L1|SLC4…	ENSG00000226330|ENSG00000133056|ENSG00000198625|ENSG00000236779|ENSG00000200408|ENSG00000240710|ENSG00000170382|ENSG00000240219|ENSG00000252731|ENSG00000228153|ENSG00000252650|ENSG00000251861|ENSG00000163531|ENSG00000252946|ENSG00000229657|ENSG00000184144|ENSG00000251696|ENSG00000174529|ENSG00000117222|ENSG00000271580|ENSG00000236108|ENSG00000133059|ENSG00000213041|ENSG00000133069|ENSG00000225063…
1	215382901	215742401	-1123.27	0.0178998	0	2	3		KCNK2|KCTD3	ENSG00000082482|ENSG00000136636	KCNK2|VDAC1P10|KCTD3	ENSG00000082482|ENSG00000232809|ENSG00000136636
1	216178001	220114001	-7167.91	0.046	0	9	34		USH2A|ESRRG|GPATCH2|SPATA17|RRP15|TGFB2|C1orf143|LYPLAL1|SLC30A10	ENSG00000042781|ENSG00000196482|ENSG00000092978|ENSG00000162814|ENSG00000067533|ENSG00000092969|ENSG00000228208|ENSG00000143353|ENSG00000196660	USH2A|RP11-22M7.2|RP5-1099E6.3|MRPS18BP1|ESRRG|GPATCH2|RP11-361K17.2|SPATA17|SPATA17-AS1|UBBP2|LINC00210|RP11-152L7.1|RP11-152L7.2|RNU1-141P|RRP15|RP11-224O19.4|RP11-224O19.5|RP11-224O19.2|TGFB2|C1orf143|U3|RP11-412H9.1|RP11-412H9.2|RP11-135J2.4|LYPLAL1|RIMKLBP2|RP11-135J2.3|RP11-392O17.1|RP11-95P13.1|RP11-95P13.2|ZC3H11B|AC096643.1|SLC30A10|RNA5SP76	ENSG00000042781|ENSG00000233620|ENSG00000236292|ENSG00000226013|ENSG00000196482|ENSG00000092978|ENSG00000229841|ENSG00000162814|ENSG00000234070|ENSG00000228247|ENSG00000231814|ENSG00000230714|ENSG00000232100|ENSG00000201493|ENSG00000067533|ENSG00000229016|ENSG00000223375|ENSG00000232480|ENSG00000092969|ENSG00000228208|ENSG00000212610|ENSG00000226693|ENSG00000225561|ENSG00000228063|ENSG00000143353…
1	229806701	229821501	-342.683	0.00263852	0	0	1				NA	NA
1	230567601	231133601	-367.167	0.0962877	0	6	16		COG2|AGT|CAPN9|C1orf198|TTC13|ARV1	ENSG00000135775|ENSG00000135744|ENSG00000135773|ENSG00000119280|ENSG00000143643|ENSG00000173409	RP11-543E8.1|RP11-543E8.2|COG2|AGT|RP11-99J16__A.2|RN7SL467P|CAPN9|RNA5SP79|RP5-858B6.1|C1orf198|RP5-858B6.3|RN7SL837P|snoU13|TTC13|ARV1|AL844165.1	ENSG00000232964|ENSG00000235817|ENSG00000135775|ENSG00000135744|ENSG00000244137|ENSG00000263779|ENSG00000135773|ENSG00000202063|ENSG00000225656|ENSG00000119280|ENSG00000223393|ENSG00000240502|ENSG00000238985|ENSG00000143643|ENSG00000173409|ENSG00000252131
2	3731401	3738301	-81.07	0.0294872	0	1	2		ALLC	ENSG00000151360	ALLC|GAPDHP48	ENSG00000151360|ENSG00000232718
2	19767101	19770801	-25.5827	0.0530846	0	0	1				NA	NA
2	20108401	20149901	-467.284	0.0188285	0	1	1		WDR35	ENSG00000118965	WDR35	ENSG00000118965
2	20841301	25118001	-11626	0	2	23	62	C2orf44|NCOA1	HS1BP3|GDF7|C2orf43|APOB|TDRD15|KLHL29|AC011239.1|ATAD2B|UBXN2A|MFSD2B|C2orf44|FKBP1B|SF3B14|FAM228B|TP53I3|PFN4|RP11-507M3.1|FAM228A|ITSN2|NCOA1|PTRHD1|CENPO|ADCY3	ENSG00000118960|ENSG00000143869|ENSG00000118961|ENSG00000084674|ENSG00000218819|ENSG00000119771|ENSG00000224361|ENSG00000119778|ENSG00000173960|ENSG00000205639|ENSG00000163026|ENSG00000119782|ENSG00000115128|ENSG00000219626|ENSG00000115129|ENSG00000176732|ENSG00000266118|ENSG00000186453|ENSG00000198399|ENSG00000084676|ENSG00000184924|ENSG00000138092|ENSG00000138031	HS1BP3|GDF7|AC012065.7|RP11-130L8.1|C2orf43|AC012361.1|RP11-116D2.1|APOB|TDRD15|RP11-79J24.1|AC067959.1|AC011752.1|RP11-531P14.1|AC009411.2|AC009411.1|AC018742.1|RN7SL117P|AC068490.2|AC068490.1|AC068044.1|AC099799.1|RNA5SP87|AC096570.2|AC096570.1|RN7SKP27|AC016768.1|AC012506.1|AC012506.2|AC012506.3|AC012506.4|KLHL29|AC011239.1|ATAD2B|PGAM1P6|AC066692.3|UBXN2A|SDHCP3|RN7SL610P|MFSD2B|C2orf44|RNU6-…	ENSG00000118960|ENSG00000143869|ENSG00000260396|ENSG00000270100|ENSG00000118961|ENSG00000236436|ENSG00000261012|ENSG00000084674|ENSG00000218819|ENSG00000271629|ENSG00000233005|ENSG00000231204|ENSG00000270654|ENSG00000235537|ENSG00000228538|ENSG00000229621|ENSG00000264192|ENSG00000231200|ENSG00000228999|ENSG00000223691|ENSG00000234189|ENSG00000206882|ENSG00000234207|ENSG00000233587|ENSG00000222616…
2	26158601	30486201	24553.8	0	1	69	125	ALK	KIF3C|AC013449.1|RAB10|GAREML|HADHA|HADHB|GPR113|EPT1|DRC1|OTOF|C2orf70|CIB4|KCNK3|SLC35F6|CENPA|DPYSL5|MAPRE3|TMEM214|AGBL5|OST4|EMILIN1|KHK|CGREF1|ABHD1|PREB|C2orf53|TCF23|SLC5A6|ATRAID|CAD|SLC30A3|DNAJC5G|TRIM54|UCN|MPV17|GTF3C2|EIF2B4|SNX17|ZNF513|PPM1G|NRBP1|KRTCAP3|IFT172|FNDC4|GCKR|AC109829.1|C2orf16|ZNF512|CCDC121|GPN1|SUPT7L|SLC4A1AP|AC074091.13|MRPL33|AC110084.1|RBKS|BRE|FOSL2|PLB1|PPP1…	ENSG00000084731|ENSG00000268412|ENSG00000084733|ENSG00000157833|ENSG00000084754|ENSG00000138029|ENSG00000173567|ENSG00000138018|ENSG00000157856|ENSG00000115155|ENSG00000173557|ENSG00000157884|ENSG00000171303|ENSG00000213699|ENSG00000115163|ENSG00000157851|ENSG00000084764|ENSG00000119777|ENSG00000084693|ENSG00000228474|ENSG00000138080|ENSG00000138030|ENSG00000138028|ENSG00000143994|ENSG00000138073…	KIF3C|UQCRHP2|AC013449.1|RAB10|RNU6-942P|RP11-214J9.1|AC011742.3|SMARCE1P6|AC011742.5|PPIL1P1|GAREML|HADHA|HADHB|GPR113|EPT1|DRC1|OTOF|C2orf70|CIB4|AC015977.6|AC015977.5|KCNK3|SLC35F6|CENPA|CDKN2AIPNLP2|DPYSL5|AC013472.4|MAPRE3|AC013472.3|TMEM214|AGBL5|AGBL5-AS1|RP11-503P10.1|AGBL5-IT1|RP11-195B17.1|OST4|EMILIN1|KHK|CGREF1|ABHD1|PREB|C2orf53|TCF23|AC013403.13|SLC5A6|ATRAID|CAD|SLC30A3|DNAJC5G|TRI…	ENSG00000084731|ENSG00000237629|ENSG00000268412|ENSG00000084733|ENSG00000199872|ENSG00000235440|ENSG00000231655|ENSG00000214465|ENSG00000227133|ENSG00000237951|ENSG00000157833|ENSG00000084754|ENSG00000138029|ENSG00000173567|ENSG00000138018|ENSG00000157856|ENSG00000115155|ENSG00000173557|ENSG00000157884|ENSG00000225378|ENSG00000225024|ENSG00000171303|ENSG00000213699|ENSG00000115163|ENSG00000145835…
2	30486301	31844201	-3140.28	0.023	0	7	16		LBH|LCLAT1|CAPN13|GALNT14|CAPN14|EHD3|XDH	ENSG00000213626|ENSG00000172954|ENSG00000162949|ENSG00000158089|ENSG00000214711|ENSG00000013016|ENSG00000158125	LBH|AC109642.1|AC073255.1|LCLAT1|CAPN13|AC092569.2|GALNT14|AC009305.1|AC009305.2|CAPN14|RNA5SP90|EHD3|AL121657.4|XDH|SRD5A2|AL133247.2	ENSG00000213626|ENSG00000235997|ENSG00000221377|ENSG00000172954|ENSG00000162949|ENSG00000230118|ENSG00000158089|ENSG00000234579|ENSG00000216093|ENSG00000214711|ENSG00000201671|ENSG00000013016|ENSG00000213620|ENSG00000158125|ENSG00000049319|ENSG00000228563
2	34689901	34737501	-1547.79	0	0	0	1				AC073218.1	ENSG00000226785
2	35973001	36000001	-186.884	0.0385417	0	0	1				NA	NA
2	69897701	70409701	-1940.61	0.079	0	9	19		AAK1|ANXA4|GMCL1|SNRNP27|MXD1|AC019206.1|ASPRV1|PCBP1|C2orf42	ENSG00000115977|ENSG00000196975|ENSG00000087338|ENSG00000124380|ENSG00000059728|ENSG00000268328|ENSG00000244617|ENSG00000169564|ENSG00000115998	AAK1|ANXA4|AC092431.3|GMCL1|RP11-401N16.1|SNRNP27|MXD1|AC019206.1|snoU13|snoU13|ASPRV1|PCBP1-AS1|RN7SL470P|PCBP1|AC016700.2|AC016700.3|AC016700.4|AC016700.5|C2orf42	ENSG00000115977|ENSG00000196975|ENSG00000231024|ENSG00000087338|ENSG00000270723|ENSG00000124380|ENSG00000059728|ENSG00000268328|ENSG00000238465|ENSG00000239072|ENSG00000244617|ENSG00000179818|ENSG00000263669|ENSG00000169564|ENSG00000233060|ENSG00000226505|ENSG00000225392|ENSG00000231327|ENSG00000115998
2	71109601	72955601	-4222.34	0.013	0	13	34		VAX2|ATP6V1B1|AC007040.11|ANKRD53|TEX261|NAGK|MCEE|MPHOSPH10|PAIP2B|ZNF638|DYSF|CYP26B1|EXOC6B	ENSG00000116035|ENSG00000116039|ENSG00000258881|ENSG00000144031|ENSG00000144043|ENSG00000124357|ENSG00000124370|ENSG00000124383|ENSG00000124374|ENSG00000075292|ENSG00000135636|ENSG00000003137|ENSG00000144036	LINC01143|VAX2|snoU13|ATP6V1B1|AC007040.11|AC007040.7|TCEB1P21|RN7SL160P|ANKRD53|TEX261|AC007040.6|AC007040.8|AC007040.2|AC007040.3|AC007040.1|OR7E91P|OR7E46P|AC007881.2|OR7E62P|NAGK|RP11-467P9.1|MCEE|AC007881.1|MPHOSPH10|AC007881.4|PAIP2B|ZNF638|RNU6-105P|DYSF|RPS20P10|CYP26B1|EXOC6B|AC006461.2|RNU2-39P	ENSG00000237751|ENSG00000116035|ENSG00000239064|ENSG00000116039|ENSG00000258881|ENSG00000239322|ENSG00000226186|ENSG00000241159|ENSG00000144031|ENSG00000144043|ENSG00000228384|ENSG00000236469|ENSG00000266029|ENSG00000266186|ENSG00000265812|ENSG00000205847|ENSG00000234485|ENSG00000264382|ENSG00000234896|ENSG00000124357|ENSG00000272735|ENSG00000124370|ENSG00000264051|ENSG00000124383|ENSG00000233870…
2	135892701	138478101	-4838.03	0.008	0	9	26		RAB3GAP1|ZRANB3|R3HDM1|UBXN4|LCT|MCM6|DARS|CXCR4|THSD7B	ENSG00000115839|ENSG00000121988|ENSG00000048991|ENSG00000144224|ENSG00000115850|ENSG00000076003|ENSG00000115866|ENSG00000121966|ENSG00000144229	RAB3GAP1|SNORA40|ZRANB3|AC064850.4|R3HDM1|RNU6-512P|MIR128-1|UBXN4|LCT|Y_RNA|AC011893.3|MCM6|AC011999.1|DARS|AC093391.2|AC068492.1|CXCR4|HNRNPKP2|UBBP1|RN7SKP141|AC010146.2|AC010146.1|AC092786.1|THSD7B|RNA5SP105|Y_RNA	ENSG00000115839|ENSG00000208308|ENSG00000121988|ENSG00000235651|ENSG00000048991|ENSG00000201308|ENSG00000207654|ENSG00000144224|ENSG00000115850|ENSG00000200664|ENSG00000226806|ENSG00000076003|ENSG00000214070|ENSG00000115866|ENSG00000231890|ENSG00000237262|ENSG00000121966|ENSG00000227347|ENSG00000230037|ENSG00000251976|ENSG00000216081|ENSG00000229568|ENSG00000221762|ENSG00000144229|ENSG00000212425…
2	137570601	137726501	431.272	0.014014	0	1	1		THSD7B	ENSG00000144229	THSD7B	ENSG00000144229
2	139646101	142756701	-12907.2	0	0	1	22		LRP1B	ENSG00000168702	YY1P2|AHCYP4|AC062021.1|AC016710.1|SNORA72|MRPS18BP2|AC012497.2|AC078851.1|AC078851.2|RN7SL283P|AC073928.2|AC092156.3|MTND2P19|MTND1P27|LRP1B|AC117947.1|AC010740.1|Y_RNA|RNU6-904P|AC068287.1|AC012353.1|AC012003.1	ENSG00000229104|ENSG00000232992|ENSG00000226939|ENSG00000229131|ENSG00000206901|ENSG00000235232|ENSG00000228374|ENSG00000223554|ENSG00000221074|ENSG00000240977|ENSG00000224028|ENSG00000227149|ENSG00000231567|ENSG00000223921|ENSG00000168702|ENSG00000236440|ENSG00000238065|ENSG00000201892|ENSG00000252015|ENSG00000233329|ENSG00000265224|ENSG00000266259
2	151347801	155682301	-6450.46	0.038	0	16	48		RND3|AC023469.1|RBM43|NMI|TNFAIP6|RIF1|NEB|ARL5A|CACNB4|STAM2|FMNL2|PRPF40A|ARL6IP6|RPRM|GALNT13|KCNJ3	ENSG00000115963|ENSG00000222031|ENSG00000184898|ENSG00000123609|ENSG00000123610|ENSG00000080345|ENSG00000183091|ENSG00000162980|ENSG00000182389|ENSG00000115145|ENSG00000157827|ENSG00000196504|ENSG00000177917|ENSG00000177519|ENSG00000144278|ENSG00000162989	RND3|AC104777.2|AC104777.3|AC104777.1|AC104777.4|AC023469.2|AC023469.1|AC018731.3|FABP5P10|RBM43|NMI|TNFAIP6|MIR4773-2|RN7SL124P|RIF1|NEB|ARL5A|CACNB4|AC079790.2|STAM2|RPL30P2|Y_RNA|FMNL2|AC012066.1|RP11-17G11.1|PRPF40A|ARL6IP6|AC009969.1|UBQLN4P2|ATP5F1P4|AC011901.2|AC079150.2|AC079150.3|AC012501.1|AC012501.3|AC012501.2|SNORD56|RPRM|DNAJA1P2|GALNT13|AC008166.1|AC009297.1|PHBP4|AC009227.2|AC00922…	ENSG00000115963|ENSG00000236049|ENSG00000237220|ENSG00000232359|ENSG00000224048|ENSG00000228064|ENSG00000222031|ENSG00000236885|ENSG00000213201|ENSG00000184898|ENSG00000123609|ENSG00000123610|ENSG00000264684|ENSG00000242113|ENSG00000080345|ENSG00000183091|ENSG00000162980|ENSG00000182389|ENSG00000225214|ENSG00000115145|ENSG00000234272|ENSG00000199884|ENSG00000157827|ENSG00000213197|ENSG00000270776…
2	170321301	170325601	-18.8256	0.0911641	0	0	1				NA	NA
2	176923501	178393001	8595.98	0.001	2	14	51	HOXD11|NFE2L2	EVX2|HOXD13|HOXD12|HOXD11|HOXD10|HOXD9|HOXD8|HOXD3|HOXD4|HOXD1|MTX2|HNRNPA3|NFE2L2|AGPS	ENSG00000174279|ENSG00000128714|ENSG00000170178|ENSG00000128713|ENSG00000128710|ENSG00000128709|ENSG00000175879|ENSG00000128652|ENSG00000170166|ENSG00000128645|ENSG00000128654|ENSG00000170144|ENSG00000116044|ENSG00000018510	EVX2|HOXD13|HOXD12|HOXD11|AC009336.1|HOXD10|HOXD-AS2|HOXD9|HOXD8|HOXD3|MIR10B|HOXD4|RP11-387A1.5|HOXD-AS1|AC009336.24|HOXD1|AC016739.2|AC016739.1|MTX2|AC073069.2|AC068706.2|AC068706.1|AC017048.1|AC017048.2|RP11-324L17.1|LINC01116|LINC01117|RNU6ATAC14P|AC092162.1|FUCA1P1|AC092162.2|AC073636.1|RNU6-187P|AC079305.11|RNA5SP112|AC079305.8|AC079305.5|Y_RNA|KRT8P40|HNRNPA3|MIR4444-2|NFE2L2|DNAJC19P5|MIR…	ENSG00000174279|ENSG00000128714|ENSG00000170178|ENSG00000128713|ENSG00000216193|ENSG00000128710|ENSG00000237380|ENSG00000128709|ENSG00000175879|ENSG00000128652|ENSG00000207744|ENSG00000170166|ENSG00000272729|ENSG00000224189|ENSG00000226363|ENSG00000128645|ENSG00000218175|ENSG00000230384|ENSG00000128654|ENSG00000237260|ENSG00000265186|ENSG00000221304|ENSG00000229434|ENSG00000236231|ENSG00000272551…
2	177265601	177272101	-160.58	0.0072904	0	0	1				NA	NA
2	180063001	180083301	-177.052	0.0329437	0	1	1		SESTD1	ENSG00000187231	SESTD1	ENSG00000187231
2	186507901	187572801	4655.47	0.042	0	6	17		FSIP2|ZC3H15|AC018867.1|AC018867.2|ITGAV|FAM171B	ENSG00000188738|ENSG00000065548|ENSG00000213953|ENSG00000268846|ENSG00000138448|ENSG00000144369	U8|AC007966.1|FSIP2|AC008174.3|RPL21P32|AC097500.2|AC104058.1|RPL23AP35|RP11-410E4.1|MED28P3|ZC3H15|DPRXP1|AC018867.1|AC018867.2|ITGAV|AC017101.10|FAM171B	ENSG00000212581|ENSG00000226747|ENSG00000188738|ENSG00000231646|ENSG00000224019|ENSG00000237877|ENSG00000226410|ENSG00000232568|ENSG00000259915|ENSG00000227692|ENSG00000065548|ENSG00000224323|ENSG00000213953|ENSG00000268846|ENSG00000138448|ENSG00000227227|ENSG00000144369
2	187572901	189414001	-3772.01	0.051	0	5	16		FAM171B|ZSWIM2|CALCRL|TFPI|GULP1	ENSG00000144369|ENSG00000163012|ENSG00000064989|ENSG00000003436|ENSG00000144366	FAM171B|ZSWIM2|AC018735.1|AC007319.1|RN7SKP42|RNU6-989P|CALCRL|GAPDHP59|TFPI|LINC01090|AC068718.1|ST13P2|AC104131.1|RNA5SP114|GULP1|MIR561	ENSG00000144369|ENSG00000163012|ENSG00000226553|ENSG00000224063|ENSG00000222845|ENSG00000199626|ENSG00000064989|ENSG00000231739|ENSG00000003436|ENSG00000231689|ENSG00000252004|ENSG00000235616|ENSG00000213115|ENSG00000200650|ENSG00000144366|ENSG00000207951
2	200841801	206760001	-12640.3	0.001	1	42	144	CASP8	C2orf47|SPATS2L|KCTD18|SGOL2|AOX1|BZW1|CLK1|PPIL3|NIF3L1|ORC2|FAM126B|NDUFB3|CFLAR|CASP10|CASP8|ALS2CR12|TRAK2|STRADB|ALS2CR11|TMEM237|MPP4|ALS2|CDK15|FZD7|AC079354.1|SUMO1|AC079354.2|NOP58|BMPR2|FAM117B|ICA1L|WDR12|CARF|NBEAL1|CYP20A1|ABI2|RAPH1|CD28|CTLA4|ICOS|PARD3B|NRP2	ENSG00000162972|ENSG00000196141|ENSG00000155729|ENSG00000163535|ENSG00000138356|ENSG00000082153|ENSG00000013441|ENSG00000240344|ENSG00000196290|ENSG00000115942|ENSG00000155744|ENSG00000119013|ENSG00000003402|ENSG00000003400|ENSG00000064012|ENSG00000155749|ENSG00000115993|ENSG00000082146|ENSG00000155754|ENSG00000155755|ENSG00000082126|ENSG00000003393|ENSG00000138395|ENSG00000155760|ENSG00000182329…	C2orf47|SPATS2L|Y_RNA|AC105381.1|KCTD18|SGOL2|AOX1|AOX3P|AOX2P|AC007163.3|RNU1-133P|AC007163.6|BZW1|RP11-469M7.1|RNU6-31P|AC005037.2|AC005037.1|RNA5SP115|CLK1|Y_RNA|PPIL3|RNU6-312P|NIF3L1|RNU6-762P|ORC2|RN7SL694P|AC005037.3|FAM126B|HNRNPA1P35|AC005037.4|NDUFB3|RNU6-1206P|RP11-13J8.1|AC007272.3|AC007272.1|CFLAR|IMPDH1P10|CFLAR-AS1|RNU7-45P|AC007283.4|AC007283.5|CASP10|MTND5P25|MTND4P23|AC005037.6|…	ENSG00000162972|ENSG00000196141|ENSG00000201649|ENSG00000264798|ENSG00000155729|ENSG00000163535|ENSG00000138356|ENSG00000244301|ENSG00000243478|ENSG00000237166|ENSG00000201737|ENSG00000230408|ENSG00000082153|ENSG00000260006|ENSG00000207116|ENSG00000221530|ENSG00000224346|ENSG00000223092|ENSG00000013441|ENSG00000252759|ENSG00000240344|ENSG00000201499|ENSG00000196290|ENSG00000252916|ENSG00000115942…
2	209942601	209949501	-66.6273	0.0484848	0	0	1				NA	NA
2	212334101	213226901	-10674.6	0	0	1	4		ERBB4	ENSG00000178568	ERBB4|RNA5SP119|MTND2P23|AC105921.5	ENSG00000178568|ENSG00000199585|ENSG00000232631|ENSG00000236007
2	213227001	214475301	6124.61	0.029	0	3	14		ERBB4|IKZF2|SPAG16	ENSG00000178568|ENSG00000030419|ENSG00000144451	ERBB4|MIR548F2|AC079610.1|AC093865.1|AC093381.2|PCED1CP|AC108066.1|MIR4776-2|IKZF2|RP11-105N14.1|RP11-105N14.3|RP11-105N14.2|AC079610.2|SPAG16	ENSG00000178568|ENSG00000221782|ENSG00000273118|ENSG00000221388|ENSG00000234308|ENSG00000231254|ENSG00000223373|ENSG00000266354|ENSG00000030419|ENSG00000270659|ENSG00000236193|ENSG00000272519|ENSG00000196096|ENSG00000144451
2	214475401	217214801	-4937.78	0.02	1	11	39	ATIC	SPAG16|VWC2L|BARD1|ABCA12|ATIC|FN1|MREG|PECR|TMEM169|XRCC5|MARCH4	ENSG00000144451|ENSG00000174453|ENSG00000138376|ENSG00000144452|ENSG00000138363|ENSG00000115414|ENSG00000118242|ENSG00000115425|ENSG00000163449|ENSG00000079246|ENSG00000144583	SPAG16|MIR4438|AC107218.3|RPL5P8|VWC2L|VWC2L-IT1|ENSAP3|BARD1|AC072062.1|SNORA70|AC016708.2|ABCA12|AC072062.3|AC073284.4|snoU13|ATIC|FN1|AC012462.1|AC012462.2|AC012462.3|AC012668.1|AC012668.2|AC012668.3|LINC00607|AC093850.2|AC093850.1|AC122136.2|AC122136.1|AC093382.1|MREG|PECR|TMEM169|XRCC5|POLHP1|AC012513.4|RP11-566E18.3|MARCH4|AC012513.6|AC069155.1	ENSG00000144451|ENSG00000265734|ENSG00000197585|ENSG00000213917|ENSG00000174453|ENSG00000224257|ENSG00000177261|ENSG00000138376|ENSG00000229267|ENSG00000207274|ENSG00000230076|ENSG00000144452|ENSG00000227769|ENSG00000237571|ENSG00000238663|ENSG00000138363|ENSG00000115414|ENSG00000230695|ENSG00000225166|ENSG00000228618|ENSG00000234938|ENSG00000237525|ENSG00000227981|ENSG00000235770|ENSG00000230838…
2	217625501	220252601	-4421.14	0.033	1	48	96	FEV	TNP1|AC007557.1|DIRC3|TNS1|RUFY4|CXCR2|CXCR1|ARPC2|GPBAR1|AAMP|PNKD|TMBIM1|C2orf62|SLC11A1|CTDSP1|VIL1|USP37|RQCD1|PLCD4|ZNF142|BCS1L|RNF25|STK36|TTLL4|CYP27A1|PRKAG3|WNT6|WNT10A|CDK5R2|FEV|CRYBA2|CCDC108|IHH|NHEJ1|SLC23A3|CNPPD1|FAM134A|ZFAND2B|ABCB6|ATG9A|ANKZF1|GLB1L|STK16|TUBA4A|DNAJB2|PTPRN|RESP18|DNPEP	ENSG00000118245|ENSG00000223874|ENSG00000231672|ENSG00000079308|ENSG00000188282|ENSG00000180871|ENSG00000163464|ENSG00000163466|ENSG00000179921|ENSG00000127837|ENSG00000127838|ENSG00000135926|ENSG00000158428|ENSG00000018280|ENSG00000144579|ENSG00000127831|ENSG00000135913|ENSG00000144580|ENSG00000115556|ENSG00000115568|ENSG00000074582|ENSG00000163481|ENSG00000163482|ENSG00000135912|ENSG00000135929…	AC007563.5|AC007563.4|RNA5SP120|AC007563.3|FABP5P14|AC007557.4|TNP1|AC007557.2|AC007557.3|AC007563.1|AC007557.1|RP11-574O16.1|AC010887.1|RN7SKP43|AC009492.1|DIRC3|AC010886.2|RPL7L1P9|TNS1|AC009469.1|AC010136.2|RUFY4|CXCR2P1|CXCR2|CXCR1|snoU13|HMGB1P9|ARPC2|RP11-378A13.1|GPBAR1|AAMP|PNKD|TMBIM1|AC021016.8|snoU13|AC021016.7|C2orf62|AC021016.6|SLC11A1|CTDSP1|RP11-378A13.2|MIR26B|VIL1|USP37|RN7SKP38|…	ENSG00000236886|ENSG00000237930|ENSG00000222832|ENSG00000229352|ENSG00000234588|ENSG00000231597|ENSG00000118245|ENSG00000237479|ENSG00000227021|ENSG00000236295|ENSG00000223874|ENSG00000259855|ENSG00000251849|ENSG00000251982|ENSG00000233143|ENSG00000231672|ENSG00000224414|ENSG00000231035|ENSG00000079308|ENSG00000256309|ENSG00000223923|ENSG00000188282|ENSG00000229754|ENSG00000180871|ENSG00000163464…
2	220990301	224188701	-7848.14	0.011	2	8	38	PAX3|ACSL3	EPHA4|PAX3|CCDC140|SGPP2|FARSB|MOGAT1|ACSL3|KCNE4	ENSG00000116106|ENSG00000135903|ENSG00000163081|ENSG00000163082|ENSG00000116120|ENSG00000124003|ENSG00000123983|ENSG00000152049	AC114765.1|AC114765.2|AC114765.3|AC067956.1|AC019051.1|AC093843.1|AC011233.2|EPHA4|AC079834.2|TMEM256P2|CTD-2308L22.1|AC079834.1|AC068489.1|AC009302.2|HSPA9P1|AC009302.4|PAX3|CCDC140|RP11-384O8.1|AC010980.2|Y_RNA|SGPP2|NANOGP2|RNU6-619P|GAPDHP49|RP11-16P6.1|FARSB|MOGAT1|AC104772.1|snoU13|AC016712.1|AC016712.2|ACSL3|ATG12P2|AC097461.4|AC013476.1|KCNE4|RN7SL807P	ENSG00000239498|ENSG00000235337|ENSG00000221199|ENSG00000236451|ENSG00000222096|ENSG00000224819|ENSG00000232089|ENSG00000116106|ENSG00000221432|ENSG00000226726|ENSG00000272944|ENSG00000230406|ENSG00000234446|ENSG00000233868|ENSG00000226666|ENSG00000226331|ENSG00000135903|ENSG00000163081|ENSG00000267034|ENSG00000237732|ENSG00000200822|ENSG00000163082|ENSG00000228670|ENSG00000202016|ENSG00000234285…
2	235554701	235558301	-32.1205	0.0344828	0	0	1				NA	NA
2	238309501	238315201	-87.1635	0.0106525	0	1	1		COL6A3	ENSG00000163359	COL6A3	ENSG00000163359
2	240552001	243189101	-10206.2	0.031	0	43	82		AC093802.1|NDUFA10|OR6B2|PRR21|OR6B3|AC013469.1|MYEOV2|OTOS|GPC1|AC110619.2|ANKMY1|DUSP28|RNPEPL1|CAPN10|GPR35|AQP12B|AC011298.1|AQP12A|KIF1A|AGXT|C2orf54|AC104809.3|SNED1|MTERFD2|PASK|PPP1R7|ANO7|HDLBP|AC104841.2|SEPT2|FARP2|STK25|BOK|THAP4|ATG4B|DTYMK|ING5|D2HGDH|GAL3ST2|NEU4|PDCD1|CXXC11|AC131097.4	ENSG00000220256|ENSG00000130414|ENSG00000182083|ENSG00000221961|ENSG00000178586|ENSG00000267963|ENSG00000172428|ENSG00000178602|ENSG00000063660|ENSG00000218416|ENSG00000144504|ENSG00000188542|ENSG00000142327|ENSG00000142330|ENSG00000178623|ENSG00000185176|ENSG00000268822|ENSG00000184945|ENSG00000130294|ENSG00000172482|ENSG00000172478|ENSG00000226321|ENSG00000162804|ENSG00000122085|ENSG00000115687…	AC079612.2|RP11-315F22.1|AC093802.1|NDUFA10|MIR4786|OR6B2|PRR21|OR6B3|OR9S24P|OR5S1P|AC013469.1|MYEOV2|OTOS|AC124861.1|AC124861.2|GPC1|AC110619.2|AC110619.1|MIR149|ANKMY1|DUSP28|RNPEPL1|CAPN10-AS1|CAPN10|GPR35|AQP12B|AC011298.1|AC011298.2|AQP12A|KIF1A|AGXT|C2orf54|AC104809.3|AC104809.4|AC104809.2|SNED1|AC093585.6|AC005237.4|MTERFD2|PASK|AC005237.2|PPP1R7|ANO7|HDLBP|AC104841.2|AC104841.1|SEPT2|AC0…	ENSG00000227459|ENSG00000259889|ENSG00000220256|ENSG00000130414|ENSG00000264279|ENSG00000182083|ENSG00000221961|ENSG00000178586|ENSG00000231278|ENSG00000213048|ENSG00000267963|ENSG00000172428|ENSG00000178602|ENSG00000227479|ENSG00000221412|ENSG00000063660|ENSG00000218416|ENSG00000255735|ENSG00000207611|ENSG00000144504|ENSG00000188542|ENSG00000142327|ENSG00000260942|ENSG00000142330|ENSG00000178623…
3	8325501	9500201	-4425.53	0.03	1	8	28	SRGAP3	LMCD1|SSUH2|CAV3|OXTR|RAD18|SRGAP3|THUMPD3|SETD5	ENSG00000071282|ENSG00000125046|ENSG00000182533|ENSG00000180914|ENSG00000070950|ENSG00000196220|ENSG00000134077|ENSG00000168137	LMCD1-AS1|RNU4ATAC17P|AC023481.1|LMCD1|LINC00312|AC034187.2|SSUH2|OR7E122P|AC034187.4|AC034187.1|AC034187.5|AC034187.3|CAV3|OXTR|hsa-mir-548ba|RAD18|SNORA43|SRGAP3|SRGAP3-AS1|SRGAP3-AS2|SRGAP3-AS3|SRGAP3-AS4|RP11-380O24.1|PGAM1P4|SETD5-AS1|THUMPD3|SETD5|AC018506.1	ENSG00000227110|ENSG00000253081|ENSG00000231401|ENSG00000071282|ENSG00000237697|ENSG00000224884|ENSG00000125046|ENSG00000215160|ENSG00000265330|ENSG00000264097|ENSG00000266275|ENSG00000265169|ENSG00000182533|ENSG00000180914|ENSG00000266778|ENSG00000070950|ENSG00000199815|ENSG00000196220|ENSG00000224808|ENSG00000228723|ENSG00000227929|ENSG00000235830|ENSG00000254485|ENSG00000214041|ENSG00000206573…
3	15412501	19027201	-11726.9	0	0	14	48		METTL6|EAF1|COLQ|HACL1|BTD|ANKRD28|GALNT15|DPH3|OXNAD1|RFTN1|DAZL|PLCL2|TBC1D5|SATB1	ENSG00000206562|ENSG00000144597|ENSG00000206561|ENSG00000131373|ENSG00000169814|ENSG00000206560|ENSG00000131386|ENSG00000154813|ENSG00000154814|ENSG00000131378|ENSG00000092345|ENSG00000154822|ENSG00000131374|ENSG00000182568	HMGN2P7|METTL6|EAF1|RNU6-1024P|EAF1-AS1|COLQ|MIR4270|RN7SL110P|HACL1|BTD|ANKRD28|MIR3134|RP11-44D5.1|RN7SL4P|MIR563|AC090945.1|GALNT15|AC090953.1|DPH3|OXNAD1|RP11-608O8.2|RFTN1|RP11-415F23.2|RP11-415F23.3|RP11-415F23.4|RP11-194G10.3|LINC00690|DAZL|AC010139.1|AC091493.2|AC091493.1|PLCL2|MIR3714|PLCL2-AS1|AC090644.1|TBC1D5|AC090960.1|AC140076.1|U7|AC104451.2|AC104297.1|PDCL3P3|AC132807.1|SATB1|RP11…	ENSG00000226427|ENSG00000206562|ENSG00000144597|ENSG00000206926|ENSG00000249786|ENSG00000206561|ENSG00000263573|ENSG00000241064|ENSG00000131373|ENSG00000169814|ENSG00000206560|ENSG00000264354|ENSG00000270409|ENSG00000263740|ENSG00000207815|ENSG00000224728|ENSG00000131386|ENSG00000255701|ENSG00000154813|ENSG00000154814|ENSG00000270739|ENSG00000131378|ENSG00000271964|ENSG00000272498|ENSG00000272529…
3	20311301	20377001	-262.161	0.0897833	0	0	1				NA	NA
3	22093001	22322001	-2637.61	0.0190381	0	1	1		ZNF385D	ENSG00000151789	ZNF385D	ENSG00000151789
3	29078701	33749301	-8539.61	0.063	0	21	71		RBMS3|TGFBR2|GADL1|STT3B|OSBPL10|ZNF860|GPD1L|CMTM8|CMTM7|CMTM6|DYNC1LI1|CNOT10|TRIM71|CCR4|GLB1|TMPPE|CRTAP|SUSD5|FBXL2|UBP1|CLASP2	ENSG00000144642|ENSG00000163513|ENSG00000144644|ENSG00000163527|ENSG00000144645|ENSG00000197385|ENSG00000152642|ENSG00000170293|ENSG00000153551|ENSG00000091317|ENSG00000144635|ENSG00000182973|ENSG00000206557|ENSG00000183813|ENSG00000170266|ENSG00000188167|ENSG00000170275|ENSG00000173705|ENSG00000153558|ENSG00000153560|ENSG00000163539	MESTP4|RBMS3-AS3|RBMS3|AC098650.1|RPS12P5|RBMS3-AS2|AC092796.1|RBMS3-AS1|AC099048.1|AC137674.1|AC137674.2|U3|AC116035.1|AC116035.2|TGFBR2|AC096921.2|RP11-1024P17.1|GADL1|hsa-mir-466|CNN2P6|RNA5SP127|AC115283.1|AC099540.1|THRAP3P1|STT3B|OSBPL10|OSBPL10-AS1|ZNF587P1|ZNF860|RPL21P40|SNORA25|Y_RNA|NIFKP7|GPD1L|AC094019.4|snoU13|AC097639.8|RP11-384L8.1|CMTM8|RP11-384L8.2|KRT18P15|AC097639.1|CMTM7|CMTM…	ENSG00000215004|ENSG00000235904|ENSG00000144642|ENSG00000216169|ENSG00000226216|ENSG00000203506|ENSG00000227795|ENSG00000235593|ENSG00000203652|ENSG00000264178|ENSG00000266546|ENSG00000199927|ENSG00000227260|ENSG00000227549|ENSG00000163513|ENSG00000224618|ENSG00000261468|ENSG00000144644|ENSG00000265376|ENSG00000213854|ENSG00000222983|ENSG00000230111|ENSG00000238727|ENSG00000227339|ENSG00000163527…
3	34308501	37111901	-3971.64	0.039	1	7	27	MLH1	ARPP21|STAC|DCLK3|TRANK1|EPM2AIP1|MLH1|LRRFIP2	ENSG00000172995|ENSG00000144681|ENSG00000163673|ENSG00000168016|ENSG00000178567|ENSG00000076242|ENSG00000093167	AC018359.1|AC123023.1|AC018359.3|FECHP1|KRT8P18|RNU6-243P|ARPP21|ARPP21-AS1|MIR128-2|AC104308.2|RFC3P1|STAC|NBPF21P|RN7SKP227|DCLK3|HSPD1P6|TRANK1|AC011816.1|RNU6ATAC4P|RP11-129K12.1|PRADC1P1|RP11-129K12.4|RP11-129K12.3|EPM2AIP1|MLH1|RPL29P11|LRRFIP2	ENSG00000226320|ENSG00000236452|ENSG00000227498|ENSG00000235534|ENSG00000228767|ENSG00000212442|ENSG00000172995|ENSG00000230830|ENSG00000207625|ENSG00000226489|ENSG00000236158|ENSG00000144681|ENSG00000231382|ENSG00000201315|ENSG00000163673|ENSG00000230067|ENSG00000168016|ENSG00000234073|ENSG00000210181|ENSG00000272334|ENSG00000236165|ENSG00000271835|ENSG00000272127|ENSG00000178567|ENSG00000076242…
3	38407701	40473201	-3909.82	0.013	0	19	41		XYLB|ACVR2B|EXOG|SCN5A|SCN10A|SCN11A|WDR48|GORASP1|TTC21A|CSRNP1|XIRP1|CX3CR1|CCR8|SLC25A38|RPSA|MOBP|MYRIP|EIF1B|ENTPD3	ENSG00000093217|ENSG00000114739|ENSG00000157036|ENSG00000183873|ENSG00000185313|ENSG00000168356|ENSG00000114742|ENSG00000114745|ENSG00000168026|ENSG00000144655|ENSG00000168334|ENSG00000168329|ENSG00000179934|ENSG00000144659|ENSG00000168028|ENSG00000168314|ENSG00000170011|ENSG00000114784|ENSG00000168032	XYLB|ACVR2B-AS1|ACVR2B|EXOG|Y_RNA|DDTP1|RPL18AP7|SCN5A|SCN10A|AC116038.2|RP11-134J21.1|SCN11A|AC116038.1|RNU6-1227P|WDR48|GORASP1|TTC21A|CSRNP1|XIRP1|DSTNP4|CX3CR1|RP11-331G2.6|CCR8|HNRNPA1P21|RP11-241K18.2|EEF1A1P24|SLC25A38|RPSA|SNORA6|SNORA62|AC099332.1|MOBP|NFU1P1|MYRIP|RNU4-56P|RN7SL411P|SNORA64|EIF1B|ENTPD3-AS1|PGAM1P3|ENTPD3	ENSG00000093217|ENSG00000229589|ENSG00000114739|ENSG00000157036|ENSG00000207512|ENSG00000230683|ENSG00000232439|ENSG00000183873|ENSG00000185313|ENSG00000222719|ENSG00000231243|ENSG00000168356|ENSG00000215941|ENSG00000206708|ENSG00000114742|ENSG00000114745|ENSG00000168026|ENSG00000144655|ENSG00000168334|ENSG00000215034|ENSG00000168329|ENSG00000270367|ENSG00000179934|ENSG00000228168|ENSG00000238267…
3	41348601	41601201	-2210.86	0.0310621	0	1	1		ULK4	ENSG00000168038	ULK4	ENSG00000168038
3	57919701	60794301	-14505.1	0.001	1	14	31	FHIT	FLNB|DNASE1L3|ABHD6|RPP14|RPP14|PXK|PDHB|KCTD6|ACOX2|FAM107A|FAM3D|C3orf67|FHIT|NPCDR1	ENSG00000136068|ENSG00000163687|ENSG00000163686|ENSG00000163684|ENSG00000255154|ENSG00000168297|ENSG00000168291|ENSG00000168301|ENSG00000168306|ENSG00000168309|ENSG00000198643|ENSG00000163689|ENSG00000189283|ENSG00000269415	PPIAP16|FLNB|FLNB-AS1|DNASE1L3|ABHD6|RPP14|RPP14|RP11-80H18.4|PXK|PDHB|RP11-802O23.3|RP11-359I18.5|KCTD6|ACOX2|RP11-359I18.1|FAM107A|RP11-475O23.2|RP11-475O23.3|FAM3D|C3orf67|RP11-147N17.1|CTD-2185K10.1|RP11-285B24.1|RP11-719N22.2|RP11-719N22.1|FHIT|NPCDR1|RP11-641C17.4|RP11-641C17.2|RP11-641C17.3|RP11-641C17.1	ENSG00000213509|ENSG00000136068|ENSG00000244161|ENSG00000163687|ENSG00000163686|ENSG00000163684|ENSG00000255154|ENSG00000273493|ENSG00000168297|ENSG00000168291|ENSG00000272182|ENSG00000272360|ENSG00000168301|ENSG00000168306|ENSG00000236722|ENSG00000168309|ENSG00000243384|ENSG00000244383|ENSG00000198643|ENSG00000163689|ENSG00000242428|ENSG00000243295|ENSG00000243903|ENSG00000242545|ENSG00000241804…
3	60794401	63197501	7868.66	0.056	1	5	18	FHIT	FHIT|PTPRG|C3orf14|FEZF2|CADPS	ENSG00000189283|ENSG00000144724|ENSG00000114405|ENSG00000153266|ENSG00000163618	FHIT|U3|PTPRG|Y_RNA|RPL10AP6|RNU2-10P|RP11-154D3.1|PTPRG-AS1|C3orf14|FEZF2|CADPS|RP11-1036F1.1|RN7SL863P|RNU6-139P|RP11-24H1.1|LINC00698|KRT8P35|UBL5P3	ENSG00000189283|ENSG00000212211|ENSG00000144724|ENSG00000252420|ENSG00000226360|ENSG00000252184|ENSG00000237456|ENSG00000241472|ENSG00000114405|ENSG00000153266|ENSG00000163618|ENSG00000225662|ENSG00000244632|ENSG00000252449|ENSG00000226082|ENSG00000244342|ENSG00000242841|ENSG00000240359
3	72430301	74376701	-2173.07	0.063	0	7	30		RYBP|SHQ1|GXYLT2|PPP4R2|EBLN2|PDZRN3|CNTN3	ENSG00000163602|ENSG00000144736|ENSG00000172986|ENSG00000163605|ENSG00000255423|ENSG00000121440|ENSG00000113805	RYBP|RP11-654C22.2|snoU13|RNU1-62P|RP11-654C22.1|RNA5SP136|SHQ1|RP11-624D20.1|PSMD12P|RP11-728B21.3|GXYLT2|FTH1P23|PPP4R2|RNU7-19P|EBLN2|snoU13|RNU6-557P|RNU2-64P|CCDC75P1|RNU6-1270P|PDZRN3|RNU7-119P|PDZRN3-AS1|RP11-451J24.1|RP11-20B7.1|RP11-508O18.1|RP11-781E19.1|AKR1B1P2|Y_RNA|CNTN3	ENSG00000163602|ENSG00000244345|ENSG00000238568|ENSG00000199469|ENSG00000239568|ENSG00000222838|ENSG00000144736|ENSG00000241537|ENSG00000240135|ENSG00000271266|ENSG00000172986|ENSG00000242960|ENSG00000163605|ENSG00000238959|ENSG00000255423|ENSG00000238416|ENSG00000252651|ENSG00000223247|ENSG00000182921|ENSG00000252937|ENSG00000121440|ENSG00000239119|ENSG00000239677|ENSG00000242364|ENSG00000242741…
3	75420001	76199801	-6598.48	0.006	0	3	27		FRG2C|ZNF717|ROBO2	ENSG00000172969|ENSG00000227124|ENSG00000185008	OR7E55P|RP11-803B1.2|LSP1P2|RP11-803B1.3|ALG1L6P|FAM86DP|RP11-803B1.8|ENPP7P2|CTD-2026G6.2|CTD-2026G6.3|RPS3AP15|AC133041.1|RP11-413E6.2|OR7E121P|UNC93B3|RP11-413E6.1|MIR1324|AGGF1P3|RARRES2P1|FRG2C|RP11-413E6.7|LINC00960|ZNF717|RN7SL92P|MIR4273|ROBO2|Y_RNA	ENSG00000230655|ENSG00000244699|ENSG00000240665|ENSG00000242953|ENSG00000238278|ENSG00000244026|ENSG00000272690|ENSG00000239959|ENSG00000243794|ENSG00000272710|ENSG00000244674|ENSG00000221602|ENSG00000239383|ENSG00000244222|ENSG00000172971|ENSG00000243422|ENSG00000221795|ENSG00000241532|ENSG00000241622|ENSG00000172969|ENSG00000236138|ENSG00000242516|ENSG00000227124|ENSG00000265592|ENSG00000266396…
3	79639801	85183301	-19394	0	0	3	28		ROBO1|GBE1|CADM2	ENSG00000169855|ENSG00000114480|ENSG00000175161	ROBO1|HMGB1P38|OSBPL9P1|HNRNPA3P8|RP11-481N16.1|RP11-47P18.1|RP11-47P18.2|RP11-6B4.1|RP11-520D19.1|RP11-520D19.2|RP11-564P9.1|GBE1|RNU2-28P|SETP6|RP11-142L1.3|RP11-142L1.1|RP11-359D24.1|RP11-260O18.1|RPL7AP23|CYP51A1P1|SRRM1P2|AC108696.1|AC107025.1|LINC00971|RP11-651J20.1|RP11-735B13.2|AC132660.1|CADM2	ENSG00000169855|ENSG00000243877|ENSG00000271389|ENSG00000239699|ENSG00000242586|ENSG00000242828|ENSG00000242781|ENSG00000243694|ENSG00000242145|ENSG00000241593|ENSG00000244281|ENSG00000114480|ENSG00000222389|ENSG00000241319|ENSG00000240404|ENSG00000242190|ENSG00000242009|ENSG00000239440|ENSG00000241367|ENSG00000241095|ENSG00000242195|ENSG00000221380|ENSG00000266652|ENSG00000242641|ENSG00000241776…
3	86256201	90504801	-24254	0	0	9	33		VGLL3|CHMP2B|POU1F1|HTR1F|CGGBP1|RP11-159G9.5|ZNF654|C3orf38|EPHA3	ENSG00000206538|ENSG00000083937|ENSG00000064835|ENSG00000179097|ENSG00000163320|ENSG00000229729|ENSG00000175105|ENSG00000179021|ENSG00000044524	RNU6-1129P|RP11-789F5.1|RN7SKP284|RP11-331K15.1|VGLL3|PPATP1|MIR4795|CHMP2B|POU1F1|KRT8P25|APOOP2|PSMC1P6|RP11-451B8.1|RNU6-873P|RNU6ATAC6P|HTR1F|CGGBP1|RP11-159G9.5|CBX5P1|ZNF654|C3orf38|ABCF2P1|Y_RNA|NDUFA5P5|NARG2P2|GAPDHP50|EPHA3|RP11-91A15.2|RP11-91A15.1|U3|RNU6-712P|PROSP|HSPE1P19	ENSG00000251773|ENSG00000239767|ENSG00000222934|ENSG00000241328|ENSG00000206538|ENSG00000241293|ENSG00000264119|ENSG00000083937|ENSG00000064835|ENSG00000239829|ENSG00000240902|ENSG00000240255|ENSG00000239572|ENSG00000200703|ENSG00000221059|ENSG00000179097|ENSG00000163320|ENSG00000229729|ENSG00000241535|ENSG00000175105|ENSG00000179021|ENSG00000242159|ENSG00000207316|ENSG00000242365|ENSG00000242705…
3	103762901	106789501	17893.3	0	1	2	21	CBLB	ALCAM|CBLB	ENSG00000170017|ENSG00000114423	AC016970.1|RP11-40M23.1|RP11-281P11.1|ALCAM|CBLB|RP11-93B21.1|Y_RNA|Y_RNA|LINC00882|FCF1P3|MTND4P16|RP11-52L11.9|MTND3P6|RP11-52L11.7|RP11-52L11.6|MTND5P16|MTND6P6|RP11-52L11.4|MTND1P16|MTND2P14|RNU6-1308P	ENSG00000265076|ENSG00000214405|ENSG00000243635|ENSG00000170017|ENSG00000114423|ENSG00000244652|ENSG00000200610|ENSG00000200361|ENSG00000242759|ENSG00000239997|ENSG00000241787|ENSG00000239632|ENSG00000242214|ENSG00000242836|ENSG00000249580|ENSG00000243658|ENSG00000240034|ENSG00000250630|ENSG00000239586|ENSG00000240796|ENSG00000252626
3	110285601	116082001	27155	0.005	0	38	93		RP11-553A10.1|PVRL3|CD96|ZBED2|PLCXD2|PHLDB2|ABHD10|TAGLN3|TMPRSS7|C3orf52|GCSAM|SLC9C1|CD200|BTLA|ATG3|SLC35A5|CCDC80|CD200R1L|CD200R1|GTPBP8|C3orf17|BOC|WDR52|SPICE1|SIDT1|KIAA2018|NAA50|ATP6V1A|GRAMD1C|ZDHHC23|KIAA1407|QTRTD1|DRD3|ZNF80|TIGIT|ZBTB20|GAP43|LSAMP	ENSG00000206532|ENSG00000177707|ENSG00000153283|ENSG00000177494|ENSG00000240891|ENSG00000144824|ENSG00000144827|ENSG00000144834|ENSG00000176040|ENSG00000114529|ENSG00000174500|ENSG00000172139|ENSG00000091972|ENSG00000186265|ENSG00000144848|ENSG00000138459|ENSG00000091986|ENSG00000206531|ENSG00000163606|ENSG00000163607|ENSG00000163608|ENSG00000144857|ENSG00000206530|ENSG00000163611|ENSG00000072858…	RP11-179A18.1|Y_RNA|RP11-553A10.1|PVRL3-AS1|PVRL3|CD96|RP11-615J4.3|ATP6V0CP2|RP11-615J4.4|ZBED2|RP11-402J7.2|PLCXD2|PLCXD2-AS1|PHLDB2|ABHD10|TAGLN3|RFKP2|TMPRSS7|C3orf52|MIR567|GCSAM|RP11-757F18.5|SLC9C1|RP11-757F18.3|RP11-90K6.1|CD200|RP11-231E6.1|BTLA|OR7E100P|ATG3|SLC35A5|RP11-572C15.6|CCDC80|RP11-572C15.3|RP11-572C15.5|RP11-180K7.1|CD200R1L|CD200R1|RP11-484K9.4|GTPBP8|C3orf17|RP11-572M11.4|R…	ENSG00000244722|ENSG00000201426|ENSG00000206532|ENSG00000242242|ENSG00000177707|ENSG00000153283|ENSG00000239311|ENSG00000244142|ENSG00000240787|ENSG00000177494|ENSG00000244720|ENSG00000240891|ENSG00000240766|ENSG00000144824|ENSG00000144827|ENSG00000144834|ENSG00000239439|ENSG00000176040|ENSG00000114529|ENSG00000207940|ENSG00000174500|ENSG00000261488|ENSG00000172139|ENSG00000244144|ENSG00000239482…
3	115817701	117085401	-26258	0	0	1	10		LSAMP	ENSG00000185565	LSAMP|LSAMP-AS1|LINC00903|RN7SL582P|BZW1P2|TUSC7|MIR4447|LINC00901|RNU5E-8P|PTMAP8	ENSG00000185565|ENSG00000240922|ENSG00000241397|ENSG00000241156|ENSG00000198406|ENSG00000243197|ENSG00000265433|ENSG00000242385|ENSG00000200372|ENSG00000243014
3	135880101	136688501	-6174.28	0.011	0	6	19		MSL2|PCCB|STAG1|SLC35G2|NCK1|IL20RB	ENSG00000174579|ENSG00000114054|ENSG00000118007|ENSG00000168917|ENSG00000158092|ENSG00000174564	MSL2|RP11-463H24.1|PCCB|STAG1|RNU6-1284P|RNY4P4|HMGN1P10|RNU7-198P|RNU6-789P|RP11-102M11.1|RP11-102M11.2|RP11-731C17.1|SLC35G2|RP11-731C17.2|RP11-85F14.5|NCK1|RP11-85F14.1|IL20RB|IL20RB-AS1	ENSG00000174579|ENSG00000244740|ENSG00000114054|ENSG00000118007|ENSG00000200571|ENSG00000200843|ENSG00000244101|ENSG00000251708|ENSG00000252914|ENSG00000240695|ENSG00000261758|ENSG00000242968|ENSG00000168917|ENSG00000273486|ENSG00000239213|ENSG00000158092|ENSG00000214283|ENSG00000174564|ENSG00000249407
3	145312501	152115001	33691	0.006	1	45	128	WWTR1	AC107021.1|PLOD2|PLSCR4|PLSCR2|PLSCR1|PLSCR5|ZIC4|ZIC1|AGTR1|CPB1|CPA3|GYG1|HLTF|HPS3|CP|TM4SF18|TM4SF1|TM4SF4|WWTR1|COMMD2|ANKUB1|RNF13|PFN2|AC117395.1|TSC22D2|SERP1|EIF2A|SELT|FAM194A|SIAH2|FAM188B2|RP11-166N6.3|CLRN1|MED12L|GPR171|P2RY14|GPR87|P2RY13|P2RY12|IGSF10|AADACL2|AADAC|SUCNR1|MBNL1|TMEM14E	ENSG00000232013|ENSG00000152952|ENSG00000114698|ENSG00000163746|ENSG00000188313|ENSG00000231213|ENSG00000174963|ENSG00000152977|ENSG00000144891|ENSG00000153002|ENSG00000163751|ENSG00000163754|ENSG00000071794|ENSG00000163755|ENSG00000047457|ENSG00000163762|ENSG00000169908|ENSG00000169903|ENSG00000018408|ENSG00000114744|ENSG00000206199|ENSG00000082996|ENSG00000070087|ENSG00000268175|ENSG00000196428…	GM2AP1|RPL21P39|RP11-88H10.2|RP11-88H10.3|RP11-274H2.5|RP11-274H2.2|AC107021.1|RP11-274H2.3|PLOD2|PLSCR4|RP11-758I14.2|RP11-758I14.3|PLSCR2|PLSCR1|RNU6-428P|PLSCR5|PLSCR5-AS1|RP11-649A16.1|RP11-232M24.1|U3|RNU6-505P|RPL21P71|ZIC4|ZIC4-AS1|ZIC1|NPM1P28|RP11-78O22.1|AC092925.1|RP11-71N10.1|RP11-639B1.1|AC092958.1|RP11-501O2.1|RP11-501O2.3|HNRNPA1P20|RP11-501O2.4|RP11-501O2.5|RPL38P1|AGTR1|CPB1|HMGB…	ENSG00000241695|ENSG00000239797|ENSG00000244358|ENSG00000240095|ENSG00000261051|ENSG00000243415|ENSG00000232013|ENSG00000240032|ENSG00000152952|ENSG00000114698|ENSG00000243596|ENSG00000241358|ENSG00000163746|ENSG00000188313|ENSG00000199812|ENSG00000231213|ENSG00000241457|ENSG00000243620|ENSG00000242671|ENSG00000251800|ENSG00000207156|ENSG00000239412|ENSG00000174963|ENSG00000241202|ENSG00000152977…
3	145644501	145649401	-214.403	0	0	0	1				NA	NA
3	160721001	178997301	45477.4	0.001	2	51	217	MECOM|PIK3CA	PPM1L|B3GALNT1|NMD3|SPTSSB|OTOL1|SI|SLITRK3|BCHE|ZBBX|SERPINI2|WDR49|PDCD10|SERPINI1|GOLIM4|MECOM|ACTRT3|MYNN|LRRC34|LRRIQ4|LRRC31|SAMD7|SEC62|GPR160|PHC3|PRKCI|SKIL|CLDN11|SLC7A14|RPL22L1|EIF5A2|SLC2A2|TNIK|PLD1|PP13439|TMEM212|FNDC3B|AC092964.2|AC092964.1|GHSR|TNFSF10|NCEH1|AC007919.2|ECT2|SPATA16|NLGN1|NAALADL2|TBL1XR1|KCNMB2|ZMAT3|PIK3CA|KCNMB3	ENSG00000163590|ENSG00000169255|ENSG00000169251|ENSG00000196542|ENSG00000182447|ENSG00000090402|ENSG00000121871|ENSG00000114200|ENSG00000169064|ENSG00000114204|ENSG00000174776|ENSG00000114209|ENSG00000163536|ENSG00000173905|ENSG00000085276|ENSG00000184378|ENSG00000085274|ENSG00000171757|ENSG00000188306|ENSG00000114248|ENSG00000187033|ENSG00000008952|ENSG00000173890|ENSG00000173889|ENSG00000163558…	PPM1L|B3GALNT1|NMD3|RP11-479I16.2|EEF1GP4|PSMC1P7|SPTSSB|RP11-3P17.4|RP11-3P17.5|RP11-3P17.3|OTOL1|RP11-774I5.1|TOMM22P6|RP13-526J3.1|RP11-10O22.1|RP11-535I24.2|CT64|snoU13|RP11-418B12.1|AC104637.1|AC092962.1|RP11-208P4.1|MIR1263|MIR720|RP11-71H9.2|RP11-71H9.1|SI|Y_RNA|RP11-747D18.1|SLITRK3|RP11-85M11.2|BCHE|MTND4P17|RP11-12N13.6|MTND3P7|RP11-12N13.4|RP11-12N13.2|RP11-12N13.1|RP11-450H5.1|RP11-45…	ENSG00000163590|ENSG00000169255|ENSG00000169251|ENSG00000271052|ENSG00000240138|ENSG00000243838|ENSG00000196542|ENSG00000240567|ENSG00000269888|ENSG00000234851|ENSG00000182447|ENSG00000240354|ENSG00000241874|ENSG00000243044|ENSG00000241168|ENSG00000244571|ENSG00000241369|ENSG00000238398|ENSG00000240792|ENSG00000265090|ENSG00000266757|ENSG00000214210|ENSG00000221251|ENSG00000221755|ENSG00000241636…
3	162509901	162957901	-11303.5	0	0	0	4				RP11-10O22.1|RP11-535I24.2|CT64|snoU13	ENSG00000241168|ENSG00000244571|ENSG00000241369|ENSG00000238398
3	175434001	175664201	-5605.7	0	0	1	7		NAALADL2	ENSG00000177694	NAALADL2|UBE2V1P2|snoU13|RNU6-1317P|NAALADL2-AS1|RP11-523G9.3|RP11-809F4.3	ENSG00000177694|ENSG00000214192|ENSG00000271842|ENSG00000201452|ENSG00000225552|ENSG00000273193|ENSG00000260217
3	180298901	182013101	-2302.61	0.053	1	5	28	SOX2	TTC14|CCDC39|FXR1|DNAJC19|SOX2	ENSG00000163728|ENSG00000145075|ENSG00000114416|ENSG00000205981|ENSG00000181449	RP11-496B10.3|RNU6-486P|RP11-496B10.1|TTC14|CCDC39|CCDC39-AS1|RN7SL229P|RP11-259P15.4|RP11-259P15.3|FLYWCH1P1|FXR1|RP11-259P15.1|DNAJC19|SOX2-OT|RP11-262M14.2|RNU6-4P|FAUP2|RP11-275H4.1|RPL7AP25|RP11-4B14.3|SOX2|RN7SL703P|RNA5SP150|RP11-252O18.2|RP11-252O18.3|RP11-416O18.1|RN7SKP265|RP11-416O18.2	ENSG00000239774|ENSG00000199986|ENSG00000241946|ENSG00000163728|ENSG00000145075|ENSG00000243187|ENSG00000242811|ENSG00000242068|ENSG00000241473|ENSG00000239516|ENSG00000114416|ENSG00000213157|ENSG00000205981|ENSG00000242808|ENSG00000242140|ENSG00000206932|ENSG00000237806|ENSG00000241231|ENSG00000235294|ENSG00000239381|ENSG00000181449|ENSG00000266317|ENSG00000199839|ENSG00000239805|ENSG00000213155…
3	184150101	187238001	22105.8	0.017	2	31	73	ETV5|EIF4A2	EIF2B5|RP11-433C9.2|EPHB3|MAGEF1|VPS8|C3orf70|EHHADH|MAP3K13|TMEM41A|LIPH|SENP2|IGF2BP2|C3orf65|TRA2B|ETV5|DGKG|CRYGS|TBCCD1|DNAJB11|AHSG|FETUB|HRG|KNG1|EIF4A2|RFC4|ADIPOQ|ST6GAL1|RPL39L|RTP1|MASP1|RTP4	ENSG00000145191|ENSG00000224153|ENSG00000182580|ENSG00000177383|ENSG00000156931|ENSG00000187068|ENSG00000113790|ENSG00000073803|ENSG00000163900|ENSG00000163898|ENSG00000163904|ENSG00000073792|ENSG00000163915|ENSG00000136527|ENSG00000244405|ENSG00000058866|ENSG00000213139|ENSG00000113838|ENSG00000090520|ENSG00000145192|ENSG00000090512|ENSG00000113905|ENSG00000113889|ENSG00000156976|ENSG00000163918…	EIF2B5|RP11-433C9.2|EIF2B5-IT1|EIF2B5-AS1|EPHB3|MAGEF1|RP11-329B9.4|RP11-329B9.3|RP11-329B9.5|RP11-329B9.1|VPS8|C3orf70|EHHADH-AS1|EHHADH|EIF2S2P2|MIR5588|MAP3K13|RPL4P4|snoU13|TMEM41A|LIPH|SENP2|RP11-537I16.2|IGF2BP2|C3orf65|MIR548AQ|TRA2B|RP11-443P15.2|RN7SL637P|ETV5|ETV5-AS1|DGKG|RP11-78H24.1|RP11-48F14.1|RP11-48F14.2|CRYGS|TBCCD1|DNAJB11|AHSG|FETUB|RP11-134F2.2|HRG|RP11-795A2.2|RP11-795A2.3|R…	ENSG00000145191|ENSG00000224153|ENSG00000227509|ENSG00000230215|ENSG00000182580|ENSG00000177383|ENSG00000272970|ENSG00000273403|ENSG00000272922|ENSG00000229433|ENSG00000156931|ENSG00000187068|ENSG00000223358|ENSG00000113790|ENSG00000229704|ENSG00000264614|ENSG00000073803|ENSG00000229638|ENSG00000239146|ENSG00000163900|ENSG00000163898|ENSG00000163904|ENSG00000236489|ENSG00000073792|ENSG00000163915…
3	191064501	191071701	-364.502	0	0	1	1		CCDC50	ENSG00000152492	CCDC50	ENSG00000152492
3	192774601	192885601	-1129.17	0.0312185	0	0	2				RP11-143P4.2|VEZF1P1	ENSG00000232130|ENSG00000236229
3	196932801	196939801	-611.068	0	0	1	1		DLG1	ENSG00000075711	DLG1	ENSG00000075711
4	9901	73801	-1012.37	0.0386179	0	1	3		ZNF595	ENSG00000197701	Z95704.4|ZNF595|Z95704.1	ENSG00000248302|ENSG00000197701|ENSG00000207643
4	1743701	10725801	30664.8	0.005	1	97	234	FGFR3	TACC3|FGFR3|LETM1|WHSC1|NELFA|C4orf48|NAT8L|POLN|HAUS3|MXD4|ZFYVE28|RP11-503N18.3|RNF4|FAM193A|TNIP2|SH3BP2|ADD1|MFSD10|NOP14|GRK4|HTT|MSANTD1|RGS12|HGFAC|DOK7|LRPAP1|AL590235.1|LINC00955|ADRA2C|OTOP1|TMEM128|LYAR|ZBTB49|NSG1|STX18|MSX1|CYTL1|STK32B|C4orf6|EVC2|EVC|CRMP1|C4orf50|JAKMIP1|WFS1|PPP2R2C|MAN2B2|MRFAP1|AC093323.1|S100P|MRFAP1L1|BLOC1S4|KIAA0232|TBC1D14|CCDC96|TADA2B|GRPEL1|SORCS2|PSAPL…	ENSG00000013810|ENSG00000068078|ENSG00000168924|ENSG00000109685|ENSG00000185049|ENSG00000243449|ENSG00000185818|ENSG00000130997|ENSG00000214367|ENSG00000123933|ENSG00000159733|ENSG00000249428|ENSG00000063978|ENSG00000125386|ENSG00000168884|ENSG00000087266|ENSG00000087274|ENSG00000109736|ENSG00000087269|ENSG00000125388|ENSG00000197386|ENSG00000188981|ENSG00000159788|ENSG00000109758|ENSG00000175920…	TACC3|AC016773.1|FGFR3|LETM1|RN7SL671P|WHSC1|AL132868.1|SCARNA22|NELFA|MIR943|C4orf48|NAT8L|POLN|RP11-317B7.2|RP11-317B7.3|HAUS3|COX6B1P5|MXD4|MIR4800|ZFYVE28|RP11-478C1.7|RN7SL589P|RP11-478C1.8|RP11-503N18.1|RP11-503N18.3|RNF4|RP11-503N18.4|RP11-503N18.5|WI2-89927D4.1|Y_RNA|FAM193A|TNIP2|SH3BP2|ADD1|MFSD10|NOP14-AS1|NOP14|GRK4|RNU6-204P|HTT-AS|HTT|MSANTD1|RGS12|RP11-357G3.2|RP11-357G3.1|HGFAC|DO…	ENSG00000013810|ENSG00000218422|ENSG00000068078|ENSG00000168924|ENSG00000240455|ENSG00000109685|ENSG00000183504|ENSG00000249784|ENSG00000185049|ENSG00000216105|ENSG00000243449|ENSG00000185818|ENSG00000130997|ENSG00000249006|ENSG00000250623|ENSG00000214367|ENSG00000249047|ENSG00000123933|ENSG00000265080|ENSG00000159733|ENSG00000251148|ENSG00000239247|ENSG00000249077|ENSG00000206113|ENSG00000249428…
4	8958601	9481401	-8096.02	0	0	23	44		FAM90A26|USP17L13|USP17L10|USP17L11|USP17L12|USP17L15|USP17L17|USP17L18|USP17L19|USP17L20|USP17L21|USP17L22|USP17L23|USP17L24|USP17L25|USP17L26|USP17L5|USP17L27|USP17L28|USP17L29|USP17L30|RP11-1396O13.13|DEFB131	ENSG00000229924|ENSG00000232399|ENSG00000231396|ENSG00000233136|ENSG00000227551|ENSG00000223569|ENSG00000249104|ENSG00000250844|ENSG00000248920|ENSG00000250745|ENSG00000249811|ENSG00000248933|ENSG00000250913|ENSG00000232264|ENSG00000230430|ENSG00000229579|ENSG00000227140|ENSG00000235780|ENSG00000231051|ENSG00000231637|ENSG00000228856|ENSG00000219492|ENSG00000186146	UNC93B8|RP11-747H12.3|RP11-747H12.4|RP11-747H12.7|AC073648.1|RP11-747H12.5|RP11-747H12.6|ENPP7P10|FAM86KP|ALG1L14P|AC108519.1|FAM90A26|USP17L13|USP17L10|USP17L11|USP17L12|USP17L14P|USP17L15|USP17L16P|USP17L17|USP17L18|USP17L19|USP17L20|USP17L21|USP17L22|USP17L23|USP17L24|USP17L25|USP17L26|USP17L5|USP17L27|USP17L28|USP17L29|USP17L9P|USP17L30|USP17L6P|RP11-1396O13.13|RP11-1396O13.14|RNA5SP153|RP11-…	ENSG00000249272|ENSG00000250804|ENSG00000249347|ENSG00000271057|ENSG00000238726|ENSG00000251313|ENSG00000250342|ENSG00000249767|ENSG00000163612|ENSG00000250268|ENSG00000264372|ENSG00000229924|ENSG00000232399|ENSG00000231396|ENSG00000233136|ENSG00000227551|ENSG00000249482|ENSG00000223569|ENSG00000250231|ENSG00000249104|ENSG00000250844|ENSG00000248920|ENSG00000250745|ENSG00000249811|ENSG00000248933…
4	21160901	23307001	-11582.3	0	0	2	16		KCNIP4|GPR125	ENSG00000185774|ENSG00000152990	KCNIP4|RP11-120A1.1|RP11-556G22.3|RP11-556G22.1|RP11-556G22.2|RP11-17E2.2|RNU6-420P|GPR125|snoU13|RP11-10G12.1|RP11-10G12.2|GBA3|CDC42P6|RP11-412P11.1|RP11-552M14.1|RP11-453O5.1	ENSG00000185774|ENSG00000250243|ENSG00000250092|ENSG00000242768|ENSG00000248343|ENSG00000250039|ENSG00000239001|ENSG00000152990|ENSG00000238383|ENSG00000244538|ENSG00000251516|ENSG00000249948|ENSG00000237350|ENSG00000248837|ENSG00000249645|ENSG00000249547
4	34778701	34829801	-5587.24	0	0	0	1				NA	NA
4	36423401	38434101	-1880.18	0.095	0	6	22		KIAA1239|C4orf19|RELL1|PGM2|TBC1D1|PTTG2	ENSG00000174145|ENSG00000154274|ENSG00000181826|ENSG00000169299|ENSG00000065882|ENSG00000250254	RP11-722M1.1|RP11-698E18.1|RP11-103J17.2|RP11-103J17.1|MIR4801|KIAA1239|C4orf19|RP11-36B15.1|RELL1|Y_RNA|RP11-9D8.1|PGM2|RP11-177C12.1|TBC1D1|PTTG2|AC021106.1|RP11-177C12.4|MRPS33P2|AC098680.1|RP11-600L4.1|RP11-83C7.1|RP11-83C7.2	ENSG00000248215|ENSG00000251588|ENSG00000261761|ENSG00000247810|ENSG00000264319|ENSG00000174145|ENSG00000154274|ENSG00000248936|ENSG00000181826|ENSG00000207075|ENSG00000239532|ENSG00000169299|ENSG00000249863|ENSG00000065882|ENSG00000250254|ENSG00000227325|ENSG00000251332|ENSG00000249649|ENSG00000221495|ENSG00000251642|ENSG00000248227|ENSG00000249534
4	39338001	44557201	-8542.83	0.013	1	25	93	RHOH	RFC1|KLB|RPL9|LIAS|UGDH|SMIM14|UBE2K|PDS5A|N4BP2|RHOH|CHRNA9|RBM47|NSUN7|APBB2|UCHL1|LIMCH1|PHOX2B|TMEM33|DCAF4L1|SLC30A9|BEND4|SHISA3|ATP8A1|GRXCR1|KCTD8	ENSG00000035928|ENSG00000134962|ENSG00000163682|ENSG00000121897|ENSG00000109814|ENSG00000163683|ENSG00000078140|ENSG00000121892|ENSG00000078177|ENSG00000168421|ENSG00000174343|ENSG00000163694|ENSG00000179299|ENSG00000163697|ENSG00000154277|ENSG00000064042|ENSG00000109132|ENSG00000109133|ENSG00000182308|ENSG00000014824|ENSG00000188848|ENSG00000178343|ENSG00000124406|ENSG00000215203|ENSG00000183783	RFC1|RNU6-887P|KLB|MIR5591|Y_RNA|RPL9|LIAS|RP11-472B18.1|UGDH|UGDH-AS1|SMIM14|RNU7-11P|RP11-539G18.2|UBE2K|Y_RNA|RP11-539G18.1|RN7SL558P|ZBTB12P1|PDS5A|TCEB1P33|RNA5SP159|RP11-333E13.2|PABPC1P1|KRT18P25|RP11-333E13.4|N4BP2|RNU6-1112P|SNORA51|RP11-395I6.1|RP11-395I6.3|RHOH|RP11-395I6.2|AC195454.1|CHRNA9|RNU7-74P|RBM47|RP11-588L15.2|AC098869.1|RP11-588L15.1|MIR4802|NSUN7|RP11-632F7.1|APBB2|RP11-632…	ENSG00000035928|ENSG00000222592|ENSG00000134962|ENSG00000264621|ENSG00000238797|ENSG00000163682|ENSG00000121897|ENSG00000224097|ENSG00000109814|ENSG00000249348|ENSG00000163683|ENSG00000252796|ENSG00000255458|ENSG00000078140|ENSG00000252975|ENSG00000249019|ENSG00000243260|ENSG00000180610|ENSG00000121892|ENSG00000271278|ENSG00000252970|ENSG00000250568|ENSG00000231707|ENSG00000249064|ENSG00000205794…
4	49133401	49660001	-21703.2	0	0	0	27				AC118282.3|AC118282.2|AC118282.1|RP11-1281K21.2|AC118282.4|RP11-1281K21.3|SNX18P23|RP11-1281K21.1|RP11-1281K21.6|RP11-1281K21.7|RP11-241F15.1|ANKRD20A17P|RP11-241F15.3|RP11-241F15.5|RP11-1281K21.9|RP11-1281K21.10|RP11-241F15.6|RP11-241F15.7|RP11-241F15.9|SNX18P24|RP11-241F15.10|AC119751.5|SNX18P25|AC119751.1|AC119751.3|AC119751.2|AC119751.4	ENSG00000222437|ENSG00000221747|ENSG00000221415|ENSG00000249828|ENSG00000266337|ENSG00000249079|ENSG00000250016|ENSG00000237961|ENSG00000268736|ENSG00000248946|ENSG00000248583|ENSG00000251056|ENSG00000250769|ENSG00000248532|ENSG00000269848|ENSG00000268967|ENSG00000268391|ENSG00000232471|ENSG00000251630|ENSG00000251539|ENSG00000250753|ENSG00000265591|ENSG00000249337|ENSG00000221075|ENSG00000221334…
4	52660001	52692901	-330.119	0.0510096	0	0	1				NA	NA
4	52677801	61329601	40437.2	0	4	37	139	FIP1L1|PDGFRA|KIT|KDR	DCUN1D4|LRRC66|SGCB|SPATA18|USP46|ERVMER34-1|RASL11B|SCFD2|FIP1L1|LNX1|CHIC2|AC110792.1|GSX2|PDGFRA|KIT|KDR|SRD5A3|TMEM165|CLOCK|PDCL2|NMU|EXOC1|CEP135|KIAA1211|AASDH|PPAT|AC068620.1|PAICS|SRP72|ARL9|THEGL|HOPX|SPINK2|REST|NOA1|POLR2B|IGFBP7	ENSG00000109184|ENSG00000188993|ENSG00000163069|ENSG00000163071|ENSG00000109189|ENSG00000226887|ENSG00000128045|ENSG00000184178|ENSG00000145216|ENSG00000072201|ENSG00000109220|ENSG00000269506|ENSG00000180613|ENSG00000134853|ENSG00000157404|ENSG00000128052|ENSG00000128039|ENSG00000134851|ENSG00000134852|ENSG00000163440|ENSG00000109255|ENSG00000090989|ENSG00000174799|ENSG00000109265|ENSG00000157426…	DCUN1D4|DUTP7|RP11-365H22.2|RP11-61F5.1|LRRC66|SGCB|RP11-535C7.1|SPATA18|RP11-588F10.1|RNU6-1252P|snoU13|USP46|USP46-AS1|RP11-177B4.2|DANCR|MIR4449|SNORA26|RP11-177B4.1|ERVMER34-1|SNORA26|AC104066.1|Y_RNA|RP11-752D24.3|RASL11B|SCFD2|RP11-752D24.2|RNU6-310P|FIP1L1|LNX1|LNX1-AS1|RP11-18M17.1|LNX1-AS2|RP11-317M11.1|RP11-89B16.1|RP11-89B16.2|RPL21P44|RP11-571I18.4|CHIC2|AC110792.1|RP11-571I18.2|MORF4…	ENSG00000109184|ENSG00000250473|ENSG00000272576|ENSG00000243929|ENSG00000188993|ENSG00000163069|ENSG00000251040|ENSG00000163071|ENSG00000251286|ENSG00000199924|ENSG00000239068|ENSG00000109189|ENSG00000248866|ENSG00000260120|ENSG00000226950|ENSG00000264585|ENSG00000212588|ENSG00000248375|ENSG00000226887|ENSG00000212490|ENSG00000266656|ENSG00000199901|ENSG00000250302|ENSG00000128045|ENSG00000184178…
4	61329701	61333701	-115.135	0	0	0	1				NA	NA
4	63669001	63676101	-136.847	0.0177778	0	0	1				NA	NA
4	64693801	64714201	-496.298	0	0	0	1				NA	NA
4	69261001	75913501	24782.7	0	0	64	142		TMPRSS11E|UGT2B17|UGT2B15|UGT2B10|UGT2A3|UGT2B7|UGT2B11|UGT2B28|UGT2B4|UGT2A1|UGT2A2|UGT2A1|SULT1B1|SULT1E1|CSN1S1|CSN2|STATH|HTN3|HTN1|C4orf40|ODAM|FDCSP|CSN3|CABS1|SMR3A|SMR3B|PROL1|MUC7|AMTN|AMBN|ENAM|IGJ|UTP3|RUFY3|GRSF1|MOB1B|DCK|SLC4A4|GC|NPFFR2|ADAMTS3|COX18|ANKRD17|ALB|AFP|AFM|RASSF6|IL8|CXCL6|PF4V1|CXCL1|PF4|PPBP|CXCL5|CXCL3|CXCL2|MTHFD2L|AC093677.1|EPGN|EREG|AREG|AREGB|BTC|PARM1	ENSG00000087128|ENSG00000197888|ENSG00000196620|ENSG00000109181|ENSG00000135220|ENSG00000171234|ENSG00000213759|ENSG00000135226|ENSG00000156096|ENSG00000173610|ENSG00000271271|ENSG00000270386|ENSG00000173597|ENSG00000109193|ENSG00000126545|ENSG00000135222|ENSG00000126549|ENSG00000205649|ENSG00000126550|ENSG00000187533|ENSG00000109205|ENSG00000181617|ENSG00000171209|ENSG00000145309|ENSG00000109208…	TMPRSS11E|UGT2B29P|UGT2B17|RP11-1267H10.2|RP11-1267H10.1|RP11-1267H10.3|UGT2B15|RP11-1267H10.4|CTD-2005D20.1|RP11-468N14.1|UGT2B10|RP11-468N14.3|RP11-468N14.4|RP11-468N14.5|RP11-468N14.6|RP11-468N14.7|RP11-468N14.13|RP11-468N14.8|RP11-468N14.09|UGT2A3|RP11-468N14.10|RP11-468N14.12|RP11-468N14.11|RP11-813N20.1|RP11-813N20.2|RP11-813N20.3|UGT2B7|RP13-644M16.5|RP13-644M16.1|RP13-644M16.3|RP13-644M16…	ENSG00000087128|ENSG00000250566|ENSG00000197888|ENSG00000249472|ENSG00000251101|ENSG00000251074|ENSG00000196620|ENSG00000248635|ENSG00000250376|ENSG00000251236|ENSG00000109181|ENSG00000251424|ENSG00000249235|ENSG00000251529|ENSG00000248547|ENSG00000248613|ENSG00000272626|ENSG00000249985|ENSG00000198277|ENSG00000135220|ENSG00000251498|ENSG00000249735|ENSG00000250277|ENSG00000251685|ENSG00000249890…
4	69370401	69493401	-9626.36	0	0	1	5		UGT2B17	ENSG00000197888	UGT2B29P|UGT2B17|RP11-1267H10.2|RP11-1267H10.1|RP11-1267H10.3	ENSG00000250566|ENSG00000197888|ENSG00000249472|ENSG00000251101|ENSG00000251074
4	70122201	70473501	-5573.85	0.004	0	5	16		UGT2B28|UGT2B4|UGT2A1|UGT2A2|UGT2A1	ENSG00000135226|ENSG00000156096|ENSG00000173610|ENSG00000271271|ENSG00000270386	UGT2B28|RP11-618I10.4|RP11-618I10.2|RP11-618I10.3|RP11-790I12.1|RP11-790I12.6|RP11-790I12.2|RP11-790I12.3|RP11-790I12.4|AC108078.1|UGT2B4|UGT2A3P7|RP11-401E5.2|UGT2A1|UGT2A2|UGT2A1	ENSG00000135226|ENSG00000251691|ENSG00000250612|ENSG00000268209|ENSG00000215110|ENSG00000248824|ENSG00000249956|ENSG00000250828|ENSG00000249686|ENSG00000264696|ENSG00000156096|ENSG00000248886|ENSG00000251177|ENSG00000173610|ENSG00000271271|ENSG00000270386
4	71485801	71488901	-31.8465	0.0535406	0	0	1				NA	NA
4	75145901	75494401	-2729.32	0.091	0	5	9		MTHFD2L|EPGN|EREG|AREG|AREGB	ENSG00000163738|ENSG00000182585|ENSG00000124882|ENSG00000109321|ENSG00000205595	MTHFD2L|EPGN|AC097470.1|EREG|RP11-727M10.1|AREG|AC142293.3|RP11-727M10.2|AREGB	ENSG00000163738|ENSG00000182585|ENSG00000265720|ENSG00000124882|ENSG00000250532|ENSG00000109321|ENSG00000249942|ENSG00000248760|ENSG00000205595
4	75913601	79208401	-14122.9	0	0	30	77		PARM1|RCHY1|THAP6|C4orf26|CDKL2|G3BP2|USO1|PPEF2|NAAA|SDAD1|AC110615.1|CXCL9|ART3|CXCL10|CXCL11|NUP54|SCARB2|FAM47E|FAM47E-STBD1|FAM47E-STBD1|CCDC158|SHROOM3|SOWAHB|SEPT11|CCNI|CCNG2|CXCL13|CNOT6L|MRPL1|FRAS1	ENSG00000169116|ENSG00000163743|ENSG00000174796|ENSG00000174792|ENSG00000138769|ENSG00000138757|ENSG00000138768|ENSG00000156194|ENSG00000138744|ENSG00000198301|ENSG00000268788|ENSG00000138755|ENSG00000156219|ENSG00000169245|ENSG00000169248|ENSG00000138750|ENSG00000138760|ENSG00000189157|ENSG00000272414|ENSG00000118804|ENSG00000163749|ENSG00000138771|ENSG00000186212|ENSG00000138758|ENSG00000118816…	PARM1|RP11-44F21.2|RP11-44F21.5|RP11-44F21.4|RP11-598G2.1|RP11-542G1.1|RP11-542G1.2|RP11-542G1.3|RP11-567N4.2|RP11-567N4.3|RCHY1|THAP6|C4orf26|CDKL2|G3BP2|Y_RNA|USO1|RNU2-16P|RP11-556N4.1|PPEF2|NAAA|SDAD1|AC110615.1|RP11-630D6.5|CXCL9|ART3|CXCL10|CXCL11|RP11-630D6.1|AC112719.1|NUP54|SCARB2|FAM47E|FAM47E-STBD1|FAM47E-STBD1|CCDC158|SNX5P1|RNU6-1000P|RP11-356M17.1|SNORD50|SHROOM3|AC112249.1|RP11-688…	ENSG00000169116|ENSG00000248165|ENSG00000260265|ENSG00000250315|ENSG00000250560|ENSG00000251185|ENSG00000251454|ENSG00000251383|ENSG00000248646|ENSG00000250735|ENSG00000163743|ENSG00000174796|ENSG00000174792|ENSG00000138769|ENSG00000138757|ENSG00000201644|ENSG00000138768|ENSG00000222644|ENSG00000229717|ENSG00000156194|ENSG00000138744|ENSG00000198301|ENSG00000268788|ENSG00000245928|ENSG00000138755…
4	82055101	86429301	-6350.78	0.041	0	22	67		PRKG2|RASGEF1B|HNRNPD|HNRNPDL|ENOPH1|TMEM150C|SCD5|SEC31A|THAP9|LIN54|COPS4|PLAC8|COQ2|HPSE|HELQ|MRPS18C|FAM175A|AGPAT9|NKX6-1|CDS1|WDFY3|ARHGAP24	ENSG00000138669|ENSG00000138670|ENSG00000138668|ENSG00000152795|ENSG00000145293|ENSG00000249242|ENSG00000145284|ENSG00000138674|ENSG00000168152|ENSG00000189308|ENSG00000138663|ENSG00000145287|ENSG00000173085|ENSG00000173083|ENSG00000163312|ENSG00000163319|ENSG00000163322|ENSG00000138678|ENSG00000163623|ENSG00000163624|ENSG00000163625|ENSG00000138639	PRKG2|RP11-100N20.1|RNU5A-2P|RASGEF1B|RP11-689K5.3|RP11-112L18.1|COX5BP1|SNORA31|NPM1P41|HNRNPA3P13|RNU6-499P|BIN2P1|RP11-127B20.2|HNRNPD|RP11-127B20.3|IGBP1P4|SNORD42|HNRNPDL|ENOPH1|TMEM150C|RPL7AP26|RP11-791G16.2|RP11-791G16.5|RP11-791G16.4|LINC00575|SCD5|RP11-57B24.1|MIR575|RP11-57B24.2|SEC31A|THAP9-AS1|THAP9|LIN54|Y_RNA|snoR442|RNU6-615P|COPS4|PLAC8|RP11-576N17.5|RP11-576N17.2|RP11-576N17.3|C…	ENSG00000138669|ENSG00000251059|ENSG00000207065|ENSG00000138670|ENSG00000251331|ENSG00000248282|ENSG00000248448|ENSG00000252762|ENSG00000248543|ENSG00000250826|ENSG00000202485|ENSG00000234568|ENSG00000273156|ENSG00000138668|ENSG00000272677|ENSG00000250325|ENSG00000202440|ENSG00000152795|ENSG00000145293|ENSG00000249242|ENSG00000214988|ENSG00000227304|ENSG00000249960|ENSG00000248113|ENSG00000231782…
4	91929701	91944301	-790.913	0	0	1	1		CCSER1	ENSG00000184305	CCSER1	ENSG00000184305
4	92279601	92286701	-311.788	0	0	1	1		CCSER1	ENSG00000184305	CCSER1	ENSG00000184305
4	93793001	96967701	11845.1	0	0	8	20		GRID2|ATOH1|SMARCAD1|HPGDS|PDLIM5|BMPR1B|UNC5C|PDHA2	ENSG00000152208|ENSG00000172238|ENSG00000163104|ENSG00000163106|ENSG00000163110|ENSG00000138696|ENSG00000182168|ENSG00000163114	GRID2|RP11-131K17.1|RP11-703C10.1|RNA5SP164|ATOH1|RP11-363G15.2|HMGB3P15|SMARCAD1|HPGDS|RP11-398J16.1|AC109925.1|PDLIM5|RP11-554D13.1|RP11-168E14.1|BMPR1B|UNC5C|RP11-710C12.1|RPL30P6|PDHA2|RNU6-1059P	ENSG00000152208|ENSG00000248750|ENSG00000250908|ENSG00000252342|ENSG00000172238|ENSG00000246541|ENSG00000250897|ENSG00000163104|ENSG00000163106|ENSG00000241103|ENSG00000203436|ENSG00000163110|ENSG00000249951|ENSG00000249599|ENSG00000138696|ENSG00000182168|ENSG00000271474|ENSG00000242936|ENSG00000163114|ENSG00000200622
4	93855301	93861901	-285.914	0	0	1	1		GRID2	ENSG00000152208	GRID2	ENSG00000152208
4	115156901	115201201	-1393.24	0	0	0	1				NA	NA
4	115506901	115521901	-265.224	0.00591017	0	1	1		UGT8	ENSG00000174607	UGT8	ENSG00000174607
4	118067601	128295801	-21129.9	0.019	1	34	112	IL2	NDST3|PRSS12|METTL14|SEC24D|SYNPO2|MYOZ2|RP11-455G16.1|USP53|C4orf3|FABP2|PDE5A|MAD2L1|PRDM5|NDNF|TNIP3|QRFPR|ANXA5|TMEM155|AC079341.1|EXOSC9|CCNA2|BBS7|TRPC3|KIAA1109|ADAD1|IL2|IL21|BBS12|FGF2|NUDT6|SPATA5|SPRY1|ANKRD50|FAT4	ENSG00000164100|ENSG00000164099|ENSG00000145388|ENSG00000150961|ENSG00000172403|ENSG00000172399|ENSG00000178636|ENSG00000145390|ENSG00000164096|ENSG00000145384|ENSG00000138735|ENSG00000164109|ENSG00000138738|ENSG00000173376|ENSG00000050730|ENSG00000186867|ENSG00000164111|ENSG00000164112|ENSG00000226757|ENSG00000123737|ENSG00000145386|ENSG00000138686|ENSG00000138741|ENSG00000138688|ENSG00000164113…	AC107399.1|AC107399.2|AC113617.1|RPSAP35|AC092661.1|NT5C3AP1|AC108056.1|NDST3|FKBP4P1|SNHG8|PRSS12|NDUFS5P5|CEP170P1|RP11-384K6.6|RNU6-1054P|RP11-384K6.2|CICP16|RP11-384K6.4|METTL14|SEC24D|SYNPO2|RP11-358D17.1|RP11-21I10.2|MYOZ2|RP11-455G16.1|USP53|C4orf3|FABP2|KLHL2P1|RNU4-33P|RP11-548H18.2|RP11-33B1.4|RNU6-1217P|RP11-33B1.2|RP11-33B1.1|RP11-33B1.3|PDE5A|SNORA11|RP11-236P13.1|RP11-96A1.4|RP11-70…	ENSG00000223605|ENSG00000224932|ENSG00000228358|ENSG00000237684|ENSG00000236922|ENSG00000213492|ENSG00000229565|ENSG00000164100|ENSG00000251463|ENSG00000269893|ENSG00000164099|ENSG00000230671|ENSG00000154608|ENSG00000260404|ENSG00000223225|ENSG00000225892|ENSG00000248213|ENSG00000251155|ENSG00000145388|ENSG00000150961|ENSG00000172403|ENSG00000249002|ENSG00000249356|ENSG00000172399|ENSG00000178636…
4	132641101	132690001	-1003.41	0.00205339	0	0	3				RN7SL205P|SNORA70|RP11-614F17.1	ENSG00000241392|ENSG00000252014|ENSG00000249416
4	134793801	137295301	7512.79	0.066	0	1	25		PABPC4L	ENSG00000254535	RP11-427M20.1|AC096763.1|PABPC4L|RP11-400D2.2|PES1P1|RP11-400D2.3|CTD-2012I17.1|RP11-192C21.2|RP11-192C21.3|RP11-192C21.1|RP11-553P9.1|RP11-553P9.2|RP11-553P9.3|RNU6-569P|KRT18P54|AC108867.1|TARS2P1|RP11-780O17.1|LINC00613|RNU1-89P|RP11-782E2.2|RP11-775H9.3|RP11-775H9.2|RP11-775H9.1|TERF1P3	ENSG00000251388|ENSG00000266277|ENSG00000254535|ENSG00000251199|ENSG00000248191|ENSG00000251291|ENSG00000249000|ENSG00000249847|ENSG00000251228|ENSG00000241411|ENSG00000250144|ENSG00000248434|ENSG00000248456|ENSG00000207188|ENSG00000250834|ENSG00000207849|ENSG00000248104|ENSG00000250865|ENSG00000248330|ENSG00000207322|ENSG00000251492|ENSG00000261166|ENSG00000251567|ENSG00000250665|ENSG00000249311
4	148125801	152677101	12190.7	0.03	0	13	58		EDNRA|TMEM184C|PRMT10|ARHGAP10|NR3C2|DCLK2|LRBA|MAB21L2|RPS3A|SH3D19|PRSS48|FAM160A1|PET112	ENSG00000151617|ENSG00000164168|ENSG00000164169|ENSG00000071205|ENSG00000151623|ENSG00000170390|ENSG00000198589|ENSG00000181541|ENSG00000145425|ENSG00000109686|ENSG00000189099|ENSG00000164142|ENSG00000059691	MIR548G|RP11-364M6.1|RP11-752L20.1|EDNRA|GTF2F2P1|RP11-752L20.5|RP11-425A23.1|TMEM184C|PRMT10|ARHGAP10|RNA5SP165|MIR4799|RN7SL254P|RP11-315D13.1|NR3C2|RP11-76G10.1|RP11-655B23.1|RNA5SP166|RP11-503L19.1|ATP5LP4|CTB-191D16.1|RNU7-197P|RP11-563M4.1|RP11-342A1.1|RP11-24I21.1|RP11-526A4.1|RP11-707F2.1|RP11-707F2.2|RNA5SP167|RNU6-1230P|RP11-423J7.1|DCLK2|RNU7-194P|LRBA|RP11-174F8.1|RP11-1336O20.2|MAB21…	ENSG00000221369|ENSG00000241281|ENSG00000249004|ENSG00000151617|ENSG00000251254|ENSG00000251688|ENSG00000251298|ENSG00000164168|ENSG00000164169|ENSG00000071205|ENSG00000252951|ENSG00000264274|ENSG00000240014|ENSG00000270387|ENSG00000151623|ENSG00000250354|ENSG00000251418|ENSG00000201846|ENSG00000250357|ENSG00000225176|ENSG00000249317|ENSG00000239168|ENSG00000249752|ENSG00000250252|ENSG00000248210…
4	162445901	162452701	-82.7237	0.0850767	0	1	1		FSTL5	ENSG00000168843	FSTL5	ENSG00000168843
4	165202501	165206501	-48.5595	0.056314	0	1	1		2016-03-01	ENSG00000145416	2016-03-01	ENSG00000145416
4	165988801	166005201	-360.711	0.00117233	0	1	2		TMEM192	ENSG00000170088	RP11-219C20.3|TMEM192	ENSG00000273097|ENSG00000170088
4	168108701	168115901	-257.361	0	0	1	1		SPOCK3	ENSG00000196104	SPOCK3	ENSG00000196104
4	178031901	179055301	-5631.83	0	0	4	13		RP11-487E13.1|NEIL3|AGA|LINC01098	ENSG00000249008|ENSG00000109674|ENSG00000038002|ENSG00000231171	RN7SKP136|RP11-487E13.1|NEIL3|RP11-376O6.2|AGA|RP11-130F10.1|RNA5SP172|AC078881.1|RP11-140M13.1|LINC01098|LINC01099|snoU13|RNU1-45P	ENSG00000222859|ENSG00000249008|ENSG00000109674|ENSG00000249084|ENSG00000038002|ENSG00000250131|ENSG00000201931|ENSG00000221499|ENSG00000251416|ENSG00000231171|ENSG00000251504|ENSG00000252388|ENSG00000253000
4	184655501	184659501	-137.723	0	0	0	1				NA	NA
4	190057001	190997901	5844.03	0.019	0	4	25		FRG1|FRG2|DUX4L7|DUX4L6	ENSG00000109536|ENSG00000205097|ENSG00000258755|ENSG00000258697	RP11-706F1.1|RP11-706F1.2|HSP90AA4P|RP11-462G22.1|RP11-462G22.2|RNU1-51P|AF146191.4|AF250324.1|RP11-463J17.1|FRG1|MLLT10P2|AF146191.8|TUBB7P|RNA5SP174|RNA5SP175|DUX4L9|FRG2|RARRES2P4|AGGF1P1|CLUHP4|U85056.4|U85056.3|DUX4L8|DUX4L7|DUX4L6	ENSG00000251310|ENSG00000249877|ENSG00000205100|ENSG00000250739|ENSG00000272566|ENSG00000202215|ENSG00000245685|ENSG00000266024|ENSG00000250666|ENSG00000109536|ENSG00000249462|ENSG00000271307|ENSG00000251297|ENSG00000199572|ENSG00000201145|ENSG00000224807|ENSG00000205097|ENSG00000250053|ENSG00000214273|ENSG00000249003|ENSG00000221407|ENSG00000258475|ENSG00000250537|ENSG00000258755|ENSG00000258697
5	738201	842601	-663.095	0.0516717	0	2	4		ZDHHC11|ZDHHC11B	ENSG00000188818|ENSG00000206077	ZDHHC11|ZDHHC11B|CTD-2589H19.4|SPCS2P3	ENSG00000188818|ENSG00000206077|ENSG00000249908|ENSG00000247872
5	12795301	24076601	29574	0.001	0	15	141		DNAH5|TRIO|FAM105A|FAM105B|ANKH|FBXL7|MARCH11|ZNF622|FAM134B|MYO10|BASP1|CDH18|CDH12|PRDM9|C5orf17	ENSG00000039139|ENSG00000038382|ENSG00000145569|ENSG00000154124|ENSG00000154122|ENSG00000183580|ENSG00000183654|ENSG00000173545|ENSG00000154153|ENSG00000145555|ENSG00000176788|ENSG00000145526|ENSG00000154162|ENSG00000164256|ENSG00000248874	CT49|RP11-419C19.1|RP11-419C19.2|AC016553.1|CTC-305H11.1|RPS23P5|CTD-2042D5.1|CTC-232H10.1|DNAH5|CTB-51A17.1|TRIO|FAM105A|CTD-2165H16.3|CCT6P2|EEF1A1P13|CTD-2165H16.4|FAM105B|ANKH|RBBP4P1|MIR4637|CTB-40H15.4|UQCRBP3|HNRNPKP5|AC016575.1|SEPHS2P1|U8|RP1-251I12.1|RP1-137K24.1|MARK2P5|CTD-2313D3.1|FBXL7|CTD-2350J17.1|MIR887|RNA5SP178|MARCH11|RP11-19O2.1|RP11-19O2.2|NACAP6|RP1-167G20.1|RP1-167G20.2|ZN…	ENSG00000248131|ENSG00000249053|ENSG00000248457|ENSG00000222717|ENSG00000248145|ENSG00000242608|ENSG00000248462|ENSG00000243744|ENSG00000039139|ENSG00000251423|ENSG00000038382|ENSG00000145569|ENSG00000248791|ENSG00000250526|ENSG00000250182|ENSG00000261360|ENSG00000154124|ENSG00000154122|ENSG00000249485|ENSG00000264792|ENSG00000272057|ENSG00000249928|ENSG00000250662|ENSG00000212036|ENSG00000250247…
5	31653501	32129301	-2660.9	0.043	0	2	20		PDZD2|GOLPH3	ENSG00000133401|ENSG00000113384	PDZD2|RP11-5N11.2|RP11-5N11.1|RP11-5N11.3|RP11-5N11.4|RP11-5N11.5|RP11-5N11.6|RP11-5N11.7|RNU6-358P|CTD-2290C23.1|snoU13|RNU6-760P|CTD-2290C23.2|RPL5P14|AC025458.1|TPT1P5|CTD-2206G10.2|MIR4279|CTD-2152M20.2|GOLPH3	ENSG00000133401|ENSG00000248624|ENSG00000248878|ENSG00000249114|ENSG00000248813|ENSG00000248378|ENSG00000250164|ENSG00000249688|ENSG00000252373|ENSG00000224282|ENSG00000238864|ENSG00000251887|ENSG00000241739|ENSG00000243914|ENSG00000265561|ENSG00000214108|ENSG00000249774|ENSG00000266243|ENSG00000250764|ENSG00000113384
5	32145501	32593301	2426.89	0.019	0	4	11		GOLPH3|MTMR12|ZFR|SUB1	ENSG00000113384|ENSG00000150712|ENSG00000056097|ENSG00000113387	GOLPH3|CTD-2186M15.3|CTD-2186M15.1|MTMR12|RNU6-1079P|RNU6-378P|ZFR|AC008949.1|MIR579|CTD-2290P7.1|SUB1	ENSG00000113384|ENSG00000272086|ENSG00000230829|ENSG00000150712|ENSG00000199731|ENSG00000207052|ENSG00000056097|ENSG00000222961|ENSG00000207956|ENSG00000249142|ENSG00000113387
5	32915101	37315001	20138.9	0	1	28	71	IL7R	TARS|ADAMTS12|RXFP3|SLC45A2|AMACR|RP11-1084J3.4|C1QTNF3|RAI14|TTC23L|RAD1|BRIX1|DNAJC21|AGXT2|PRLR|AC010368.2|SPEF2|IL7R|CAPSL|UGT3A1|UGT3A2|LMBRD2|SKP2|NADK2|RANBP3L|SLC1A3|NIPBL|C5orf42|NUP155	ENSG00000113407|ENSG00000151388|ENSG00000182631|ENSG00000164175|ENSG00000242110|ENSG00000273294|ENSG00000082196|ENSG00000039560|ENSG00000205838|ENSG00000113456|ENSG00000113460|ENSG00000168724|ENSG00000113492|ENSG00000113494|ENSG00000269027|ENSG00000152582|ENSG00000168685|ENSG00000152611|ENSG00000145626|ENSG00000168671|ENSG00000164187|ENSG00000145604|ENSG00000152620|ENSG00000164188|ENSG00000079215…	CTD-2066L21.3|CTD-2218G20.2|CTD-2066L21.1|CTD-2066L21.2|CTD-2017D15.1|RP11-36C20.1|RP11-113I22.1|CTD-2203K17.1|TARS|CTD-2233C11.3|CTD-2233C11.2|ADAMTS12|RNU6-923P|RXFP3|SLC45A2|RP11-1084J3.1|AMACR|RP11-1084J3.4|RP11-1084J3.3|C1QTNF3|RP11-1250I15.3|RP11-1023L17.1|RP11-1023L17.2|RP11-1325J9.1|CTD-2024P10.2|RAI14|CTD-2024P10.1|CTD-2517O10.6|TTC23L|CTD-2517O10.5|RPL21P54|RAD1|BRIX1|DNAJC21|AGXT2|AC01…	ENSG00000250697|ENSG00000248279|ENSG00000249102|ENSG00000251281|ENSG00000250672|ENSG00000240376|ENSG00000251443|ENSG00000249572|ENSG00000113407|ENSG00000249360|ENSG00000250583|ENSG00000151388|ENSG00000201623|ENSG00000182631|ENSG00000164175|ENSG00000250914|ENSG00000242110|ENSG00000273294|ENSG00000250767|ENSG00000082196|ENSG00000271771|ENSG00000215158|ENSG00000215156|ENSG00000249380|ENSG00000271874…
5	38042801	42735401	6967.94	0.083	1	21	63	LIFR	EGFLAM|LIFR|OSMR|RICTOR|FYB|AC008964.1|C9|DAB2|PTGER4|TTC33|PRKAA1|RPL37|CARD6|C7|MROH2B|C6|PLCXD3|OXCT1|C5orf51|FBXO4|GHR	ENSG00000164318|ENSG00000113594|ENSG00000145623|ENSG00000164327|ENSG00000082074|ENSG00000269215|ENSG00000113600|ENSG00000153071|ENSG00000171522|ENSG00000113638|ENSG00000132356|ENSG00000145592|ENSG00000132357|ENSG00000112936|ENSG00000171495|ENSG00000039537|ENSG00000182836|ENSG00000083720|ENSG00000205765|ENSG00000151876|ENSG00000112964	CTD-2116N24.1|AC074129.1|CTD-2207A17.1|EGFLAM|EGFLAM-AS4|EGFLAM-AS3|EGFLAM-AS2|EGFLAM-AS1|CTD-2108O9.4|CTD-2263F21.1|LIFR|LIFR-AS1|MIR3650|CTD-2196P11.2|RP11-122C5.1|CTD-2127H9.1|RP11-122C5.2|RP11-122C5.3|OSMR|RICTOR|AIG1P1|FYB|AC008964.1|GOLGA5P1|C9|DAB2|CTD-2078B5.2|CCDC11P1|INTS6P1|GCSHP1|LINC00603|KRT18P56|LINC00604|RNU1-150P|AC108105.1|SNORA63|PTGER4|TTC33|PRKAA1|SNORA57|RPL37|SNORD72|CARD6|…	ENSG00000250003|ENSG00000238836|ENSG00000248461|ENSG00000164318|ENSG00000248730|ENSG00000249071|ENSG00000248572|ENSG00000249491|ENSG00000248234|ENSG00000251257|ENSG00000113594|ENSG00000244968|ENSG00000265304|ENSG00000251189|ENSG00000249911|ENSG00000249740|ENSG00000248577|ENSG00000250629|ENSG00000145623|ENSG00000164327|ENSG00000249089|ENSG00000082074|ENSG00000269215|ENSG00000251215|ENSG00000113600…
5	43229501	46405601	46521.1	0	0	10	33		NIM1K|HMGCS1|CCL28|C5orf28|C5orf34|PAIP1|NNT|FGF10|MRPS30|HCN1	ENSG00000177453|ENSG00000112972|ENSG00000151882|ENSG00000151881|ENSG00000172244|ENSG00000172239|ENSG00000112992|ENSG00000070193|ENSG00000112996|ENSG00000164588	NIM1K|RP11-447H19.1|CTD-2636A23.2|HMGCS1|RP11-159F24.2|CCL28|C5orf28|RP11-159F24.3|C5orf34|EEF1A1P19|RP11-159F24.6|RP11-159F24.5|PAIP1|NNT-AS1|CTD-2210P15.2|NNT|RPL29P12|RP11-8L21.1|RNU6-381P|FGF10|FGF10-AS1|RP11-473L15.3|RP11-503D12.1|RN7SL383P|RP11-53O19.1|RP11-53O19.2|MRPS30|RP11-53O19.3|RP11-357F12.1|HCN1|RP11-484L7.1|RP11-484L7.2|CTD-2013M15.1	ENSG00000177453|ENSG00000247763|ENSG00000261604|ENSG00000112972|ENSG00000188850|ENSG00000151882|ENSG00000151881|ENSG00000249492|ENSG00000172244|ENSG00000249855|ENSG00000248554|ENSG00000248240|ENSG00000172239|ENSG00000248092|ENSG00000249286|ENSG00000112992|ENSG00000224993|ENSG00000249276|ENSG00000212561|ENSG00000070193|ENSG00000248464|ENSG00000249203|ENSG00000250418|ENSG00000263556|ENSG00000251141…
5	45004901	45014401	-81.3693	0.0751678	0	0	1				NA	NA
5	49405601	49442801	144.39	0.0247678	0	0	1				NA	NA
5	49406501	51529601	-14631	0	0	4	24		EMB|PARP8|ISL1|CTD-2203A3.1	ENSG00000170571|ENSG00000151883|ENSG00000016082|ENSG00000248789	EMB|RP11-269M20.2|RP11-269M20.1|RP11-269M20.3|PARP8|RP11-317O24.1|RP11-317O24.3|RP11-317O24.2|CTD-2089N3.1|CTD-2089N3.2|CTD-2089N3.3|RNU6-480P|AC091866.1|RNU6-1296P|CTD-2312P21.1|snoU13|CTD-2314G24.2|ISL1|HMGB1P47|CTD-2335O3.2|CTD-2335O3.3|RNA5SP182|KATNBL1P4|CTD-2203A3.1	ENSG00000170571|ENSG00000271455|ENSG00000213956|ENSG00000271752|ENSG00000151883|ENSG00000249405|ENSG00000270830|ENSG00000251601|ENSG00000250360|ENSG00000251573|ENSG00000248918|ENSG00000207060|ENSG00000222945|ENSG00000206606|ENSG00000240627|ENSG00000238702|ENSG00000259663|ENSG00000016082|ENSG00000249338|ENSG00000248891|ENSG00000251125|ENSG00000251873|ENSG00000249270|ENSG00000248789
5	51836001	55430101	-20218.9	0	1	26	72	IL6ST	ITGA1|PELO|ITGA2|MOCS2|FST|NDUFS4|ARL15|HSPB3|SNX18|RP11-45H22.3|ESM1|GZMK|GZMA|CDC20B|GPX8|MCIDAS|CCNO|DHX29|SKIV2L2|PPAP2A|SLC38A9|DDX4|IL31RA|AC008914.1|IL6ST|ANKRD55	ENSG00000213949|ENSG00000152684|ENSG00000164171|ENSG00000164172|ENSG00000134363|ENSG00000164258|ENSG00000185305|ENSG00000169271|ENSG00000178996|ENSG00000249016|ENSG00000164283|ENSG00000113088|ENSG00000145649|ENSG00000164287|ENSG00000164294|ENSG00000234602|ENSG00000152669|ENSG00000067248|ENSG00000039123|ENSG00000067113|ENSG00000177058|ENSG00000152670|ENSG00000164509|ENSG00000268280|ENSG00000134352…	CTD-2141G3.1|CTD-2288O8.1|ITGA1|PELO|CTD-2207L17.2|CTD-2207L17.1|CTD-2175A23.1|ITGA2|CTD-2366F13.2|MOCS2|CTD-2366F13.1|RP11-94D20.1|RP11-289K10.1|FST|NDUFS4|AC024569.1|CTD-2081C10.1|AC025175.1|ASS1P9|CTD-2081C10.7|ARL15|RNU6-272P|MIR581|RN7SL801P|MIR4459|LINC01033|RPL37P25|HSPB3|SNX18|AC112198.1|AC112198.2|RP11-45H22.1|RP11-45H22.2|RP11-45H22.3|ESM1|CTD-2313F11.1|GZMK|Y_RNA|CTD-2313F11.2|CTD-2313…	ENSG00000250827|ENSG00000248898|ENSG00000213949|ENSG00000152684|ENSG00000251237|ENSG00000241809|ENSG00000249899|ENSG00000164171|ENSG00000272123|ENSG00000164172|ENSG00000247796|ENSG00000213940|ENSG00000240052|ENSG00000134363|ENSG00000164258|ENSG00000238508|ENSG00000250447|ENSG00000263710|ENSG00000217791|ENSG00000272416|ENSG00000185305|ENSG00000222960|ENSG00000207627|ENSG00000241230|ENSG00000265421…
5	65027601	65031001	-41.2455	0.0430464	0	1	2		NLN	ENSG00000123213	NLN|CTD-2353N24.1	ENSG00000123213|ENSG00000251648
5	79045201	80761501	-7389.52	0.014	0	16	45		CMYA5|MTX3|THBS4|SERINC5|SPZ1|ZFYVE16|FAM151B|ANKRD34B|DHFR|MTRNR2L2|MSH3|RASGRF2|CKMT2|ZCCHC9|ACOT12|SSBP2	ENSG00000164309|ENSG00000177034|ENSG00000113296|ENSG00000164300|ENSG00000164299|ENSG00000039319|ENSG00000152380|ENSG00000189127|ENSG00000228716|ENSG00000271043|ENSG00000113318|ENSG00000113319|ENSG00000131730|ENSG00000131732|ENSG00000172497|ENSG00000145687	CMYA5|CTC-431G16.2|CTC-431G16.3|RP11-168A11.1|MTX3|THBS4|RP11-168A11.4|TRMT112P2|CTD-2201I18.1|SERINC5|CTC-458I2.2|snoU13|KRT18P45|CTC-512J14.7|SNORA31|CTC-512J14.1|SPZ1|RBMX2P5|CTC-512J14.5|HNRNPA1P12|RNU6-211P|ZFYVE16|CTD-2015H6.3|FAM151B|CTD-2015H6.2|RPL7P24|ANKRD34B|DBIP2|CTC-325J23.3|DHFR|CTC-325J23.2|MTRNR2L2|MSH3|RP11-241J12.3|RP11-241J12.1|CTC-459I6.1|RASGRF2|CTD-2193P3.1|CTD-2193P3.2|CKM…	ENSG00000164309|ENSG00000250258|ENSG00000238254|ENSG00000250888|ENSG00000177034|ENSG00000113296|ENSG00000251050|ENSG00000249778|ENSG00000249825|ENSG00000164300|ENSG00000251675|ENSG00000239159|ENSG00000249438|ENSG00000184188|ENSG00000251828|ENSG00000244076|ENSG00000164299|ENSG00000227087|ENSG00000248569|ENSG00000220157|ENSG00000206774|ENSG00000039319|ENSG00000249042|ENSG00000152380|ENSG00000242706…
5	82063001	82066801	-154.715	0	0	0	1				NA	NA
5	92980501	101278301	-21499	0.045	0	28	122		FAM172A|POU5F2|KIAA0825|ANKRD32|MCTP1|FAM81B|TTC37|ARSK|GPR150|RFESD|SPATA9|RHOBTB3|GLRX|C5orf27|ELL2|PCSK1|CAST|ERAP1|CTD-2260A17.2|ERAP2|LNPEP|CTD-2215E18.1|LIX1|RIOK2|RGMB|CHD1|FAM174A|ST8SIA4	ENSG00000113391|ENSG00000248483|ENSG00000185261|ENSG00000133302|ENSG00000175471|ENSG00000153347|ENSG00000198677|ENSG00000164291|ENSG00000178015|ENSG00000175449|ENSG00000145757|ENSG00000164292|ENSG00000173221|ENSG00000236882|ENSG00000118985|ENSG00000175426|ENSG00000153113|ENSG00000164307|ENSG00000247121|ENSG00000164308|ENSG00000113441|ENSG00000251606|ENSG00000145721|ENSG00000058729|ENSG00000174136…	FAM172A|NPM1P27|POU5F2|RP11-185E12.2|RP11-549J18.1|KIAA0825|MTND5P12|MTND6P3|RP11-461G12.2|AC093311.1|CTC-303L1.1|CTC-303L1.2|ANKRD32|MCTP1|CTC-484P3.3|RPL7P18|CTC-558O19.1|FAM81B|CTD-2538A21.1|TTC37|RNU6-308P|ARSK|GPR150|RFESD|SPATA9|CTD-2154I11.2|RHOBTB3|GLRX|HSPD1P11|AC008592.3|AC008592.4|AC008592.8|C5orf27|AC008592.5|ELL2|CTD-2337A12.1|AC008592.7|FABP5P5|RP11-254I22.1|MIR583|RNU6-524P|RP11-25…	ENSG00000113391|ENSG00000249353|ENSG00000248483|ENSG00000272406|ENSG00000251023|ENSG00000185261|ENSG00000251544|ENSG00000254132|ENSG00000251340|ENSG00000211498|ENSG00000232578|ENSG00000270133|ENSG00000133302|ENSG00000175471|ENSG00000249175|ENSG00000243806|ENSG00000249545|ENSG00000153347|ENSG00000225165|ENSG00000198677|ENSG00000212259|ENSG00000164291|ENSG00000178015|ENSG00000175449|ENSG00000145757…
5	128471501	131782701	-10178.4	0.001	1	17	43	ACSL6	ADAMTS19|KIAA1024L|CHSY3|HINT1|LYRM7|CDC42SE2|RAPGEF6|CTC-432M15.3|FNIP1|ACSL6|IL3|CSF2|P4HA2|PDLIM4|SLC22A4|SLC22A5|C5orf56	ENSG00000145808|ENSG00000186367|ENSG00000198108|ENSG00000169567|ENSG00000186687|ENSG00000158985|ENSG00000158987|ENSG00000273217|ENSG00000217128|ENSG00000164398|ENSG00000164399|ENSG00000164400|ENSG00000072682|ENSG00000131435|ENSG00000197208|ENSG00000197375|ENSG00000197536	MIR4460|ADAMTS19-AS1|ADAMTS19|CTC-575N7.1|KIAA1024L|CHSY3|RNU6ATAC10P|RNA5SP191|HSPA8P4|AC004769.1|RNU7-53P|ARL2BPP4|AC005741.2|RP11-114H7.1|RP11-114H7.2|RP11-114H7.3|HINT1|LYRM7|CDC42SE2|RAPGEF6|CTC-432M15.3|FNIP1|ACSL6|AC034228.7|AC034228.4|AC034228.3|AC034228.2|IL3|CSF2|snoZ6|AC063976.1|AC063976.2|AC063976.3|P4HA2-AS1|P4HA2|AC063976.7|PDLIM4|SLC22A4|AC034220.3|MIR3936|SLC22A5|C5orf56|AC116366.5	ENSG00000265691|ENSG00000249421|ENSG00000145808|ENSG00000251680|ENSG00000186367|ENSG00000198108|ENSG00000221562|ENSG00000199455|ENSG00000248610|ENSG00000263954|ENSG00000252514|ENSG00000249312|ENSG00000249418|ENSG00000244192|ENSG00000250405|ENSG00000248955|ENSG00000169567|ENSG00000186687|ENSG00000158985|ENSG00000158987|ENSG00000273217|ENSG00000217128|ENSG00000164398|ENSG00000239642|ENSG00000234758…
5	132875601	137094601	11381.6	0.002	0	35	95		FSTL4|C5orf15|VDAC1|TCF7|SKP1|CTD-2410N18.5|PPP2CA|CDKL3|UBE2B|CDKN2AIPNL|JADE2|SAR1B|SEC24A|CAMLG|DDX46|C5orf24|TXNDC15|PCBD2|CATSPER3|PITX1|C5orf66|H2AFY|C5orf20|TIFAB|NEUROG1|CXCL14|SLC25A48|IL9|LECT2|TGFBI|SMAD5|TRPC7|SPOCK1|KLHL3|HNRNPA0	ENSG00000053108|ENSG00000113583|ENSG00000213585|ENSG00000081059|ENSG00000113558|ENSG00000272772|ENSG00000113575|ENSG00000006837|ENSG00000119048|ENSG00000237190|ENSG00000043143|ENSG00000152700|ENSG00000113615|ENSG00000164615|ENSG00000145833|ENSG00000181904|ENSG00000113621|ENSG00000132570|ENSG00000152705|ENSG00000069011|ENSG00000224186|ENSG00000113648|ENSG00000251380|ENSG00000255833|ENSG00000181965…	FSTL4|AC005195.1|AC005178.1|snoU13|CTD-2131I18.1|C5orf15|VDAC1|CTB-113I20.2|CTB-113I20.1|TCF7|SKP1|CTD-2410N18.5|PPP2CA|CDKL3|CTD-2410N18.4|MIR3661|CTD-2410N18.3|CTD-2410N18.1|UBE2B|RP11-215P8.3|CDKN2AIPNL|RP11-215P8.1|RP11-215P8.4|AC005355.1|RNU6-456P|AC005355.2|RN7SL541P|JADE2|SAR1B|RNU6-1311P|SEC24A|RNU6-1164P|RNU6-757P|CAMLG|DDX46|CTB-2L9.1|C5orf24|AC006077.4|TXNDC15|PCBD2|CTB-36O1.7|MTND6P4|…	ENSG00000053108|ENSG00000263545|ENSG00000251243|ENSG00000238796|ENSG00000249073|ENSG00000113583|ENSG00000213585|ENSG00000271737|ENSG00000271128|ENSG00000081059|ENSG00000113558|ENSG00000272772|ENSG00000113575|ENSG00000006837|ENSG00000273345|ENSG00000266751|ENSG00000270177|ENSG00000239615|ENSG00000119048|ENSG00000248559|ENSG00000237190|ENSG00000243648|ENSG00000250564|ENSG00000250994|ENSG00000207222…
5	135114401	135120901	-341.376	0	0	0	1				NA	NA
5	140221101	140239801	-1197.26	0	0	10	10		PCDHA1|PCDHA2|PCDHA3|PCDHA4|PCDHA5|PCDHA6|PCDHA7|PCDHA8|PCDHA9|PCDHA10	ENSG00000204970|ENSG00000204969|ENSG00000255408|ENSG00000204967|ENSG00000204965|ENSG00000081842|ENSG00000204963|ENSG00000204962|ENSG00000204961|ENSG00000250120	PCDHA1|PCDHA2|PCDHA3|PCDHA4|PCDHA5|PCDHA6|PCDHA7|PCDHA8|PCDHA9|PCDHA10	ENSG00000204970|ENSG00000204969|ENSG00000255408|ENSG00000204967|ENSG00000204965|ENSG00000081842|ENSG00000204963|ENSG00000204962|ENSG00000204961|ENSG00000250120
5	146533401	148324801	-3445.89	0.02	0	17	29		STK32A|DPYSL3|JAKMIP2|SPINK1|SCGB3A2|C5orf46|SPINK5|SPINK14|SPINK6|SPINK13|SPINK7|AC091948.1|SPINK9|FBXO38|HTR4|ADRB2|SH3TC2	ENSG00000169302|ENSG00000113657|ENSG00000176049|ENSG00000164266|ENSG00000164265|ENSG00000178776|ENSG00000133710|ENSG00000196800|ENSG00000178172|ENSG00000214510|ENSG00000145879|ENSG00000268126|ENSG00000204909|ENSG00000145868|ENSG00000164270|ENSG00000169252|ENSG00000169247	CTC-255N20.1|STK32A|DPYSL3|CTB-108O6.2|JAKMIP2|SPINK1|CTC-327F10.1|SCGB3A2|C5orf46|CTC-327F10.5|CTC-327F10.4|EEF1GP2|SPINK5|SPINK14|SPINK6|HMGN1P16|CTC-295J13.3|SPINK13|RP11-373N22.3|PGBD4P3|SPINK7|AC091948.1|SPINK9|FBXO38|CTD-2283N19.1|HTR4|HTR4-IT1|ADRB2|SH3TC2	ENSG00000250343|ENSG00000169302|ENSG00000113657|ENSG00000272239|ENSG00000176049|ENSG00000164266|ENSG00000249518|ENSG00000164265|ENSG00000178776|ENSG00000248362|ENSG00000251320|ENSG00000250346|ENSG00000133710|ENSG00000196800|ENSG00000178172|ENSG00000249503|ENSG00000248109|ENSG00000214510|ENSG00000247199|ENSG00000249834|ENSG00000145879|ENSG00000268126|ENSG00000204909|ENSG00000145868|ENSG00000251330…
5	148424701	152178501	12332.9	0	2	45	95	PDGFRB|CD74	SH3TC2|ABLIM3|AFAP1L1|GRPEL2|PCYOX1L|IL17B|CSNK1A1|ARHGEF37|PPARGC1B|PDE6A|SLC26A2|TIGD6|HMGXB3|CSF1R|PDGFRB|CDX1|SLC6A7|CAMK2A|ARSI|TCOF1|CD74|RPS14|NDST1|SYNPO|MYOZ3|RBM22|DCTN4|SMIM3|AC010441.1|IRGM|ZNF300|GPX3|TNIP1|ANXA6|CCDC69|GM2A|SLC36A3|SLC36A2|SLC36A1|FAT2|SPARC|ATOX1|G3BP1|GLRA1|NMUR2	ENSG00000169247|ENSG00000173210|ENSG00000157510|ENSG00000164284|ENSG00000145882|ENSG00000127743|ENSG00000113712|ENSG00000183111|ENSG00000155846|ENSG00000132915|ENSG00000155850|ENSG00000164296|ENSG00000113716|ENSG00000182578|ENSG00000113721|ENSG00000113722|ENSG00000011083|ENSG00000070808|ENSG00000183876|ENSG00000070814|ENSG00000019582|ENSG00000164587|ENSG00000070614|ENSG00000171992|ENSG00000164591…	SH3TC2|RNU6-732P|MIR584|CTC-529P8.1|RN7SKP145|ABLIM3|RP11-331K21.1|AC012613.2|AFAP1L1|GRPEL2|GRPEL2-AS1|PCYOX1L|IL17B|RP11-394O4.3|MIR143HG|AC131025.8|MIR143|MIR145|CSNK1A1|CTB-89H12.4|RPL29P14|ARHGEF37|AC021078.1|RNU6-588P|U3|RN7SL868P|PPARGC1B|MIR378A|PDE6A|AC008427.2|Y_RNA|SLC26A2|TIGD6|HMGXB3|AC011406.2|RPS20P4|snoU13|CSF1R|RPL7P1|Y_RNA|PDGFRB|CDX1|SLC6A7|CAMK2A|ARSI|TCOF1|CD74|RPS14|CTC-367J…	ENSG00000169247|ENSG00000251842|ENSG00000207714|ENSG00000250072|ENSG00000200161|ENSG00000173210|ENSG00000248647|ENSG00000253406|ENSG00000157510|ENSG00000164284|ENSG00000253618|ENSG00000145882|ENSG00000127743|ENSG00000253865|ENSG00000249669|ENSG00000253864|ENSG00000208035|ENSG00000269936|ENSG00000113712|ENSG00000230551|ENSG00000241112|ENSG00000183111|ENSG00000221135|ENSG00000222213|ENSG00000221043…
5	150198201	150225001	-782.288	0.00219539	0	0	1				NA	NA
5	167205601	169428001	-4800.47	0.098	0	9	27		TENM2|WWC1|RARS|FBLL1|PANK3|SLIT3|SPDL1|DOCK2|FAM196B	ENSG00000145934|ENSG00000113645|ENSG00000113643|ENSG00000188573|ENSG00000120137|ENSG00000184347|ENSG00000040275|ENSG00000134516|ENSG00000204767	TENM2|AC093304.1|CTC-353G13.1|CTB-77H17.1|SNORA40|CTB-178M22.1|CTB-178M22.2|WWC1|RARS|FBLL1|PANK3|SLC2A3P1|MIR103A1|CTC-575D19.1|CTC-558O2.2|SLIT3|CTC-558O2.1|MIR218-2|Y_RNA|CTB-174D11.2|CTB-174D11.1|MIR585|RNU6-477P|SPDL1|DOCK2|CTB-37A13.1|FAM196B	ENSG00000145934|ENSG00000221741|ENSG00000253660|ENSG00000253947|ENSG00000253065|ENSG00000253925|ENSG00000253978|ENSG00000113645|ENSG00000113643|ENSG00000188573|ENSG00000120137|ENSG00000253861|ENSG00000199035|ENSG00000233913|ENSG00000254192|ENSG00000184347|ENSG00000254042|ENSG00000207739|ENSG00000202345|ENSG00000248965|ENSG00000248222|ENSG00000207619|ENSG00000206614|ENSG00000040275|ENSG00000134516…
5	180371901	180903701	-6936.14	0.065	0	11	36		BTNL8|BTNL3|BTNL9|OR2V1|OR2V2|TRIM7|TRIM41|GNB2L1|TRIM52|AC008443.1|OR4F3	ENSG00000113303|ENSG00000168903|ENSG00000165810|ENSG00000185372|ENSG00000182613|ENSG00000146054|ENSG00000146063|ENSG00000204628|ENSG00000183718|ENSG00000268397|ENSG00000230178	BTNL8|RPS29P12|CTD-2593A12.3|CTD-2593A12.2|CTD-2593A12.4|BTNL3|RNU6-1036P|BTNL9|CTB-14A14.1|FOXO1B|CTB-14A14.2|OR2V1|OR2V2|CTC-338M12.2|CTC-338M12.5|TRIM7|CTC-338M12.6|CTC-338M12.1|TRIM41|MIR4638|CTC-338M12.7|GNB2L1|SNORD96A|SNORD95|CTC-338M12.4|TRIM52|AC008443.1|TRIM52-AS1|CTC-338M12.9|RNU6-705P|AC138035.2|AC138035.1|OR4F3|WBP1LP4|AC138031.2|AC138031.1	ENSG00000113303|ENSG00000243664|ENSG00000249287|ENSG00000248761|ENSG00000231228|ENSG00000168903|ENSG00000206686|ENSG00000165810|ENSG00000241870|ENSG00000214295|ENSG00000248560|ENSG00000185372|ENSG00000182613|ENSG00000248473|ENSG00000250222|ENSG00000146054|ENSG00000250900|ENSG00000248514|ENSG00000146063|ENSG00000264732|ENSG00000247049|ENSG00000204628|ENSG00000272296|ENSG00000264549|ENSG00000233937…
6	13988801	16058601	-2732.01	0.037	0	3	21		CD83|JARID2|DTNBP1	ENSG00000112149|ENSG00000008083|ENSG00000047579	RP3-380E11.2|CD83|RNU7-133P|RP11-359N11.1|LINC01108|RP3-448I9.2|RP3-448I9.1|RP11-330A16.1|RNU6-793P|RP11-146I2.1|RP1-190J20.2|RN7SL332P|AL050335.1|RP11-560J1.2|JARID2|JARID2-AS1|RNU6-522P|RNU6-645P|DTNBP1|ARPC3P5|RP11-401E14.2	ENSG00000233981|ENSG00000112149|ENSG00000238987|ENSG00000230631|ENSG00000226673|ENSG00000237346|ENSG00000234540|ENSG00000229646|ENSG00000206960|ENSG00000234261|ENSG00000216754|ENSG00000242989|ENSG00000264687|ENSG00000271888|ENSG00000008083|ENSG00000235488|ENSG00000201367|ENSG00000201519|ENSG00000047579|ENSG00000214027|ENSG00000232947
6	16058701	17463101	10420.1	0.003	0	6	18		MYLIP|GMPR|ATXN1|STMND1|RBM24|CAP2	ENSG00000007944|ENSG00000137198|ENSG00000124788|ENSG00000230873|ENSG00000112183|ENSG00000112186	RP1-13D10.5|MYLIP|MIR4639|U3|RP1-13D10.2|RP1-13D10.3|MRPL42P2|RNU6-1114P|Y_RNA|GMPR|ATXN1|AL034375.1|RP1-151F17.1|RP1-151F17.2|STMND1|RBM24|RP1-273P12.1|CAP2	ENSG00000217585|ENSG00000007944|ENSG00000263712|ENSG00000251793|ENSG00000218073|ENSG00000217078|ENSG00000216364|ENSG00000251831|ENSG00000207193|ENSG00000137198|ENSG00000124788|ENSG00000265642|ENSG00000229931|ENSG00000272341|ENSG00000230873|ENSG00000112183|ENSG00000219314|ENSG00000112186
6	36320201	40459501	17969.5	0.019	2	34	80	SRSF3|PIM1	ETV7|PXT1|KCTD20|STK38|SRSF3|CDKN1A|RAB44|CPNE5|PPIL1|C6orf89|PI16|MTCH1|FGD2|COX6A1P2|PIM1|TMEM217|TBC1D22B|RNF8|CMTR1|CCDC167|MDGA1|ZFAND3|BTBD9|GLO1|DNAH8|GLP1R|SAYSD1|KCNK5|KCNK17|KCNK16|KIF6|DAAM2|MOCS1|LRFN2	ENSG00000010030|ENSG00000179165|ENSG00000112078|ENSG00000112079|ENSG00000112081|ENSG00000124762|ENSG00000255587|ENSG00000124772|ENSG00000137168|ENSG00000198663|ENSG00000164530|ENSG00000137409|ENSG00000146192|ENSG00000226976|ENSG00000137193|ENSG00000172738|ENSG00000065491|ENSG00000112130|ENSG00000137200|ENSG00000198937|ENSG00000112139|ENSG00000156639|ENSG00000183826|ENSG00000124767|ENSG00000124721…	ETV7|RP1-50J22.4|PXT1|KCTD20|RN7SL502P|STK38|Z85986.1|RN7SL748P|SRSF3|MIR3925|RNU1-88P|Y_RNA|LAP3P2|CDKN1A|RAB44|RP3-431A14.4|CPNE5|PPIL1|C6orf89|RP1-90K10.4|PI16|MTCH1|FGD2|COX6A1P2|RPL12P2|PIM1|SNORD112|TMEM217|snoU13|TBC1D22B|RNF8|RN7SL273P|CMTR1|CCDC167|RP1-153P14.8|RP1-153P14.3|RP1-153P14.5|MIR4462|MDGA1|RP3-441A12.1|ZFAND3|RN7SL285P|RNU1-87P|RP11-420A21.1|BTBD9|SNORD45|AL031905.1|BTBD9-AS1|…	ENSG00000010030|ENSG00000224666|ENSG00000179165|ENSG00000112078|ENSG00000240733|ENSG00000112079|ENSG00000264878|ENSG00000239964|ENSG00000112081|ENSG00000263894|ENSG00000238554|ENSG00000251864|ENSG00000213500|ENSG00000124762|ENSG00000255587|ENSG00000220349|ENSG00000124772|ENSG00000137168|ENSG00000198663|ENSG00000232598|ENSG00000164530|ENSG00000137409|ENSG00000146192|ENSG00000226976|ENSG00000216412…
6	66014501	66275001	2332.59	0.05	0	1	3		EYS	ENSG00000188107	EYS|RP11-74E24.2|AL109612.1	ENSG00000188107|ENSG00000214558|ENSG00000265187
6	68165001	71319301	13242.2	0.012	0	6	28		BAI3|LMBRD1|COL19A1|COL9A1|FAM135A|C6orf57	ENSG00000135298|ENSG00000168216|ENSG00000082293|ENSG00000112280|ENSG00000082269|ENSG00000154079	RP11-409K15.1|RNA5SP208|RNU6-280P|Y_RNA|RP11-301G19.1|RP11-301G19.2|RP11-542F9.1|RP11-406O16.1|AL606923.1|RP11-361F19.1|RP3-525N10.2|BAI3|AL158051.1|AL358133.1|LMBRD1|NPM1P37|GAPDHP42|COL19A1|RPL37P15|COL9A1|RP1-149L1.1|RP11-462G2.1|RP11-462G2.2|FAM135A|RNU7-48P|C6orf57|RP11-134K13.4|RP11-134K13.2	ENSG00000271111|ENSG00000251965|ENSG00000201015|ENSG00000206672|ENSG00000227706|ENSG00000270509|ENSG00000223504|ENSG00000226497|ENSG00000266675|ENSG00000218834|ENSG00000230910|ENSG00000135298|ENSG00000265498|ENSG00000265362|ENSG00000168216|ENSG00000219085|ENSG00000219881|ENSG00000082293|ENSG00000216365|ENSG00000112280|ENSG00000253809|ENSG00000237643|ENSG00000224349|ENSG00000082269|ENSG00000238386…
6	77097101	77102801	-79.3433	0.0871122	0	0	1				NA	NA
6	78964001	79038001	-3287.26	0	0	0	1				NA	NA
6	84551301	90309401	17125.1	0.02	0	36	99		RIPPLY2|CYB5R4|MRAP2|KIAA1009|TBX18|NT5E|SNX14|RP11-321N4.5|SYNCRIP|HTR1E|CGA|ZNF292|GJB7|SMIM8|RP1-102H19.8|C6orf163|C6orf164|C6ORF165|C6orf165|SLC35A1|RARS2|ORC3|AKIRIN2|SPACA1|CNR1|RNGTT|AL079342.1|PNRC1|SRSF12|PM20D2|GABRR1|GABRR2|UBE2J1|RRAGD|ANKRD6|LYRM2	ENSG00000203877|ENSG00000065615|ENSG00000135324|ENSG00000135315|ENSG00000112837|ENSG00000135318|ENSG00000135317|ENSG00000271793|ENSG00000135316|ENSG00000168830|ENSG00000135346|ENSG00000188994|ENSG00000164411|ENSG00000111850|ENSG00000226524|ENSG00000203872|ENSG00000203871|ENSG00000272514|ENSG00000213204|ENSG00000164414|ENSG00000146282|ENSG00000135336|ENSG00000135334|ENSG00000118434|ENSG00000118432…	RIPPLY2|CYB5R4|RP4-676J13.2|RP11-51G5.1|MRAP2|KIAA1009|RP1-90L14.1|SMARCE1P2|TBX18|RP11-132M7.2|RP11-132M7.3|RP3-435K13.1|RP3-455E7.1|RP1-161C16.1|RP11-30P6.1|KRT18P64|RP11-30P6.6|DUTP5|TPT1P6|NT5E|SNX14|RP11-321N4.5|SYNCRIP|RP1-3J17.3|PKMP3|SNHG5|RP11-33E24.3|SMIM11P1|RNU4-72P|Y_RNA|RP11-207F8.1|RNU4-12P|RPL7P27|RP1-263J7.2|NDUFA5P9|RP11-15J23.1|RN7SL643P|AL391417.1|RP1-253B10.1|RP1-253B10.2|RP1…	ENSG00000203877|ENSG00000065615|ENSG00000228679|ENSG00000230852|ENSG00000135324|ENSG00000135315|ENSG00000231776|ENSG00000226309|ENSG00000112837|ENSG00000219604|ENSG00000228290|ENSG00000216523|ENSG00000220291|ENSG00000216902|ENSG00000217060|ENSG00000213211|ENSG00000234155|ENSG00000216439|ENSG00000214460|ENSG00000135318|ENSG00000135317|ENSG00000271793|ENSG00000135316|ENSG00000236016|ENSG00000220563…
6	101414701	103735301	13829.5	0	0	1	5		GRIK2	ENSG00000164418	GRIK2|RP11-93K7.1|AP002530.2|RP11-793L10.1|RP1-76C18.1	ENSG00000164418|ENSG00000218475|ENSG00000218536|ENSG00000219757|ENSG00000217120
6	106025301	108407901	-7163.96	0.028	1	12	46	PRDM1	PRDM1|ATG5|AIM1|RTN4IP1|QRSL1|C6orf203|BEND3|PDSS2|SOBP|SCML4|SEC63|OSTM1	ENSG00000057657|ENSG00000057663|ENSG00000112297|ENSG00000130347|ENSG00000130348|ENSG00000130349|ENSG00000178409|ENSG00000164494|ENSG00000112320|ENSG00000146285|ENSG00000025796|ENSG00000081087	RP3-359N14.2|RP3-359N14.1|RN7SKP211|PRDM1|RP1-134E15.3|ATG5|RN7SL47P|RNU6-344P|RP11-404H14.1|Y_RNA|RNA5SP211|Y_RNA|AIM1|RTN4IP1|RNU6-527P|QRSL1|RPL21P65|RP1-60O19.2|RP1-60O19.1|RNU6-117P|MIR587|C6orf203|BEND3|RNU6-1299P|PDSS2|AL591516.5|AL591516.3|AL591516.2|RPS24P12|AL591516.1|AL591516.4|AL590489.1|SOBP|RP1-67A8.3|SCML4|SEC63|RNU6-437P|RPL23AP50|RP1-191J18.66|RP1-191J18.65|SNORA73|MTHFD2P3|RPL3P…	ENSG00000237567|ENSG00000219088|ENSG00000200198|ENSG00000057657|ENSG00000269919|ENSG00000057663|ENSG00000244710|ENSG00000252444|ENSG00000233941|ENSG00000207499|ENSG00000202386|ENSG00000200314|ENSG00000112297|ENSG00000130347|ENSG00000200295|ENSG00000130348|ENSG00000216977|ENSG00000229654|ENSG00000235142|ENSG00000202285|ENSG00000207577|ENSG00000130349|ENSG00000178409|ENSG00000252125|ENSG00000164494…
6	126182601	126188001	-167.05	0	0	1	1		NCOA7	ENSG00000111912	NCOA7	ENSG00000111912
6	132707001	132712501	-136.648	0	0	1	1		MOXD1	ENSG00000079931	MOXD1	ENSG00000079931
6	146427101	150624301	-15014	0.008	0	24	78		GRM1|RAB32|ADGB|STXBP5|SAMD5|SASH1|UST|TAB2|SUMO4|ZC3H12D|PPIL4|GINM1|KATNA1|LATS1|NUP43|PCMT1|LRP11|RAET1E|RAET1G|ULBP2|ULBP1|RAET1L|ULBP3|PPP1R14C	ENSG00000152822|ENSG00000118508|ENSG00000118492|ENSG00000164506|ENSG00000203727|ENSG00000111961|ENSG00000111962|ENSG00000055208|ENSG00000177688|ENSG00000178199|ENSG00000131013|ENSG00000055211|ENSG00000186625|ENSG00000131023|ENSG00000120253|ENSG00000120265|ENSG00000120256|ENSG00000164520|ENSG00000203722|ENSG00000131015|ENSG00000111981|ENSG00000155918|ENSG00000131019|ENSG00000198729	GRM1|FUNDC2P3|RNA5SP222|RP1-69B13.2|RAB32|RP11-715G15.1|ADGB|RNU6-734P|KATNBL1P6|STXBP5-AS1|RP11-497D6.3|RP11-497D6.5|RP3-337D23.3|STXBP5|RP11-361F15.2|YAP1P1|SAMD5|RP11-307P5.1|RP11-307P5.2|RP11-242F11.2|RP11-631F7.2|RP11-631F7.1|SASH1|RNU6-1222P|CYP51A1P3|AL033378.1|SNRPEP6|RP11-461H3.2|UST|RP11-162J8.2|RP11-162J8.3|RP11-365H23.1|AL603766.1|RP1-111D6.3|TAB2|RP1-111D6.2|RN7SL234P|FABP12P1|SUMO4|…	ENSG00000152822|ENSG00000187103|ENSG00000222971|ENSG00000216811|ENSG00000118508|ENSG00000237468|ENSG00000118492|ENSG00000207465|ENSG00000228283|ENSG00000233452|ENSG00000227748|ENSG00000272397|ENSG00000196634|ENSG00000164506|ENSG00000225135|ENSG00000220494|ENSG00000203727|ENSG00000227681|ENSG00000226249|ENSG00000234675|ENSG00000230205|ENSG00000224658|ENSG00000111961|ENSG00000207345|ENSG00000215223…
6	150624401	153318301	12965.9	0.03	0	14	48		IYD|PLEKHG1|MTHFD1L|AKAP12|ZBTB2|RMND1|C6orf211|CCDC170|ESR1|SYNE1|MYCT1|VIP|FBXO5|MTRF1L	ENSG00000009765|ENSG00000120278|ENSG00000120254|ENSG00000131016|ENSG00000181472|ENSG00000155906|ENSG00000146476|ENSG00000120262|ENSG00000091831|ENSG00000131018|ENSG00000120279|ENSG00000146469|ENSG00000112029|ENSG00000112031	RNU4-7P|IYD|SSR1P1|RP11-291C6.1|PLEKHG1|RP11-136K14.1|RP11-136K14.2|RP11-136K14.3|PDCL3P5|MTHFD1L|RP1-99E18.2|RNU6-302P|AL133260.1|RP1-292B18.3|RP1-292B18.4|RP1-292B18.1|RP1-297M16.2|RNU6-300P|RP11-613F7.1|AKAP12|RNU6-1247P|RNY4P20|RN7SKP268|snoU13|ZBTB2|Y_RNA|RMND1|HSPA8P15|C6orf211|CCDC170|RNU6-813P|ESR1|RP3-443C4.2|SYNE1|SYNE1-AS1|RP3-398G3.5|RNA5SP223|RP11-133I21.2|MYCT1|HSPD1P16|VIP|RP1-200K…	ENSG00000201628|ENSG00000009765|ENSG00000220598|ENSG00000219622|ENSG00000120278|ENSG00000232891|ENSG00000224029|ENSG00000226599|ENSG00000213089|ENSG00000120254|ENSG00000218996|ENSG00000202119|ENSG00000221469|ENSG00000232290|ENSG00000223598|ENSG00000219747|ENSG00000231883|ENSG00000238616|ENSG00000213087|ENSG00000131016|ENSG00000252431|ENSG00000252487|ENSG00000223039|ENSG00000238939|ENSG00000181472…
6	151506201	151512401	-74.826	0.0963705	0	0	1				RP1-292B18.4	ENSG00000223598
6	157699101	157706201	-284.028	0	0	0	1				NA	NA
6	164542901	164547301	-166.21	0	0	0	1				NA	NA
6	165153101	169500701	-20441	0.005	2	25	71	FGFR1OP|MLLT4	C6orf118|PDE10A|SDIM1|T|PRR18|SFT2D1|MPC1|RPS6KA2|Z98049.1|RP11-514O12.4|RNASET2|FGFR1OP|CCR6|TCP10L2|GPR31|UNC93A|TTLL2|TCP10|C6orf123|AL009178.1|MLLT4|KIF25|FRMD1|DACT2|SMOC2	ENSG00000112539|ENSG00000112541|ENSG00000256391|ENSG00000164458|ENSG00000176381|ENSG00000198818|ENSG00000060762|ENSG00000071242|ENSG00000269048|ENSG00000249141|ENSG00000026297|ENSG00000213066|ENSG00000112486|ENSG00000166984|ENSG00000120436|ENSG00000112494|ENSG00000120440|ENSG00000203690|ENSG00000146521|ENSG00000269155|ENSG00000130396|ENSG00000125337|ENSG00000153303|ENSG00000164488|ENSG00000112562	RP11-300M24.1|RP11-534P19.1|C6orf118|PDE10A|RNA5SP226|RNU6-730P|RP11-252P19.1|RP11-252P19.2|SDIM1|LINC00473|AL590482.1|GAPDHP72|SNORD45|T|RNU6-153P|RP4-655C5.4|GNG5P1|PRR18|SFT2D1|HNRNPA1P49|MPC1|RP1-168L15.5|RPS6KA2|RPS6KA2-IT1|MIR1913|Z98049.1|FAM103A2P|RP3-497J21.1|RP11-514O12.4|RPS6KA2-AS1|RNASET2|AL133458.1|RP1-167A14.2|MIR3939|FGFR1OP|RP11-517H2.6|CCR6|TCP10L2|GPR31|RP11-568A7.1|RP11-568A7.…	ENSG00000227455|ENSG00000217878|ENSG00000112539|ENSG00000112541|ENSG00000199523|ENSG00000206681|ENSG00000236627|ENSG00000223942|ENSG00000256391|ENSG00000223414|ENSG00000252196|ENSG00000216624|ENSG00000231297|ENSG00000164458|ENSG00000201292|ENSG00000233365|ENSG00000213536|ENSG00000176381|ENSG00000198818|ENSG00000233231|ENSG00000060762|ENSG00000261420|ENSG00000071242|ENSG00000232082|ENSG00000222958…
7	1074101	1076201	7.51836	0	0	1	2		C7orf50	ENSG00000146540	C7orf50|AC073957.15	ENSG00000146540|ENSG00000225146
7	3488201	9166901	-16591	0.001	2	45	126	PMS2|RAC1	SDK1|FOXK1|AP5Z1|RADIL|PAPOLB|MMD2|RBAK-RBAKDN|RBAK|WIPI2|SLC29A4|TNRC18|FBXL18|ACTB|FSCN1|RNF216|OCM|CCZ1|RSPH10B|PMS2|AIMP2|EIF2AK1|ANKRD61|USP42|CYTH3|FAM220A|RAC1|DAGLB|KDELR2|FLJ20306|GRID2IP|ZDHHC4|C7orf26|ZNF853|AC073343.1|ZNF12|RSPH10B2|CCZ1B|C1GALT1|COL28A1|MIOS|RPA3|RPA3-AS1|GLCCI1|ICA1|NXPH1	ENSG00000146555|ENSG00000164916|ENSG00000242802|ENSG00000157927|ENSG00000218823|ENSG00000136297|ENSG00000272968|ENSG00000146587|ENSG00000157954|ENSG00000164638|ENSG00000182095|ENSG00000155034|ENSG00000075624|ENSG00000075618|ENSG00000011275|ENSG00000122543|ENSG00000122674|ENSG00000155026|ENSG00000122512|ENSG00000106305|ENSG00000086232|ENSG00000157999|ENSG00000106346|ENSG00000008256|ENSG00000178397…	SDK1|AC011284.3|CYP3A54P|FOXK1|snoU13|AP5Z1|MIR4656|RADIL|Y_RNA|PAPOLB|AC092610.12|MMD2|RNF216P1|RBAK-RBAKDN|RP11-730B22.1|RBAK|RBAKDN|OR10AH1P|ZNF890P|RNU6-215P|WIPI2|SLC29A4|AC093376.1|TNRC18|AC093620.5|AC092171.2|RP11-1275H24.2|RP11-1275H24.1|RP11-1275H24.3|FBXL18|AC092171.4|snoU13|MIR589|ACTB|AC006483.1|CTB-161C1.1|AC006483.5|FSCN1|RNF216|RNF216-IT1|ZNF815P|RN7SL556P|OCM|CCZ1|RSPH10B|PMS2|Y_R…	ENSG00000146555|ENSG00000236510|ENSG00000261809|ENSG00000164916|ENSG00000238781|ENSG00000242802|ENSG00000264474|ENSG00000157927|ENSG00000206895|ENSG00000218823|ENSG00000213935|ENSG00000136297|ENSG00000196204|ENSG00000272968|ENSG00000270822|ENSG00000146587|ENSG00000273313|ENSG00000272595|ENSG00000159904|ENSG00000202039|ENSG00000157954|ENSG00000164638|ENSG00000263808|ENSG00000182095|ENSG00000241269…
7	9801401	13221601	-13042.9	0	0	7	32		NDUFA4|PHF14|THSD7A|TMEM106B|VWDE|SCIN|ARL4A	ENSG00000189043|ENSG00000106443|ENSG00000005108|ENSG00000106460|ENSG00000146530|ENSG00000006747|ENSG00000122644	AC060834.3|GS1-69O6.1|AC006373.1|U3|HSPA8P8|AC009945.4|AC004535.2|Y_RNA|NDUFA4|RP5-855F16.1|PHF14|AC005007.3|AC004538.3|NPM1P11|THSD7A|AC004160.4|AC073109.2|TMEM106B|VWDE|AC013470.6|TAS2R2P|AC005281.1|AC013470.8|AC005281.2|SCIN|AC011891.5|CTD-2320J21.1|ARL4A|SNORA64|RN7SKP228|RBMX2P4|AC011288.2	ENSG00000234710|ENSG00000270611|ENSG00000235431|ENSG00000212422|ENSG00000229091|ENSG00000234356|ENSG00000236414|ENSG00000201774|ENSG00000189043|ENSG00000271185|ENSG00000106443|ENSG00000230370|ENSG00000230333|ENSG00000226827|ENSG00000005108|ENSG00000230435|ENSG00000235920|ENSG00000106460|ENSG00000146530|ENSG00000236048|ENSG00000203523|ENSG00000226690|ENSG00000224667|ENSG00000225606|ENSG00000006747…
7	10308101	10311801	4.20134	0.0995935	0	0	1				NA	NA
7	14354101	16375301	-3901.51	0	0	4	17		DGKB|AGMO|MEOX2|ISPD	ENSG00000136267|ENSG00000187546|ENSG00000106511|ENSG00000214960	DGKB|AC006150.2|AC006150.1|AC006045.3|AC006458.3|AGMO|MEOX2|AC005550.3|AC005550.4|AC005550.5|RPL36AP26|AC006041.1|RP11-196O16.1|AC006035.1|ISPD|RPL36AP29|ISPD-AS1	ENSG00000136267|ENSG00000221428|ENSG00000226323|ENSG00000225816|ENSG00000227489|ENSG00000187546|ENSG00000106511|ENSG00000237070|ENSG00000229108|ENSG00000225974|ENSG00000235828|ENSG00000229379|ENSG00000273477|ENSG00000230981|ENSG00000214960|ENSG00000224683|ENSG00000229688
7	18708401	20431501	-2649.38	0.01	0	7	25		HDAC9|TWIST1|FERD3L|TWISTNB|TMEM196|MACC1|ITGB8	ENSG00000048052|ENSG00000122691|ENSG00000146618|ENSG00000105849|ENSG00000173452|ENSG00000183742|ENSG00000105855	HDAC9|RN7SKP266|AC004744.3|NPM1P13|TWIST1|AC003986.6|AC003986.7|AC003986.5|FERD3L|AC007091.1|TWISTNB|MIR3146|TMEM196|AC004543.1|AC004543.2|AC005062.2|RPL21P75|RP11-486P11.1|MACC1|MACC1-AS1|AC005083.1|AC099342.1|CTA-293F17.1|ITGB8|SNORD56	ENSG00000048052|ENSG00000222164|ENSG00000226522|ENSG00000232492|ENSG00000122691|ENSG00000232821|ENSG00000236536|ENSG00000229533|ENSG00000146618|ENSG00000223838|ENSG00000105849|ENSG00000265932|ENSG00000173452|ENSG00000221576|ENSG00000237921|ENSG00000243004|ENSG00000213860|ENSG00000267055|ENSG00000183742|ENSG00000228598|ENSG00000233834|ENSG00000226097|ENSG00000271133|ENSG00000105855|ENSG00000200753
7	20431601	26912801	9713.94	0.006	1	35	107	HNRNPA2B1	ITGB8|ABCB5|SP8|SP4|DNAH11|CDCA7L|RAPGEF5|STEAP1B|IL6|TOMM7|FAM126A|KLHL7|AC005082.1|NUPL2|GPNMB|MALSU1|IGF2BP3|TRA2A|CCDC126|FAM221A|STK31|NPY|MPP6|DFNA5|OSBPL3|CYCS|C7orf31|NPVF|NFE2L3|HNRNPA2B1|CBX3|SNX10|KIAA0087|C7orf71|SKAP2	ENSG00000105855|ENSG00000004846|ENSG00000164651|ENSG00000105866|ENSG00000105877|ENSG00000164649|ENSG00000136237|ENSG00000105889|ENSG00000136244|ENSG00000196683|ENSG00000122591|ENSG00000122550|ENSG00000214871|ENSG00000136243|ENSG00000136235|ENSG00000156928|ENSG00000136231|ENSG00000164548|ENSG00000169193|ENSG00000188732|ENSG00000196335|ENSG00000122585|ENSG00000105926|ENSG00000105928|ENSG00000070882…	ITGB8|EEF1A1P27|AC002486.2|ABCB5|AC002486.3|SP8|RPL23P8|LINC01162|RPS26P30|RN7SL542P|ASS1P11|RNU1-15P|AC005094.2|AC004595.1|SP4|MIR1183|DNAH11|CDCA7L|RAPGEF5|RNA5SP227|AC099759.1|STEAP1B|EEF1A1P6|AC002480.3|AC002480.5|AC002480.4|AC002480.2|AC073072.5|IL6|AC073072.6|AC073072.7|TOMM7|AC005682.5|SNORD93|AC005682.6|AC005682.7|AC005682.8|FAM126A|KLHL7-AS1|KLHL7|AK3P3|AC005082.1|NUPL2|AC005082.12|GPNMB…	ENSG00000105855|ENSG00000179460|ENSG00000231525|ENSG00000004846|ENSG00000223866|ENSG00000164651|ENSG00000219451|ENSG00000232790|ENSG00000234839|ENSG00000243633|ENSG00000225308|ENSG00000195024|ENSG00000229949|ENSG00000266862|ENSG00000105866|ENSG00000221783|ENSG00000105877|ENSG00000164649|ENSG00000136237|ENSG00000251993|ENSG00000263927|ENSG00000105889|ENSG00000233476|ENSG00000232759|ENSG00000225541…
7	20748401	20754001	-511.588	0	0	1	1		ABCB5	ENSG00000004846	ABCB5	ENSG00000004846
7	21363301	21366301	-24.6659	0.0278422	0	0	1				NA	NA
7	24038001	24044201	-54.4236	0.0764431	0	0	1				NA	NA
7	26136501	26146101	-134.602	0.035461	0	0	1				NA	NA
7	28496101	34584001	-10501.1	0.002	0	34	100		CREB5|CPVL|CHN2|PRR15|WIPF3|SCRN1|FKBP14|PLEKHA8|MTURN|ZNRF2|NOD1|GGCT|GARS|CRHR2|INMT|INMT-FAM188B|FAM188B|AQP1|AQP1|GHRHR|ADCYAP1R1|NEUROD6|CCDC129|PPP1R17|PDE1C|LSM5|AVL9|KBTBD2|FKBP9|NT5C3A|RP9|BBS9|RP11-89N17.1|BMPER	ENSG00000146592|ENSG00000106066|ENSG00000106069|ENSG00000176532|ENSG00000122574|ENSG00000136193|ENSG00000106080|ENSG00000106086|ENSG00000180354|ENSG00000180233|ENSG00000106100|ENSG00000006625|ENSG00000106105|ENSG00000106113|ENSG00000241644|ENSG00000254959|ENSG00000106125|ENSG00000240583|ENSG00000250424|ENSG00000106128|ENSG00000078549|ENSG00000164600|ENSG00000180347|ENSG00000106341|ENSG00000154678…	CREB5|AC005105.2|AC005013.1|TRIL|AC005013.5|CTB-113D17.1|AC005162.5|CPVL|AC005162.4|AC007096.1|CHN2|AC004593.3|NANOGP4|AC007255.8|RP11-550A18.1|PRR15|ZNRF2P2|TMSB4XP3|DPY19L2P3|MIR550A3|WIPF3|snoU13|SCRN1|AC007285.6|FKBP14|PLEKHA8|AC007285.7|MTURN|AC007036.4|AC007036.5|RPS27P16|AC007036.6|ZNRF2|MIR550A1|AC006978.6|NOD1|GS1-114I9.1|GGCT|AC005154.6|AC005154.7|RP4-777O23.2|AC005154.8|RP4-777O23.1|GA…	ENSG00000146592|ENSG00000225286|ENSG00000255690|ENSG00000176734|ENSG00000228421|ENSG00000272568|ENSG00000233517|ENSG00000106066|ENSG00000229452|ENSG00000223052|ENSG00000106069|ENSG00000235669|ENSG00000237065|ENSG00000223813|ENSG00000270196|ENSG00000176532|ENSG00000225264|ENSG00000223437|ENSG00000227855|ENSG00000212024|ENSG00000122574|ENSG00000238906|ENSG00000136193|ENSG00000227014|ENSG00000106080…
7	31592001	31596701	16.9804	0	0	1	1		CCDC129	ENSG00000180347	CCDC129	ENSG00000180347
7	34584101	39539501	16754.8	0.003	0	21	96		AC005493.1|NPSR1|DPY19L1|TBX20|HERPUD2|SEPT7|PP13004|EEPD1|KIAA0895|ANLN|AOAH|ELMO1|GPR141|EPDR1|NME8|SFRP4|STARD3NL|AMPH|FAM183B|VPS41|POU6F2	ENSG00000214841|ENSG00000187258|ENSG00000173852|ENSG00000164532|ENSG00000122557|ENSG00000122545|ENSG00000205745|ENSG00000122547|ENSG00000164542|ENSG00000011426|ENSG00000136250|ENSG00000155849|ENSG00000187037|ENSG00000086289|ENSG00000086288|ENSG00000106483|ENSG00000010270|ENSG00000078053|ENSG00000164556|ENSG00000006715|ENSG00000106536	NPSR1-AS1|AC005493.1|NPSR1|RPL7P31|NCAPD2P1|RN7SL132P|SNORA31|DPY19L1|MIR548N|DPY19L2P1|S100A11P2|TBX20|AC009531.2|AC007652.1|HERPUD2|RP11-379H18.1|AC018647.3|AC007551.3|AC007551.2|SEPT7|AC007551.1|RNU6-1085P|SEPT7P3|RP11-609L3.1|AC083864.3|PP13004|RP11-196O2.1|MARK2P13|RP11-377H23.1|EEPD1|AC007327.6|AC007327.5|AC006960.5|RP11-182J23.1|KIAA0895|Y_RNA|ANLN|AC006960.7|AOAH|AOAH-IT1|AC087069.1|RP11-…	ENSG00000197085|ENSG00000214841|ENSG00000187258|ENSG00000235379|ENSG00000230356|ENSG00000242653|ENSG00000251802|ENSG00000173852|ENSG00000221669|ENSG00000189212|ENSG00000236592|ENSG00000164532|ENSG00000226063|ENSG00000235464|ENSG00000122557|ENSG00000271122|ENSG00000227544|ENSG00000228878|ENSG00000232736|ENSG00000122545|ENSG00000221156|ENSG00000200446|ENSG00000226102|ENSG00000270889|ENSG00000232930…
7	39544901	39553301	-488.702	0	0	0	1				NA	NA
7	40979001	44962601	11368.3	0.024	0	33	75		INHBA|GLI3|C7orf25|PSMA2|PSMA2|MRPL32|HECW1|STK17A|COA1|BLVRA|URGCP-MRPS24|MRPS24|URGCP|UBE2D4|SPDYE1|DBNL|PGAM2|POLM|AEBP1|POLD2|MYL7|GCK|YKT6|CAMK2B|NUDCD3|NPC1L1|DDX56|TMED4|OGDH|ZMIZ2|PPIA|H2AFV|PURB	ENSG00000122641|ENSG00000106571|ENSG00000136197|ENSG00000256646|ENSG00000106588|ENSG00000106591|ENSG00000002746|ENSG00000164543|ENSG00000106603|ENSG00000106605|ENSG00000270617|ENSG00000062582|ENSG00000106608|ENSG00000078967|ENSG00000136206|ENSG00000136279|ENSG00000164708|ENSG00000122678|ENSG00000106624|ENSG00000106628|ENSG00000106631|ENSG00000106633|ENSG00000106636|ENSG00000058404|ENSG00000015676…	AC005029.1|AC005022.1|AC005027.3|INHBA|INHBA-AS1|GLI3|HMGN2P30|AC027269.2|TCP1P1|AC010132.10|RP11-111K18.2|C7orf25|PSMA2|PSMA2|AC010132.11|MRPL32|AC005537.2|Y_RNA|HECW1|HECW1-IT1|MIR3943|RNU7-35P|RNU6-575P|AC004692.4|AC004692.5|AC011738.4|AC011738.1|STK17A|COA1|BLVRA|AC005189.6|URGCP-MRPS24|MRPS24|URGCP|TUBG1P|UBE2D4|POLR2J4|RP5-1165K10.2|AC004985.12|AC004951.5|SPDYE1|AC004951.6|POLR2J4|RASA4CP|L…	ENSG00000232458|ENSG00000224017|ENSG00000236310|ENSG00000122641|ENSG00000224116|ENSG00000106571|ENSG00000213721|ENSG00000238284|ENSG00000229161|ENSG00000231539|ENSG00000261019|ENSG00000136197|ENSG00000256646|ENSG00000106588|ENSG00000234983|ENSG00000106591|ENSG00000232006|ENSG00000201933|ENSG00000002746|ENSG00000181211|ENSG00000264069|ENSG00000252983|ENSG00000223258|ENSG00000228680|ENSG00000213717…
7	44910201	48403501	-9136.45	0	0	20	59		PURB|MYO1G|CCM2|NACAD|TBRG4|RAMP3|ADCY1|AC096582.1|IGFBP1|IGFBP3|AC011294.3|TNS3|C7orf65|HUS1|PKD1L1|C7orf69|SUN3|C7orf57|UPP1|ABCA13	ENSG00000146676|ENSG00000136286|ENSG00000136280|ENSG00000136274|ENSG00000136270|ENSG00000122679|ENSG00000164742|ENSG00000267988|ENSG00000146678|ENSG00000146674|ENSG00000233539|ENSG00000136205|ENSG00000221845|ENSG00000136273|ENSG00000158683|ENSG00000136275|ENSG00000164744|ENSG00000164746|ENSG00000183696|ENSG00000179869	PURB|MIR4657|RP4-673M15.1|AC004854.5|RP4-647J21.1|MYO1G|SNHG15|CCM2|NACAD|TBRG4|SNORA5A|SNORA5C|SNORA5B|RAMP3|ELK1P1|AC073325.1|AC073325.2|ADCY1|SEPT7P2|AC096582.7|RNU6-241P|RP11-638I8.1|CICP20|AC096582.8|AC096582.9|RNU6-326P|AC096582.1|IGFBP1|IGFBP3|AC073115.6|RNU7-76P|AC073115.7|FTLP15|TTC4P1|AC023669.2|AC023669.1|AC092657.2|AC004869.3|AC004869.2|HMGN1P19|AC011294.3|EPS15P1|AC004901.1|AC004870.…	ENSG00000146676|ENSG00000264326|ENSG00000272768|ENSG00000230160|ENSG00000260997|ENSG00000136286|ENSG00000232956|ENSG00000136280|ENSG00000136274|ENSG00000136270|ENSG00000206838|ENSG00000201772|ENSG00000200656|ENSG00000122679|ENSG00000234359|ENSG00000225537|ENSG00000226999|ENSG00000164742|ENSG00000214765|ENSG00000234536|ENSG00000212450|ENSG00000272556|ENSG00000235955|ENSG00000226838|ENSG00000251378…
7	50511701	53696601	-7756.59	0	0	5	29		FIGNL1|DDC|GRB10|COBL|POM121L12	ENSG00000132436|ENSG00000132437|ENSG00000106070|ENSG00000106078|ENSG00000221900	FIGNL1|DDC|AC018705.5|GRB10|AC004920.3|AC004920.2|RP4-724E13.2|SNORA4|COBL|RPL7L1P2|CICP17|AC012441.1|CTD-2021A8.2|CTD-2021A8.3|ROBO2P1|RP4-718N17.2|RN7SL292P|RP11-153N17.1|SNORA31|snoU13|RP11-398K14.1|RP11-598O8.1|POM121L12|HAUS6P1|RP11-476O21.1|RNU1-14P|RN7SKP218|GS1-278J22.1|GS1-278J22.2	ENSG00000132436|ENSG00000132437|ENSG00000226122|ENSG00000106070|ENSG00000236046|ENSG00000228085|ENSG00000228204|ENSG00000201133|ENSG00000106078|ENSG00000231490|ENSG00000227233|ENSG00000251564|ENSG00000228897|ENSG00000227080|ENSG00000229478|ENSG00000229403|ENSG00000242650|ENSG00000233960|ENSG00000253028|ENSG00000238506|ENSG00000234304|ENSG00000223970|ENSG00000221900|ENSG00000227344|ENSG00000271194…
7	55799301	58054201	-7909.75	0.001	0	13	102		SEPT14|MRPS17|ZNF713|GBAS|MRPS17|PSPH|CCT6A|SUMF2|PHKG1|CHCHD2|NUPR1L|ZNF479|ZNF716	ENSG00000154997|ENSG00000249773|ENSG00000178665|ENSG00000146729|ENSG00000239789|ENSG00000146733|ENSG00000146731|ENSG00000129103|ENSG00000164776|ENSG00000106153|ENSG00000185290|ENSG00000185177|ENSG00000182111	SUMO2P3|CICP11|PSPHP1|RNU6-1126P|SEPT14|RP11-419M24.2|CICP12|RP11-419M24.1|RP11-419M24.5|RP11-419M24.4|MRPS17|ZNF713|RN7SL64P|GBAS|MRPS17|PSPH|CCT6A|SNORA22|SNORA15|SUMF2|PHKG1|snoU13|CHCHD2|NUPR1L|RP4-725G10.3|RP4-725G10.4|CCNJP1|AC073136.1|RP11-700P18.1|RP11-700P18.2|RP11-814E24.1|RNU6-1335P|RP11-419M24.6|CICP8|RP11-814E24.3|RNU6-1052P|RP13-492C18.1|RP13-492C18.2|RP11-760D2.1|RBM22P3|RP11-760D2…	ENSG00000224971|ENSG00000237799|ENSG00000226278|ENSG00000206729|ENSG00000154997|ENSG00000235738|ENSG00000225270|ENSG00000229762|ENSG00000225018|ENSG00000227499|ENSG00000249773|ENSG00000178665|ENSG00000265676|ENSG00000146729|ENSG00000239789|ENSG00000146733|ENSG00000146731|ENSG00000206603|ENSG00000207168|ENSG00000129103|ENSG00000164776|ENSG00000238673|ENSG00000106153|ENSG00000185290|ENSG00000230191…
7	69297401	69321901	-104.155	0.096817	0	1	1		AUTS2	ENSG00000158321	AUTS2	ENSG00000158321
7	76114401	76173601	-166.939	0.0873786	0	2	6		DTX2|UPK3B	ENSG00000091073|ENSG00000243566	DTX2|UPK3B|AC004980.8|Y_RNA|AC004980.9|AC004980.11	ENSG00000091073|ENSG00000243566|ENSG00000250778|ENSG00000238560|ENSG00000230305|ENSG00000185040
7	79253301	79257301	-24.452	0.0661157	0	0	1				NA	NA
7	82964401	84086001	-1550.59	0.0161616	0	2	6		SEMA3E|SEMA3A	ENSG00000170381|ENSG00000075213	AC079799.2|SEMA3E|AC079987.2|RAD23BP2|AC006322.1|SEMA3A	ENSG00000235503|ENSG00000170381|ENSG00000230617|ENSG00000230244|ENSG00000222994|ENSG00000075213
7	84086101	90446801	15762.8	0.035	0	23	70		SEMA3A|SEMA3D|GRM3|KIAA1324L|DMTF1|TMEM243|CROT|ABCB4|ABCB1|RUNDC3B|SLC25A40|DBF4|ADAM22|SRI|STEAP4|ZNF804B|C7orf62|STEAP1|STEAP2|C7orf63|GTPBP10|CLDN12|CDK14	ENSG00000075213|ENSG00000153993|ENSG00000198822|ENSG00000164659|ENSG00000135164|ENSG00000135185|ENSG00000005469|ENSG00000005471|ENSG00000085563|ENSG00000105784|ENSG00000075303|ENSG00000006634|ENSG00000008277|ENSG00000075142|ENSG00000127954|ENSG00000182348|ENSG00000164645|ENSG00000164647|ENSG00000157214|ENSG00000105792|ENSG00000105793|ENSG00000157224|ENSG00000058091	SEMA3A|RPL7P30|AC003984.1|AC092022.1|AC093716.1|HMGN2P11|AC074183.4|HNRNPA1P8|SEMA3D|HSPA8P16|AC073958.2|LINC00972|AC092013.1|SOCS5P1|GRM3|AC005009.1|AC005009.2|KIAA1324L|CTA-254O6.1|AC005076.5|DMTF1|TMEM243|Y_RNA|TP53TG1|CROT|ABCB4|ABCB1|HNRNPA1P9|snoU13|RUNDC3B|SLC25A40|DBF4|ADAM22|SRI|CTB-167B5.1|AC003991.3|CTB-167B5.2|STEAP4|EIF4A1P13|SNORA67|CTA-326K9.1|AC002069.6|AC002069.5|PQLC1P1|EEF1A1P2…	ENSG00000075213|ENSG00000227982|ENSG00000235139|ENSG00000265050|ENSG00000235243|ENSG00000232605|ENSG00000232019|ENSG00000229251|ENSG00000153993|ENSG00000224059|ENSG00000230614|ENSG00000225128|ENSG00000227785|ENSG00000236610|ENSG00000198822|ENSG00000231255|ENSG00000233073|ENSG00000164659|ENSG00000261462|ENSG00000224046|ENSG00000135164|ENSG00000135185|ENSG00000200397|ENSG00000182165|ENSG00000005469…
7	95198301	95923901	-1249.22	0.0212336	0	3	6		PDK4|DYNC1I1|SLC25A13	ENSG00000004799|ENSG00000158560|ENSG00000004864	PDK4|AC002451.3|DYNC1I1|SLC25A13|MIR591|AC096775.2	ENSG00000004799|ENSG00000231170|ENSG00000158560|ENSG00000004864|ENSG00000208025|ENSG00000237551
7	100507701	102366101	-5024.1	0.039	0	33	74		MUC3A|MUC3A|MUC12|MUC17|TRIM56|SERPINE1|AP1S1|VGF|NAT16|MOGAT3|PLOD3|ZNHIT1|CLDN15|FIS1|RABL5|MYL10|CUX1|SH2B2|PRKRIP1|ORAI2|ALKBH4|LRWD1|POLR2J|RASA4B|POLR2J3|RP11-514P8.7|SPDYE2|RASA4|RP11-514P8.6|UPK3BL|POLR2J2|POLR2J2|SPDYE2B	ENSG00000169894|ENSG00000228273|ENSG00000205277|ENSG00000169876|ENSG00000169871|ENSG00000106366|ENSG00000106367|ENSG00000128564|ENSG00000167011|ENSG00000106384|ENSG00000106397|ENSG00000106400|ENSG00000106404|ENSG00000214253|ENSG00000128581|ENSG00000106436|ENSG00000257923|ENSG00000160999|ENSG00000128563|ENSG00000160991|ENSG00000160993|ENSG00000161036|ENSG00000005075|ENSG00000170667|ENSG00000168255…	RP13-650G11.1|MUC3A|MUC3A|RP11-395B7.2|MUC12|RP11-395B7.4|MUC17|RN7SKP54|TRIM56|RP11-395B7.7|SERPINE1|AP1S1|MIR4653|VGF|NAT16|MOGAT3|DGAT2L7P|RP4-747G18.5|PLOD3|ZNHIT1|CLDN15|FIS1|RNU6-1104P|AZGP1P2|RP11-132A1.3|RP11-132A1.4|RABL5|COL26A1|RP5-1106H14.1|LINC01007|MYL10|CUX1|CTA-339C12.1|CTB-181H17.1|CTA-357J21.1|AC005086.1|AC005086.3|AC005086.2|AC005086.4|SNORA48|AC005088.1|SH2B2|MIR4285|CTA-313A1…	ENSG00000235926|ENSG00000169894|ENSG00000228273|ENSG00000225946|ENSG00000205277|ENSG00000227053|ENSG00000169876|ENSG00000222636|ENSG00000169871|ENSG00000260336|ENSG00000106366|ENSG00000106367|ENSG00000264425|ENSG00000128564|ENSG00000167011|ENSG00000106384|ENSG00000205267|ENSG00000213394|ENSG00000106397|ENSG00000106400|ENSG00000106404|ENSG00000214253|ENSG00000207454|ENSG00000214252|ENSG00000232301…
[truncated: 340 more rows]

## Sheet: FDC4
chr	start	end	score	pvalue	cnt.genes.census	cnt.genes.protein_coding	cnt.genes.all	genes.census	genes.protein_coding	gids.protein_coding	genes.all	gids.all
[truncated: 992 more rows]

## Sheet: FDC5
chr	start	end	score	pvalue	cnt.genes.census	cnt.genes.protein_coding	cnt.genes.all	genes.census	genes.protein_coding	gids.protein_coding	genes.all	gids.all
[truncated: 1,019 more rows]
