# Supplementary material for: Identification of cancer-driver genes in focal genomic alterations from whole genome sequencing data
Source: Sci Rep. 2016 May 9;6:25582. doi: 10.1038/srep25582 (PMC4860638; doi:10.1038/srep25582)
Supplement: Supplementary Dataset 3 [file srep25582-s5.xls]

## Sheet: Article info
Title : Identification of cancer-driver genes in focal genomic alterations from whole genome sequencing data Authors : Ho Jang, Youngmi Hur and Hyunju Lee

## Sheet: FDC1
chr	start	end	score	pvalue	cnt.genes.census	cnt.genes.protein_coding	cnt.genes.all	genes.census	genes.protein_coding	gids.protein_coding	genes.all	gids.all
2	89614801	89888601	-2257.03	0.01	0	0	2				IGKV1-39|IGKV2-40	ENSG00000242371|ENSG00000211619
3	73849601	75930501	-6981.06	0	0	3	41		CNTN3|FRG2C|ZNF717	ENSG00000113805|ENSG00000172969|ENSG00000227124	RP11-20B7.1|RP11-508O18.1|RP11-781E19.1|AKR1B1P2|Y_RNA|CNTN3|AC128653.1|NIPA2P2|RN7SL294P|MIR4444-1|HNRNPA3P6|MYLKP1|AC117481.1|OR7E66P|OR7E22P|AC139453.1|OR7E55P|RP11-803B1.2|LSP1P2|RP11-803B1.3|ALG1L6P|FAM86DP|RP11-803B1.8|ENPP7P2|CTD-2026G6.2|CTD-2026G6.3|RPS3AP15|AC133041.1|RP11-413E6.2|OR7E121P|UNC93B3|RP11-413E6.1|MIR1324|AGGF1P3|RARRES2P1|FRG2C|RP11-413E6.7|LINC00960|ZNF717|RN7SL92P|MIR4273	ENSG00000242741|ENSG00000239454|ENSG00000223738|ENSG00000213452|ENSG00000212585|ENSG00000113805|ENSG00000263689|ENSG00000241022|ENSG00000242638|ENSG00000266780|ENSG00000213300|ENSG00000228868|ENSG00000263782|ENSG00000243674|ENSG00000179799|ENSG00000266685|ENSG00000230655|ENSG00000244699|ENSG00000240665|ENSG00000242953|ENSG00000238278|ENSG00000244026|ENSG00000272690|ENSG00000239959|ENSG00000243794…
3	88609201	90504801	-5069.68	0.018	0	1	10		EPHA3	ENSG00000044524	NDUFA5P5|NARG2P2|GAPDHP50|EPHA3|RP11-91A15.2|RP11-91A15.1|U3|RNU6-712P|PROSP|HSPE1P19	ENSG00000242365|ENSG00000242705|ENSG00000241861|ENSG00000044524|ENSG00000240951|ENSG00000240309|ENSG00000212598|ENSG00000222490|ENSG00000189002|ENSG00000271024
4	49078801	49660001	-5172.21	0.001	0	0	27				AC118282.3|AC118282.2|AC118282.1|RP11-1281K21.2|AC118282.4|RP11-1281K21.3|SNX18P23|RP11-1281K21.1|RP11-1281K21.6|RP11-1281K21.7|RP11-241F15.1|ANKRD20A17P|RP11-241F15.3|RP11-241F15.5|RP11-1281K21.9|RP11-1281K21.10|RP11-241F15.6|RP11-241F15.7|RP11-241F15.9|SNX18P24|RP11-241F15.10|AC119751.5|SNX18P25|AC119751.1|AC119751.3|AC119751.2|AC119751.4	ENSG00000222437|ENSG00000221747|ENSG00000221415|ENSG00000249828|ENSG00000266337|ENSG00000249079|ENSG00000250016|ENSG00000237961|ENSG00000268736|ENSG00000248946|ENSG00000248583|ENSG00000251056|ENSG00000250769|ENSG00000248532|ENSG00000269848|ENSG00000268967|ENSG00000268391|ENSG00000232471|ENSG00000251630|ENSG00000251539|ENSG00000250753|ENSG00000265591|ENSG00000249337|ENSG00000221075|ENSG00000221334…
5	26805201	30914501	18988.2	0.075	0	1	26		CDH9	ENSG00000113100	CDH9|RNU6-738P|CTD-3007L5.1|LINC01021|AC010455.1|RP11-560A7.1|CTD-2061E9.1|RNU6-909P|CTD-2134P3.1|CTD-2134P3.2|CTD-2269E23.3|LSP1P3|CTD-2269E23.2|SUCLG2P4|SNORA18|RP11-42L13.2|RP11-42L13.3|CTD-2118P12.1|CTD-2010I22.2|UBL5P1|CTD-2011G17.1|CTD-2057J6.2|CTD-2057J6.1|RN7SKP207|RP11-136H13.1|RP11-136H13.2	ENSG00000113100|ENSG00000207261|ENSG00000248490|ENSG00000250337|ENSG00000221721|ENSG00000250079|ENSG00000249785|ENSG00000252867|ENSG00000250453|ENSG00000270495|ENSG00000271035|ENSG00000162685|ENSG00000226400|ENSG00000249226|ENSG00000252601|ENSG00000248687|ENSG00000270430|ENSG00000259786|ENSG00000248391|ENSG00000248418|ENSG00000250984|ENSG00000249744|ENSG00000233787|ENSG00000223136|ENSG00000250587…
5	131850601	134327701	-4491.72	0.095	1	34	81	AFF4	IL5|RAD50|IL13|IL4|KIF3A|CCNI2|SEPT8|SOWAHA|SHROOM1|GDF9|UQCRQ|LEAP2|AFF4|ZCCHC10|HSPA4|FSTL4|C5orf15|VDAC1|TCF7|SKP1|CTD-2410N18.5|PPP2CA|CDKL3|UBE2B|CDKN2AIPNL|JADE2|SAR1B|SEC24A|CAMLG|DDX46|C5orf24|TXNDC15|PCBD2|CATSPER3	ENSG00000113525|ENSG00000113522|ENSG00000169194|ENSG00000113520|ENSG00000131437|ENSG00000205089|ENSG00000164402|ENSG00000198944|ENSG00000164403|ENSG00000164404|ENSG00000164405|ENSG00000164406|ENSG00000072364|ENSG00000155329|ENSG00000170606|ENSG00000053108|ENSG00000113583|ENSG00000213585|ENSG00000081059|ENSG00000113558|ENSG00000272772|ENSG00000113575|ENSG00000006837|ENSG00000119048|ENSG00000237190…	IL5|RAD50|AC004041.2|IL13|IL4|AC004237.1|KIF3A|CCNI2|SEPT8|SOWAHA|AC004775.5|SHROOM1|RNA5SP192|GDF9|UQCRQ|LEAP2|AFF4|AC010240.2|Y_RNA|ATP6V0E1P1|CTC-350I8.1|AC010240.3|Y_RNA|ZCCHC10|RP11-485M7.1|HSPA4|RP11-485M7.3|CTB-49A3.2|CTB-49A3.1|FSTL4|CTB-49A3.5|CTB-49A3.4|CTB-3M24.3|MIR1289-2|AC005195.1|AC005178.1|snoU13|CTD-2131I18.1|C5orf15|VDAC1|CTB-113I20.2|CTB-113I20.1|TCF7|SKP1|CTD-2410N18.5|PPP2CA|…	ENSG00000113525|ENSG00000113522|ENSG00000223442|ENSG00000169194|ENSG00000113520|ENSG00000230612|ENSG00000131437|ENSG00000205089|ENSG00000164402|ENSG00000198944|ENSG00000272203|ENSG00000164403|ENSG00000201274|ENSG00000164404|ENSG00000164405|ENSG00000164406|ENSG00000072364|ENSG00000235253|ENSG00000202417|ENSG00000225364|ENSG00000272023|ENSG00000229738|ENSG00000199677|ENSG00000155329|ENSG00000248648…
7	6633201	9254801	-4007.58	0.047	0	14	58		C7orf26|ZNF853|AC073343.1|ZNF12|RSPH10B2|CCZ1B|C1GALT1|COL28A1|MIOS|RPA3|RPA3-AS1|GLCCI1|ICA1|NXPH1	ENSG00000146576|ENSG00000236609|ENSG00000198580|ENSG00000164631|ENSG00000169402|ENSG00000146574|ENSG00000106392|ENSG00000215018|ENSG00000164654|ENSG00000106399|ENSG00000219545|ENSG00000106415|ENSG00000003147|ENSG00000122584	C7orf26|ZNF853|ZNF316|RP11-611L7.1|AC073343.13|AC073343.1|ZNF12|AC073343.2|PMS2CL|RSPH10B2|CCZ1B|OR7E39P|UNC93B2|OR7E136P|AC079804.2|OR7E59P|RP11-740N7.3|ALG1L5P|RP11-740N7.4|FAM86LP|AC079804.1|AC092104.2|MIR3683|AC092104.1|AC092104.3|AC092104.5|AC092104.4|RP11-397J20.1|Y_RNA|C1GALT1|RP4-733B9.1|AC005532.5|AC079448.1|COL28A1|RP5-1159O4.2|RP5-1159O4.1|MIOS|RP5-1007H16.1|RPA3|RPA3-AS1|GS1-165B14.2|…	ENSG00000146576|ENSG00000236609|ENSG00000205903|ENSG00000260054|ENSG00000228010|ENSG00000198580|ENSG00000164631|ENSG00000265245|ENSG00000187953|ENSG00000169402|ENSG00000146574|ENSG00000273252|ENSG00000155070|ENSG00000205897|ENSG00000263457|ENSG00000250561|ENSG00000243531|ENSG00000226943|ENSG00000241539|ENSG00000242731|ENSG00000221011|ENSG00000264679|ENSG00000266287|ENSG00000263504|ENSG00000265155…
7	109434901	111629601	-5673.43	0	0	3	14		IMMP2L|LRRN3|DOCK4	ENSG00000184903|ENSG00000173114|ENSG00000128512	EIF3IP1|RPL3P8|AC003088.1|IMMP2L|AC073326.3|AC005161.1|LRRN3|snoU13|AC003989.3|AC003989.4|DOCK4|DOCK4-AS1|RNA5SP237|AC003080.4	ENSG00000237064|ENSG00000232199|ENSG00000226965|ENSG00000184903|ENSG00000228540|ENSG00000221279|ENSG00000173114|ENSG00000238922|ENSG00000243621|ENSG00000227948|ENSG00000128512|ENSG00000225572|ENSG00000222346|ENSG00000234358
8	113293301	118827401	-17228.3	0.04	2	10	34	RAD21|EXT1	CSMD3|RP11-67H2.1|TRPS1|EIF3H|UTP23|RAD21|AARD|SLC30A8|MED30|EXT1	ENSG00000164796|ENSG00000253207|ENSG00000104447|ENSG00000147677|ENSG00000147679|ENSG00000164754|ENSG00000205002|ENSG00000164756|ENSG00000164758|ENSG00000182197	CSMD3|AC024996.1|RPL30P16|snoU13|MIR2053|RP11-709P2.1|AC107890.1|RP11-67H2.1|Y_RNA|RP11-267L5.1|RP11-393K19.1|RP11-192P9.1|TRPS1|AF178030.2|LINC00536|RNA5SP276|AC103863.1|AF130343.1|RP11-536K17.1|EIF3H|UTP23|RAD21|RAD21-AS1|MIR3610|AARD|SLC30A8|RN7SL228P|RP11-1059L18.1|RP11-654G14.1|RN7SL826P|SNORA31|MED30|RPS10P16|EXT1	ENSG00000164796|ENSG00000264794|ENSG00000230169|ENSG00000238656|ENSG00000238399|ENSG00000227514|ENSG00000221610|ENSG00000253207|ENSG00000206719|ENSG00000254339|ENSG00000253499|ENSG00000253756|ENSG00000104447|ENSG00000227170|ENSG00000249917|ENSG00000199450|ENSG00000221793|ENSG00000264815|ENSG00000253672|ENSG00000147677|ENSG00000147679|ENSG00000164754|ENSG00000253327|ENSG00000264875|ENSG00000205002…
9	21028101	26141501	-19044.3	0.003	1	27	70	CDKN2A	PTPLAD2|IFNB1|IFNW1|IFNA21|IFNA4|IFNA7|IFNA10|IFNA16|IFNA17|IFNA14|IFNA5|KLHL9|IFNA6|IFNA13|IFNA2|IFNA8|IFNA1|IFNE|MTAP|RP11-145E5.5|C9orf53|CDKN2A|CDKN2B|DMRTA1|ELAVL2|IZUMO3|TUSC1	ENSG00000188921|ENSG00000171855|ENSG00000177047|ENSG00000137080|ENSG00000236637|ENSG00000214042|ENSG00000186803|ENSG00000147885|ENSG00000234829|ENSG00000228083|ENSG00000147873|ENSG00000198642|ENSG00000120235|ENSG00000233816|ENSG00000188379|ENSG00000120242|ENSG00000197919|ENSG00000184995|ENSG00000099810|ENSG00000264545|ENSG00000224854|ENSG00000147889|ENSG00000147883|ENSG00000176399|ENSG00000107105…	PTPLAD2|IFNNP1|IFNB1|IFNWP4|IFNW1|Y_RNA|IFNA21|IFNWP15|IFNA4|IFNWP9|IFNA7|IFNA10|IFNWP18|IFNA16|IFNA17|IFNWP5|IFNA14|IFNA22P|IFNA5|IFNA20P|KLHL9|IFNA6|IFNA13|IFNA2|RP11-354P17.15|IFNA11P|IFNA12P|IFNA8|IFNWP2|IFNA1|IFNWP19|MIR31HG|IFNE|MIR31|SNORD39|RP11-344A7.1|KHSRPP1|RN7SL151P|MTAP|RP11-145E5.5|AL359922.1|TUBB8P1|RP11-70L8.4|RP11-149I2.5|C9orf53|CDKN2A|CDKN2B-AS1|RP11-149I2.4|CDKN2B|UBA52P6|RP1…	ENSG00000188921|ENSG00000230208|ENSG00000171855|ENSG00000225027|ENSG00000177047|ENSG00000199635|ENSG00000137080|ENSG00000232281|ENSG00000236637|ENSG00000226597|ENSG00000214042|ENSG00000186803|ENSG00000223684|ENSG00000147885|ENSG00000234829|ENSG00000232138|ENSG00000228083|ENSG00000224416|ENSG00000147873|ENSG00000226393|ENSG00000198642|ENSG00000120235|ENSG00000233816|ENSG00000188379|ENSG00000261696…
10	42354701	44696901	6398.16	0.039	1	11	64	RET	ZNF33B|BMS1|RET|CSGALNACT2|RASGEF1A|FXYD4|HNRNPF|ZNF487|ZNF239|ZNF485|ZNF32	ENSG00000196693|ENSG00000165733|ENSG00000165731|ENSG00000169826|ENSG00000198915|ENSG00000150201|ENSG00000169813|ENSG00000243660|ENSG00000196793|ENSG00000198298|ENSG00000169740	KSR1P1|IGKV1OR10-1|AL031601.4|AL031601.1|PABPC1P8|RP11-313J2.1|CCNYL2|LINC00839|ZNF37BP|FXYD6P1|EIF3LP2|ZNF33B|AL022345.7|AL022345.8|AL022345.9|ZNF33B|RNU6-1170P|AL022344.2|AL022344.4|CUBNP1|AL022344.5|RSU1P1|DUXAP3|AL022344.7|BMS1|snoU13|RNU6-885P|RP11-124O11.1|RP11-124O11.2|MIR5100|RET|RP11-351D16.3|CSGALNACT2|RASGEF1A|RP11-168L22.2|RNU6ATAC11P|FXYD4|HNRNPF|U3|RP11-517P14.2|ZNF487|RNU7-193P|RP1…	ENSG00000229485|ENSG00000237592|ENSG00000271650|ENSG00000264398|ENSG00000228755|ENSG00000215146|ENSG00000182632|ENSG00000185904|ENSG00000234420|ENSG00000270762|ENSG00000233837|ENSG00000272373|ENSG00000272319|ENSG00000272387|ENSG00000271831|ENSG00000196693|ENSG00000251783|ENSG00000232109|ENSG00000233515|ENSG00000231009|ENSG00000234864|ENSG00000230425|ENSG00000270552|ENSG00000259869|ENSG00000165733…
10	55440801	57178101	-3532.84	0.01	0	1	9		PCDH15	ENSG00000150275	RP11-449J3.3|PCDH15|AC013737.1|RNU6-687P|RP11-257I14.1|NEFMP1|MIR548F1|RP11-264A11.1|RP11-168O22.1	ENSG00000233805|ENSG00000150275|ENSG00000263921|ENSG00000252252|ENSG00000234173|ENSG00000224697|ENSG00000221594|ENSG00000236958|ENSG00000236744
12	37880101	38436701	-2300.26	0.0195675	0	0	4				RP11-125N22.4|RP11-125N22.3|RP11-125N22.1|RP11-125N22.2	ENSG00000257794|ENSG00000257899|ENSG00000257933|ENSG00000258368
13	26627701	30384101	17073.6	0	2	24	63	CDX2|FLT3	RNF6|CDK8|WASF3|GPR12|USP12|RPL21|RASL11A|GTF3A|MTIF3|LNX2|POLR1D|GSX1|PDX1|ATP5EP2|CDX2|URAD|FLT3|PAN3|FLT1|POMP|SLC46A3|MTUS2|SLC7A1|UBL3	ENSG00000127870|ENSG00000132964|ENSG00000132970|ENSG00000132975|ENSG00000152484|ENSG00000122026|ENSG00000122035|ENSG00000122034|ENSG00000122033|ENSG00000139517|ENSG00000186184|ENSG00000169840|ENSG00000139515|ENSG00000180389|ENSG00000165556|ENSG00000183463|ENSG00000122025|ENSG00000152520|ENSG00000102755|ENSG00000132963|ENSG00000139508|ENSG00000132938|ENSG00000139514|ENSG00000122042	ATP8A2P3|PRUNEP1|RNF6|RP11-380N8.6|PRKRIRP6|CDK8|WASF3|RPS3AP44|WASF3-AS1|GPR12|FGFR1OP2P1|RPS21P8|RPS20P32|USP12|USP12-AS1|USP12-AS2|LINC00412|RPL21|SNORD102|SNORA27|RASL11A|AL159977.1|RNU6-70P|LINC01079|RNY1P1|GTF3A|AL137059.1|MTIF3|RNU6-63P|LNX2|POLR1D|NPM1P4|GSX1|RNU6-73P|PDX1-AS1|PDX1|ATP5EP2|LINC00543|CDX2|URAD|RN7SL272P|FLT3|KATNBL1P1|CHCHD2P8|PAN3-AS1|PAN3|EEF1A1P3|RNU6-82P|FLT1|EIF4A1P7|…	ENSG00000233963|ENSG00000234706|ENSG00000127870|ENSG00000271559|ENSG00000227882|ENSG00000132964|ENSG00000132970|ENSG00000234031|ENSG00000237001|ENSG00000132975|ENSG00000230256|ENSG00000223782|ENSG00000218198|ENSG00000152484|ENSG00000232162|ENSG00000230641|ENSG00000234772|ENSG00000122026|ENSG00000207500|ENSG00000207051|ENSG00000122035|ENSG00000221756|ENSG00000252247|ENSG00000229609|ENSG00000201242…
13	113517701	114976401	-4183.84	0.016	0	19	39		ATP11A|MCF2L|AL137002.1|F7|F10|PROZ|PCID2|CUL4A|LAMP1|GRTP1|ADPRHL1|DCUN1D2|TMCO3|TFDP1|ATP4B|GRK1|TMEM255B|GAS6|RASA3	ENSG00000068650|ENSG00000126217|ENSG00000268130|ENSG00000057593|ENSG00000126218|ENSG00000126231|ENSG00000126226|ENSG00000139842|ENSG00000185896|ENSG00000139835|ENSG00000153531|ENSG00000150401|ENSG00000150403|ENSG00000198176|ENSG00000186009|ENSG00000185974|ENSG00000184497|ENSG00000183087|ENSG00000185989	ATP11A|AL356740.1|MCF2L|RP11-120K24.3|MCF2L-AS1|RP11-120K24.4|RP11-120K24.5|AL137002.1|F7|F10|F10-AS1|KARSP2|PROZ|RP11-98F14.11|PCID2|CUL4A|LDHBP1|LAMP1|GRTP1|GRTP1-AS1|ADPRHL1|DCUN1D2|DCUN1D2-AS|RNU1-16P|TMCO3|TFDP1|ATP4B|GRK1|LINC00552|TMEM255B|GAS6-AS1|GAS6|GAS6-AS2|RP11-199F6.4|LINC00454|LINC00452|LINC00565|RASA3|RASA3-IT1	ENSG00000068650|ENSG00000234603|ENSG00000126217|ENSG00000267868|ENSG00000235280|ENSG00000269356|ENSG00000269376|ENSG00000268130|ENSG00000057593|ENSG00000126218|ENSG00000231882|ENSG00000230371|ENSG00000126231|ENSG00000269125|ENSG00000126226|ENSG00000139842|ENSG00000232662|ENSG00000185896|ENSG00000139835|ENSG00000225083|ENSG00000153531|ENSG00000150401|ENSG00000233613|ENSG00000202347|ENSG00000150403…
15	48327301	53049801	-4101.93	0.003	0	41	116		SLC24A5|MYEF2|CTXN2|SLC12A1|DUT|FBN1|CEP152|SHC4|EID1|SECISBP2L|COPS2|GALK2|FAM227B|FGF7|DTWD1|ATP8B4|SLC27A2|HDC|GABPB1|USP8|USP50|TRPM7|SPPL2A|AP4E1|TNFAIP8L3|CYP19A1|GLDN|DMXL2|SCG3|LYSMD2|TMOD2|TMOD3|LEO1|MAPK6|BCL2L10|GNB5|MYO5C|MYO5A|ARPP19|FAM214A|ONECUT1	ENSG00000188467|ENSG00000104177|ENSG00000233932|ENSG00000074803|ENSG00000128951|ENSG00000166147|ENSG00000103995|ENSG00000185634|ENSG00000255302|ENSG00000138593|ENSG00000166200|ENSG00000156958|ENSG00000166262|ENSG00000140285|ENSG00000104047|ENSG00000104043|ENSG00000140284|ENSG00000140287|ENSG00000104064|ENSG00000138592|ENSG00000170236|ENSG00000092439|ENSG00000138600|ENSG00000081014|ENSG00000183578…	RP11-208K4.1|SLC24A5|MYEF2|AC066612.1|RP11-605F22.2|CTXN2|SLC12A1|RP11-605F22.1|RP11-154J22.1|Y_RNA|DUT|FBN1|RP11-227D13.1|CEP152|RP11-227D13.2|RP11-227D13.4|RP11-485O10.2|RP11-485O10.3|SHC4|EID1|AC012379.1|RP11-138E16.1|KRT8P24|SECISBP2L|Y_RNA|RN7SL577P|RP11-325E5.1|COPS2|Y_RNA|GALK2|NDUFAF4P1|MIR4716|RP11-325E5.4|RN7SL307P|FAM227B|RP11-295H24.3|FGF7|DTWD1|RP11-353B9.1|CTD-2647E9.1|ATP8B4|CTD-26…	ENSG00000259754|ENSG00000188467|ENSG00000104177|ENSG00000266143|ENSG00000259235|ENSG00000233932|ENSG00000074803|ENSG00000259385|ENSG00000259488|ENSG00000202542|ENSG00000128951|ENSG00000166147|ENSG00000259705|ENSG00000103995|ENSG00000259216|ENSG00000259469|ENSG00000259670|ENSG00000259700|ENSG00000185634|ENSG00000255302|ENSG00000235883|ENSG00000259602|ENSG00000259500|ENSG00000138593|ENSG00000207105…
16	28991501	32062401	8451.53	0.084	1	104	220	FUS	SPNS1|LAT|CTB-134H23.2|NPIPB11|RP11-345J4.5|BOLA2|SLX1B|SULT1A4|RP11-345J4.3|RP11-231C14.4|SPN|QPRT|C16orf54|ZG16|KIF22|MAZ|PRRT2|PAGR1|PAGR1|MVP|CDIPT|SEZ6L2|ASPHD1|KCTD13|TMEM219|TAOK2|HIRIP3|INO80E|DOC2A|C16orf92|FAM57B|ALDOA|PPP4C|TBX6|YPEL3|GDPD3|MAPK3|CORO1A|BOLA2B|SLX1A|SULT1A3|RP11-347C12.3|RP11-347C12.1|CD2BP2|TBC1D10B|MYLPF|ZNF48|SEPT1|SEPT1|ZNF771|DCTPP1|SEPHS2|ITGAL|ZNF768|ZNF747|ZNF7…	ENSG00000169682|ENSG00000213658|ENSG00000196796|ENSG00000254206|ENSG00000261740|ENSG00000183336|ENSG00000181625|ENSG00000213648|ENSG00000258150|ENSG00000169203|ENSG00000197471|ENSG00000103485|ENSG00000185905|ENSG00000174992|ENSG00000079616|ENSG00000103495|ENSG00000167371|ENSG00000185928|ENSG00000263136|ENSG00000013364|ENSG00000103502|ENSG00000174938|ENSG00000174939|ENSG00000174943|ENSG00000149932…	SPNS1|RP11-264B17.3|LAT|RP11-264B17.5|CTB-134H23.2|CTB-134H23.3|snoU13|RRN3P2|RP11-426C22.5|RP11-426C22.4|AC009093.1|SNX29P2|RP11-426C22.6|RP11-231C14.6|SNX29P2|NPIPB11|RP11-231C14.3|snoU13|RP11-345J4.5|RP11-345J4.6|BOLA2|SLX1B|SLX1B-SULT1A4|SULT1A4|RP11-345J4.3|RP11-345J4.1|RP11-231C14.5|RP11-231C14.4|RP11-345J4.8|snoU13|MIR3680-2|SLC7A5P1|CA5AP1|RP11-368N21.1|SPN|QPRT|RN7SKP127|C16orf54|AC00913…	ENSG00000169682|ENSG00000261067|ENSG00000213658|ENSG00000261552|ENSG00000196796|ENSG00000260908|ENSG00000238699|ENSG00000103472|ENSG00000260517|ENSG00000259807|ENSG00000196927|ENSG00000198106|ENSG00000260953|ENSG00000260413|ENSG00000271699|ENSG00000254206|ENSG00000254634|ENSG00000238639|ENSG00000261740|ENSG00000260335|ENSG00000183336|ENSG00000181625|ENSG00000260280|ENSG00000213648|ENSG00000258150…
16	46385601	49388501	10241.2	0.055	0	16	76		SHCBP1|VPS35|ORC6|MYLK3|C16orf87|GPT2|DNAJA2|NETO2|ITFG1|PHKB|ABCC12|ABCC11|LONP2|SIAH1|N4BP1|CBLN1	ENSG00000171241|ENSG00000069329|ENSG00000091651|ENSG00000140795|ENSG00000155330|ENSG00000166123|ENSG00000069345|ENSG00000171208|ENSG00000129636|ENSG00000102893|ENSG00000140798|ENSG00000121270|ENSG00000102910|ENSG00000196470|ENSG00000102921|ENSG00000102924	ANKRD26P1|RNU6-845P|RP11-46D6.5|RP11-46D6.4|SHCBP1|RP11-46D6.1|RAB43P1|RP11-93O14.1|VPS35|RP11-93O14.2|ORC6|RP11-480G7.1|MYLK3|RP11-480G7.2|C16orf87|CKBP1|RP11-480G7.3|GPT2|DNAJA2|RP11-169E6.1|RP11-169E6.4|RP11-169E6.3|NETO2|snoU13|RP11-329J18.2|RPL23AP72|ITFG1|RP11-329J18.3|RP11-329J18.4|RP11-474B12.1|Y_RNA|RNA5SP424|PHKB|RNA5SP425|RP11-177N22.3|RP11-177N22.2|EIF4BP5|NDUFA5P11|RP11-523L20.2|CTB-…	ENSG00000261239|ENSG00000199448|ENSG00000261356|ENSG00000260251|ENSG00000171241|ENSG00000261512|ENSG00000259856|ENSG00000260909|ENSG00000069329|ENSG00000261131|ENSG00000091651|ENSG00000261788|ENSG00000140795|ENSG00000260782|ENSG00000155330|ENSG00000260889|ENSG00000261725|ENSG00000166123|ENSG00000069345|ENSG00000261173|ENSG00000259821|ENSG00000259983|ENSG00000171208|ENSG00000238834|ENSG00000260281…
17	19462601	22262901	-6924.59	0.093	1	19	147	SPECC1	SLC47A1|ALDH3A2|SLC47A2|ALDH3A1|ULK2|AKAP10|SPECC1|LGALS9B|CDRT15L2|CCDC144NL|USP22|DHRS7B|TMEM11|C17orf103|MAP2K3|KCNJ12|C17orf51|UBBP4|MTRNR2L1	ENSG00000142494|ENSG00000072210|ENSG00000180638|ENSG00000108602|ENSG00000083290|ENSG00000108599|ENSG00000128487|ENSG00000170298|ENSG00000214819|ENSG00000205212|ENSG00000124422|ENSG00000109016|ENSG00000178307|ENSG00000154035|ENSG00000034152|ENSG00000184185|ENSG00000212719|ENSG00000263563|ENSG00000256618	SLC47A1|RP11-1113L8.1|AC025627.7|RP11-1113L8.2|RP11-1113L8.6|RP11-1113L8.7|MTND1P14|TRNAQ41P|MTND2P12|AC025627.4|CTD-2104P17.1|ALDH3A2|Y_RNA|SNORA31|SLC47A2|RP11-311F12.1|RP11-311F12.2|ALDH3A1|AC005722.4|ULK2|AC015726.1|RP11-78O7.2|AKAP10|RP11-209D14.4|RP11-209D14.2|SPECC1|AC005730.2|KCTD9P1|RNU6-258P|AC004702.2|RNU6-1057P|CCDC144CP|U6|RN7SL17P|UPF3AP2|USP32P3|SRP68P3|FAM106B|RP11-434D2.2|NOS2P3|…	ENSG00000142494|ENSG00000262769|ENSG00000228983|ENSG00000263107|ENSG00000266179|ENSG00000271900|ENSG00000227225|ENSG00000242752|ENSG00000228725|ENSG00000224254|ENSG00000231625|ENSG00000072210|ENSG00000264932|ENSG00000252349|ENSG00000180638|ENSG00000262681|ENSG00000264785|ENSG00000108602|ENSG00000230607|ENSG00000083290|ENSG00000231096|ENSG00000270091|ENSG00000108599|ENSG00000266126|ENSG00000261033…
17	25265201	27720401	3511.43	0.038	0	47	150		WSB1|KSR1|AC015688.3|LGALS9|NOS2|RP1-66C13.4|LYRM9|NLK|AC061975.10|TMEM97|IFT20|TNFAIP1|POLDIP2|TMEM199|VTN|CTB-96E2.2|SARM1|SLC46A1|RP11-192H23.4|SLC13A2|FOXN1|UNC119|PIGS|ALDOC|SPAG5|SGK494|KIAA0100|SDF2|SUPT6H|PROCA1|RAB34|RPL23A|TLCD1|NEK8|TRAF4|FAM222B|ERAL1|FLOT2|DHRS13|PHF12|PIPOX|SEZ6|MYO18A|TIAF1|CRYBA1|NUFIP2|TAOK1	ENSG00000109046|ENSG00000141068|ENSG00000266728|ENSG00000168961|ENSG00000007171|ENSG00000266202|ENSG00000232859|ENSG00000087095|ENSG00000268206|ENSG00000109084|ENSG00000109083|ENSG00000109079|ENSG00000004142|ENSG00000244045|ENSG00000109072|ENSG00000273171|ENSG00000004139|ENSG00000076351|ENSG00000258472|ENSG00000007216|ENSG00000109101|ENSG00000109103|ENSG00000087111|ENSG00000109107|ENSG00000076382…	RP11-260A9.1|RP11-260A9.6|PDLIM1P3|RP11-260A9.4|VN1R71P|TUFMP1|RP11-663N22.1|RPL34P31|RPS16P8|RP11-173M1.3|MIR4522|WSB1|RP11-173M1.8|RP11-173M1.4|RP11-173M1.5|RP11-578C11.2|TBC1D3P5|KSR1|RP11-720N19.2|RP11-720N19.1|ITM2BP1|AC015688.3|RP11-19P22.8|LGALS9|NOS2P1|RP11-19P22.5|RP11-19P22.7|RP11-19P22.10|RP11-19P22.6|RP11-19P22.2|RP11-19P22.3|RN7SL576P|RP1-66C13.1|RP1-66C13.2|RP1-66C13.3|NOS2|RP1-66C1…	ENSG00000263433|ENSG00000264734|ENSG00000264172|ENSG00000266736|ENSG00000264837|ENSG00000265646|ENSG00000265246|ENSG00000239223|ENSG00000213664|ENSG00000265453|ENSG00000263583|ENSG00000109046|ENSG00000264469|ENSG00000266313|ENSG00000265683|ENSG00000266356|ENSG00000266433|ENSG00000141068|ENSG00000265801|ENSG00000263368|ENSG00000266853|ENSG00000266728|ENSG00000266872|ENSG00000168961|ENSG00000264216…
18	21903601	23631001	13671.3	0.035	2	5	23	ZNF521|SS18	OSBPL1A|IMPACT|HRH4|ZNF521|SS18	ENSG00000141447|ENSG00000154059|ENSG00000134489|ENSG00000198795|ENSG00000141380	OSBPL1A|RP11-621L6.2|RP11-621L6.3|IMPACT|Y_RNA|RP11-178F10.1|HRH4|RP11-178F10.2|RP11-178F10.3|RP11-178F10.4|RP11-449D8.1|RP11-449D8.2|RAC1P1|RP11-449D8.3|RP11-449D8.5|RP11-958F21.1|WBP2P1|RP11-958F21.3|ZNF521|CTD-2006O16.2|RN7SL97P|RP11-737G21.1|SS18	ENSG00000141447|ENSG00000264365|ENSG00000273321|ENSG00000154059|ENSG00000199636|ENSG00000265094|ENSG00000134489|ENSG00000264695|ENSG00000266489|ENSG00000266181|ENSG00000265485|ENSG00000263553|ENSG00000266520|ENSG00000266809|ENSG00000266573|ENSG00000264345|ENSG00000229248|ENSG00000265552|ENSG00000198795|ENSG00000264434|ENSG00000242216|ENSG00000264193|ENSG00000141380
19	29745001	36307301	14855.8	0	1	85	209	CCNE1	VSTM2B|POP4|PLEKHF1|C19orf12|CCNE1|URI1|ZNF536|AC020952.1|TSHZ3|ZNF507|AC007773.3|DPY19L3|PDCD5|ANKRD27|RGS9BP|NUDT19|TDRD12|SLC7A9|CEP89|C19orf40|RHPN2|GPATCH1|WDR88|LRP3|SLC7A10|CEBPA|CEBPG|PEPD|CHST8|KCTD15|LSM14A|KIAA0355|GPI|RP11-618P17.4|PDCD2L|UBA2|WTIP|SCGB2B2|ZNF302|ZNF181|ZNF599|ZNF30|ZNF792|GRAMD1A|SCN1B|HPN|AC020907.1|FXYD3|LGI4|FXYD1|FXYD7|FXYD5|FAM187B|LSR|USF2|HAMP|MAG|CD22|FFAR1|F…	ENSG00000187135|ENSG00000105171|ENSG00000166289|ENSG00000131943|ENSG00000105173|ENSG00000105176|ENSG00000198597|ENSG00000268953|ENSG00000121297|ENSG00000168813|ENSG00000269093|ENSG00000178904|ENSG00000105185|ENSG00000105186|ENSG00000186326|ENSG00000213965|ENSG00000173809|ENSG00000021488|ENSG00000121289|ENSG00000131944|ENSG00000131941|ENSG00000076650|ENSG00000166359|ENSG00000130881|ENSG00000130876…	CTC-525D6.1|CTC-525D6.5|CTC-525D6.2|VSTM2B|POP4|PLEKHF1|C19orf12|CCNE1|CTD-2057D4.2|CTC-448F2.3|URI1|RPL9P32|CTC-448F2.4|TAF9P3|CTC-448F2.6|AC005597.1|ZNF536|AC011478.1|CTC-565M22.1|CTC-400I9.2|CTC-400I9.1|CTC-400I9.3|AC020952.1|CTC-439O9.3|TSHZ3|AC007796.1|AC008992.1|CTD-2050I18.2|CTD-2050I18.1|AC011525.2|AC011525.4|RNA5SP471|RNU6-967P|CTC-360P9.1|CTC-360P9.5|AC011456.1|CTC-360P9.2|CTC-360P9.4|C…	ENSG00000264515|ENSG00000267574|ENSG00000266248|ENSG00000187135|ENSG00000105171|ENSG00000166289|ENSG00000131943|ENSG00000105173|ENSG00000267433|ENSG00000267258|ENSG00000105176|ENSG00000242100|ENSG00000267006|ENSG00000267692|ENSG00000266910|ENSG00000267223|ENSG00000198597|ENSG00000223148|ENSG00000267760|ENSG00000267081|ENSG00000261316|ENSG00000267378|ENSG00000268953|ENSG00000267777|ENSG00000121297…
21	22192401	23674201	3641.44	0.055	0	1	16		NCAM2	ENSG00000154654	PPIAP1|NCAM2|AP001136.2|AP001137.1|AF241725.4|AF241725.1|AF241725.6|LINC00317|AP000475.2|AP000472.3|AP000472.2|LINC00308|AP000705.8|AP000705.6|RNU4-45P|AP000705.7	ENSG00000215351|ENSG00000154654|ENSG00000226771|ENSG00000221210|ENSG00000234730|ENSG00000198434|ENSG00000237527|ENSG00000238265|ENSG00000233997|ENSG00000227075|ENSG00000233215|ENSG00000184856|ENSG00000234340|ENSG00000231136|ENSG00000202339|ENSG00000226043
 start : the start of the cluster  end : the end of the cluster  pvalue : P-value given by the FDC option cnt.genes.census : The number of Cancer Gene census genes within the cluster  cnt.genes.protein_coding : The number of protein coding genes within the cluster  cnt.genes.all : The number of ensemble genes within the cluster genes.census : The name of the Cancer Gene census genes  genes.…

## Sheet: FDC2
chr	start	end	score	pvalue	cnt.genes.census	cnt.genes.protein_coding	cnt.genes.all	genes.census	genes.protein_coding	gids.protein_coding	genes.all	gids.all
1	49789401	50766901	-2175	0.02	0	3	11		AGBL4|AL645730.2|ELAVL4	ENSG00000186094|ENSG00000227839|ENSG00000162374	AGBL4|AGBL4-IT1|RP5-926E3.1|ZNF859P|AL645730.1|AL645730.2|MTND2P29|ELAVL4|RP11-492I2.1|RP11-567C20.2|RP11-567C20.3	ENSG00000186094|ENSG00000225623|ENSG00000237478|ENSG00000215887|ENSG00000221746|ENSG00000227839|ENSG00000233595|ENSG00000162374|ENSG00000230828|ENSG00000237337|ENSG00000233407
1	142539901	143645801	-3471.93	0.005	0	0	36				RP11-417J8.1|RP11-417J8.2|RP11-417J8.3|RP11-417J8.6|AL583842.3|AL583842.1|AL583842.2|SNX18P15|MIR3118-1|SNX18P16|ANKRD20A12P|RP11-423O2.3|RP11-423O2.2|RP11-423O2.1|ASNSP5|RP11-423O2.5|ANKRD20A14P|RP11-423O2.7|RP11-782C8.2|RP11-782C8.1|RP11-782C8.4|MIR3118-2|RP11-782C8.3|RP11-782C8.5|RP11-782C8.6|RP11-782C8.7|RP11-782C8.8|RP11-435B5.1|RP11-435B5.2|RP11-435B5.3|RP11-435B5.4|RP11-435B5.5|MIR3118-3|B…	ENSG00000227552|ENSG00000233798|ENSG00000230880|ENSG00000203849|ENSG00000266657|ENSG00000239012|ENSG00000265466|ENSG00000225015|ENSG00000265715|ENSG00000233218|ENSG00000242676|ENSG00000230446|ENSG00000236055|ENSG00000230255|ENSG00000229683|ENSG00000234978|ENSG00000232745|ENSG00000231182|ENSG00000232274|ENSG00000230850|ENSG00000237291|ENSG00000265661|ENSG00000232336|ENSG00000225278|ENSG00000231289…
1	194422501	194464101	-143.018	0.0619469	0	0	1				RNU6-983P	ENSG00000251813
2	89614801	89888601	-2257.03	0	0	0	2				IGKV1-39|IGKV2-40	ENSG00000242371|ENSG00000211619
2	91595101	91836801	316.747	0.0520446	0	0	11				AC018696.1|IGKV1OR2-118|AC018696.3|AC018696.2|AC018696.5|AC018696.6|AC018696.7|AC018696.4|RP11-575H3.1|AC116050.1|AC027612.6	ENSG00000226615|ENSG00000219041|ENSG00000227114|ENSG00000203344|ENSG00000214164|ENSG00000213356|ENSG00000235388|ENSG00000230964|ENSG00000261600|ENSG00000233991|ENSG00000143429
2	92263801	92325301	-461.2	0.0928571	0	0	1				NA	NA
2	108443001	108446201	23.3727	0.027027	0	1	2		RGPD4	ENSG00000196862	RGPD4-AS1|RGPD4	ENSG00000230651|ENSG00000196862
2	213161401	213366801	-1220.13	0.0486556	0	1	2		ERBB4	ENSG00000178568	ERBB4|MIR548F2	ENSG00000178568|ENSG00000221782
3	53025001	53041001	-67.9647	0.0102041	0	2	2		SFMBT1|RP11-894J14.5	ENSG00000163935|ENSG00000272305	SFMBT1|RP11-894J14.5	ENSG00000163935|ENSG00000272305
3	73849601	75930501	-6981.06	0	0	3	41		CNTN3|FRG2C|ZNF717	ENSG00000113805|ENSG00000172969|ENSG00000227124	RP11-20B7.1|RP11-508O18.1|RP11-781E19.1|AKR1B1P2|Y_RNA|CNTN3|AC128653.1|NIPA2P2|RN7SL294P|MIR4444-1|HNRNPA3P6|MYLKP1|AC117481.1|OR7E66P|OR7E22P|AC139453.1|OR7E55P|RP11-803B1.2|LSP1P2|RP11-803B1.3|ALG1L6P|FAM86DP|RP11-803B1.8|ENPP7P2|CTD-2026G6.2|CTD-2026G6.3|RPS3AP15|AC133041.1|RP11-413E6.2|OR7E121P|UNC93B3|RP11-413E6.1|MIR1324|AGGF1P3|RARRES2P1|FRG2C|RP11-413E6.7|LINC00960|ZNF717|RN7SL92P|MIR4273	ENSG00000242741|ENSG00000239454|ENSG00000223738|ENSG00000213452|ENSG00000212585|ENSG00000113805|ENSG00000263689|ENSG00000241022|ENSG00000242638|ENSG00000266780|ENSG00000213300|ENSG00000228868|ENSG00000263782|ENSG00000243674|ENSG00000179799|ENSG00000266685|ENSG00000230655|ENSG00000244699|ENSG00000240665|ENSG00000242953|ENSG00000238278|ENSG00000244026|ENSG00000272690|ENSG00000239959|ENSG00000243794…
3	88609201	90504801	-5069.68	0.013	0	1	10		EPHA3	ENSG00000044524	NDUFA5P5|NARG2P2|GAPDHP50|EPHA3|RP11-91A15.2|RP11-91A15.1|U3|RNU6-712P|PROSP|HSPE1P19	ENSG00000242365|ENSG00000242705|ENSG00000241861|ENSG00000044524|ENSG00000240951|ENSG00000240309|ENSG00000212598|ENSG00000222490|ENSG00000189002|ENSG00000271024
3	93504401	93521901	-201.778	0	0	0	1				NA	NA
3	195173201	195235801	108.342	0.0484581	0	0	1				NA	NA
4	49078801	49660001	-5172.21	0	0	0	27				AC118282.3|AC118282.2|AC118282.1|RP11-1281K21.2|AC118282.4|RP11-1281K21.3|SNX18P23|RP11-1281K21.1|RP11-1281K21.6|RP11-1281K21.7|RP11-241F15.1|ANKRD20A17P|RP11-241F15.3|RP11-241F15.5|RP11-1281K21.9|RP11-1281K21.10|RP11-241F15.6|RP11-241F15.7|RP11-241F15.9|SNX18P24|RP11-241F15.10|AC119751.5|SNX18P25|AC119751.1|AC119751.3|AC119751.2|AC119751.4	ENSG00000222437|ENSG00000221747|ENSG00000221415|ENSG00000249828|ENSG00000266337|ENSG00000249079|ENSG00000250016|ENSG00000237961|ENSG00000268736|ENSG00000248946|ENSG00000248583|ENSG00000251056|ENSG00000250769|ENSG00000248532|ENSG00000269848|ENSG00000268967|ENSG00000268391|ENSG00000232471|ENSG00000251630|ENSG00000251539|ENSG00000250753|ENSG00000265591|ENSG00000249337|ENSG00000221075|ENSG00000221334…
4	52660101	52694501	-121.363	0.00374532	0	0	1				NA	NA
5	784401	3276601	16749.3	0.003	0	17	49		ZDHHC11|BRD9|TRIP13|RP11-661C8.3|NKD2|SLC12A7|SLC6A19|SLC6A18|TERT|CLPTM1L|SLC6A3|LPCAT1|MRPL36|NDUFS6|IRX4|IRX2|C5orf38	ENSG00000188818|ENSG00000028310|ENSG00000071539|ENSG00000250173|ENSG00000145506|ENSG00000113504|ENSG00000174358|ENSG00000164363|ENSG00000164362|ENSG00000049656|ENSG00000142319|ENSG00000153395|ENSG00000171421|ENSG00000145494|ENSG00000113430|ENSG00000170561|ENSG00000186493	ZDHHC11|SPCS2P3|BRD9|TRIP13|RP11-661C8.2|RP11-661C8.3|RP11-43F13.3|AC116351.1|AC116351.2|RP11-43F13.4|NKD2|SLC12A7|MIR4635|CTD-3080P12.3|SLC6A19|SLC6A18|TERT|MIR4457|CLPTM1L|RP11-325I22.2|RP11-325I22.1|SLC6A3|LPCAT1|CTD-2245E15.3|SDHAP3|CTD-2012J19.3|CTD-2012J19.2|RP11-43F13.1|CTD-2012J19.1|MIR4277|CTD-2587M23.1|MRPL36|NDUFS6|CTD-2194D22.1|CTD-2194D22.2|IRX4|CTD-2194D22.3|CTD-2194D22.4|RP11-259O2…	ENSG00000188818|ENSG00000247872|ENSG00000028310|ENSG00000071539|ENSG00000248949|ENSG00000250173|ENSG00000215246|ENSG00000203594|ENSG00000221244|ENSG00000272347|ENSG00000145506|ENSG00000113504|ENSG00000263834|ENSG00000249201|ENSG00000174358|ENSG00000164363|ENSG00000164362|ENSG00000263670|ENSG00000049656|ENSG00000250584|ENSG00000248951|ENSG00000142319|ENSG00000153395|ENSG00000251532|ENSG00000185986…
5	26805201	30914501	18988.2	0.024	0	1	26		CDH9	ENSG00000113100	CDH9|RNU6-738P|CTD-3007L5.1|LINC01021|AC010455.1|RP11-560A7.1|CTD-2061E9.1|RNU6-909P|CTD-2134P3.1|CTD-2134P3.2|CTD-2269E23.3|LSP1P3|CTD-2269E23.2|SUCLG2P4|SNORA18|RP11-42L13.2|RP11-42L13.3|CTD-2118P12.1|CTD-2010I22.2|UBL5P1|CTD-2011G17.1|CTD-2057J6.2|CTD-2057J6.1|RN7SKP207|RP11-136H13.1|RP11-136H13.2	ENSG00000113100|ENSG00000207261|ENSG00000248490|ENSG00000250337|ENSG00000221721|ENSG00000250079|ENSG00000249785|ENSG00000252867|ENSG00000250453|ENSG00000270495|ENSG00000271035|ENSG00000162685|ENSG00000226400|ENSG00000249226|ENSG00000252601|ENSG00000248687|ENSG00000270430|ENSG00000259786|ENSG00000248391|ENSG00000248418|ENSG00000250984|ENSG00000249744|ENSG00000233787|ENSG00000223136|ENSG00000250587…
5	49405301	50627001	-3926.08	0.049	0	2	16		EMB|PARP8	ENSG00000170571|ENSG00000151883	EMB|RP11-269M20.2|RP11-269M20.1|RP11-269M20.3|PARP8|RP11-317O24.1|RP11-317O24.3|RP11-317O24.2|CTD-2089N3.1|CTD-2089N3.2|CTD-2089N3.3|RNU6-480P|AC091866.1|RNU6-1296P|CTD-2312P21.1|snoU13	ENSG00000170571|ENSG00000271455|ENSG00000213956|ENSG00000271752|ENSG00000151883|ENSG00000249405|ENSG00000270830|ENSG00000251601|ENSG00000250360|ENSG00000251573|ENSG00000248918|ENSG00000207060|ENSG00000222945|ENSG00000206606|ENSG00000240627|ENSG00000238702
5	100714601	100768801	168.899	0.0260586	0	0	1				NA	NA
5	131850601	134327701	-4491.72	0.061	1	34	81	AFF4	IL5|RAD50|IL13|IL4|KIF3A|CCNI2|SEPT8|SOWAHA|SHROOM1|GDF9|UQCRQ|LEAP2|AFF4|ZCCHC10|HSPA4|FSTL4|C5orf15|VDAC1|TCF7|SKP1|CTD-2410N18.5|PPP2CA|CDKL3|UBE2B|CDKN2AIPNL|JADE2|SAR1B|SEC24A|CAMLG|DDX46|C5orf24|TXNDC15|PCBD2|CATSPER3	ENSG00000113525|ENSG00000113522|ENSG00000169194|ENSG00000113520|ENSG00000131437|ENSG00000205089|ENSG00000164402|ENSG00000198944|ENSG00000164403|ENSG00000164404|ENSG00000164405|ENSG00000164406|ENSG00000072364|ENSG00000155329|ENSG00000170606|ENSG00000053108|ENSG00000113583|ENSG00000213585|ENSG00000081059|ENSG00000113558|ENSG00000272772|ENSG00000113575|ENSG00000006837|ENSG00000119048|ENSG00000237190…	IL5|RAD50|AC004041.2|IL13|IL4|AC004237.1|KIF3A|CCNI2|SEPT8|SOWAHA|AC004775.5|SHROOM1|RNA5SP192|GDF9|UQCRQ|LEAP2|AFF4|AC010240.2|Y_RNA|ATP6V0E1P1|CTC-350I8.1|AC010240.3|Y_RNA|ZCCHC10|RP11-485M7.1|HSPA4|RP11-485M7.3|CTB-49A3.2|CTB-49A3.1|FSTL4|CTB-49A3.5|CTB-49A3.4|CTB-3M24.3|MIR1289-2|AC005195.1|AC005178.1|snoU13|CTD-2131I18.1|C5orf15|VDAC1|CTB-113I20.2|CTB-113I20.1|TCF7|SKP1|CTD-2410N18.5|PPP2CA|…	ENSG00000113525|ENSG00000113522|ENSG00000223442|ENSG00000169194|ENSG00000113520|ENSG00000230612|ENSG00000131437|ENSG00000205089|ENSG00000164402|ENSG00000198944|ENSG00000272203|ENSG00000164403|ENSG00000201274|ENSG00000164404|ENSG00000164405|ENSG00000164406|ENSG00000072364|ENSG00000235253|ENSG00000202417|ENSG00000225364|ENSG00000272023|ENSG00000229738|ENSG00000199677|ENSG00000155329|ENSG00000248648…
6	58137801	58780101	5224.68	0	0	0	11				XXbac-BPGBPG55C20.1|XXbac-BPGBPG55C20.3|XXbac-BPGBPG55C20.2|GUSBP4|POM121L14P|LINC00680|XXbac-BPG55C20.7|GAPDHP15|RP11-278J20.2|RBBP4P4|RP11-143A22.1	ENSG00000272541|ENSG00000271761|ENSG00000272316|ENSG00000239650|ENSG00000218189|ENSG00000215190|ENSG00000225096|ENSG00000214563|ENSG00000216687|ENSG00000214561|ENSG00000223633
6	61880101	61926401	48.813	0.0340426	0	0	1				NA	NA
6	103656401	103763801	-569.501	0.0065189	0	0	1				NA	NA
6	137259701	140311501	-5042.65	0.07	2	18	49	TNFAIP3|ECT2L	IL20RA|IL22RA2|IFNGR1|OLIG3|TNFAIP3|PERP|KIAA1244|PBOV1|RP3-422G23.4|HEBP2|NHSL1|CCDC28A|ECT2L|REPS1|ABRACL|HECA|TXLNB|CITED2	ENSG00000016402|ENSG00000164485|ENSG00000027697|ENSG00000177468|ENSG00000118503|ENSG00000112378|ENSG00000112379|ENSG00000254440|ENSG00000262543|ENSG00000051620|ENSG00000135540|ENSG00000024862|ENSG00000203734|ENSG00000135597|ENSG00000146386|ENSG00000112406|ENSG00000164440|ENSG00000164442	RPL35AP3|RP11-55K22.5|RP11-204P2.3|IL20RA|IL22RA2|IFNGR1|OLIG3|SNORD112|BTF3L4P3|RP11-95M15.1|RP11-95M15.2|AL357060.1|RP11-356I2.1|Y_RNA|RP11-356I2.4|TNFAIP3|RP11-10J5.1|RP11-240M16.1|RPSAP42|PERP|KIAA1244|PBOV1|RP3-422G23.4|RP3-422G23.3|MARCKSL1P2|HEBP2|NHSL1|MIR3145|RP11-390P2.2|RP11-390P2.4|CCDC28A|ECT2L|RP3-509I19.1|RNU6-427P|RP3-509I19.6|REPS1|ABRACL|HECA|RP1-225E12.2|RP1-225E12.3|TXLNB|RP11…	ENSG00000230350|ENSG00000225391|ENSG00000235399|ENSG00000016402|ENSG00000164485|ENSG00000027697|ENSG00000177468|ENSG00000252476|ENSG00000213108|ENSG00000230533|ENSG00000220412|ENSG00000216097|ENSG00000234956|ENSG00000207300|ENSG00000237499|ENSG00000118503|ENSG00000226004|ENSG00000229922|ENSG00000219463|ENSG00000112378|ENSG00000112379|ENSG00000254440|ENSG00000262543|ENSG00000218499|ENSG00000215878…
7	6633201	9254801	-4007.58	0.038	0	14	58		C7orf26|ZNF853|AC073343.1|ZNF12|RSPH10B2|CCZ1B|C1GALT1|COL28A1|MIOS|RPA3|RPA3-AS1|GLCCI1|ICA1|NXPH1	ENSG00000146576|ENSG00000236609|ENSG00000198580|ENSG00000164631|ENSG00000169402|ENSG00000146574|ENSG00000106392|ENSG00000215018|ENSG00000164654|ENSG00000106399|ENSG00000219545|ENSG00000106415|ENSG00000003147|ENSG00000122584	C7orf26|ZNF853|ZNF316|RP11-611L7.1|AC073343.13|AC073343.1|ZNF12|AC073343.2|PMS2CL|RSPH10B2|CCZ1B|OR7E39P|UNC93B2|OR7E136P|AC079804.2|OR7E59P|RP11-740N7.3|ALG1L5P|RP11-740N7.4|FAM86LP|AC079804.1|AC092104.2|MIR3683|AC092104.1|AC092104.3|AC092104.5|AC092104.4|RP11-397J20.1|Y_RNA|C1GALT1|RP4-733B9.1|AC005532.5|AC079448.1|COL28A1|RP5-1159O4.2|RP5-1159O4.1|MIOS|RP5-1007H16.1|RPA3|RPA3-AS1|GS1-165B14.2|…	ENSG00000146576|ENSG00000236609|ENSG00000205903|ENSG00000260054|ENSG00000228010|ENSG00000198580|ENSG00000164631|ENSG00000265245|ENSG00000187953|ENSG00000169402|ENSG00000146574|ENSG00000273252|ENSG00000155070|ENSG00000205897|ENSG00000263457|ENSG00000250561|ENSG00000243531|ENSG00000226943|ENSG00000241539|ENSG00000242731|ENSG00000221011|ENSG00000264679|ENSG00000266287|ENSG00000263504|ENSG00000265155…
7	38276901	38422101	658.965	0.0516129	0	0	23				TRGC2|TRGJ2|TRGJP2|TRGC1|TRGJ1|TRGJP|TRGJP1|TRGV11|TRGVB|TRGV10|AC006033.22|TRGV9|TRGVA|RP11-121A8.1|TRGV8|TRGV7|TRGV6|TRGV5P|TRGV5|TRGV4|TRGV3|TRGV2|TRGV1	ENSG00000227191|ENSG00000211687|ENSG00000211688|ENSG00000211689|ENSG00000211690|ENSG00000211691|ENSG00000211692|ENSG00000211693|ENSG00000231202|ENSG00000211694|ENSG00000231916|ENSG00000211695|ENSG00000225992|ENSG00000272908|ENSG00000211696|ENSG00000249978|ENSG00000226212|ENSG00000228668|ENSG00000211697|ENSG00000211698|ENSG00000211699|ENSG00000233306|ENSG00000211701
7	109434901	111629601	-5673.43	0	0	3	14		IMMP2L|LRRN3|DOCK4	ENSG00000184903|ENSG00000173114|ENSG00000128512	EIF3IP1|RPL3P8|AC003088.1|IMMP2L|AC073326.3|AC005161.1|LRRN3|snoU13|AC003989.3|AC003989.4|DOCK4|DOCK4-AS1|RNA5SP237|AC003080.4	ENSG00000237064|ENSG00000232199|ENSG00000226965|ENSG00000184903|ENSG00000228540|ENSG00000221279|ENSG00000173114|ENSG00000238922|ENSG00000243621|ENSG00000227948|ENSG00000128512|ENSG00000225572|ENSG00000222346|ENSG00000234358
7	149975301	151720001	2721.74	0.093	0	37	65		ACTR3C|LRRC61|ZBED6CL|RARRES2|REPIN1|ZNF775|GIMAP8|GIMAP7|GIMAP4|GIMAP6|GIMAP2|GIMAP1|GIMAP5|TMEM176B|TMEM176A|AOC1|KCNH2|NOS3|ATG9B|ABCB8|ASIC3|CDK5|SLC4A2|FASTK|TMUB1|AGAP3|GBX1|ASB10|ABCF2|CHPF2|SMARCD3|NUB1|WDR86|CRYGN|RHEB|PRKAG2|GALNTL5	ENSG00000106526|ENSG00000127399|ENSG00000188707|ENSG00000106538|ENSG00000214022|ENSG00000196456|ENSG00000171115|ENSG00000179144|ENSG00000133574|ENSG00000133561|ENSG00000106560|ENSG00000213203|ENSG00000196329|ENSG00000106565|ENSG00000002933|ENSG00000002726|ENSG00000055118|ENSG00000164867|ENSG00000181652|ENSG00000197150|ENSG00000213199|ENSG00000164885|ENSG00000164889|ENSG00000164896|ENSG00000164897…	ACTR3C|LRRC61|ZBED6CL|RARRES2|RP4-584D14.7|RP4-584D14.5|REPIN1|ZNF775|RP4-584D14.6|LINC00996|GIMAP8|RP11-511P7.4|STRADBP1|GIMAP7|ALDH7A1P3|GIMAP4|RP11-632K21.7|RP11-632K21.3|GIMAP6|RP11-632K21.6|GIMAP2|GIMAP1|GIMAP5|RP5-1051J4.6|RP5-1051J4.4|TMEM176B|TMEM176A|AOC1|KCNH2|NOS3|ATG9B|ABCB8|RP11-148K1.10|ASIC3|CDK5|SLC4A2|RP11-148K1.12|FASTK|TMUB1|AGAP3|GBX1|ASB10|IQCA1P1|ABCF2|CHPF2|MIR671|SMARCD3|R…	ENSG00000106526|ENSG00000127399|ENSG00000188707|ENSG00000106538|ENSG00000261305|ENSG00000240449|ENSG00000214022|ENSG00000196456|ENSG00000239377|ENSG00000242258|ENSG00000171115|ENSG00000271582|ENSG00000213205|ENSG00000179144|ENSG00000243853|ENSG00000133574|ENSG00000271568|ENSG00000232361|ENSG00000133561|ENSG00000270990|ENSG00000106560|ENSG00000213203|ENSG00000196329|ENSG00000177590|ENSG00000241134…
8	11401	1104701	-5371.47	0.035	0	7	24		AC144568.2|OR4F21|RP11-585F1.10|ZNF596|FBXO25|TDRP|ERICH1	ENSG00000253896|ENSG00000176269|ENSG00000250210|ENSG00000172748|ENSG00000147364|ENSG00000180190|ENSG00000104714	AC144568.4|AC144568.2|RP11-585F1.8|WBP1LP3|OR4F21|RP11-585F1.10|RP11-585F1.2|RP11-585F1.6|RPL23AP53|ZNF596|RP5-855D21.3|RP5-855D21.1|RP5-855D21.2|RP11-63E5.1|RP11-63E5.6|FAM87A|FBXO25|RP11-91J19.3|RP11-91J19.4|TDRP|ERICH1|RP11-43A14.1|ERICH1-AS1|CTD-2281E23.2	ENSG00000253620|ENSG00000253896|ENSG00000254193|ENSG00000253612|ENSG00000176269|ENSG00000250210|ENSG00000255464|ENSG00000253166|ENSG00000223508|ENSG00000172748|ENSG00000272812|ENSG00000272240|ENSG00000273402|ENSG00000254104|ENSG00000249868|ENSG00000182366|ENSG00000147364|ENSG00000272293|ENSG00000272005|ENSG00000180190|ENSG00000104714|ENSG00000254207|ENSG00000237647|ENSG00000254269
8	88503601	88548201	-254.048	0.0116822	0	1	1		CNBD1	ENSG00000176571	CNBD1	ENSG00000176571
8	113293301	118827401	-17228.3	0.021	2	10	34	RAD21|EXT1	CSMD3|RP11-67H2.1|TRPS1|EIF3H|UTP23|RAD21|AARD|SLC30A8|MED30|EXT1	ENSG00000164796|ENSG00000253207|ENSG00000104447|ENSG00000147677|ENSG00000147679|ENSG00000164754|ENSG00000205002|ENSG00000164756|ENSG00000164758|ENSG00000182197	CSMD3|AC024996.1|RPL30P16|snoU13|MIR2053|RP11-709P2.1|AC107890.1|RP11-67H2.1|Y_RNA|RP11-267L5.1|RP11-393K19.1|RP11-192P9.1|TRPS1|AF178030.2|LINC00536|RNA5SP276|AC103863.1|AF130343.1|RP11-536K17.1|EIF3H|UTP23|RAD21|RAD21-AS1|MIR3610|AARD|SLC30A8|RN7SL228P|RP11-1059L18.1|RP11-654G14.1|RN7SL826P|SNORA31|MED30|RPS10P16|EXT1	ENSG00000164796|ENSG00000264794|ENSG00000230169|ENSG00000238656|ENSG00000238399|ENSG00000227514|ENSG00000221610|ENSG00000253207|ENSG00000206719|ENSG00000254339|ENSG00000253499|ENSG00000253756|ENSG00000104447|ENSG00000227170|ENSG00000249917|ENSG00000199450|ENSG00000221793|ENSG00000264815|ENSG00000253672|ENSG00000147677|ENSG00000147679|ENSG00000164754|ENSG00000253327|ENSG00000264875|ENSG00000205002…
9	40601	359801	-608.152	0.0510204	0	4	9		FOXD4|CBWD1|C9orf66|DOCK8	ENSG00000170122|ENSG00000172785|ENSG00000183784|ENSG00000107099	RP11-143M1.7|RP11-143M1.2|RP11-143M1.3|RP11-143M1.4|FOXD4|CBWD1|C9orf66|DOCK8|RP11-59O6.3	ENSG00000144140|ENSG00000225655|ENSG00000227917|ENSG00000231808|ENSG00000170122|ENSG00000172785|ENSG00000183784|ENSG00000107099|ENSG00000235880
9	15815201	15822201	-64.0023	0	0	1	1		CCDC171	ENSG00000164989	CCDC171	ENSG00000164989
9	21028101	26141501	-19044.3	0	1	27	70	CDKN2A	PTPLAD2|IFNB1|IFNW1|IFNA21|IFNA4|IFNA7|IFNA10|IFNA16|IFNA17|IFNA14|IFNA5|KLHL9|IFNA6|IFNA13|IFNA2|IFNA8|IFNA1|IFNE|MTAP|RP11-145E5.5|C9orf53|CDKN2A|CDKN2B|DMRTA1|ELAVL2|IZUMO3|TUSC1	ENSG00000188921|ENSG00000171855|ENSG00000177047|ENSG00000137080|ENSG00000236637|ENSG00000214042|ENSG00000186803|ENSG00000147885|ENSG00000234829|ENSG00000228083|ENSG00000147873|ENSG00000198642|ENSG00000120235|ENSG00000233816|ENSG00000188379|ENSG00000120242|ENSG00000197919|ENSG00000184995|ENSG00000099810|ENSG00000264545|ENSG00000224854|ENSG00000147889|ENSG00000147883|ENSG00000176399|ENSG00000107105…	PTPLAD2|IFNNP1|IFNB1|IFNWP4|IFNW1|Y_RNA|IFNA21|IFNWP15|IFNA4|IFNWP9|IFNA7|IFNA10|IFNWP18|IFNA16|IFNA17|IFNWP5|IFNA14|IFNA22P|IFNA5|IFNA20P|KLHL9|IFNA6|IFNA13|IFNA2|RP11-354P17.15|IFNA11P|IFNA12P|IFNA8|IFNWP2|IFNA1|IFNWP19|MIR31HG|IFNE|MIR31|SNORD39|RP11-344A7.1|KHSRPP1|RN7SL151P|MTAP|RP11-145E5.5|AL359922.1|TUBB8P1|RP11-70L8.4|RP11-149I2.5|C9orf53|CDKN2A|CDKN2B-AS1|RP11-149I2.4|CDKN2B|UBA52P6|RP1…	ENSG00000188921|ENSG00000230208|ENSG00000171855|ENSG00000225027|ENSG00000177047|ENSG00000199635|ENSG00000137080|ENSG00000232281|ENSG00000236637|ENSG00000226597|ENSG00000214042|ENSG00000186803|ENSG00000223684|ENSG00000147885|ENSG00000234829|ENSG00000232138|ENSG00000228083|ENSG00000224416|ENSG00000147873|ENSG00000226393|ENSG00000198642|ENSG00000120235|ENSG00000233816|ENSG00000188379|ENSG00000261696…
9	29399701	29435301	16.4942	0.0727273	0	0	1				NA	NA
9	75881801	75990601	-292.397	0.0333797	0	0	1				AL449083.1	ENSG00000221110
9	138213901	138217801	-40.2121	0	0	0	1				NA	NA
10	38770901	38890001	-1498	0	0	0	1				NA	NA
10	42354701	44696901	6398.16	0	1	11	64	RET	ZNF33B|BMS1|RET|CSGALNACT2|RASGEF1A|FXYD4|HNRNPF|ZNF487|ZNF239|ZNF485|ZNF32	ENSG00000196693|ENSG00000165733|ENSG00000165731|ENSG00000169826|ENSG00000198915|ENSG00000150201|ENSG00000169813|ENSG00000243660|ENSG00000196793|ENSG00000198298|ENSG00000169740	KSR1P1|IGKV1OR10-1|AL031601.4|AL031601.1|PABPC1P8|RP11-313J2.1|CCNYL2|LINC00839|ZNF37BP|FXYD6P1|EIF3LP2|ZNF33B|AL022345.7|AL022345.8|AL022345.9|ZNF33B|RNU6-1170P|AL022344.2|AL022344.4|CUBNP1|AL022344.5|RSU1P1|DUXAP3|AL022344.7|BMS1|snoU13|RNU6-885P|RP11-124O11.1|RP11-124O11.2|MIR5100|RET|RP11-351D16.3|CSGALNACT2|RASGEF1A|RP11-168L22.2|RNU6ATAC11P|FXYD4|HNRNPF|U3|RP11-517P14.2|ZNF487|RNU7-193P|RP1…	ENSG00000229485|ENSG00000237592|ENSG00000271650|ENSG00000264398|ENSG00000228755|ENSG00000215146|ENSG00000182632|ENSG00000185904|ENSG00000234420|ENSG00000270762|ENSG00000233837|ENSG00000272373|ENSG00000272319|ENSG00000272387|ENSG00000271831|ENSG00000196693|ENSG00000251783|ENSG00000232109|ENSG00000233515|ENSG00000231009|ENSG00000234864|ENSG00000230425|ENSG00000270552|ENSG00000259869|ENSG00000165733…
10	55440801	57178101	-3532.84	0	0	1	9		PCDH15	ENSG00000150275	RP11-449J3.3|PCDH15|AC013737.1|RNU6-687P|RP11-257I14.1|NEFMP1|MIR548F1|RP11-264A11.1|RP11-168O22.1	ENSG00000233805|ENSG00000150275|ENSG00000263921|ENSG00000252252|ENSG00000234173|ENSG00000224697|ENSG00000221594|ENSG00000236958|ENSG00000236744
10	117217901	117247301	-95.9864	0.0790514	0	1	1		ATRNL1	ENSG00000107518	ATRNL1	ENSG00000107518
11	48680001	49450101	-2679.65	0.097	0	3	22		TRIM49B|TRIM64C|FOLH1	ENSG00000182053|ENSG00000214891|ENSG00000086205	RP11-56P9.5|RP11-56P9.10|RP11-56P9.6|RP11-56P9.4|TRIM51CP|RP11-56P9.8|TRIM51GP|TRIM53CP|RP11-56P9.11|TRIM49B|TRIM64C|CTD-2132H18.3|UBTFL7|RP11-107P7.1|RP11-107P7.6|RP11-107P7.2|RP11-107P7.5|RP11-107P7.4|FOLH1|CTD-2026G22.1|TYRL|CBX3P8	ENSG00000255551|ENSG00000254728|ENSG00000254920|ENSG00000255527|ENSG00000249910|ENSG00000254517|ENSG00000220948|ENSG00000254764|ENSG00000205044|ENSG00000182053|ENSG00000214891|ENSG00000254801|ENSG00000229361|ENSG00000255452|ENSG00000254412|ENSG00000255338|ENSG00000254993|ENSG00000254567|ENSG00000086205|ENSG00000255532|ENSG00000123447|ENSG00000254496
11	54694801	55031701	-2554.18	0	0	1	1		TRIM48	ENSG00000150244	TRIM48	ENSG00000150244
11	54696201	54787101	379.491	0	0	0	1				NA	NA
12	34335401	34856201	1797.55	0.00535475	0	0	4				RP11-313F23.4|5S_rRNA|RP11-313F23.5|RP13-7D7.1	ENSG00000255652|ENSG00000272435|ENSG00000258794|ENSG00000256614
12	37880101	38436701	-2300.26	0.0056243	0	0	4				RP11-125N22.4|RP11-125N22.3|RP11-125N22.1|RP11-125N22.2	ENSG00000257794|ENSG00000257899|ENSG00000257933|ENSG00000258368
13	26627701	30384101	17073.6	0	2	24	63	CDX2|FLT3	RNF6|CDK8|WASF3|GPR12|USP12|RPL21|RASL11A|GTF3A|MTIF3|LNX2|POLR1D|GSX1|PDX1|ATP5EP2|CDX2|URAD|FLT3|PAN3|FLT1|POMP|SLC46A3|MTUS2|SLC7A1|UBL3	ENSG00000127870|ENSG00000132964|ENSG00000132970|ENSG00000132975|ENSG00000152484|ENSG00000122026|ENSG00000122035|ENSG00000122034|ENSG00000122033|ENSG00000139517|ENSG00000186184|ENSG00000169840|ENSG00000139515|ENSG00000180389|ENSG00000165556|ENSG00000183463|ENSG00000122025|ENSG00000152520|ENSG00000102755|ENSG00000132963|ENSG00000139508|ENSG00000132938|ENSG00000139514|ENSG00000122042	ATP8A2P3|PRUNEP1|RNF6|RP11-380N8.6|PRKRIRP6|CDK8|WASF3|RPS3AP44|WASF3-AS1|GPR12|FGFR1OP2P1|RPS21P8|RPS20P32|USP12|USP12-AS1|USP12-AS2|LINC00412|RPL21|SNORD102|SNORA27|RASL11A|AL159977.1|RNU6-70P|LINC01079|RNY1P1|GTF3A|AL137059.1|MTIF3|RNU6-63P|LNX2|POLR1D|NPM1P4|GSX1|RNU6-73P|PDX1-AS1|PDX1|ATP5EP2|LINC00543|CDX2|URAD|RN7SL272P|FLT3|KATNBL1P1|CHCHD2P8|PAN3-AS1|PAN3|EEF1A1P3|RNU6-82P|FLT1|EIF4A1P7|…	ENSG00000233963|ENSG00000234706|ENSG00000127870|ENSG00000271559|ENSG00000227882|ENSG00000132964|ENSG00000132970|ENSG00000234031|ENSG00000237001|ENSG00000132975|ENSG00000230256|ENSG00000223782|ENSG00000218198|ENSG00000152484|ENSG00000232162|ENSG00000230641|ENSG00000234772|ENSG00000122026|ENSG00000207500|ENSG00000207051|ENSG00000122035|ENSG00000221756|ENSG00000252247|ENSG00000229609|ENSG00000201242…
13	113517701	114976401	-4183.84	0.003	0	19	39		ATP11A|MCF2L|AL137002.1|F7|F10|PROZ|PCID2|CUL4A|LAMP1|GRTP1|ADPRHL1|DCUN1D2|TMCO3|TFDP1|ATP4B|GRK1|TMEM255B|GAS6|RASA3	ENSG00000068650|ENSG00000126217|ENSG00000268130|ENSG00000057593|ENSG00000126218|ENSG00000126231|ENSG00000126226|ENSG00000139842|ENSG00000185896|ENSG00000139835|ENSG00000153531|ENSG00000150401|ENSG00000150403|ENSG00000198176|ENSG00000186009|ENSG00000185974|ENSG00000184497|ENSG00000183087|ENSG00000185989	ATP11A|AL356740.1|MCF2L|RP11-120K24.3|MCF2L-AS1|RP11-120K24.4|RP11-120K24.5|AL137002.1|F7|F10|F10-AS1|KARSP2|PROZ|RP11-98F14.11|PCID2|CUL4A|LDHBP1|LAMP1|GRTP1|GRTP1-AS1|ADPRHL1|DCUN1D2|DCUN1D2-AS|RNU1-16P|TMCO3|TFDP1|ATP4B|GRK1|LINC00552|TMEM255B|GAS6-AS1|GAS6|GAS6-AS2|RP11-199F6.4|LINC00454|LINC00452|LINC00565|RASA3|RASA3-IT1	ENSG00000068650|ENSG00000234603|ENSG00000126217|ENSG00000267868|ENSG00000235280|ENSG00000269356|ENSG00000269376|ENSG00000268130|ENSG00000057593|ENSG00000126218|ENSG00000231882|ENSG00000230371|ENSG00000126231|ENSG00000269125|ENSG00000126226|ENSG00000139842|ENSG00000232662|ENSG00000185896|ENSG00000139835|ENSG00000225083|ENSG00000153531|ENSG00000150401|ENSG00000233613|ENSG00000202347|ENSG00000150403…
14	22167701	23058701	4458.69	0.014014	0	2	137		AE000662.92|DAD1	ENSG00000259003|ENSG00000129562	TRAV2|AE000658.31|TRAV3|TRAV4|TRAV5|RPL4P1|TRAV6|AE000659.1|TRAV7|TRAV8-1|TRAV9-1|TRAV10|TRAV11|TRAV12-1|TRAV8-2|TRAV8-3|TRAV13-1|TRAV12-2|TRAV8-4|TRAV8-5|TRAV13-2|TRAV14DV4|TRAV9-2|TRAV15|AE000659.41|TRAV12-3|TRAV8-6|TRAV16|TRAV17|TRAV18|TRAV19|AE000660.4|TRAV20|TRAV21|TRAV22|TRAV23DV6|TRDV1|TRAV24|TRAV25|TRAV26-1|TRAV8-7|AE000660.1|TRAV27|TRAV28|TRAV29DV5|TRAV30|TRAV31|TRAV32|TRAV33|TRAV26-2|TR…	ENSG00000211776|ENSG00000248358|ENSG00000211777|ENSG00000211778|ENSG00000211779|ENSG00000240954|ENSG00000211780|ENSG00000222776|ENSG00000211781|ENSG00000211782|ENSG00000211783|ENSG00000211784|ENSG00000256474|ENSG00000211785|ENSG00000211786|ENSG00000211787|ENSG00000211788|ENSG00000211789|ENSG00000211790|ENSG00000256379|ENSG00000211791|ENSG00000211792|ENSG00000211793|ENSG00000258482|ENSG00000258557…
14	41670901	42475601	5236.17	0.00401606	0	1	8		LRFN5	ENSG00000165379	RP11-629F19.1|AL390335.1|CTD-2298J14.1|CTD-2298J14.2|SNORA31|LRFN5|RP11-1053O12.1|AL138498.1	ENSG00000258385|ENSG00000221695|ENSG00000258901|ENSG00000258636|ENSG00000251858|ENSG00000165379|ENSG00000258536|ENSG00000266500
15	24662101	24729601	-994.239	0	0	0	1				PWRN3	ENSG00000260760
15	48327301	53049801	-4101.93	0.001	0	41	116		SLC24A5|MYEF2|CTXN2|SLC12A1|DUT|FBN1|CEP152|SHC4|EID1|SECISBP2L|COPS2|GALK2|FAM227B|FGF7|DTWD1|ATP8B4|SLC27A2|HDC|GABPB1|USP8|USP50|TRPM7|SPPL2A|AP4E1|TNFAIP8L3|CYP19A1|GLDN|DMXL2|SCG3|LYSMD2|TMOD2|TMOD3|LEO1|MAPK6|BCL2L10|GNB5|MYO5C|MYO5A|ARPP19|FAM214A|ONECUT1	ENSG00000188467|ENSG00000104177|ENSG00000233932|ENSG00000074803|ENSG00000128951|ENSG00000166147|ENSG00000103995|ENSG00000185634|ENSG00000255302|ENSG00000138593|ENSG00000166200|ENSG00000156958|ENSG00000166262|ENSG00000140285|ENSG00000104047|ENSG00000104043|ENSG00000140284|ENSG00000140287|ENSG00000104064|ENSG00000138592|ENSG00000170236|ENSG00000092439|ENSG00000138600|ENSG00000081014|ENSG00000183578…	RP11-208K4.1|SLC24A5|MYEF2|AC066612.1|RP11-605F22.2|CTXN2|SLC12A1|RP11-605F22.1|RP11-154J22.1|Y_RNA|DUT|FBN1|RP11-227D13.1|CEP152|RP11-227D13.2|RP11-227D13.4|RP11-485O10.2|RP11-485O10.3|SHC4|EID1|AC012379.1|RP11-138E16.1|KRT8P24|SECISBP2L|Y_RNA|RN7SL577P|RP11-325E5.1|COPS2|Y_RNA|GALK2|NDUFAF4P1|MIR4716|RP11-325E5.4|RN7SL307P|FAM227B|RP11-295H24.3|FGF7|DTWD1|RP11-353B9.1|CTD-2647E9.1|ATP8B4|CTD-26…	ENSG00000259754|ENSG00000188467|ENSG00000104177|ENSG00000266143|ENSG00000259235|ENSG00000233932|ENSG00000074803|ENSG00000259385|ENSG00000259488|ENSG00000202542|ENSG00000128951|ENSG00000166147|ENSG00000259705|ENSG00000103995|ENSG00000259216|ENSG00000259469|ENSG00000259670|ENSG00000259700|ENSG00000185634|ENSG00000255302|ENSG00000235883|ENSG00000259602|ENSG00000259500|ENSG00000138593|ENSG00000207105…
15	74003501	75087701	11303.9	0.02	1	21	39	PML	CD276|C15orf59|TBC1D21|LOXL1|STOML1|PML|GOLGA6A|ISLR2|RP11-247C2.2|ISLR|STRA6|CCDC33|CYP11A1|SEMA7A|UBL7|ARID3B|CLK3|EDC3|CYP1A1|CYP1A2|CSK	ENSG00000103855|ENSG00000205363|ENSG00000167139|ENSG00000129038|ENSG00000067221|ENSG00000140464|ENSG00000159289|ENSG00000167178|ENSG00000248540|ENSG00000129009|ENSG00000137868|ENSG00000140481|ENSG00000140459|ENSG00000138623|ENSG00000138629|ENSG00000179361|ENSG00000179335|ENSG00000179151|ENSG00000140465|ENSG00000140505|ENSG00000103653	CD276|C15orf59|RP11-8P11.3|RP11-24D15.1|TBC1D21|AC108137.1|LOXL1-AS1|LOXL1|STOML1|PML|DNM1P33|GOLGA6A|RN7SL429P|RP11-247C2.1|ISLR2|RP11-247C2.2|RP11-665J16.1|ISLR|STRA6|RP11-60L3.1|CCDC33|RP11-60L3.2|CYP11A1|CTD-2311M21.2|CTD-2311M21.3|SEMA7A|UBL7|UBL7-AS1|RP11-10O17.1|RP11-10O17.3|SNORD77|ARID3B|CLK3|CTD-3154N5.1|EDC3|CYP1A1|CYP1A2|CSK|MIR4513	ENSG00000103855|ENSG00000205363|ENSG00000260469|ENSG00000260624|ENSG00000167139|ENSG00000222064|ENSG00000261801|ENSG00000129038|ENSG00000067221|ENSG00000140464|ENSG00000260096|ENSG00000159289|ENSG00000244612|ENSG00000214702|ENSG00000167178|ENSG00000248540|ENSG00000261543|ENSG00000129009|ENSG00000137868|ENSG00000259264|ENSG00000140481|ENSG00000261384|ENSG00000140459|ENSG00000260266|ENSG00000261821…
16	28991501	32062401	8451.53	0.067	1	104	220	FUS	SPNS1|LAT|CTB-134H23.2|NPIPB11|RP11-345J4.5|BOLA2|SLX1B|SULT1A4|RP11-345J4.3|RP11-231C14.4|SPN|QPRT|C16orf54|ZG16|KIF22|MAZ|PRRT2|PAGR1|PAGR1|MVP|CDIPT|SEZ6L2|ASPHD1|KCTD13|TMEM219|TAOK2|HIRIP3|INO80E|DOC2A|C16orf92|FAM57B|ALDOA|PPP4C|TBX6|YPEL3|GDPD3|MAPK3|CORO1A|BOLA2B|SLX1A|SULT1A3|RP11-347C12.3|RP11-347C12.1|CD2BP2|TBC1D10B|MYLPF|ZNF48|SEPT1|SEPT1|ZNF771|DCTPP1|SEPHS2|ITGAL|ZNF768|ZNF747|ZNF7…	ENSG00000169682|ENSG00000213658|ENSG00000196796|ENSG00000254206|ENSG00000261740|ENSG00000183336|ENSG00000181625|ENSG00000213648|ENSG00000258150|ENSG00000169203|ENSG00000197471|ENSG00000103485|ENSG00000185905|ENSG00000174992|ENSG00000079616|ENSG00000103495|ENSG00000167371|ENSG00000185928|ENSG00000263136|ENSG00000013364|ENSG00000103502|ENSG00000174938|ENSG00000174939|ENSG00000174943|ENSG00000149932…	SPNS1|RP11-264B17.3|LAT|RP11-264B17.5|CTB-134H23.2|CTB-134H23.3|snoU13|RRN3P2|RP11-426C22.5|RP11-426C22.4|AC009093.1|SNX29P2|RP11-426C22.6|RP11-231C14.6|SNX29P2|NPIPB11|RP11-231C14.3|snoU13|RP11-345J4.5|RP11-345J4.6|BOLA2|SLX1B|SLX1B-SULT1A4|SULT1A4|RP11-345J4.3|RP11-345J4.1|RP11-231C14.5|RP11-231C14.4|RP11-345J4.8|snoU13|MIR3680-2|SLC7A5P1|CA5AP1|RP11-368N21.1|SPN|QPRT|RN7SKP127|C16orf54|AC00913…	ENSG00000169682|ENSG00000261067|ENSG00000213658|ENSG00000261552|ENSG00000196796|ENSG00000260908|ENSG00000238699|ENSG00000103472|ENSG00000260517|ENSG00000259807|ENSG00000196927|ENSG00000198106|ENSG00000260953|ENSG00000260413|ENSG00000271699|ENSG00000254206|ENSG00000254634|ENSG00000238639|ENSG00000261740|ENSG00000260335|ENSG00000183336|ENSG00000181625|ENSG00000260280|ENSG00000213648|ENSG00000258150…
16	33043101	34328601	-2190.08	0.041	0	4	62		TP53TG3C|TP53TG3B|RP11-812E19.9|CTD-2144E22.5	ENSG00000205457|ENSG00000261509|ENSG00000259680|ENSG00000179755	RP11-19N8.4|RP11-19N8.3|HERC2P8|RP11-19N8.7|RP11-19N8.6|FAM108A10P|RP11-1437A8.2|RP11-1437A8.3|TP53TG3C|RP11-1437A8.4|RP11-1437A8.6|RP11-1277H1.3|TP53TG3B|RP11-1437A8.5|RP11-1437A8.7|RP11-23E10.5|RP11-23E10.3|RP11-989E6.10|RP11-23E10.2|RP11-23E10.4|RP11-293B20.3|RP11-293B20.2|BMS1P8|ENPP7P13|RP11-104C4.4|IGHV3OR16-12|RP11-104C4.2|IGHV3OR16-13|RP11-812E19.9|RP11-812E19.13|RP11-812E19.12|RP11-812E1…	ENSG00000260141|ENSG00000260900|ENSG00000261599|ENSG00000261682|ENSG00000259800|ENSG00000261536|ENSG00000260414|ENSG00000260419|ENSG00000205457|ENSG00000260827|ENSG00000261507|ENSG00000263337|ENSG00000261509|ENSG00000261009|ENSG00000263204|ENSG00000262090|ENSG00000260626|ENSG00000261200|ENSG00000261466|ENSG00000261405|ENSG00000263277|ENSG00000259882|ENSG00000260518|ENSG00000261580|ENSG00000260308…
16	46385501	46456901	-545.337	0.00167785	0	0	1				NA	NA
16	46385601	49388501	10241.2	0.037	0	16	76		SHCBP1|VPS35|ORC6|MYLK3|C16orf87|GPT2|DNAJA2|NETO2|ITFG1|PHKB|ABCC12|ABCC11|LONP2|SIAH1|N4BP1|CBLN1	ENSG00000171241|ENSG00000069329|ENSG00000091651|ENSG00000140795|ENSG00000155330|ENSG00000166123|ENSG00000069345|ENSG00000171208|ENSG00000129636|ENSG00000102893|ENSG00000140798|ENSG00000121270|ENSG00000102910|ENSG00000196470|ENSG00000102921|ENSG00000102924	ANKRD26P1|RNU6-845P|RP11-46D6.5|RP11-46D6.4|SHCBP1|RP11-46D6.1|RAB43P1|RP11-93O14.1|VPS35|RP11-93O14.2|ORC6|RP11-480G7.1|MYLK3|RP11-480G7.2|C16orf87|CKBP1|RP11-480G7.3|GPT2|DNAJA2|RP11-169E6.1|RP11-169E6.4|RP11-169E6.3|NETO2|snoU13|RP11-329J18.2|RPL23AP72|ITFG1|RP11-329J18.3|RP11-329J18.4|RP11-474B12.1|Y_RNA|RNA5SP424|PHKB|RNA5SP425|RP11-177N22.3|RP11-177N22.2|EIF4BP5|NDUFA5P11|RP11-523L20.2|CTB-…	ENSG00000261239|ENSG00000199448|ENSG00000261356|ENSG00000260251|ENSG00000171241|ENSG00000261512|ENSG00000259856|ENSG00000260909|ENSG00000069329|ENSG00000261131|ENSG00000091651|ENSG00000261788|ENSG00000140795|ENSG00000260782|ENSG00000155330|ENSG00000260889|ENSG00000261725|ENSG00000166123|ENSG00000069345|ENSG00000261173|ENSG00000259821|ENSG00000259983|ENSG00000171208|ENSG00000238834|ENSG00000260281…
16	55543301	55651901	-392.7	0.0543338	0	2	3		LPCAT2|CAPNS2	ENSG00000087253|ENSG00000256812	LPCAT2|RP11-212I21.4|CAPNS2	ENSG00000087253|ENSG00000261997|ENSG00000256812
17	1	241001	-5738.43	0	0	2	8		DOC2B|RPH3AL	ENSG00000272636|ENSG00000181031	AC108004.5|DOC2B|AC108004.2|RPH3AL|RP11-1260E13.1|RP11-1260E13.4|RP11-1260E13.2|RP11-1260E13.3	ENSG00000273288|ENSG00000272636|ENSG00000273172|ENSG00000181031|ENSG00000262920|ENSG00000262061|ENSG00000262294|ENSG00000262558
17	10324101	10339701	-133.049	0.0259067	0	1	3		MYH8	ENSG00000133020	RP11-799N11.1|CTC-297N7.11|MYH8	ENSG00000272736|ENSG00000272975|ENSG00000133020
17	19462601	22262901	-6924.59	0.009	1	19	147	SPECC1	SLC47A1|ALDH3A2|SLC47A2|ALDH3A1|ULK2|AKAP10|SPECC1|LGALS9B|CDRT15L2|CCDC144NL|USP22|DHRS7B|TMEM11|C17orf103|MAP2K3|KCNJ12|C17orf51|UBBP4|MTRNR2L1	ENSG00000142494|ENSG00000072210|ENSG00000180638|ENSG00000108602|ENSG00000083290|ENSG00000108599|ENSG00000128487|ENSG00000170298|ENSG00000214819|ENSG00000205212|ENSG00000124422|ENSG00000109016|ENSG00000178307|ENSG00000154035|ENSG00000034152|ENSG00000184185|ENSG00000212719|ENSG00000263563|ENSG00000256618	SLC47A1|RP11-1113L8.1|AC025627.7|RP11-1113L8.2|RP11-1113L8.6|RP11-1113L8.7|MTND1P14|TRNAQ41P|MTND2P12|AC025627.4|CTD-2104P17.1|ALDH3A2|Y_RNA|SNORA31|SLC47A2|RP11-311F12.1|RP11-311F12.2|ALDH3A1|AC005722.4|ULK2|AC015726.1|RP11-78O7.2|AKAP10|RP11-209D14.4|RP11-209D14.2|SPECC1|AC005730.2|KCTD9P1|RNU6-258P|AC004702.2|RNU6-1057P|CCDC144CP|U6|RN7SL17P|UPF3AP2|USP32P3|SRP68P3|FAM106B|RP11-434D2.2|NOS2P3|…	ENSG00000142494|ENSG00000262769|ENSG00000228983|ENSG00000263107|ENSG00000266179|ENSG00000271900|ENSG00000227225|ENSG00000242752|ENSG00000228725|ENSG00000224254|ENSG00000231625|ENSG00000072210|ENSG00000264932|ENSG00000252349|ENSG00000180638|ENSG00000262681|ENSG00000264785|ENSG00000108602|ENSG00000230607|ENSG00000083290|ENSG00000231096|ENSG00000270091|ENSG00000108599|ENSG00000266126|ENSG00000261033…
17	22246501	22255701	8.17062	0.0909091	0	0	1				NA	NA
17	25265201	27720401	3511.43	0.017	0	47	150		WSB1|KSR1|AC015688.3|LGALS9|NOS2|RP1-66C13.4|LYRM9|NLK|AC061975.10|TMEM97|IFT20|TNFAIP1|POLDIP2|TMEM199|VTN|CTB-96E2.2|SARM1|SLC46A1|RP11-192H23.4|SLC13A2|FOXN1|UNC119|PIGS|ALDOC|SPAG5|SGK494|KIAA0100|SDF2|SUPT6H|PROCA1|RAB34|RPL23A|TLCD1|NEK8|TRAF4|FAM222B|ERAL1|FLOT2|DHRS13|PHF12|PIPOX|SEZ6|MYO18A|TIAF1|CRYBA1|NUFIP2|TAOK1	ENSG00000109046|ENSG00000141068|ENSG00000266728|ENSG00000168961|ENSG00000007171|ENSG00000266202|ENSG00000232859|ENSG00000087095|ENSG00000268206|ENSG00000109084|ENSG00000109083|ENSG00000109079|ENSG00000004142|ENSG00000244045|ENSG00000109072|ENSG00000273171|ENSG00000004139|ENSG00000076351|ENSG00000258472|ENSG00000007216|ENSG00000109101|ENSG00000109103|ENSG00000087111|ENSG00000109107|ENSG00000076382…	RP11-260A9.1|RP11-260A9.6|PDLIM1P3|RP11-260A9.4|VN1R71P|TUFMP1|RP11-663N22.1|RPL34P31|RPS16P8|RP11-173M1.3|MIR4522|WSB1|RP11-173M1.8|RP11-173M1.4|RP11-173M1.5|RP11-578C11.2|TBC1D3P5|KSR1|RP11-720N19.2|RP11-720N19.1|ITM2BP1|AC015688.3|RP11-19P22.8|LGALS9|NOS2P1|RP11-19P22.5|RP11-19P22.7|RP11-19P22.10|RP11-19P22.6|RP11-19P22.2|RP11-19P22.3|RN7SL576P|RP1-66C13.1|RP1-66C13.2|RP1-66C13.3|NOS2|RP1-66C1…	ENSG00000263433|ENSG00000264734|ENSG00000264172|ENSG00000266736|ENSG00000264837|ENSG00000265646|ENSG00000265246|ENSG00000239223|ENSG00000213664|ENSG00000265453|ENSG00000263583|ENSG00000109046|ENSG00000264469|ENSG00000266313|ENSG00000265683|ENSG00000266356|ENSG00000266433|ENSG00000141068|ENSG00000265801|ENSG00000263368|ENSG00000266853|ENSG00000266728|ENSG00000266872|ENSG00000168961|ENSG00000264216…
17	59100701	59111001	-75.5803	0.0178571	0	1	1		BCAS3	ENSG00000141376	BCAS3	ENSG00000141376
17	59621401	59628201	-41.4738	0.025974	0	0	1				NA	NA
17	81099001	81195101	-546.169	0.0382775	0	0	5				AC139099.4|AC139099.6|AC139099.1|AC139099.5|AC139099.3	ENSG00000262898|ENSG00000262952|ENSG00000256692|ENSG00000262094|ENSG00000232938
18	21903601	23631001	13671.3	0.00800801	2	5	23	ZNF521|SS18	OSBPL1A|IMPACT|HRH4|ZNF521|SS18	ENSG00000141447|ENSG00000154059|ENSG00000134489|ENSG00000198795|ENSG00000141380	OSBPL1A|RP11-621L6.2|RP11-621L6.3|IMPACT|Y_RNA|RP11-178F10.1|HRH4|RP11-178F10.2|RP11-178F10.3|RP11-178F10.4|RP11-449D8.1|RP11-449D8.2|RAC1P1|RP11-449D8.3|RP11-449D8.5|RP11-958F21.1|WBP2P1|RP11-958F21.3|ZNF521|CTD-2006O16.2|RN7SL97P|RP11-737G21.1|SS18	ENSG00000141447|ENSG00000264365|ENSG00000273321|ENSG00000154059|ENSG00000199636|ENSG00000265094|ENSG00000134489|ENSG00000264695|ENSG00000266489|ENSG00000266181|ENSG00000265485|ENSG00000263553|ENSG00000266520|ENSG00000266809|ENSG00000266573|ENSG00000264345|ENSG00000229248|ENSG00000265552|ENSG00000198795|ENSG00000264434|ENSG00000242216|ENSG00000264193|ENSG00000141380
18	63724201	63732101	-17.0913	0	0	0	1				NA	NA
19	7300001	7400501	1265.95	0	0	0	1				AC125387.1	ENSG00000265748
19	23119701	23221901	-427.174	0.0401691	0	1	3		ZNF728	ENSG00000269067	ZNF728|CTB-87J17.2|CTD-2291D10.2	ENSG00000269067|ENSG00000271661|ENSG00000261558
19	27731501	28096001	1188.03	0.00905433	0	0	1				NA	NA
19	28096101	29967401	-8177.4	0.011	0	1	38		UQCRFS1	ENSG00000169021	CTB-151G24.1|LINC00662|CTC-459F4.1|CTC-459F4.3|LLNLF-65H9.1|CTC-459F4.6|SLC25A1P5|CTC-459F4.7|CTC-459F4.5|AC022153.1|CTC-459F4.8|AC005758.1|AC005357.1|CTD-2043I16.1|CTB-70G10.1|AC005780.1|AC093074.1|AC005307.1|AC005307.3|AC005616.1|AC005616.2|AC005394.1|AC079466.1|CTC-478M6.1|AC007795.1|AC011524.1|AC008991.1|snoU13|AC011524.2|AC011524.3|LINC00906|RNA5SP470|CTD-2081K17.2|UQCRFS1|CTB-32O4.2|RN7SL34…	ENSG00000267696|ENSG00000261824|ENSG00000261770|ENSG00000267575|ENSG00000272635|ENSG00000267264|ENSG00000267323|ENSG00000267389|ENSG00000266977|ENSG00000267623|ENSG00000267768|ENSG00000267630|ENSG00000266906|ENSG00000267509|ENSG00000266928|ENSG00000267320|ENSG00000267238|ENSG00000260725|ENSG00000267243|ENSG00000266893|ENSG00000267423|ENSG00000267537|ENSG00000266976|ENSG00000267799|ENSG00000267617…
19	29745001	36307301	14855.8	0	1	85	209	CCNE1	VSTM2B|POP4|PLEKHF1|C19orf12|CCNE1|URI1|ZNF536|AC020952.1|TSHZ3|ZNF507|AC007773.3|DPY19L3|PDCD5|ANKRD27|RGS9BP|NUDT19|TDRD12|SLC7A9|CEP89|C19orf40|RHPN2|GPATCH1|WDR88|LRP3|SLC7A10|CEBPA|CEBPG|PEPD|CHST8|KCTD15|LSM14A|KIAA0355|GPI|RP11-618P17.4|PDCD2L|UBA2|WTIP|SCGB2B2|ZNF302|ZNF181|ZNF599|ZNF30|ZNF792|GRAMD1A|SCN1B|HPN|AC020907.1|FXYD3|LGI4|FXYD1|FXYD7|FXYD5|FAM187B|LSR|USF2|HAMP|MAG|CD22|FFAR1|F…	ENSG00000187135|ENSG00000105171|ENSG00000166289|ENSG00000131943|ENSG00000105173|ENSG00000105176|ENSG00000198597|ENSG00000268953|ENSG00000121297|ENSG00000168813|ENSG00000269093|ENSG00000178904|ENSG00000105185|ENSG00000105186|ENSG00000186326|ENSG00000213965|ENSG00000173809|ENSG00000021488|ENSG00000121289|ENSG00000131944|ENSG00000131941|ENSG00000076650|ENSG00000166359|ENSG00000130881|ENSG00000130876…	CTC-525D6.1|CTC-525D6.5|CTC-525D6.2|VSTM2B|POP4|PLEKHF1|C19orf12|CCNE1|CTD-2057D4.2|CTC-448F2.3|URI1|RPL9P32|CTC-448F2.4|TAF9P3|CTC-448F2.6|AC005597.1|ZNF536|AC011478.1|CTC-565M22.1|CTC-400I9.2|CTC-400I9.1|CTC-400I9.3|AC020952.1|CTC-439O9.3|TSHZ3|AC007796.1|AC008992.1|CTD-2050I18.2|CTD-2050I18.1|AC011525.2|AC011525.4|RNA5SP471|RNU6-967P|CTC-360P9.1|CTC-360P9.5|AC011456.1|CTC-360P9.2|CTC-360P9.4|C…	ENSG00000264515|ENSG00000267574|ENSG00000266248|ENSG00000187135|ENSG00000105171|ENSG00000166289|ENSG00000131943|ENSG00000105173|ENSG00000267433|ENSG00000267258|ENSG00000105176|ENSG00000242100|ENSG00000267006|ENSG00000267692|ENSG00000266910|ENSG00000267223|ENSG00000198597|ENSG00000223148|ENSG00000267760|ENSG00000267081|ENSG00000261316|ENSG00000267378|ENSG00000268953|ENSG00000267777|ENSG00000121297…
19	34455801	34476301	-99.3632	0.0366972	0	0	1				NA	NA
19	55219601	55373501	-1798.33	0	0	6	11		KIR3DL1|KIR3DL3|KIR2DL4|KIR2DL3|KIR2DL1|KIR3DL2	ENSG00000167633|ENSG00000242019|ENSG00000189013|ENSG00000243772|ENSG00000125498|ENSG00000240403	LILRP2|KIR3DL1|KIR3DL3|CTB-61M7.1|KIR2DL4|KIR2DL3|KIR2DP1|KIR2DL1|KIR3DP1|KIR2DS4|KIR3DL2	ENSG00000170858|ENSG00000167633|ENSG00000242019|ENSG00000215765|ENSG00000189013|ENSG00000243772|ENSG00000242473|ENSG00000125498|ENSG00000264257|ENSG00000221957|ENSG00000240403
19	57355101	57366501	-28.5663	0.0909091	0	0	1				MIMT1	ENSG00000268654
19	58215201	59119001	-4418.31	0	1	45	83	A1BG	ZNF551|AC003006.7|ZNF154|ZNF671|ZNF776|ZNF586|ZNF552|CTD-2583A14.10|ZNF587B|ZNF814|ZNF587|CTD-2583A14.9|ZNF417|ZNF418|ZNF256|C19orf18|ZNF606|CTD-2368P22.1|ZSCAN1|ZNF135|ZSCAN18|ZNF329|ZNF274|ZNF544|CTD-3138B18.4|ZNF8|ZNF8|AC010642.1|ZSCAN22|A1BG|ZNF497|ZNF837|RPS5|AC012313.1|ZNF584|ZNF132|ZNF324B|ZNF324|ZNF446|SLC27A5|ZBTB45|TRIM28|CHMP2A|UBE2M|MZF1	ENSG00000204519|ENSG00000269026|ENSG00000179909|ENSG00000083814|ENSG00000152443|ENSG00000083828|ENSG00000178935|ENSG00000268750|ENSG00000269343|ENSG00000204514|ENSG00000198466|ENSG00000269476|ENSG00000173480|ENSG00000196724|ENSG00000152454|ENSG00000177025|ENSG00000166704|ENSG00000176593|ENSG00000152467|ENSG00000176293|ENSG00000121413|ENSG00000181894|ENSG00000171606|ENSG00000198131|ENSG00000269545…	ZNF551|AC003006.7|ZNF154|ZNF671|AC003006.1|ZNF776|ZNF586|ZNF552|CTD-2583A14.10|ZNF587B|AC010522.1|ZNF814|ZNF587|CTD-2583A14.8|CTD-2583A14.11|CTD-2583A14.9|ZNF417|ZNF418|ZNF256|CTD-2583A14.1|C19orf18|ZNF606|CTD-2368P22.1|VN2R19P|ZSCAN1|LETM1P2|HNRNPDLP4|ZNF135|RN7SL526P|ZSCAN18|ZNF329|CTD-2623H2.7|CTD-2619J13.1|ZNF274|RPS15AP36|AC020915.2|ZNF544|CTD-3138B18.4|CTD-3138B18.5|CTD-3138B18.6|ZNF8|ZNF8|…	ENSG00000204519|ENSG00000269026|ENSG00000179909|ENSG00000083814|ENSG00000264453|ENSG00000152443|ENSG00000083828|ENSG00000178935|ENSG00000268750|ENSG00000269343|ENSG00000269304|ENSG00000204514|ENSG00000198466|ENSG00000269867|ENSG00000270804|ENSG00000269476|ENSG00000173480|ENSG00000196724|ENSG00000152454|ENSG00000243234|ENSG00000177025|ENSG00000166704|ENSG00000176593|ENSG00000235974|ENSG00000152467…
20	29419501	29913301	-1565.63	0.0404858	0	3	13		FRG1B|DEFB115|DEFB116	ENSG00000149531|ENSG00000215547|ENSG00000215545	RP4-610C12.2|RP4-610C12.4|RP4-610C12.3|Y_RNA|RP4-610C12.1|FRG1B|AL441988.1|MLLT10P1|DEFB115|DKKL1P1|RP5-854E16.2|DEFB116|RPL31P3	ENSG00000204555|ENSG00000205611|ENSG00000225490|ENSG00000200325|ENSG00000231934|ENSG00000149531|ENSG00000221319|ENSG00000238151|ENSG00000215547|ENSG00000215546|ENSG00000224628|ENSG00000215545|ENSG00000237929
20	58411301	58518701	-657.215	0	0	4	5		PHACTR3|SYCP2|FAM217B|PPP1R3D	ENSG00000087495|ENSG00000196074|ENSG00000196227|ENSG00000132825	PHACTR3|RNU7-141P|SYCP2|FAM217B|PPP1R3D	ENSG00000087495|ENSG00000238777|ENSG00000196074|ENSG00000196227|ENSG00000132825
21	20917001	22192301	-13490.2	0	0	0	12				RPL37P4|AP000403.3|AP000568.2|C1QBPP|AP000946.2|AP001171.1|RNU6-772P|RN7SKP147|FDPSP6|KRT18P2|RPS3AP1|LINC00320	ENSG00000230198|ENSG00000271486|ENSG00000229336|ENSG00000215353|ENSG00000233480|ENSG00000233236|ENSG00000251851|ENSG00000252963|ENSG00000233676|ENSG00000234439|ENSG00000233206|ENSG00000224924
21	22192401	23674201	3641.44	0.025025	0	1	16		NCAM2	ENSG00000154654	PPIAP1|NCAM2|AP001136.2|AP001137.1|AF241725.4|AF241725.1|AF241725.6|LINC00317|AP000475.2|AP000472.3|AP000472.2|LINC00308|AP000705.8|AP000705.6|RNU4-45P|AP000705.7	ENSG00000215351|ENSG00000154654|ENSG00000226771|ENSG00000221210|ENSG00000234730|ENSG00000198434|ENSG00000237527|ENSG00000238265|ENSG00000233997|ENSG00000227075|ENSG00000233215|ENSG00000184856|ENSG00000234340|ENSG00000231136|ENSG00000202339|ENSG00000226043
22	16050001	16621401	1633.97	0.0291971	0	2	32		POTEH|OR11H1	ENSG00000198062|ENSG00000130538	LA16c-4G1.3|LA16c-4G1.4|LA16c-4G1.5|NBEAP3|LA16c-60H5.7|AP000525.9|DUXAP8|LL22NC03-N14H11.1|AP000525.10|LL22NC03-N64E9.1|LA16c-83F12.6|GRAMD4P2|LA16c-3G11.7|POTEH|POTEH-AS1|RNU6-816P|MED15P7|NF1P6|LA16c-2F2.5|NEK2P2|LA16c-2F2.8|LA16c-60G3.5|LA16c-60G3.6|LA16c-60G3.7|LA16c-60G3.8|LA16c-23H5.4|ARHGAP42P3|OR11H1|YME1L1P1|AP000539.3|AP000539.1|AP000539.2	ENSG00000233866|ENSG00000229286|ENSG00000235265|ENSG00000223875|ENSG00000215270|ENSG00000206195|ENSG00000271672|ENSG00000272872|ENSG00000232775|ENSG00000271127|ENSG00000225255|ENSG00000235992|ENSG00000241838|ENSG00000198062|ENSG00000236666|ENSG00000212216|ENSG00000234381|ENSG00000224435|ENSG00000226474|ENSG00000231565|ENSG00000230471|ENSG00000230643|ENSG00000237299|ENSG00000213727|ENSG00000215268…
22	16101401	17319701	-791.086	0.056	0	4	56		POTEH|OR11H1|CCT8L2|XKR3	ENSG00000198062|ENSG00000130538|ENSG00000198445|ENSG00000172967	NBEAP3|LA16c-60H5.7|AP000525.9|DUXAP8|LL22NC03-N14H11.1|AP000525.10|LL22NC03-N64E9.1|LA16c-83F12.6|GRAMD4P2|LA16c-3G11.7|POTEH|POTEH-AS1|RNU6-816P|MED15P7|NF1P6|LA16c-2F2.5|NEK2P2|LA16c-2F2.8|LA16c-60G3.5|LA16c-60G3.6|LA16c-60G3.7|LA16c-60G3.8|LA16c-23H5.4|ARHGAP42P3|OR11H1|YME1L1P1|AP000539.3|AP000539.1|AP000539.2|BNIP3P2|ZNF72P|LA16c-13E4.3|ABCD1P4|LA16c-17H1.3|PABPC1P9|SLC9B1P4|ACTR3BP6|CHEK2P…	ENSG00000223875|ENSG00000215270|ENSG00000206195|ENSG00000271672|ENSG00000272872|ENSG00000232775|ENSG00000271127|ENSG00000225255|ENSG00000235992|ENSG00000241838|ENSG00000198062|ENSG00000236666|ENSG00000212216|ENSG00000234381|ENSG00000224435|ENSG00000226474|ENSG00000231565|ENSG00000230471|ENSG00000230643|ENSG00000237299|ENSG00000213727|ENSG00000215268|ENSG00000233408|ENSG00000235759|ENSG00000130538…
22	17769501	17780701	-155.723	0	0	0	1				NA	NA
22	18668901	18874501	-137.998	0.0447977	0	2	7		AC008132.1|AC008132.13	ENSG00000182824|ENSG00000161103	AC008079.9|AC008132.1|GGT3P|AC008132.14|AC008132.12|AC008132.13|BCRP7	ENSG00000187979|ENSG00000182824|ENSG00000197421|ENSG00000239989|ENSG00000234764|ENSG00000161103|ENSG00000215544
22	20950301	20954001	-18.9485	0	0	0	1				NA	NA
22	23296001	23351201	-126.242	0.00877193	0	0	2				AP000361.2|AP000362.1	ENSG00000237472|ENSG00000223679
22	27735701	27764001	-47.1143	0.0538462	0	0	1				CTA-929C8.8	ENSG00000230051
22	28791901	29060901	-648.818	0	0	1	2		TTC28	ENSG00000100154	TTC28|RN7SL162P	ENSG00000100154|ENSG00000266503
22	30480001	30590801	-98.7442	0.0572139	0	1	4		HORMAD2	ENSG00000176635	HORMAD2|CTA-85E5.7|CTA-85E5.6|RP3-438O4.4	ENSG00000176635|ENSG00000226573|ENSG00000225971|ENSG00000225676
22	36163601	36172501	-29.6318	0.0434783	0	1	1		RBFOX2	ENSG00000100320	RBFOX2	ENSG00000100320
22	44086501	44114001	-82.4534	0.0078125	0	1	1		EFCAB6	ENSG00000186976	EFCAB6	ENSG00000186976
22	47896301	48387101	-357.401	0.0792492	0	0	4				LINC00898|RP11-191L9.4|RP11-191L9.5|RP13-455A7.1	ENSG00000205634|ENSG00000224271|ENSG00000232897|ENSG00000230345

## Sheet: FDC3
chr	start	end	score	pvalue	cnt.genes.census	cnt.genes.protein_coding	cnt.genes.all	genes.census	genes.protein_coding	gids.protein_coding	genes.all	gids.all
1	49789401	50766901	-2175	0.01	0	3	11		AGBL4|AL645730.2|ELAVL4	ENSG00000186094|ENSG00000227839|ENSG00000162374	AGBL4|AGBL4-IT1|RP5-926E3.1|ZNF859P|AL645730.1|AL645730.2|MTND2P29|ELAVL4|RP11-492I2.1|RP11-567C20.2|RP11-567C20.3	ENSG00000186094|ENSG00000225623|ENSG00000237478|ENSG00000215887|ENSG00000221746|ENSG00000227839|ENSG00000233595|ENSG00000162374|ENSG00000230828|ENSG00000237337|ENSG00000233407
1	142539901	143645801	-3471.93	0.004	0	0	36				RP11-417J8.1|RP11-417J8.2|RP11-417J8.3|RP11-417J8.6|AL583842.3|AL583842.1|AL583842.2|SNX18P15|MIR3118-1|SNX18P16|ANKRD20A12P|RP11-423O2.3|RP11-423O2.2|RP11-423O2.1|ASNSP5|RP11-423O2.5|ANKRD20A14P|RP11-423O2.7|RP11-782C8.2|RP11-782C8.1|RP11-782C8.4|MIR3118-2|RP11-782C8.3|RP11-782C8.5|RP11-782C8.6|RP11-782C8.7|RP11-782C8.8|RP11-435B5.1|RP11-435B5.2|RP11-435B5.3|RP11-435B5.4|RP11-435B5.5|MIR3118-3|B…	ENSG00000227552|ENSG00000233798|ENSG00000230880|ENSG00000203849|ENSG00000266657|ENSG00000239012|ENSG00000265466|ENSG00000225015|ENSG00000265715|ENSG00000233218|ENSG00000242676|ENSG00000230446|ENSG00000236055|ENSG00000230255|ENSG00000229683|ENSG00000234978|ENSG00000232745|ENSG00000231182|ENSG00000232274|ENSG00000230850|ENSG00000237291|ENSG00000265661|ENSG00000232336|ENSG00000225278|ENSG00000231289…
1	194422501	194464101	-143.018	0.073741	0	0	1				RNU6-983P	ENSG00000251813
2	89614801	89888601	-2257.03	0	0	0	2				IGKV1-39|IGKV2-40	ENSG00000242371|ENSG00000211619
2	91595101	91836801	316.747	0.0557769	0	0	11				AC018696.1|IGKV1OR2-118|AC018696.3|AC018696.2|AC018696.5|AC018696.6|AC018696.7|AC018696.4|RP11-575H3.1|AC116050.1|AC027612.6	ENSG00000226615|ENSG00000219041|ENSG00000227114|ENSG00000203344|ENSG00000214164|ENSG00000213356|ENSG00000235388|ENSG00000230964|ENSG00000261600|ENSG00000233991|ENSG00000143429
2	92263801	92325301	-461.2	0.0918635	0	0	1				NA	NA
2	108443001	108446201	23.3727	0.0212766	0	1	2		RGPD4	ENSG00000196862	RGPD4-AS1|RGPD4	ENSG00000230651|ENSG00000196862
2	109070701	112212701	-1333.53	0.0472279	0	18	70		GCC2|LIMS1|RANBP2|CCDC138|EDAR|SH3RF3|SEPT10|SOWAHC|RGPD5|LIMS3|MALL|NPHP1|LIMS3|LIMS3L|RGPD6|BUB1|ACOXL|BCL2L11	ENSG00000135968|ENSG00000169756|ENSG00000153201|ENSG00000163006|ENSG00000135960|ENSG00000172985|ENSG00000186522|ENSG00000198142|ENSG00000015568|ENSG00000256977|ENSG00000144063|ENSG00000144061|ENSG00000257207|ENSG00000256671|ENSG00000183054|ENSG00000169679|ENSG00000153093|ENSG00000153094	GCC2|AC012487.2|LIMS1|AC010095.5|AC010095.6|AC010095.7|RANBP2|CCDC138|AC073415.2|EDAR|SH3RF3-AS1|SH3RF3|MIR4265|SNRPGP9|MIR4266|SEPT10|RP11-537E18.1|AC011753.5|SOWAHC|AC011753.6|BMS1P19|AC109815.2|RPL22P11|RGPD5|LIMS3|AC013271.3|GPAA1P1|ZBTB45P1|LINC01123|AC013268.3|AC013268.4|MIR4267|MALL|MIR4436B2|NPHP1|AC013268.1|AC092664.1|LINC00116|RP11-1223D19.1|MIR4436B1|AC140479.1|AC112229.6|AC112229.1|LI…	ENSG00000135968|ENSG00000214184|ENSG00000169756|ENSG00000228763|ENSG00000233648|ENSG00000235644|ENSG00000153201|ENSG00000163006|ENSG00000227470|ENSG00000135960|ENSG00000259863|ENSG00000172985|ENSG00000264934|ENSG00000228551|ENSG00000265965|ENSG00000186522|ENSG00000237916|ENSG00000230696|ENSG00000198142|ENSG00000230603|ENSG00000231099|ENSG00000233307|ENSG00000233707|ENSG00000015568|ENSG00000256977…
2	213161401	213366801	-1220.13	0.0522876	0	1	2		ERBB4	ENSG00000178568	ERBB4|MIR548F2	ENSG00000178568|ENSG00000221782
3	53025001	53041001	-67.9647	0.00819672	0	2	2		SFMBT1|RP11-894J14.5	ENSG00000163935|ENSG00000272305	SFMBT1|RP11-894J14.5	ENSG00000163935|ENSG00000272305
3	73849601	75930501	-6981.06	0	0	3	41		CNTN3|FRG2C|ZNF717	ENSG00000113805|ENSG00000172969|ENSG00000227124	RP11-20B7.1|RP11-508O18.1|RP11-781E19.1|AKR1B1P2|Y_RNA|CNTN3|AC128653.1|NIPA2P2|RN7SL294P|MIR4444-1|HNRNPA3P6|MYLKP1|AC117481.1|OR7E66P|OR7E22P|AC139453.1|OR7E55P|RP11-803B1.2|LSP1P2|RP11-803B1.3|ALG1L6P|FAM86DP|RP11-803B1.8|ENPP7P2|CTD-2026G6.2|CTD-2026G6.3|RPS3AP15|AC133041.1|RP11-413E6.2|OR7E121P|UNC93B3|RP11-413E6.1|MIR1324|AGGF1P3|RARRES2P1|FRG2C|RP11-413E6.7|LINC00960|ZNF717|RN7SL92P|MIR4273	ENSG00000242741|ENSG00000239454|ENSG00000223738|ENSG00000213452|ENSG00000212585|ENSG00000113805|ENSG00000263689|ENSG00000241022|ENSG00000242638|ENSG00000266780|ENSG00000213300|ENSG00000228868|ENSG00000263782|ENSG00000243674|ENSG00000179799|ENSG00000266685|ENSG00000230655|ENSG00000244699|ENSG00000240665|ENSG00000242953|ENSG00000238278|ENSG00000244026|ENSG00000272690|ENSG00000239959|ENSG00000243794…
3	88609201	90504801	-5069.68	0.013	0	1	10		EPHA3	ENSG00000044524	NDUFA5P5|NARG2P2|GAPDHP50|EPHA3|RP11-91A15.2|RP11-91A15.1|U3|RNU6-712P|PROSP|HSPE1P19	ENSG00000242365|ENSG00000242705|ENSG00000241861|ENSG00000044524|ENSG00000240951|ENSG00000240309|ENSG00000212598|ENSG00000222490|ENSG00000189002|ENSG00000271024
3	93504401	93521901	-201.778	0	0	0	1				NA	NA
3	195173201	195235801	108.342	0.0575916	0	0	1				NA	NA
4	49078801	49660001	-5172.21	0	0	0	27				AC118282.3|AC118282.2|AC118282.1|RP11-1281K21.2|AC118282.4|RP11-1281K21.3|SNX18P23|RP11-1281K21.1|RP11-1281K21.6|RP11-1281K21.7|RP11-241F15.1|ANKRD20A17P|RP11-241F15.3|RP11-241F15.5|RP11-1281K21.9|RP11-1281K21.10|RP11-241F15.6|RP11-241F15.7|RP11-241F15.9|SNX18P24|RP11-241F15.10|AC119751.5|SNX18P25|AC119751.1|AC119751.3|AC119751.2|AC119751.4	ENSG00000222437|ENSG00000221747|ENSG00000221415|ENSG00000249828|ENSG00000266337|ENSG00000249079|ENSG00000250016|ENSG00000237961|ENSG00000268736|ENSG00000248946|ENSG00000248583|ENSG00000251056|ENSG00000250769|ENSG00000248532|ENSG00000269848|ENSG00000268967|ENSG00000268391|ENSG00000232471|ENSG00000251630|ENSG00000251539|ENSG00000250753|ENSG00000265591|ENSG00000249337|ENSG00000221075|ENSG00000221334…
4	52660101	52694501	-121.363	0.00436681	0	0	1				NA	NA
5	784401	3276601	16749.3	0.001	0	17	49		ZDHHC11|BRD9|TRIP13|RP11-661C8.3|NKD2|SLC12A7|SLC6A19|SLC6A18|TERT|CLPTM1L|SLC6A3|LPCAT1|MRPL36|NDUFS6|IRX4|IRX2|C5orf38	ENSG00000188818|ENSG00000028310|ENSG00000071539|ENSG00000250173|ENSG00000145506|ENSG00000113504|ENSG00000174358|ENSG00000164363|ENSG00000164362|ENSG00000049656|ENSG00000142319|ENSG00000153395|ENSG00000171421|ENSG00000145494|ENSG00000113430|ENSG00000170561|ENSG00000186493	ZDHHC11|SPCS2P3|BRD9|TRIP13|RP11-661C8.2|RP11-661C8.3|RP11-43F13.3|AC116351.1|AC116351.2|RP11-43F13.4|NKD2|SLC12A7|MIR4635|CTD-3080P12.3|SLC6A19|SLC6A18|TERT|MIR4457|CLPTM1L|RP11-325I22.2|RP11-325I22.1|SLC6A3|LPCAT1|CTD-2245E15.3|SDHAP3|CTD-2012J19.3|CTD-2012J19.2|RP11-43F13.1|CTD-2012J19.1|MIR4277|CTD-2587M23.1|MRPL36|NDUFS6|CTD-2194D22.1|CTD-2194D22.2|IRX4|CTD-2194D22.3|CTD-2194D22.4|RP11-259O2…	ENSG00000188818|ENSG00000247872|ENSG00000028310|ENSG00000071539|ENSG00000248949|ENSG00000250173|ENSG00000215246|ENSG00000203594|ENSG00000221244|ENSG00000272347|ENSG00000145506|ENSG00000113504|ENSG00000263834|ENSG00000249201|ENSG00000174358|ENSG00000164363|ENSG00000164362|ENSG00000263670|ENSG00000049656|ENSG00000250584|ENSG00000248951|ENSG00000142319|ENSG00000153395|ENSG00000251532|ENSG00000185986…
5	26805201	30914501	18988.2	0.002	0	1	26		CDH9	ENSG00000113100	CDH9|RNU6-738P|CTD-3007L5.1|LINC01021|AC010455.1|RP11-560A7.1|CTD-2061E9.1|RNU6-909P|CTD-2134P3.1|CTD-2134P3.2|CTD-2269E23.3|LSP1P3|CTD-2269E23.2|SUCLG2P4|SNORA18|RP11-42L13.2|RP11-42L13.3|CTD-2118P12.1|CTD-2010I22.2|UBL5P1|CTD-2011G17.1|CTD-2057J6.2|CTD-2057J6.1|RN7SKP207|RP11-136H13.1|RP11-136H13.2	ENSG00000113100|ENSG00000207261|ENSG00000248490|ENSG00000250337|ENSG00000221721|ENSG00000250079|ENSG00000249785|ENSG00000252867|ENSG00000250453|ENSG00000270495|ENSG00000271035|ENSG00000162685|ENSG00000226400|ENSG00000249226|ENSG00000252601|ENSG00000248687|ENSG00000270430|ENSG00000259786|ENSG00000248391|ENSG00000248418|ENSG00000250984|ENSG00000249744|ENSG00000233787|ENSG00000223136|ENSG00000250587…
5	49405301	50627001	-3926.08	0.039	0	2	16		EMB|PARP8	ENSG00000170571|ENSG00000151883	EMB|RP11-269M20.2|RP11-269M20.1|RP11-269M20.3|PARP8|RP11-317O24.1|RP11-317O24.3|RP11-317O24.2|CTD-2089N3.1|CTD-2089N3.2|CTD-2089N3.3|RNU6-480P|AC091866.1|RNU6-1296P|CTD-2312P21.1|snoU13	ENSG00000170571|ENSG00000271455|ENSG00000213956|ENSG00000271752|ENSG00000151883|ENSG00000249405|ENSG00000270830|ENSG00000251601|ENSG00000250360|ENSG00000251573|ENSG00000248918|ENSG00000207060|ENSG00000222945|ENSG00000206606|ENSG00000240627|ENSG00000238702
5	100714601	100768801	168.899	0.0258621	0	0	1				NA	NA
5	131850601	134327701	-4491.72	0.043	1	34	81	AFF4	IL5|RAD50|IL13|IL4|KIF3A|CCNI2|SEPT8|SOWAHA|SHROOM1|GDF9|UQCRQ|LEAP2|AFF4|ZCCHC10|HSPA4|FSTL4|C5orf15|VDAC1|TCF7|SKP1|CTD-2410N18.5|PPP2CA|CDKL3|UBE2B|CDKN2AIPNL|JADE2|SAR1B|SEC24A|CAMLG|DDX46|C5orf24|TXNDC15|PCBD2|CATSPER3	ENSG00000113525|ENSG00000113522|ENSG00000169194|ENSG00000113520|ENSG00000131437|ENSG00000205089|ENSG00000164402|ENSG00000198944|ENSG00000164403|ENSG00000164404|ENSG00000164405|ENSG00000164406|ENSG00000072364|ENSG00000155329|ENSG00000170606|ENSG00000053108|ENSG00000113583|ENSG00000213585|ENSG00000081059|ENSG00000113558|ENSG00000272772|ENSG00000113575|ENSG00000006837|ENSG00000119048|ENSG00000237190…	IL5|RAD50|AC004041.2|IL13|IL4|AC004237.1|KIF3A|CCNI2|SEPT8|SOWAHA|AC004775.5|SHROOM1|RNA5SP192|GDF9|UQCRQ|LEAP2|AFF4|AC010240.2|Y_RNA|ATP6V0E1P1|CTC-350I8.1|AC010240.3|Y_RNA|ZCCHC10|RP11-485M7.1|HSPA4|RP11-485M7.3|CTB-49A3.2|CTB-49A3.1|FSTL4|CTB-49A3.5|CTB-49A3.4|CTB-3M24.3|MIR1289-2|AC005195.1|AC005178.1|snoU13|CTD-2131I18.1|C5orf15|VDAC1|CTB-113I20.2|CTB-113I20.1|TCF7|SKP1|CTD-2410N18.5|PPP2CA|…	ENSG00000113525|ENSG00000113522|ENSG00000223442|ENSG00000169194|ENSG00000113520|ENSG00000230612|ENSG00000131437|ENSG00000205089|ENSG00000164402|ENSG00000198944|ENSG00000272203|ENSG00000164403|ENSG00000201274|ENSG00000164404|ENSG00000164405|ENSG00000164406|ENSG00000072364|ENSG00000235253|ENSG00000202417|ENSG00000225364|ENSG00000272023|ENSG00000229738|ENSG00000199677|ENSG00000155329|ENSG00000248648…
6	58137801	58780101	5224.68	0	0	0	11				XXbac-BPGBPG55C20.1|XXbac-BPGBPG55C20.3|XXbac-BPGBPG55C20.2|GUSBP4|POM121L14P|LINC00680|XXbac-BPG55C20.7|GAPDHP15|RP11-278J20.2|RBBP4P4|RP11-143A22.1	ENSG00000272541|ENSG00000271761|ENSG00000272316|ENSG00000239650|ENSG00000218189|ENSG00000215190|ENSG00000225096|ENSG00000214563|ENSG00000216687|ENSG00000214561|ENSG00000223633
6	61880101	61926401	48.813	0.034188	0	0	1				NA	NA
6	103656401	103763801	-569.501	0.00274725	0	0	1				NA	NA
6	137259701	140311501	-5042.65	0.01	2	18	49	TNFAIP3|ECT2L	IL20RA|IL22RA2|IFNGR1|OLIG3|TNFAIP3|PERP|KIAA1244|PBOV1|RP3-422G23.4|HEBP2|NHSL1|CCDC28A|ECT2L|REPS1|ABRACL|HECA|TXLNB|CITED2	ENSG00000016402|ENSG00000164485|ENSG00000027697|ENSG00000177468|ENSG00000118503|ENSG00000112378|ENSG00000112379|ENSG00000254440|ENSG00000262543|ENSG00000051620|ENSG00000135540|ENSG00000024862|ENSG00000203734|ENSG00000135597|ENSG00000146386|ENSG00000112406|ENSG00000164440|ENSG00000164442	RPL35AP3|RP11-55K22.5|RP11-204P2.3|IL20RA|IL22RA2|IFNGR1|OLIG3|SNORD112|BTF3L4P3|RP11-95M15.1|RP11-95M15.2|AL357060.1|RP11-356I2.1|Y_RNA|RP11-356I2.4|TNFAIP3|RP11-10J5.1|RP11-240M16.1|RPSAP42|PERP|KIAA1244|PBOV1|RP3-422G23.4|RP3-422G23.3|MARCKSL1P2|HEBP2|NHSL1|MIR3145|RP11-390P2.2|RP11-390P2.4|CCDC28A|ECT2L|RP3-509I19.1|RNU6-427P|RP3-509I19.6|REPS1|ABRACL|HECA|RP1-225E12.2|RP1-225E12.3|TXLNB|RP11…	ENSG00000230350|ENSG00000225391|ENSG00000235399|ENSG00000016402|ENSG00000164485|ENSG00000027697|ENSG00000177468|ENSG00000252476|ENSG00000213108|ENSG00000230533|ENSG00000220412|ENSG00000216097|ENSG00000234956|ENSG00000207300|ENSG00000237499|ENSG00000118503|ENSG00000226004|ENSG00000229922|ENSG00000219463|ENSG00000112378|ENSG00000112379|ENSG00000254440|ENSG00000262543|ENSG00000218499|ENSG00000215878…
7	6633201	9254801	-4007.58	0.019	0	14	58		C7orf26|ZNF853|AC073343.1|ZNF12|RSPH10B2|CCZ1B|C1GALT1|COL28A1|MIOS|RPA3|RPA3-AS1|GLCCI1|ICA1|NXPH1	ENSG00000146576|ENSG00000236609|ENSG00000198580|ENSG00000164631|ENSG00000169402|ENSG00000146574|ENSG00000106392|ENSG00000215018|ENSG00000164654|ENSG00000106399|ENSG00000219545|ENSG00000106415|ENSG00000003147|ENSG00000122584	C7orf26|ZNF853|ZNF316|RP11-611L7.1|AC073343.13|AC073343.1|ZNF12|AC073343.2|PMS2CL|RSPH10B2|CCZ1B|OR7E39P|UNC93B2|OR7E136P|AC079804.2|OR7E59P|RP11-740N7.3|ALG1L5P|RP11-740N7.4|FAM86LP|AC079804.1|AC092104.2|MIR3683|AC092104.1|AC092104.3|AC092104.5|AC092104.4|RP11-397J20.1|Y_RNA|C1GALT1|RP4-733B9.1|AC005532.5|AC079448.1|COL28A1|RP5-1159O4.2|RP5-1159O4.1|MIOS|RP5-1007H16.1|RPA3|RPA3-AS1|GS1-165B14.2|…	ENSG00000146576|ENSG00000236609|ENSG00000205903|ENSG00000260054|ENSG00000228010|ENSG00000198580|ENSG00000164631|ENSG00000265245|ENSG00000187953|ENSG00000169402|ENSG00000146574|ENSG00000273252|ENSG00000155070|ENSG00000205897|ENSG00000263457|ENSG00000250561|ENSG00000243531|ENSG00000226943|ENSG00000241539|ENSG00000242731|ENSG00000221011|ENSG00000264679|ENSG00000266287|ENSG00000263504|ENSG00000265155…
7	38276901	38422101	658.965	0.0482529	0	0	23				TRGC2|TRGJ2|TRGJP2|TRGC1|TRGJ1|TRGJP|TRGJP1|TRGV11|TRGVB|TRGV10|AC006033.22|TRGV9|TRGVA|RP11-121A8.1|TRGV8|TRGV7|TRGV6|TRGV5P|TRGV5|TRGV4|TRGV3|TRGV2|TRGV1	ENSG00000227191|ENSG00000211687|ENSG00000211688|ENSG00000211689|ENSG00000211690|ENSG00000211691|ENSG00000211692|ENSG00000211693|ENSG00000231202|ENSG00000211694|ENSG00000231916|ENSG00000211695|ENSG00000225992|ENSG00000272908|ENSG00000211696|ENSG00000249978|ENSG00000226212|ENSG00000228668|ENSG00000211697|ENSG00000211698|ENSG00000211699|ENSG00000233306|ENSG00000211701
7	109434901	111629601	-5673.43	0	0	3	14		IMMP2L|LRRN3|DOCK4	ENSG00000184903|ENSG00000173114|ENSG00000128512	EIF3IP1|RPL3P8|AC003088.1|IMMP2L|AC073326.3|AC005161.1|LRRN3|snoU13|AC003989.3|AC003989.4|DOCK4|DOCK4-AS1|RNA5SP237|AC003080.4	ENSG00000237064|ENSG00000232199|ENSG00000226965|ENSG00000184903|ENSG00000228540|ENSG00000221279|ENSG00000173114|ENSG00000238922|ENSG00000243621|ENSG00000227948|ENSG00000128512|ENSG00000225572|ENSG00000222346|ENSG00000234358
7	149975301	151720001	2721.74	0.029	0	37	65		ACTR3C|LRRC61|ZBED6CL|RARRES2|REPIN1|ZNF775|GIMAP8|GIMAP7|GIMAP4|GIMAP6|GIMAP2|GIMAP1|GIMAP5|TMEM176B|TMEM176A|AOC1|KCNH2|NOS3|ATG9B|ABCB8|ASIC3|CDK5|SLC4A2|FASTK|TMUB1|AGAP3|GBX1|ASB10|ABCF2|CHPF2|SMARCD3|NUB1|WDR86|CRYGN|RHEB|PRKAG2|GALNTL5	ENSG00000106526|ENSG00000127399|ENSG00000188707|ENSG00000106538|ENSG00000214022|ENSG00000196456|ENSG00000171115|ENSG00000179144|ENSG00000133574|ENSG00000133561|ENSG00000106560|ENSG00000213203|ENSG00000196329|ENSG00000106565|ENSG00000002933|ENSG00000002726|ENSG00000055118|ENSG00000164867|ENSG00000181652|ENSG00000197150|ENSG00000213199|ENSG00000164885|ENSG00000164889|ENSG00000164896|ENSG00000164897…	ACTR3C|LRRC61|ZBED6CL|RARRES2|RP4-584D14.7|RP4-584D14.5|REPIN1|ZNF775|RP4-584D14.6|LINC00996|GIMAP8|RP11-511P7.4|STRADBP1|GIMAP7|ALDH7A1P3|GIMAP4|RP11-632K21.7|RP11-632K21.3|GIMAP6|RP11-632K21.6|GIMAP2|GIMAP1|GIMAP5|RP5-1051J4.6|RP5-1051J4.4|TMEM176B|TMEM176A|AOC1|KCNH2|NOS3|ATG9B|ABCB8|RP11-148K1.10|ASIC3|CDK5|SLC4A2|RP11-148K1.12|FASTK|TMUB1|AGAP3|GBX1|ASB10|IQCA1P1|ABCF2|CHPF2|MIR671|SMARCD3|R…	ENSG00000106526|ENSG00000127399|ENSG00000188707|ENSG00000106538|ENSG00000261305|ENSG00000240449|ENSG00000214022|ENSG00000196456|ENSG00000239377|ENSG00000242258|ENSG00000171115|ENSG00000271582|ENSG00000213205|ENSG00000179144|ENSG00000243853|ENSG00000133574|ENSG00000271568|ENSG00000232361|ENSG00000133561|ENSG00000270990|ENSG00000106560|ENSG00000213203|ENSG00000196329|ENSG00000177590|ENSG00000241134…
8	11401	1104701	-5371.47	0.029	0	7	24		AC144568.2|OR4F21|RP11-585F1.10|ZNF596|FBXO25|TDRP|ERICH1	ENSG00000253896|ENSG00000176269|ENSG00000250210|ENSG00000172748|ENSG00000147364|ENSG00000180190|ENSG00000104714	AC144568.4|AC144568.2|RP11-585F1.8|WBP1LP3|OR4F21|RP11-585F1.10|RP11-585F1.2|RP11-585F1.6|RPL23AP53|ZNF596|RP5-855D21.3|RP5-855D21.1|RP5-855D21.2|RP11-63E5.1|RP11-63E5.6|FAM87A|FBXO25|RP11-91J19.3|RP11-91J19.4|TDRP|ERICH1|RP11-43A14.1|ERICH1-AS1|CTD-2281E23.2	ENSG00000253620|ENSG00000253896|ENSG00000254193|ENSG00000253612|ENSG00000176269|ENSG00000250210|ENSG00000255464|ENSG00000253166|ENSG00000223508|ENSG00000172748|ENSG00000272812|ENSG00000272240|ENSG00000273402|ENSG00000254104|ENSG00000249868|ENSG00000182366|ENSG00000147364|ENSG00000272293|ENSG00000272005|ENSG00000180190|ENSG00000104714|ENSG00000254207|ENSG00000237647|ENSG00000254269
8	88503601	88548201	-254.048	0.0137741	0	1	1		CNBD1	ENSG00000176571	CNBD1	ENSG00000176571
8	113293301	118827401	-17228.3	0.008	2	10	34	RAD21|EXT1	CSMD3|RP11-67H2.1|TRPS1|EIF3H|UTP23|RAD21|AARD|SLC30A8|MED30|EXT1	ENSG00000164796|ENSG00000253207|ENSG00000104447|ENSG00000147677|ENSG00000147679|ENSG00000164754|ENSG00000205002|ENSG00000164756|ENSG00000164758|ENSG00000182197	CSMD3|AC024996.1|RPL30P16|snoU13|MIR2053|RP11-709P2.1|AC107890.1|RP11-67H2.1|Y_RNA|RP11-267L5.1|RP11-393K19.1|RP11-192P9.1|TRPS1|AF178030.2|LINC00536|RNA5SP276|AC103863.1|AF130343.1|RP11-536K17.1|EIF3H|UTP23|RAD21|RAD21-AS1|MIR3610|AARD|SLC30A8|RN7SL228P|RP11-1059L18.1|RP11-654G14.1|RN7SL826P|SNORA31|MED30|RPS10P16|EXT1	ENSG00000164796|ENSG00000264794|ENSG00000230169|ENSG00000238656|ENSG00000238399|ENSG00000227514|ENSG00000221610|ENSG00000253207|ENSG00000206719|ENSG00000254339|ENSG00000253499|ENSG00000253756|ENSG00000104447|ENSG00000227170|ENSG00000249917|ENSG00000199450|ENSG00000221793|ENSG00000264815|ENSG00000253672|ENSG00000147677|ENSG00000147679|ENSG00000164754|ENSG00000253327|ENSG00000264875|ENSG00000205002…
9	40601	359801	-608.152	0.039959	0	4	9		FOXD4|CBWD1|C9orf66|DOCK8	ENSG00000170122|ENSG00000172785|ENSG00000183784|ENSG00000107099	RP11-143M1.7|RP11-143M1.2|RP11-143M1.3|RP11-143M1.4|FOXD4|CBWD1|C9orf66|DOCK8|RP11-59O6.3	ENSG00000144140|ENSG00000225655|ENSG00000227917|ENSG00000231808|ENSG00000170122|ENSG00000172785|ENSG00000183784|ENSG00000107099|ENSG00000235880
9	15815201	15822201	-64.0023	0	0	1	1		CCDC171	ENSG00000164989	CCDC171	ENSG00000164989
9	21028101	26141501	-19044.3	0	1	27	70	CDKN2A	PTPLAD2|IFNB1|IFNW1|IFNA21|IFNA4|IFNA7|IFNA10|IFNA16|IFNA17|IFNA14|IFNA5|KLHL9|IFNA6|IFNA13|IFNA2|IFNA8|IFNA1|IFNE|MTAP|RP11-145E5.5|C9orf53|CDKN2A|CDKN2B|DMRTA1|ELAVL2|IZUMO3|TUSC1	ENSG00000188921|ENSG00000171855|ENSG00000177047|ENSG00000137080|ENSG00000236637|ENSG00000214042|ENSG00000186803|ENSG00000147885|ENSG00000234829|ENSG00000228083|ENSG00000147873|ENSG00000198642|ENSG00000120235|ENSG00000233816|ENSG00000188379|ENSG00000120242|ENSG00000197919|ENSG00000184995|ENSG00000099810|ENSG00000264545|ENSG00000224854|ENSG00000147889|ENSG00000147883|ENSG00000176399|ENSG00000107105…	PTPLAD2|IFNNP1|IFNB1|IFNWP4|IFNW1|Y_RNA|IFNA21|IFNWP15|IFNA4|IFNWP9|IFNA7|IFNA10|IFNWP18|IFNA16|IFNA17|IFNWP5|IFNA14|IFNA22P|IFNA5|IFNA20P|KLHL9|IFNA6|IFNA13|IFNA2|RP11-354P17.15|IFNA11P|IFNA12P|IFNA8|IFNWP2|IFNA1|IFNWP19|MIR31HG|IFNE|MIR31|SNORD39|RP11-344A7.1|KHSRPP1|RN7SL151P|MTAP|RP11-145E5.5|AL359922.1|TUBB8P1|RP11-70L8.4|RP11-149I2.5|C9orf53|CDKN2A|CDKN2B-AS1|RP11-149I2.4|CDKN2B|UBA52P6|RP1…	ENSG00000188921|ENSG00000230208|ENSG00000171855|ENSG00000225027|ENSG00000177047|ENSG00000199635|ENSG00000137080|ENSG00000232281|ENSG00000236637|ENSG00000226597|ENSG00000214042|ENSG00000186803|ENSG00000223684|ENSG00000147885|ENSG00000234829|ENSG00000232138|ENSG00000228083|ENSG00000224416|ENSG00000147873|ENSG00000226393|ENSG00000198642|ENSG00000120235|ENSG00000233816|ENSG00000188379|ENSG00000261696…
9	29399701	29435301	16.4942	0.0960699	0	0	1				NA	NA
9	75881801	75990601	-292.397	0.0298063	0	0	1				AL449083.1	ENSG00000221110
9	138213901	138217801	-40.2121	0	0	0	1				NA	NA
10	38770901	38890001	-1498	0	0	0	1				NA	NA
10	42354701	44696901	6398.16	0	1	11	64	RET	ZNF33B|BMS1|RET|CSGALNACT2|RASGEF1A|FXYD4|HNRNPF|ZNF487|ZNF239|ZNF485|ZNF32	ENSG00000196693|ENSG00000165733|ENSG00000165731|ENSG00000169826|ENSG00000198915|ENSG00000150201|ENSG00000169813|ENSG00000243660|ENSG00000196793|ENSG00000198298|ENSG00000169740	KSR1P1|IGKV1OR10-1|AL031601.4|AL031601.1|PABPC1P8|RP11-313J2.1|CCNYL2|LINC00839|ZNF37BP|FXYD6P1|EIF3LP2|ZNF33B|AL022345.7|AL022345.8|AL022345.9|ZNF33B|RNU6-1170P|AL022344.2|AL022344.4|CUBNP1|AL022344.5|RSU1P1|DUXAP3|AL022344.7|BMS1|snoU13|RNU6-885P|RP11-124O11.1|RP11-124O11.2|MIR5100|RET|RP11-351D16.3|CSGALNACT2|RASGEF1A|RP11-168L22.2|RNU6ATAC11P|FXYD4|HNRNPF|U3|RP11-517P14.2|ZNF487|RNU7-193P|RP1…	ENSG00000229485|ENSG00000237592|ENSG00000271650|ENSG00000264398|ENSG00000228755|ENSG00000215146|ENSG00000182632|ENSG00000185904|ENSG00000234420|ENSG00000270762|ENSG00000233837|ENSG00000272373|ENSG00000272319|ENSG00000272387|ENSG00000271831|ENSG00000196693|ENSG00000251783|ENSG00000232109|ENSG00000233515|ENSG00000231009|ENSG00000234864|ENSG00000230425|ENSG00000270552|ENSG00000259869|ENSG00000165733…
10	55440801	57178101	-3532.84	0	0	1	9		PCDH15	ENSG00000150275	RP11-449J3.3|PCDH15|AC013737.1|RNU6-687P|RP11-257I14.1|NEFMP1|MIR548F1|RP11-264A11.1|RP11-168O22.1	ENSG00000233805|ENSG00000150275|ENSG00000263921|ENSG00000252252|ENSG00000234173|ENSG00000224697|ENSG00000221594|ENSG00000236958|ENSG00000236744
10	117217901	117247301	-95.9864	0.0793651	0	1	1		ATRNL1	ENSG00000107518	ATRNL1	ENSG00000107518
11	48680001	49450101	-2679.65	0.09	0	3	22		TRIM49B|TRIM64C|FOLH1	ENSG00000182053|ENSG00000214891|ENSG00000086205	RP11-56P9.5|RP11-56P9.10|RP11-56P9.6|RP11-56P9.4|TRIM51CP|RP11-56P9.8|TRIM51GP|TRIM53CP|RP11-56P9.11|TRIM49B|TRIM64C|CTD-2132H18.3|UBTFL7|RP11-107P7.1|RP11-107P7.6|RP11-107P7.2|RP11-107P7.5|RP11-107P7.4|FOLH1|CTD-2026G22.1|TYRL|CBX3P8	ENSG00000255551|ENSG00000254728|ENSG00000254920|ENSG00000255527|ENSG00000249910|ENSG00000254517|ENSG00000220948|ENSG00000254764|ENSG00000205044|ENSG00000182053|ENSG00000214891|ENSG00000254801|ENSG00000229361|ENSG00000255452|ENSG00000254412|ENSG00000255338|ENSG00000254993|ENSG00000254567|ENSG00000086205|ENSG00000255532|ENSG00000123447|ENSG00000254496
11	54694801	55031701	-2554.18	0	0	1	1		TRIM48	ENSG00000150244	TRIM48	ENSG00000150244
11	54696201	54787101	379.491	0	0	0	1				NA	NA
12	34335401	34856201	1797.55	0.00535475	0	0	4				RP11-313F23.4|5S_rRNA|RP11-313F23.5|RP13-7D7.1	ENSG00000255652|ENSG00000272435|ENSG00000258794|ENSG00000256614
12	37880101	38436701	-2300.26	0.0056243	0	0	4				RP11-125N22.4|RP11-125N22.3|RP11-125N22.1|RP11-125N22.2	ENSG00000257794|ENSG00000257899|ENSG00000257933|ENSG00000258368
13	26627701	30384101	17073.6	0	2	24	63	CDX2|FLT3	RNF6|CDK8|WASF3|GPR12|USP12|RPL21|RASL11A|GTF3A|MTIF3|LNX2|POLR1D|GSX1|PDX1|ATP5EP2|CDX2|URAD|FLT3|PAN3|FLT1|POMP|SLC46A3|MTUS2|SLC7A1|UBL3	ENSG00000127870|ENSG00000132964|ENSG00000132970|ENSG00000132975|ENSG00000152484|ENSG00000122026|ENSG00000122035|ENSG00000122034|ENSG00000122033|ENSG00000139517|ENSG00000186184|ENSG00000169840|ENSG00000139515|ENSG00000180389|ENSG00000165556|ENSG00000183463|ENSG00000122025|ENSG00000152520|ENSG00000102755|ENSG00000132963|ENSG00000139508|ENSG00000132938|ENSG00000139514|ENSG00000122042	ATP8A2P3|PRUNEP1|RNF6|RP11-380N8.6|PRKRIRP6|CDK8|WASF3|RPS3AP44|WASF3-AS1|GPR12|FGFR1OP2P1|RPS21P8|RPS20P32|USP12|USP12-AS1|USP12-AS2|LINC00412|RPL21|SNORD102|SNORA27|RASL11A|AL159977.1|RNU6-70P|LINC01079|RNY1P1|GTF3A|AL137059.1|MTIF3|RNU6-63P|LNX2|POLR1D|NPM1P4|GSX1|RNU6-73P|PDX1-AS1|PDX1|ATP5EP2|LINC00543|CDX2|URAD|RN7SL272P|FLT3|KATNBL1P1|CHCHD2P8|PAN3-AS1|PAN3|EEF1A1P3|RNU6-82P|FLT1|EIF4A1P7|…	ENSG00000233963|ENSG00000234706|ENSG00000127870|ENSG00000271559|ENSG00000227882|ENSG00000132964|ENSG00000132970|ENSG00000234031|ENSG00000237001|ENSG00000132975|ENSG00000230256|ENSG00000223782|ENSG00000218198|ENSG00000152484|ENSG00000232162|ENSG00000230641|ENSG00000234772|ENSG00000122026|ENSG00000207500|ENSG00000207051|ENSG00000122035|ENSG00000221756|ENSG00000252247|ENSG00000229609|ENSG00000201242…
13	113517701	114976401	-4183.84	0	0	19	39		ATP11A|MCF2L|AL137002.1|F7|F10|PROZ|PCID2|CUL4A|LAMP1|GRTP1|ADPRHL1|DCUN1D2|TMCO3|TFDP1|ATP4B|GRK1|TMEM255B|GAS6|RASA3	ENSG00000068650|ENSG00000126217|ENSG00000268130|ENSG00000057593|ENSG00000126218|ENSG00000126231|ENSG00000126226|ENSG00000139842|ENSG00000185896|ENSG00000139835|ENSG00000153531|ENSG00000150401|ENSG00000150403|ENSG00000198176|ENSG00000186009|ENSG00000185974|ENSG00000184497|ENSG00000183087|ENSG00000185989	ATP11A|AL356740.1|MCF2L|RP11-120K24.3|MCF2L-AS1|RP11-120K24.4|RP11-120K24.5|AL137002.1|F7|F10|F10-AS1|KARSP2|PROZ|RP11-98F14.11|PCID2|CUL4A|LDHBP1|LAMP1|GRTP1|GRTP1-AS1|ADPRHL1|DCUN1D2|DCUN1D2-AS|RNU1-16P|TMCO3|TFDP1|ATP4B|GRK1|LINC00552|TMEM255B|GAS6-AS1|GAS6|GAS6-AS2|RP11-199F6.4|LINC00454|LINC00452|LINC00565|RASA3|RASA3-IT1	ENSG00000068650|ENSG00000234603|ENSG00000126217|ENSG00000267868|ENSG00000235280|ENSG00000269356|ENSG00000269376|ENSG00000268130|ENSG00000057593|ENSG00000126218|ENSG00000231882|ENSG00000230371|ENSG00000126231|ENSG00000269125|ENSG00000126226|ENSG00000139842|ENSG00000232662|ENSG00000185896|ENSG00000139835|ENSG00000225083|ENSG00000153531|ENSG00000150401|ENSG00000233613|ENSG00000202347|ENSG00000150403…
14	22167701	23058701	4458.69	0.013013	0	2	137		AE000662.92|DAD1	ENSG00000259003|ENSG00000129562	TRAV2|AE000658.31|TRAV3|TRAV4|TRAV5|RPL4P1|TRAV6|AE000659.1|TRAV7|TRAV8-1|TRAV9-1|TRAV10|TRAV11|TRAV12-1|TRAV8-2|TRAV8-3|TRAV13-1|TRAV12-2|TRAV8-4|TRAV8-5|TRAV13-2|TRAV14DV4|TRAV9-2|TRAV15|AE000659.41|TRAV12-3|TRAV8-6|TRAV16|TRAV17|TRAV18|TRAV19|AE000660.4|TRAV20|TRAV21|TRAV22|TRAV23DV6|TRDV1|TRAV24|TRAV25|TRAV26-1|TRAV8-7|AE000660.1|TRAV27|TRAV28|TRAV29DV5|TRAV30|TRAV31|TRAV32|TRAV33|TRAV26-2|TR…	ENSG00000211776|ENSG00000248358|ENSG00000211777|ENSG00000211778|ENSG00000211779|ENSG00000240954|ENSG00000211780|ENSG00000222776|ENSG00000211781|ENSG00000211782|ENSG00000211783|ENSG00000211784|ENSG00000256474|ENSG00000211785|ENSG00000211786|ENSG00000211787|ENSG00000211788|ENSG00000211789|ENSG00000211790|ENSG00000256379|ENSG00000211791|ENSG00000211792|ENSG00000211793|ENSG00000258482|ENSG00000258557…
14	27501401	28629401	-2038.25	0.093	0	0	5				RP11-384J4.2|CTD-3006G17.2|LINC00645|hsa-mir-3171|AL445384.1	ENSG00000258081|ENSG00000258932|ENSG00000258548|ENSG00000264657|ENSG00000223164
14	41670901	42475601	5236.17	0.00102564	0	1	8		LRFN5	ENSG00000165379	RP11-629F19.1|AL390335.1|CTD-2298J14.1|CTD-2298J14.2|SNORA31|LRFN5|RP11-1053O12.1|AL138498.1	ENSG00000258385|ENSG00000221695|ENSG00000258901|ENSG00000258636|ENSG00000251858|ENSG00000165379|ENSG00000258536|ENSG00000266500
14	71453201	74735001	-5581.73	0.099	0	30	79		PCNX|AC004817.1|SIPA1L1|RGS6|AC005477.1|DPF3|DCAF4|ZFYVE1|RBM25|PSEN1|PAPLN|NUMB|HEATR4|ACOT1|ACOT2|ACOT4|ACOT6|DNAL1|PNMA1|ELMSAN1|PTGR2|RP5-1021I20.4|ZNF410|FAM161B|COQ6|ENTPD5|CCDC176|ALDH6A1|LIN52|VSX2	ENSG00000100731|ENSG00000267901|ENSG00000197555|ENSG00000182732|ENSG00000257040|ENSG00000205683|ENSG00000119599|ENSG00000165861|ENSG00000119707|ENSG00000080815|ENSG00000100767|ENSG00000133961|ENSG00000187105|ENSG00000184227|ENSG00000119673|ENSG00000177465|ENSG00000205669|ENSG00000119661|ENSG00000176903|ENSG00000156030|ENSG00000140043|ENSG00000258653|ENSG00000119725|ENSG00000156050|ENSG00000119723…	PCNX|RP5-1163L11.2|RP5-1163L11.3|PTTG4P|RP6-91H8.3|RP6-91H8.2|RP6-91H8.1|AC004817.1|RP6-91H8.5|RP1-261D10.2|SIPA1L1|RP1-261D10.1|SNORD56B|RN7SL683P|RP6-114E22.1|RGS6|AC005477.1|Y_RNA|RP3-514A23.2|DPF3|Y_RNA|snoU13|DCAF4|RP1-146I3.1|RP11-109N23.6|RP11-109N23.1|ZFYVE1|RN7SL586P|RP11-109N23.4|RBM25|RP11-109N23.5|PSEN1|RP4-687K1.2|PAPLN|RP4-647C14.2|RNU6-419P|RP4-647C14.3|NUMB|RP1-240K6.3|HEATR4|AC00…	ENSG00000100731|ENSG00000258930|ENSG00000258966|ENSG00000258571|ENSG00000269927|ENSG00000259907|ENSG00000258517|ENSG00000267901|ENSG00000269945|ENSG00000259146|ENSG00000197555|ENSG00000259079|ENSG00000207444|ENSG00000242330|ENSG00000266869|ENSG00000182732|ENSG00000257040|ENSG00000200298|ENSG00000258871|ENSG00000205683|ENSG00000206751|ENSG00000238972|ENSG00000119599|ENSG00000176043|ENSG00000259015…
15	24662101	24729601	-994.239	0	0	0	1				PWRN3	ENSG00000260760
15	48327301	53049801	-4101.93	0	0	41	116		SLC24A5|MYEF2|CTXN2|SLC12A1|DUT|FBN1|CEP152|SHC4|EID1|SECISBP2L|COPS2|GALK2|FAM227B|FGF7|DTWD1|ATP8B4|SLC27A2|HDC|GABPB1|USP8|USP50|TRPM7|SPPL2A|AP4E1|TNFAIP8L3|CYP19A1|GLDN|DMXL2|SCG3|LYSMD2|TMOD2|TMOD3|LEO1|MAPK6|BCL2L10|GNB5|MYO5C|MYO5A|ARPP19|FAM214A|ONECUT1	ENSG00000188467|ENSG00000104177|ENSG00000233932|ENSG00000074803|ENSG00000128951|ENSG00000166147|ENSG00000103995|ENSG00000185634|ENSG00000255302|ENSG00000138593|ENSG00000166200|ENSG00000156958|ENSG00000166262|ENSG00000140285|ENSG00000104047|ENSG00000104043|ENSG00000140284|ENSG00000140287|ENSG00000104064|ENSG00000138592|ENSG00000170236|ENSG00000092439|ENSG00000138600|ENSG00000081014|ENSG00000183578…	RP11-208K4.1|SLC24A5|MYEF2|AC066612.1|RP11-605F22.2|CTXN2|SLC12A1|RP11-605F22.1|RP11-154J22.1|Y_RNA|DUT|FBN1|RP11-227D13.1|CEP152|RP11-227D13.2|RP11-227D13.4|RP11-485O10.2|RP11-485O10.3|SHC4|EID1|AC012379.1|RP11-138E16.1|KRT8P24|SECISBP2L|Y_RNA|RN7SL577P|RP11-325E5.1|COPS2|Y_RNA|GALK2|NDUFAF4P1|MIR4716|RP11-325E5.4|RN7SL307P|FAM227B|RP11-295H24.3|FGF7|DTWD1|RP11-353B9.1|CTD-2647E9.1|ATP8B4|CTD-26…	ENSG00000259754|ENSG00000188467|ENSG00000104177|ENSG00000266143|ENSG00000259235|ENSG00000233932|ENSG00000074803|ENSG00000259385|ENSG00000259488|ENSG00000202542|ENSG00000128951|ENSG00000166147|ENSG00000259705|ENSG00000103995|ENSG00000259216|ENSG00000259469|ENSG00000259670|ENSG00000259700|ENSG00000185634|ENSG00000255302|ENSG00000235883|ENSG00000259602|ENSG00000259500|ENSG00000138593|ENSG00000207105…
15	74003501	75087701	11303.9	0.00717213	1	21	39	PML	CD276|C15orf59|TBC1D21|LOXL1|STOML1|PML|GOLGA6A|ISLR2|RP11-247C2.2|ISLR|STRA6|CCDC33|CYP11A1|SEMA7A|UBL7|ARID3B|CLK3|EDC3|CYP1A1|CYP1A2|CSK	ENSG00000103855|ENSG00000205363|ENSG00000167139|ENSG00000129038|ENSG00000067221|ENSG00000140464|ENSG00000159289|ENSG00000167178|ENSG00000248540|ENSG00000129009|ENSG00000137868|ENSG00000140481|ENSG00000140459|ENSG00000138623|ENSG00000138629|ENSG00000179361|ENSG00000179335|ENSG00000179151|ENSG00000140465|ENSG00000140505|ENSG00000103653	CD276|C15orf59|RP11-8P11.3|RP11-24D15.1|TBC1D21|AC108137.1|LOXL1-AS1|LOXL1|STOML1|PML|DNM1P33|GOLGA6A|RN7SL429P|RP11-247C2.1|ISLR2|RP11-247C2.2|RP11-665J16.1|ISLR|STRA6|RP11-60L3.1|CCDC33|RP11-60L3.2|CYP11A1|CTD-2311M21.2|CTD-2311M21.3|SEMA7A|UBL7|UBL7-AS1|RP11-10O17.1|RP11-10O17.3|SNORD77|ARID3B|CLK3|CTD-3154N5.1|EDC3|CYP1A1|CYP1A2|CSK|MIR4513	ENSG00000103855|ENSG00000205363|ENSG00000260469|ENSG00000260624|ENSG00000167139|ENSG00000222064|ENSG00000261801|ENSG00000129038|ENSG00000067221|ENSG00000140464|ENSG00000260096|ENSG00000159289|ENSG00000244612|ENSG00000214702|ENSG00000167178|ENSG00000248540|ENSG00000261543|ENSG00000129009|ENSG00000137868|ENSG00000259264|ENSG00000140481|ENSG00000261384|ENSG00000140459|ENSG00000260266|ENSG00000261821…
16	28991501	32062401	8451.53	0.027	1	104	220	FUS	SPNS1|LAT|CTB-134H23.2|NPIPB11|RP11-345J4.5|BOLA2|SLX1B|SULT1A4|RP11-345J4.3|RP11-231C14.4|SPN|QPRT|C16orf54|ZG16|KIF22|MAZ|PRRT2|PAGR1|PAGR1|MVP|CDIPT|SEZ6L2|ASPHD1|KCTD13|TMEM219|TAOK2|HIRIP3|INO80E|DOC2A|C16orf92|FAM57B|ALDOA|PPP4C|TBX6|YPEL3|GDPD3|MAPK3|CORO1A|BOLA2B|SLX1A|SULT1A3|RP11-347C12.3|RP11-347C12.1|CD2BP2|TBC1D10B|MYLPF|ZNF48|SEPT1|SEPT1|ZNF771|DCTPP1|SEPHS2|ITGAL|ZNF768|ZNF747|ZNF7…	ENSG00000169682|ENSG00000213658|ENSG00000196796|ENSG00000254206|ENSG00000261740|ENSG00000183336|ENSG00000181625|ENSG00000213648|ENSG00000258150|ENSG00000169203|ENSG00000197471|ENSG00000103485|ENSG00000185905|ENSG00000174992|ENSG00000079616|ENSG00000103495|ENSG00000167371|ENSG00000185928|ENSG00000263136|ENSG00000013364|ENSG00000103502|ENSG00000174938|ENSG00000174939|ENSG00000174943|ENSG00000149932…	SPNS1|RP11-264B17.3|LAT|RP11-264B17.5|CTB-134H23.2|CTB-134H23.3|snoU13|RRN3P2|RP11-426C22.5|RP11-426C22.4|AC009093.1|SNX29P2|RP11-426C22.6|RP11-231C14.6|SNX29P2|NPIPB11|RP11-231C14.3|snoU13|RP11-345J4.5|RP11-345J4.6|BOLA2|SLX1B|SLX1B-SULT1A4|SULT1A4|RP11-345J4.3|RP11-345J4.1|RP11-231C14.5|RP11-231C14.4|RP11-345J4.8|snoU13|MIR3680-2|SLC7A5P1|CA5AP1|RP11-368N21.1|SPN|QPRT|RN7SKP127|C16orf54|AC00913…	ENSG00000169682|ENSG00000261067|ENSG00000213658|ENSG00000261552|ENSG00000196796|ENSG00000260908|ENSG00000238699|ENSG00000103472|ENSG00000260517|ENSG00000259807|ENSG00000196927|ENSG00000198106|ENSG00000260953|ENSG00000260413|ENSG00000271699|ENSG00000254206|ENSG00000254634|ENSG00000238639|ENSG00000261740|ENSG00000260335|ENSG00000183336|ENSG00000181625|ENSG00000260280|ENSG00000213648|ENSG00000258150…
16	33043101	34328601	-2190.08	0.041	0	4	62		TP53TG3C|TP53TG3B|RP11-812E19.9|CTD-2144E22.5	ENSG00000205457|ENSG00000261509|ENSG00000259680|ENSG00000179755	RP11-19N8.4|RP11-19N8.3|HERC2P8|RP11-19N8.7|RP11-19N8.6|FAM108A10P|RP11-1437A8.2|RP11-1437A8.3|TP53TG3C|RP11-1437A8.4|RP11-1437A8.6|RP11-1277H1.3|TP53TG3B|RP11-1437A8.5|RP11-1437A8.7|RP11-23E10.5|RP11-23E10.3|RP11-989E6.10|RP11-23E10.2|RP11-23E10.4|RP11-293B20.3|RP11-293B20.2|BMS1P8|ENPP7P13|RP11-104C4.4|IGHV3OR16-12|RP11-104C4.2|IGHV3OR16-13|RP11-812E19.9|RP11-812E19.13|RP11-812E19.12|RP11-812E1…	ENSG00000260141|ENSG00000260900|ENSG00000261599|ENSG00000261682|ENSG00000259800|ENSG00000261536|ENSG00000260414|ENSG00000260419|ENSG00000205457|ENSG00000260827|ENSG00000261507|ENSG00000263337|ENSG00000261509|ENSG00000261009|ENSG00000263204|ENSG00000262090|ENSG00000260626|ENSG00000261200|ENSG00000261466|ENSG00000261405|ENSG00000263277|ENSG00000259882|ENSG00000260518|ENSG00000261580|ENSG00000260308…
16	46385501	46456901	-545.337	0.00170068	0	0	1				NA	NA
16	46385601	49388501	10241.2	0.016	0	16	76		SHCBP1|VPS35|ORC6|MYLK3|C16orf87|GPT2|DNAJA2|NETO2|ITFG1|PHKB|ABCC12|ABCC11|LONP2|SIAH1|N4BP1|CBLN1	ENSG00000171241|ENSG00000069329|ENSG00000091651|ENSG00000140795|ENSG00000155330|ENSG00000166123|ENSG00000069345|ENSG00000171208|ENSG00000129636|ENSG00000102893|ENSG00000140798|ENSG00000121270|ENSG00000102910|ENSG00000196470|ENSG00000102921|ENSG00000102924	ANKRD26P1|RNU6-845P|RP11-46D6.5|RP11-46D6.4|SHCBP1|RP11-46D6.1|RAB43P1|RP11-93O14.1|VPS35|RP11-93O14.2|ORC6|RP11-480G7.1|MYLK3|RP11-480G7.2|C16orf87|CKBP1|RP11-480G7.3|GPT2|DNAJA2|RP11-169E6.1|RP11-169E6.4|RP11-169E6.3|NETO2|snoU13|RP11-329J18.2|RPL23AP72|ITFG1|RP11-329J18.3|RP11-329J18.4|RP11-474B12.1|Y_RNA|RNA5SP424|PHKB|RNA5SP425|RP11-177N22.3|RP11-177N22.2|EIF4BP5|NDUFA5P11|RP11-523L20.2|CTB-…	ENSG00000261239|ENSG00000199448|ENSG00000261356|ENSG00000260251|ENSG00000171241|ENSG00000261512|ENSG00000259856|ENSG00000260909|ENSG00000069329|ENSG00000261131|ENSG00000091651|ENSG00000261788|ENSG00000140795|ENSG00000260782|ENSG00000155330|ENSG00000260889|ENSG00000261725|ENSG00000166123|ENSG00000069345|ENSG00000261173|ENSG00000259821|ENSG00000259983|ENSG00000171208|ENSG00000238834|ENSG00000260281…
16	55543301	55651901	-392.7	0.0431937	0	2	3		LPCAT2|CAPNS2	ENSG00000087253|ENSG00000256812	LPCAT2|RP11-212I21.4|CAPNS2	ENSG00000087253|ENSG00000261997|ENSG00000256812
17	1	241001	-5738.43	0	0	2	8		DOC2B|RPH3AL	ENSG00000272636|ENSG00000181031	AC108004.5|DOC2B|AC108004.2|RPH3AL|RP11-1260E13.1|RP11-1260E13.4|RP11-1260E13.2|RP11-1260E13.3	ENSG00000273288|ENSG00000272636|ENSG00000273172|ENSG00000181031|ENSG00000262920|ENSG00000262061|ENSG00000262294|ENSG00000262558
17	10324101	10339701	-133.049	0.026178	0	1	3		MYH8	ENSG00000133020	RP11-799N11.1|CTC-297N7.11|MYH8	ENSG00000272736|ENSG00000272975|ENSG00000133020
17	16617901	19006201	-3296.42	0.081	1	40	126	FLCN	CCDC144A|RP11-219A15.1|TNFRSF13B|MPRIP|PLD6|RP11-45M22.4|FLCN|COPS3|NT5M|MED9|RASD1|PEMT|RAI1|SREBF1|TOM1L2|LRRC48|ATPAF2|GID4|DRG2|MYO15A|ALKBH5|LLGL1|FLII|MIEF2|TOP3A|SMCR8|SHMT1|EVPLL|LGALS9C|FAM106A|TBC1D28|ZNF286B|TRIM16L|FBXW10|TVP23B|PRPSAP2|SLC5A10|FAM83G|GRAP|AC007952.5	ENSG00000170160|ENSG00000266302|ENSG00000240505|ENSG00000133030|ENSG00000179598|ENSG00000264187|ENSG00000154803|ENSG00000141030|ENSG00000205309|ENSG00000141026|ENSG00000108551|ENSG00000133027|ENSG00000108557|ENSG00000072310|ENSG00000175662|ENSG00000171962|ENSG00000171953|ENSG00000141034|ENSG00000108591|ENSG00000091536|ENSG00000091542|ENSG00000131899|ENSG00000177731|ENSG00000177427|ENSG00000177302…	CCDC144A|RP11-219A15.1|UPF3AP1|USP32P1|SRP68P1|RP11-219A15.4|RP11-92B11.3|FAM106CP|RP11-219A15.2|RP11-219A15.3|AC022596.6|KRT16P2|KRT17P1|AC022596.2|COTL1P1|RP1-48J14.1|TBC1D27|TNFRSF13B|AC104024.1|AC104024.2|RP11-416I2.1|MPRIP|MPRIP-AS1|RP11-45M22.3|RNU6-767P|RN7SL775P|PLD6|RP11-45M22.4|FLCN|RP11-45M22.5|AC055811.5|AC055811.1|COPS3|NT5M|RPL13P12|AC073621.2|TSEN15P1|Y_RNA|MED9|RASD1|PEMT|RP11-524…	ENSG00000170160|ENSG00000266302|ENSG00000226478|ENSG00000188933|ENSG00000266129|ENSG00000272815|ENSG00000264673|ENSG00000266486|ENSG00000264729|ENSG00000264892|ENSG00000226145|ENSG00000227300|ENSG00000131885|ENSG00000205312|ENSG00000229749|ENSG00000265853|ENSG00000128438|ENSG00000240505|ENSG00000230709|ENSG00000230969|ENSG00000260328|ENSG00000133030|ENSG00000225442|ENSG00000263624|ENSG00000206859…
17	19462601	22262901	-6924.59	0.009	1	19	147	SPECC1	SLC47A1|ALDH3A2|SLC47A2|ALDH3A1|ULK2|AKAP10|SPECC1|LGALS9B|CDRT15L2|CCDC144NL|USP22|DHRS7B|TMEM11|C17orf103|MAP2K3|KCNJ12|C17orf51|UBBP4|MTRNR2L1	ENSG00000142494|ENSG00000072210|ENSG00000180638|ENSG00000108602|ENSG00000083290|ENSG00000108599|ENSG00000128487|ENSG00000170298|ENSG00000214819|ENSG00000205212|ENSG00000124422|ENSG00000109016|ENSG00000178307|ENSG00000154035|ENSG00000034152|ENSG00000184185|ENSG00000212719|ENSG00000263563|ENSG00000256618	SLC47A1|RP11-1113L8.1|AC025627.7|RP11-1113L8.2|RP11-1113L8.6|RP11-1113L8.7|MTND1P14|TRNAQ41P|MTND2P12|AC025627.4|CTD-2104P17.1|ALDH3A2|Y_RNA|SNORA31|SLC47A2|RP11-311F12.1|RP11-311F12.2|ALDH3A1|AC005722.4|ULK2|AC015726.1|RP11-78O7.2|AKAP10|RP11-209D14.4|RP11-209D14.2|SPECC1|AC005730.2|KCTD9P1|RNU6-258P|AC004702.2|RNU6-1057P|CCDC144CP|U6|RN7SL17P|UPF3AP2|USP32P3|SRP68P3|FAM106B|RP11-434D2.2|NOS2P3|…	ENSG00000142494|ENSG00000262769|ENSG00000228983|ENSG00000263107|ENSG00000266179|ENSG00000271900|ENSG00000227225|ENSG00000242752|ENSG00000228725|ENSG00000224254|ENSG00000231625|ENSG00000072210|ENSG00000264932|ENSG00000252349|ENSG00000180638|ENSG00000262681|ENSG00000264785|ENSG00000108602|ENSG00000230607|ENSG00000083290|ENSG00000231096|ENSG00000270091|ENSG00000108599|ENSG00000266126|ENSG00000261033…
17	22246501	22255701	8.17062	0.0777778	0	0	1				NA	NA
17	25265201	27720401	3511.43	0.015	0	47	150		WSB1|KSR1|AC015688.3|LGALS9|NOS2|RP1-66C13.4|LYRM9|NLK|AC061975.10|TMEM97|IFT20|TNFAIP1|POLDIP2|TMEM199|VTN|CTB-96E2.2|SARM1|SLC46A1|RP11-192H23.4|SLC13A2|FOXN1|UNC119|PIGS|ALDOC|SPAG5|SGK494|KIAA0100|SDF2|SUPT6H|PROCA1|RAB34|RPL23A|TLCD1|NEK8|TRAF4|FAM222B|ERAL1|FLOT2|DHRS13|PHF12|PIPOX|SEZ6|MYO18A|TIAF1|CRYBA1|NUFIP2|TAOK1	ENSG00000109046|ENSG00000141068|ENSG00000266728|ENSG00000168961|ENSG00000007171|ENSG00000266202|ENSG00000232859|ENSG00000087095|ENSG00000268206|ENSG00000109084|ENSG00000109083|ENSG00000109079|ENSG00000004142|ENSG00000244045|ENSG00000109072|ENSG00000273171|ENSG00000004139|ENSG00000076351|ENSG00000258472|ENSG00000007216|ENSG00000109101|ENSG00000109103|ENSG00000087111|ENSG00000109107|ENSG00000076382…	RP11-260A9.1|RP11-260A9.6|PDLIM1P3|RP11-260A9.4|VN1R71P|TUFMP1|RP11-663N22.1|RPL34P31|RPS16P8|RP11-173M1.3|MIR4522|WSB1|RP11-173M1.8|RP11-173M1.4|RP11-173M1.5|RP11-578C11.2|TBC1D3P5|KSR1|RP11-720N19.2|RP11-720N19.1|ITM2BP1|AC015688.3|RP11-19P22.8|LGALS9|NOS2P1|RP11-19P22.5|RP11-19P22.7|RP11-19P22.10|RP11-19P22.6|RP11-19P22.2|RP11-19P22.3|RN7SL576P|RP1-66C13.1|RP1-66C13.2|RP1-66C13.3|NOS2|RP1-66C1…	ENSG00000263433|ENSG00000264734|ENSG00000264172|ENSG00000266736|ENSG00000264837|ENSG00000265646|ENSG00000265246|ENSG00000239223|ENSG00000213664|ENSG00000265453|ENSG00000263583|ENSG00000109046|ENSG00000264469|ENSG00000266313|ENSG00000265683|ENSG00000266356|ENSG00000266433|ENSG00000141068|ENSG00000265801|ENSG00000263368|ENSG00000266853|ENSG00000266728|ENSG00000266872|ENSG00000168961|ENSG00000264216…
17	53570601	58604601	-5820.08	0.005	2	54	142	MSI2|CLTC	TMEM100|PCTP|ANKFN1|NOG|C17orf67|DGKE|TRIM25|COIL|SCPEP1|AKAP1|MSI2|CCDC182|MRPS23|CUEDC1|VEZF1|RP11-159D12.5|SRSF1|DYNLL2|OR4D1|OR4D2|EPX|MKS1|LPO|MPO|BZRAP1|SUPT4H1|RNF43|HSF5|MTMR4|SEPT4|C17orf47|TEX14|RAD51C|PPM1E|TRIM37|SKA2|PRR11|CTD-2510F5.6|SMG8|GDPD1|YPEL2|DHX40|CLTC|PTRH2|VMP1|TUBD1|RPS6KB1|RP11-178C3.1|RNFT1|HEATR6|CA4|USP32|C17orf64|APPBP2	ENSG00000166292|ENSG00000141179|ENSG00000153930|ENSG00000183691|ENSG00000214226|ENSG00000153933|ENSG00000121060|ENSG00000121058|ENSG00000121064|ENSG00000121057|ENSG00000153944|ENSG00000166329|ENSG00000181610|ENSG00000180891|ENSG00000136451|ENSG00000266086|ENSG00000136450|ENSG00000264364|ENSG00000141194|ENSG00000255713|ENSG00000121053|ENSG00000011143|ENSG00000167419|ENSG00000005381|ENSG00000005379…	RP11-515E23.1|CTD-2033D24.2|CTD-2033D24.1|RNU6-1249P|TMEM100|PCTP|RP11-763E3.1|AC011073.1|ANKFN1|RP11-502F1.2|RPL39P33|NOG|C17orf67|DGKE|RP11-670E13.2|RNU6-1158P|RP11-670E13.3|TRIM25|RP11-670E13.5|MIR3614|COIL|RP5-1107A17.3|RP5-1107A17.2|SCPEP1|RP5-1107A17.4|AC007114.1|RNF126P1|RP11-166P13.3|AKAP1|RP11-166P13.4|MSI2|RN7SL437P|RP11-118E18.2|RP11-118E18.4|RN7SL449P|RNU7-134P|CCDC182|RP11-60A24.3|RN…	ENSG00000261873|ENSG00000236319|ENSG00000262135|ENSG00000200107|ENSG00000166292|ENSG00000141179|ENSG00000262052|ENSG00000264277|ENSG00000153930|ENSG00000261882|ENSG00000243058|ENSG00000183691|ENSG00000214226|ENSG00000153933|ENSG00000262951|ENSG00000212469|ENSG00000262408|ENSG00000121060|ENSG00000262112|ENSG00000265238|ENSG00000121058|ENSG00000262298|ENSG00000262623|ENSG00000121064|ENSG00000263120…
17	59100701	59111001	-75.5803	0.018018	0	1	1		BCAS3	ENSG00000141376	BCAS3	ENSG00000141376
17	59621401	59628201	-41.4738	0.0263158	0	0	1				NA	NA
17	81099001	81195101	-546.169	0.0390879	0	0	5				AC139099.4|AC139099.6|AC139099.1|AC139099.5|AC139099.3	ENSG00000262898|ENSG00000262952|ENSG00000256692|ENSG00000262094|ENSG00000232938
18	21903601	23631001	13671.3	0.00305188	2	5	23	ZNF521|SS18	OSBPL1A|IMPACT|HRH4|ZNF521|SS18	ENSG00000141447|ENSG00000154059|ENSG00000134489|ENSG00000198795|ENSG00000141380	OSBPL1A|RP11-621L6.2|RP11-621L6.3|IMPACT|Y_RNA|RP11-178F10.1|HRH4|RP11-178F10.2|RP11-178F10.3|RP11-178F10.4|RP11-449D8.1|RP11-449D8.2|RAC1P1|RP11-449D8.3|RP11-449D8.5|RP11-958F21.1|WBP2P1|RP11-958F21.3|ZNF521|CTD-2006O16.2|RN7SL97P|RP11-737G21.1|SS18	ENSG00000141447|ENSG00000264365|ENSG00000273321|ENSG00000154059|ENSG00000199636|ENSG00000265094|ENSG00000134489|ENSG00000264695|ENSG00000266489|ENSG00000266181|ENSG00000265485|ENSG00000263553|ENSG00000266520|ENSG00000266809|ENSG00000266573|ENSG00000264345|ENSG00000229248|ENSG00000265552|ENSG00000198795|ENSG00000264434|ENSG00000242216|ENSG00000264193|ENSG00000141380
18	63724201	63732101	-17.0913	0	0	0	1				NA	NA
19	7300001	7400501	1265.95	0	0	0	1				AC125387.1	ENSG00000265748
19	23119701	23221901	-427.174	0.038961	0	1	3		ZNF728	ENSG00000269067	ZNF728|CTB-87J17.2|CTD-2291D10.2	ENSG00000269067|ENSG00000271661|ENSG00000261558
19	27731501	28096001	1188.03	0.00609756	0	0	1				NA	NA
19	28096101	29967401	-8177.4	0.004	0	1	38		UQCRFS1	ENSG00000169021	CTB-151G24.1|LINC00662|CTC-459F4.1|CTC-459F4.3|LLNLF-65H9.1|CTC-459F4.6|SLC25A1P5|CTC-459F4.7|CTC-459F4.5|AC022153.1|CTC-459F4.8|AC005758.1|AC005357.1|CTD-2043I16.1|CTB-70G10.1|AC005780.1|AC093074.1|AC005307.1|AC005307.3|AC005616.1|AC005616.2|AC005394.1|AC079466.1|CTC-478M6.1|AC007795.1|AC011524.1|AC008991.1|snoU13|AC011524.2|AC011524.3|LINC00906|RNA5SP470|CTD-2081K17.2|UQCRFS1|CTB-32O4.2|RN7SL34…	ENSG00000267696|ENSG00000261824|ENSG00000261770|ENSG00000267575|ENSG00000272635|ENSG00000267264|ENSG00000267323|ENSG00000267389|ENSG00000266977|ENSG00000267623|ENSG00000267768|ENSG00000267630|ENSG00000266906|ENSG00000267509|ENSG00000266928|ENSG00000267320|ENSG00000267238|ENSG00000260725|ENSG00000267243|ENSG00000266893|ENSG00000267423|ENSG00000267537|ENSG00000266976|ENSG00000267799|ENSG00000267617…
19	29745001	36307301	14855.8	0	1	85	209	CCNE1	VSTM2B|POP4|PLEKHF1|C19orf12|CCNE1|URI1|ZNF536|AC020952.1|TSHZ3|ZNF507|AC007773.3|DPY19L3|PDCD5|ANKRD27|RGS9BP|NUDT19|TDRD12|SLC7A9|CEP89|C19orf40|RHPN2|GPATCH1|WDR88|LRP3|SLC7A10|CEBPA|CEBPG|PEPD|CHST8|KCTD15|LSM14A|KIAA0355|GPI|RP11-618P17.4|PDCD2L|UBA2|WTIP|SCGB2B2|ZNF302|ZNF181|ZNF599|ZNF30|ZNF792|GRAMD1A|SCN1B|HPN|AC020907.1|FXYD3|LGI4|FXYD1|FXYD7|FXYD5|FAM187B|LSR|USF2|HAMP|MAG|CD22|FFAR1|F…	ENSG00000187135|ENSG00000105171|ENSG00000166289|ENSG00000131943|ENSG00000105173|ENSG00000105176|ENSG00000198597|ENSG00000268953|ENSG00000121297|ENSG00000168813|ENSG00000269093|ENSG00000178904|ENSG00000105185|ENSG00000105186|ENSG00000186326|ENSG00000213965|ENSG00000173809|ENSG00000021488|ENSG00000121289|ENSG00000131944|ENSG00000131941|ENSG00000076650|ENSG00000166359|ENSG00000130881|ENSG00000130876…	CTC-525D6.1|CTC-525D6.5|CTC-525D6.2|VSTM2B|POP4|PLEKHF1|C19orf12|CCNE1|CTD-2057D4.2|CTC-448F2.3|URI1|RPL9P32|CTC-448F2.4|TAF9P3|CTC-448F2.6|AC005597.1|ZNF536|AC011478.1|CTC-565M22.1|CTC-400I9.2|CTC-400I9.1|CTC-400I9.3|AC020952.1|CTC-439O9.3|TSHZ3|AC007796.1|AC008992.1|CTD-2050I18.2|CTD-2050I18.1|AC011525.2|AC011525.4|RNA5SP471|RNU6-967P|CTC-360P9.1|CTC-360P9.5|AC011456.1|CTC-360P9.2|CTC-360P9.4|C…	ENSG00000264515|ENSG00000267574|ENSG00000266248|ENSG00000187135|ENSG00000105171|ENSG00000166289|ENSG00000131943|ENSG00000105173|ENSG00000267433|ENSG00000267258|ENSG00000105176|ENSG00000242100|ENSG00000267006|ENSG00000267692|ENSG00000266910|ENSG00000267223|ENSG00000198597|ENSG00000223148|ENSG00000267760|ENSG00000267081|ENSG00000261316|ENSG00000267378|ENSG00000268953|ENSG00000267777|ENSG00000121297…
19	34455801	34476301	-99.3632	0.0283019	0	0	1				NA	NA
19	40999101	41382201	-756.214	0.0456274	0	16	21		SPTBN4|SHKBP1|LTBP4|NUMBL|ADCK4|ITPKC|C19orf54|SNRPA|MIA-RAB4B|MIA|RAB4B|RAB4B-EGLN2|EGLN2|CTC-490E21.12|CYP2A6|CYP2A7	ENSG00000160460|ENSG00000160410|ENSG00000090006|ENSG00000105245|ENSG00000123815|ENSG00000086544|ENSG00000188493|ENSG00000077312|ENSG00000268975|ENSG00000261857|ENSG00000167578|ENSG00000171570|ENSG00000269858|ENSG00000268797|ENSG00000255974|ENSG00000198077	SPTBN4|SHKBP1|LTBP4|RN7SL758P|NUMBL|ADCK4|RNU6-195P|ITPKC|C19orf54|SNRPA|MIA-RAB4B|MIA|RAB4B|RAB4B-EGLN2|EGLN2|CTC-490E21.12|CYP2T2P|CYP2F2P|CTC-490E21.10|CYP2A6|CYP2A7	ENSG00000160460|ENSG00000160410|ENSG00000090006|ENSG00000266164|ENSG00000105245|ENSG00000123815|ENSG00000223284|ENSG00000086544|ENSG00000188493|ENSG00000077312|ENSG00000268975|ENSG00000261857|ENSG00000167578|ENSG00000171570|ENSG00000269858|ENSG00000268797|ENSG00000233622|ENSG00000237118|ENSG00000269843|ENSG00000255974|ENSG00000198077
19	43282701	43765001	-527.92	0.098692	0	8	17		PSG8|PSG1|PSG6|PSG11|PSG2|PSG5|PSG4|PSG9	ENSG00000124467|ENSG00000231924|ENSG00000170848|ENSG00000243130|ENSG00000242221|ENSG00000204941|ENSG00000243137|ENSG00000183668	PSG8|CEACAMP6|AC004603.4|PSG10P|PSG1|PSG6|PSG7|CEACAMP7|PSG11|CEACAMP8|PSG2|CEACAMP9|AC005392.13|PSG5|PSG4|CEACAMP10|PSG9	ENSG00000124467|ENSG00000238092|ENSG00000225877|ENSG00000248257|ENSG00000231924|ENSG00000170848|ENSG00000221878|ENSG00000227349|ENSG00000243130|ENSG00000236932|ENSG00000242221|ENSG00000230529|ENSG00000227606|ENSG00000204941|ENSG00000243137|ENSG00000241104|ENSG00000183668
19	55219601	55373501	-1798.33	0	0	6	11		KIR3DL1|KIR3DL3|KIR2DL4|KIR2DL3|KIR2DL1|KIR3DL2	ENSG00000167633|ENSG00000242019|ENSG00000189013|ENSG00000243772|ENSG00000125498|ENSG00000240403	LILRP2|KIR3DL1|KIR3DL3|CTB-61M7.1|KIR2DL4|KIR2DL3|KIR2DP1|KIR2DL1|KIR3DP1|KIR2DS4|KIR3DL2	ENSG00000170858|ENSG00000167633|ENSG00000242019|ENSG00000215765|ENSG00000189013|ENSG00000243772|ENSG00000242473|ENSG00000125498|ENSG00000264257|ENSG00000221957|ENSG00000240403
19	57355101	57366501	-28.5663	0.0847458	0	0	1				MIMT1	ENSG00000268654
19	58215201	59119001	-4418.31	0	1	45	83	A1BG	ZNF551|AC003006.7|ZNF154|ZNF671|ZNF776|ZNF586|ZNF552|CTD-2583A14.10|ZNF587B|ZNF814|ZNF587|CTD-2583A14.9|ZNF417|ZNF418|ZNF256|C19orf18|ZNF606|CTD-2368P22.1|ZSCAN1|ZNF135|ZSCAN18|ZNF329|ZNF274|ZNF544|CTD-3138B18.4|ZNF8|ZNF8|AC010642.1|ZSCAN22|A1BG|ZNF497|ZNF837|RPS5|AC012313.1|ZNF584|ZNF132|ZNF324B|ZNF324|ZNF446|SLC27A5|ZBTB45|TRIM28|CHMP2A|UBE2M|MZF1	ENSG00000204519|ENSG00000269026|ENSG00000179909|ENSG00000083814|ENSG00000152443|ENSG00000083828|ENSG00000178935|ENSG00000268750|ENSG00000269343|ENSG00000204514|ENSG00000198466|ENSG00000269476|ENSG00000173480|ENSG00000196724|ENSG00000152454|ENSG00000177025|ENSG00000166704|ENSG00000176593|ENSG00000152467|ENSG00000176293|ENSG00000121413|ENSG00000181894|ENSG00000171606|ENSG00000198131|ENSG00000269545…	ZNF551|AC003006.7|ZNF154|ZNF671|AC003006.1|ZNF776|ZNF586|ZNF552|CTD-2583A14.10|ZNF587B|AC010522.1|ZNF814|ZNF587|CTD-2583A14.8|CTD-2583A14.11|CTD-2583A14.9|ZNF417|ZNF418|ZNF256|CTD-2583A14.1|C19orf18|ZNF606|CTD-2368P22.1|VN2R19P|ZSCAN1|LETM1P2|HNRNPDLP4|ZNF135|RN7SL526P|ZSCAN18|ZNF329|CTD-2623H2.7|CTD-2619J13.1|ZNF274|RPS15AP36|AC020915.2|ZNF544|CTD-3138B18.4|CTD-3138B18.5|CTD-3138B18.6|ZNF8|ZNF8|…	ENSG00000204519|ENSG00000269026|ENSG00000179909|ENSG00000083814|ENSG00000264453|ENSG00000152443|ENSG00000083828|ENSG00000178935|ENSG00000268750|ENSG00000269343|ENSG00000269304|ENSG00000204514|ENSG00000198466|ENSG00000269867|ENSG00000270804|ENSG00000269476|ENSG00000173480|ENSG00000196724|ENSG00000152454|ENSG00000243234|ENSG00000177025|ENSG00000166704|ENSG00000176593|ENSG00000235974|ENSG00000152467…
20	10712301	13535101	-3278.62	0.0100908	0	5	31		C20orf187|BTBD3|SPTLC3|ISM1|TASP1	ENSG00000125899|ENSG00000132640|ENSG00000172296|ENSG00000101230|ENSG00000089123	RP11-103J8.1|RP1-278O22.1|RP1-278O22.2|RP4-697P8.3|FAT1P1|RP11-103J8.2|C20orf187|RP4-734C18.1|RPS11P1|RP5-1128N12.2|PGAM3P|RP11-268G13.1|LINC00687|AL080274.1|RN7SKP111|RP5-1012F16.2|BTBD3|RP4-742J24.2|RP4-796I8.1|RP11-102J14.1|PA2G4P2|RP5-1069C8.2|RP5-1069C8.3|RP11-157E14.1|SPTLC3|RP4-718P11.1|ISM1|ISM1-AS1|RP5-1077I2.3|TASP1|GAPDHP2	ENSG00000270792|ENSG00000224961|ENSG00000234900|ENSG00000232900|ENSG00000217809|ENSG00000270777|ENSG00000125899|ENSG00000230990|ENSG00000235544|ENSG00000271397|ENSG00000237256|ENSG00000261411|ENSG00000228422|ENSG00000256874|ENSG00000222281|ENSG00000271298|ENSG00000132640|ENSG00000236526|ENSG00000235292|ENSG00000230437|ENSG00000235698|ENSG00000233048|ENSG00000269931|ENSG00000234265|ENSG00000172296…
20	29419501	29913301	-1565.63	0.0404858	0	3	13		FRG1B|DEFB115|DEFB116	ENSG00000149531|ENSG00000215547|ENSG00000215545	RP4-610C12.2|RP4-610C12.4|RP4-610C12.3|Y_RNA|RP4-610C12.1|FRG1B|AL441988.1|MLLT10P1|DEFB115|DKKL1P1|RP5-854E16.2|DEFB116|RPL31P3	ENSG00000204555|ENSG00000205611|ENSG00000225490|ENSG00000200325|ENSG00000231934|ENSG00000149531|ENSG00000221319|ENSG00000238151|ENSG00000215547|ENSG00000215546|ENSG00000224628|ENSG00000215545|ENSG00000237929
20	58411301	58518701	-657.215	0	0	4	5		PHACTR3|SYCP2|FAM217B|PPP1R3D	ENSG00000087495|ENSG00000196074|ENSG00000196227|ENSG00000132825	PHACTR3|RNU7-141P|SYCP2|FAM217B|PPP1R3D	ENSG00000087495|ENSG00000238777|ENSG00000196074|ENSG00000196227|ENSG00000132825
21	20917001	22192301	-13490.2	0	0	0	12				RPL37P4|AP000403.3|AP000568.2|C1QBPP|AP000946.2|AP001171.1|RNU6-772P|RN7SKP147|FDPSP6|KRT18P2|RPS3AP1|LINC00320	ENSG00000230198|ENSG00000271486|ENSG00000229336|ENSG00000215353|ENSG00000233480|ENSG00000233236|ENSG00000251851|ENSG00000252963|ENSG00000233676|ENSG00000234439|ENSG00000233206|ENSG00000224924
21	22192401	23674201	3641.44	0.023023	0	1	16		NCAM2	ENSG00000154654	PPIAP1|NCAM2|AP001136.2|AP001137.1|AF241725.4|AF241725.1|AF241725.6|LINC00317|AP000475.2|AP000472.3|AP000472.2|LINC00308|AP000705.8|AP000705.6|RNU4-45P|AP000705.7	ENSG00000215351|ENSG00000154654|ENSG00000226771|ENSG00000221210|ENSG00000234730|ENSG00000198434|ENSG00000237527|ENSG00000238265|ENSG00000233997|ENSG00000227075|ENSG00000233215|ENSG00000184856|ENSG00000234340|ENSG00000231136|ENSG00000202339|ENSG00000226043
22	16050001	16621401	1633.97	0.0301075	0	2	32		POTEH|OR11H1	ENSG00000198062|ENSG00000130538	LA16c-4G1.3|LA16c-4G1.4|LA16c-4G1.5|NBEAP3|LA16c-60H5.7|AP000525.9|DUXAP8|LL22NC03-N14H11.1|AP000525.10|LL22NC03-N64E9.1|LA16c-83F12.6|GRAMD4P2|LA16c-3G11.7|POTEH|POTEH-AS1|RNU6-816P|MED15P7|NF1P6|LA16c-2F2.5|NEK2P2|LA16c-2F2.8|LA16c-60G3.5|LA16c-60G3.6|LA16c-60G3.7|LA16c-60G3.8|LA16c-23H5.4|ARHGAP42P3|OR11H1|YME1L1P1|AP000539.3|AP000539.1|AP000539.2	ENSG00000233866|ENSG00000229286|ENSG00000235265|ENSG00000223875|ENSG00000215270|ENSG00000206195|ENSG00000271672|ENSG00000272872|ENSG00000232775|ENSG00000271127|ENSG00000225255|ENSG00000235992|ENSG00000241838|ENSG00000198062|ENSG00000236666|ENSG00000212216|ENSG00000234381|ENSG00000224435|ENSG00000226474|ENSG00000231565|ENSG00000230471|ENSG00000230643|ENSG00000237299|ENSG00000213727|ENSG00000215268…
22	16101401	17319701	-791.086	0.054	0	4	56		POTEH|OR11H1|CCT8L2|XKR3	ENSG00000198062|ENSG00000130538|ENSG00000198445|ENSG00000172967	NBEAP3|LA16c-60H5.7|AP000525.9|DUXAP8|LL22NC03-N14H11.1|AP000525.10|LL22NC03-N64E9.1|LA16c-83F12.6|GRAMD4P2|LA16c-3G11.7|POTEH|POTEH-AS1|RNU6-816P|MED15P7|NF1P6|LA16c-2F2.5|NEK2P2|LA16c-2F2.8|LA16c-60G3.5|LA16c-60G3.6|LA16c-60G3.7|LA16c-60G3.8|LA16c-23H5.4|ARHGAP42P3|OR11H1|YME1L1P1|AP000539.3|AP000539.1|AP000539.2|BNIP3P2|ZNF72P|LA16c-13E4.3|ABCD1P4|LA16c-17H1.3|PABPC1P9|SLC9B1P4|ACTR3BP6|CHEK2P…	ENSG00000223875|ENSG00000215270|ENSG00000206195|ENSG00000271672|ENSG00000272872|ENSG00000232775|ENSG00000271127|ENSG00000225255|ENSG00000235992|ENSG00000241838|ENSG00000198062|ENSG00000236666|ENSG00000212216|ENSG00000234381|ENSG00000224435|ENSG00000226474|ENSG00000231565|ENSG00000230471|ENSG00000230643|ENSG00000237299|ENSG00000213727|ENSG00000215268|ENSG00000233408|ENSG00000235759|ENSG00000130538…
22	17769501	17780701	-155.723	0	0	0	1				NA	NA
22	18668901	18874501	-137.998	0.043131	0	2	7		AC008132.1|AC008132.13	ENSG00000182824|ENSG00000161103	AC008079.9|AC008132.1|GGT3P|AC008132.14|AC008132.12|AC008132.13|BCRP7	ENSG00000187979|ENSG00000182824|ENSG00000197421|ENSG00000239989|ENSG00000234764|ENSG00000161103|ENSG00000215544
22	20950301	20954001	-18.9485	0	0	0	1				NA	NA
22	23296001	23351201	-126.242	0.00921659	0	0	2				AP000361.2|AP000362.1	ENSG00000237472|ENSG00000223679
22	27735701	27764001	-47.1143	0.0569106	0	0	1				CTA-929C8.8	ENSG00000230051
22	28791901	29060901	-648.818	0	0	1	2		TTC28	ENSG00000100154	TTC28|RN7SL162P	ENSG00000100154|ENSG00000266503
22	30480001	30590801	-98.7442	0.0468227	0	1	4		HORMAD2	ENSG00000176635	HORMAD2|CTA-85E5.7|CTA-85E5.6|RP3-438O4.4	ENSG00000176635|ENSG00000226573|ENSG00000225971|ENSG00000225676
22	36163601	36172501	-29.6318	0.0612245	0	1	1		RBFOX2	ENSG00000100320	RBFOX2	ENSG00000100320
22	44086501	44114001	-82.4534	0.00826446	0	1	1		EFCAB6	ENSG00000186976	EFCAB6	ENSG00000186976
22	47896301	48387101	-357.401	0.0714286	0	0	4				LINC00898|RP11-191L9.4|RP11-191L9.5|RP13-455A7.1	ENSG00000205634|ENSG00000224271|ENSG00000232897|ENSG00000230345

## Sheet: FDC4
chr	start	end	score	pvalue	cnt.genes.census	cnt.genes.protein_coding	cnt.genes.all	genes.census	genes.protein_coding	gids.protein_coding	genes.all	gids.all
1	9901	926501	-1202.77	0	0	12	70		OR4F5|AL627309.1|OR4F29|OR4F16|AL669831.1|AL645608.2|SAMD11|AL645608.1|NOC2L|KLHL17|PLEKHN1|C1orf170	ENSG00000186092|ENSG00000237683|ENSG00000235249|ENSG00000185097|ENSG00000269831|ENSG00000269308|ENSG00000187634|ENSG00000268179|ENSG00000188976|ENSG00000187961|ENSG00000187583|ENSG00000187642	DDX11L1|WASH7P|MIR1302-10|FAM138A|OR4G4P|OR4G11P|OR4F5|RP11-34P13.7|RP11-34P13.8|CICP27|AL627309.1|RP11-34P13.15|RP11-34P13.16|RP11-34P13.14|RP11-34P13.13|RNU6-1100P|RP11-34P13.9|AP006222.2|AP006222.1|RP4-669L17.10|RP4-669L17.8|CICP7|RP4-669L17.4|OR4F29|WBP1LP7|AL732372.1|RP4-669L17.2|RP5-857K21.15|RP4-669L17.1|RP5-857K21.1|RP5-857K21.2|RP5-857K21.3|RP5-857K21.4|RP5-857K21.5|MTND1P23|MTND2P28|hsa…	ENSG00000223972|ENSG00000227232|ENSG00000243485|ENSG00000237613|ENSG00000268020|ENSG00000240361|ENSG00000186092|ENSG00000238009|ENSG00000239945|ENSG00000233750|ENSG00000237683|ENSG00000268903|ENSG00000269981|ENSG00000239906|ENSG00000241860|ENSG00000222623|ENSG00000241599|ENSG00000228463|ENSG00000241670|ENSG00000237094|ENSG00000250575|ENSG00000233653|ENSG00000224813|ENSG00000235249|ENSG00000269732…
1	24844801	27459601	-3076.57	0	1	51	106	ARID1A	RCAN3|NCMAP|SRRM1|CLIC4|RUNX3|SYF2|C1orf63|RHD|TMEM50A|RHCE|TMEM57|LDLRAP1|MAN1C1|SEPN1|RP1-317E23.6|MTFR1L|AL020996.1|AUNIP|PAQR7|STMN1|PAFAH2|EXTL1|SLC30A2|TRIM63|PDIK1L|FAM110D|ZNF593|CNKSR1|CATSPER4|CEP85|SH3BGRL3|UBXN11|CD52|AIM1L|ZNF683|LIN28A|DHDDS|HMGN2|RPS6KA1|ARID1A|PIGV|ZDHHC18|SFN|GPN2|GPATCH3|NUDC|NR0B2|C1orf172|TRNP1|FAM46B|SLC9A1	ENSG00000117602|ENSG00000184454|ENSG00000133226|ENSG00000169504|ENSG00000020633|ENSG00000117614|ENSG00000117616|ENSG00000187010|ENSG00000183726|ENSG00000188672|ENSG00000204178|ENSG00000157978|ENSG00000117643|ENSG00000162430|ENSG00000255054|ENSG00000117640|ENSG00000223474|ENSG00000127423|ENSG00000182749|ENSG00000117632|ENSG00000158006|ENSG00000158008|ENSG00000158014|ENSG00000158022|ENSG00000175087…	RCAN3|RN7SL857P|RP4-594I10.3|NCMAP|RP11-496D1.2|Y_RNA|SRRM1|snoU13|CLIC4|RNU6-1208P|RUNX3|RP11-84D1.1|RP11-84D1.2|MIR4425|RP4-799D16.1|RP4-781L3.1|RP4-706G24.1|SYF2|C1orf63|RP3-465N24.6|RP3-465N24.5|RHD|SDHDP6|RP11-335G20.7|TMEM50A|RNU6-1171P|snoU13|RHCE|RP3-469D22.1|AL031284.1|TMEM57|LDLRAP1|RP11-70P17.1|MAN1C1|RP1-187B23.1|SEPN1|RP1-317E23.6|RP1-317E23.3|MTFR1L|AL020996.1|RP1-317E23.7|AUNIP|RP1…	ENSG00000117602|ENSG00000266551|ENSG00000264443|ENSG00000184454|ENSG00000227312|ENSG00000239106|ENSG00000133226|ENSG00000238986|ENSG00000169504|ENSG00000238482|ENSG00000020633|ENSG00000229162|ENSG00000261025|ENSG00000264371|ENSG00000233755|ENSG00000233419|ENSG00000231953|ENSG00000117614|ENSG00000117616|ENSG00000272432|ENSG00000261349|ENSG00000187010|ENSG00000224183|ENSG00000259984|ENSG00000183726…
1	49789401	50766901	-2175	0	0	3	11		AGBL4|AL645730.2|ELAVL4	ENSG00000186094|ENSG00000227839|ENSG00000162374	AGBL4|AGBL4-IT1|RP5-926E3.1|ZNF859P|AL645730.1|AL645730.2|MTND2P29|ELAVL4|RP11-492I2.1|RP11-567C20.2|RP11-567C20.3	ENSG00000186094|ENSG00000225623|ENSG00000237478|ENSG00000215887|ENSG00000221746|ENSG00000227839|ENSG00000233595|ENSG00000162374|ENSG00000230828|ENSG00000237337|ENSG00000233407
1	51188301	51464401	-405.682	0	1	2	5	CDKN2C	FAF1|CDKN2C	ENSG00000185104|ENSG00000123080	FAF1|RNU6-1253P|PHBP12|MRPS6P2|CDKN2C	ENSG00000185104|ENSG00000252825|ENSG00000230585|ENSG00000237130|ENSG00000123080
1	72504501	72813801	-468.806	0	0	1	3		NEGR1	ENSG00000172260	NEGR1|GDI2P2|RPL31P12	ENSG00000172260|ENSG00000233994|ENSG00000227207
1	98493101	98622601	-30.5375	0	0	0	2				MIR137HG|NFU1P2	ENSG00000225206|ENSG00000233557
1	118895101	118909601	-13.9	0	0	0	1				NA	NA
1	142539901	143645801	-3471.93	0	0	0	36				RP11-417J8.1|RP11-417J8.2|RP11-417J8.3|RP11-417J8.6|AL583842.3|AL583842.1|AL583842.2|SNX18P15|MIR3118-1|SNX18P16|ANKRD20A12P|RP11-423O2.3|RP11-423O2.2|RP11-423O2.1|ASNSP5|RP11-423O2.5|ANKRD20A14P|RP11-423O2.7|RP11-782C8.2|RP11-782C8.1|RP11-782C8.4|MIR3118-2|RP11-782C8.3|RP11-782C8.5|RP11-782C8.6|RP11-782C8.7|RP11-782C8.8|RP11-435B5.1|RP11-435B5.2|RP11-435B5.3|RP11-435B5.4|RP11-435B5.5|MIR3118-3|B…	ENSG00000227552|ENSG00000233798|ENSG00000230880|ENSG00000203849|ENSG00000266657|ENSG00000239012|ENSG00000265466|ENSG00000225015|ENSG00000265715|ENSG00000233218|ENSG00000242676|ENSG00000230446|ENSG00000236055|ENSG00000230255|ENSG00000229683|ENSG00000234978|ENSG00000232745|ENSG00000231182|ENSG00000232274|ENSG00000230850|ENSG00000237291|ENSG00000265661|ENSG00000232336|ENSG00000225278|ENSG00000231289…
1	144452101	148185501	12500.5	0	2	38	131	PDE4DIP|BCL9	AL592284.1|NBPF9|PDE4DIP|AL590452.1|NOTCH2NL|RP11-458D21.5|NBPF10|HFE2|TXNIP|POLR3GL|ANKRD34A|LIX1L|RBM8A|PEX11B|ITGA10|ANKRD35|PIAS3|NUDT17|POLR3C|RNF115|CD160|PDZK1|GPR89A|GPR89C|NBPF11|NBPF12|PRKAB2|FMO5|CHD1L|BCL9|ACP6|GJA5|GJA8|GPR89B|NBPF24|BX842679.1|PPIAL4A|NBPF14	ENSG00000231360|ENSG00000168614|ENSG00000178104|ENSG00000268172|ENSG00000213240|ENSG00000255168|ENSG00000163386|ENSG00000168509|ENSG00000117289|ENSG00000121851|ENSG00000181039|ENSG00000152022|ENSG00000131795|ENSG00000131779|ENSG00000143127|ENSG00000198483|ENSG00000131788|ENSG00000186364|ENSG00000186141|ENSG00000121848|ENSG00000117281|ENSG00000174827|ENSG00000117262|ENSG00000196644|ENSG00000152042…	AL592284.1|RP11-640M9.1|RNVU1-5|RNU1-59P|RP11-640M9.2|PFN1P2|WI2-1896O14.1|NBPF9|RP4-791M13.3|PDE4DIP|RP4-791M13.4|RP4-791M13.5|AL138796.1|RNU2-38P|AL590452.1|RP11-326G21.1|RN7SKP88|RP4-725K1.1|SEC22B|NUDT4P1|RNU6-1071P|RP11-458D21.6|NOTCH2NL|RP11-458D21.5|NBPF10|RP11-458D21.1|RNVU1-6|HFE2|TXNIP|POLR3GL|ANKRD34A|RP11-315I20.1|LIX1L|RBM8A|GNRHR2|PEX11B|ITGA10|RP11-315I20.3|ANKRD35|PIAS3|NUDT17|POL…	ENSG00000231360|ENSG00000236943|ENSG00000206828|ENSG00000201699|ENSG00000225241|ENSG00000203843|ENSG00000215861|ENSG00000168614|ENSG00000254539|ENSG00000178104|ENSG00000255148|ENSG00000254913|ENSG00000266739|ENSG00000222788|ENSG00000268172|ENSG00000272755|ENSG00000252656|ENSG00000271546|ENSG00000223380|ENSG00000177144|ENSG00000201789|ENSG00000272709|ENSG00000213240|ENSG00000255168|ENSG00000163386…
1	158959501	159020701	-102.994	0	0	1	1		IFI16	ENSG00000163565	IFI16	ENSG00000163565
1	159025301	161638401	5868.75	0	2	75	133	SDHC|FCGR2B	AIM2|CADM3|DARC|FCER1A|OR10J3|OR10J1|OR10J5|APCS|CRP|DUSP23|FCRL6|SLAMF8|C1orf204|VSIG8|RP11-190A12.7|CCDC19|AL590560.1|TAGLN2|IGSF9|SLAMF9|PIGM|KCNJ10|KCNJ9|IGSF8|ATP1A2|ATP1A4|CASQ1|PEA15|DCAF8|DCAF8|PEX19|COPA|NCSTN|NHLH1|VANGL2|SLAMF6|CD84|SLAMF1|CD48|SLAMF7|LY9|CD244|ITLN1|ITLN2|F11R|RP11-544M22.13|TSTD1|USF1|ARHGAP30|AL591806.1|PVRL4|KLHDC9|PFDN2|NIT1|DEDD|UFC1|USP21|PPOX|B4GALT3|ADAMTS4|ND…	ENSG00000163568|ENSG00000162706|ENSG00000213088|ENSG00000179639|ENSG00000196266|ENSG00000196184|ENSG00000184155|ENSG00000132703|ENSG00000132693|ENSG00000158716|ENSG00000181036|ENSG00000158714|ENSG00000188004|ENSG00000243284|ENSG00000256029|ENSG00000213085|ENSG00000269620|ENSG00000158710|ENSG00000085552|ENSG00000162723|ENSG00000143315|ENSG00000177807|ENSG00000162728|ENSG00000162729|ENSG00000018625…	AL359753.1|AIM2|RAD1P2|CADM3|RNA5SP60|CTA-134P22.2|DARC|MPTX1|OR10J2P|FCER1A|OR10J3|RP11-550P17.5|OR10J7P|OR10J8P|OR10J9P|OR10J4|OR10J1|RP11-180D21.3|OR10J5|RP11-740C1.2|OR10AE1P|APCS|OR10J6P|CRPP1|CRP|RP11-419N10.5|DUSP23|FCRL6|SLAMF8|C1orf204|SNORD64|VSIG8|RP11-190A12.7|RP11-190A12.8|CCDC19|hsa-mir-4259|AL590560.1|TAGLN2|IGSF9|SLAMF9|LINC01133|RP11-226L15.1|RP11-226L15.5|PIGM|KCNJ10|RP11-536C5.…	ENSG00000265589|ENSG00000163568|ENSG00000233473|ENSG00000162706|ENSG00000222552|ENSG00000225670|ENSG00000213088|ENSG00000215846|ENSG00000248642|ENSG00000179639|ENSG00000196266|ENSG00000228560|ENSG00000248442|ENSG00000251686|ENSG00000249197|ENSG00000249730|ENSG00000196184|ENSG00000224943|ENSG00000184155|ENSG00000231100|ENSG00000271890|ENSG00000132703|ENSG00000158731|ENSG00000223603|ENSG00000132693…
1	188910501	188914701	1.3673	0	0	0	1				LINC01035	ENSG00000226486
1	194422501	194464101	-143.018	0	0	0	1				RNU6-983P	ENSG00000251813
1	197461101	197599901	0.216223	0	0	1	1		DENND1B	ENSG00000213047	DENND1B	ENSG00000213047
1	197465801	197598601	-181.344	0	0	1	1		DENND1B	ENSG00000213047	DENND1B	ENSG00000213047
1	223684801	223741801	32.6183	0	0	1	1		CAPN8	ENSG00000203697	CAPN8	ENSG00000203697
2	89614801	89888601	-2257.03	0	0	0	2				IGKV1-39|IGKV2-40	ENSG00000242371|ENSG00000211619
2	90433401	90545001	17.5841	0	0	2	4		CH17-132F21.1|RP11-685N3.1	ENSG00000270999|ENSG00000228325	CH17-132F21.1|AC233263.2|AC233263.1|RP11-685N3.1	ENSG00000270999|ENSG00000237474|ENSG00000237261|ENSG00000228325
2	91595101	91836801	316.747	0	0	0	11				AC018696.1|IGKV1OR2-118|AC018696.3|AC018696.2|AC018696.5|AC018696.6|AC018696.7|AC018696.4|RP11-575H3.1|AC116050.1|AC027612.6	ENSG00000226615|ENSG00000219041|ENSG00000227114|ENSG00000203344|ENSG00000214164|ENSG00000213356|ENSG00000235388|ENSG00000230964|ENSG00000261600|ENSG00000233991|ENSG00000143429
2	92262001	92326101	0.680297	0	0	0	1				NA	NA
2	92263801	92325301	-461.2	0	0	0	1				NA	NA
2	95326101	95332401	1.55802	0	0	0	1				NA	NA
2	108443001	108446201	23.3727	0	0	1	2		RGPD4	ENSG00000196862	RGPD4-AS1|RGPD4	ENSG00000230651|ENSG00000196862
2	109070701	112212701	-1333.53	0	0	18	70		GCC2|LIMS1|RANBP2|CCDC138|EDAR|SH3RF3|SEPT10|SOWAHC|RGPD5|LIMS3|MALL|NPHP1|LIMS3|LIMS3L|RGPD6|BUB1|ACOXL|BCL2L11	ENSG00000135968|ENSG00000169756|ENSG00000153201|ENSG00000163006|ENSG00000135960|ENSG00000172985|ENSG00000186522|ENSG00000198142|ENSG00000015568|ENSG00000256977|ENSG00000144063|ENSG00000144061|ENSG00000257207|ENSG00000256671|ENSG00000183054|ENSG00000169679|ENSG00000153093|ENSG00000153094	GCC2|AC012487.2|LIMS1|AC010095.5|AC010095.6|AC010095.7|RANBP2|CCDC138|AC073415.2|EDAR|SH3RF3-AS1|SH3RF3|MIR4265|SNRPGP9|MIR4266|SEPT10|RP11-537E18.1|AC011753.5|SOWAHC|AC011753.6|BMS1P19|AC109815.2|RPL22P11|RGPD5|LIMS3|AC013271.3|GPAA1P1|ZBTB45P1|LINC01123|AC013268.3|AC013268.4|MIR4267|MALL|MIR4436B2|NPHP1|AC013268.1|AC092664.1|LINC00116|RP11-1223D19.1|MIR4436B1|AC140479.1|AC112229.6|AC112229.1|LI…	ENSG00000135968|ENSG00000214184|ENSG00000169756|ENSG00000228763|ENSG00000233648|ENSG00000235644|ENSG00000153201|ENSG00000163006|ENSG00000227470|ENSG00000135960|ENSG00000259863|ENSG00000172985|ENSG00000264934|ENSG00000228551|ENSG00000265965|ENSG00000186522|ENSG00000237916|ENSG00000230696|ENSG00000198142|ENSG00000230603|ENSG00000231099|ENSG00000233307|ENSG00000233707|ENSG00000015568|ENSG00000256977…
2	183701801	185954401	-1102.02	0	0	5	17		FRZB|NCKAP1|DUSP19|NUP35|ZNF804A	ENSG00000162998|ENSG00000061676|ENSG00000162999|ENSG00000163002|ENSG00000170396	FRZB|RNU6-1122P|NCKAP1|Y_RNA|SNORA77|KRT8P10|DUSP19|AC064871.3|NUP35|RP11-438L19.1|LIN28AP1|CACYBPP2|AC093639.1|snoU13|MIR548AE1|ZNF804A|AC010747.2	ENSG00000162998|ENSG00000207178|ENSG00000061676|ENSG00000202141|ENSG00000221498|ENSG00000231203|ENSG00000162999|ENSG00000224643|ENSG00000163002|ENSG00000272800|ENSG00000213120|ENSG00000177855|ENSG00000234172|ENSG00000238306|ENSG00000266808|ENSG00000170396|ENSG00000237824
2	213161401	213366801	-1220.13	0	0	1	2		ERBB4	ENSG00000178568	ERBB4|MIR548F2	ENSG00000178568|ENSG00000221782
3	64983201	66001001	-779.936	0	0	1	13		MAGI1	ENSG00000151276	ADAMTS9-AS2|RP11-543A18.1|AC104331.1|MAGI1|RP11-88H12.2|AC104438.1|ILF2P1|RPL17P17|MAGI1-IT1|MAGI1-AS1|AC106827.2|Y_RNA|AC106827.1	ENSG00000241684|ENSG00000243149|ENSG00000264871|ENSG00000151276|ENSG00000270059|ENSG00000224503|ENSG00000244226|ENSG00000223409|ENSG00000272610|ENSG00000240175|ENSG00000264716|ENSG00000202071|ENSG00000203647
3	73849601	75930501	-6981.06	0	0	3	41		CNTN3|FRG2C|ZNF717	ENSG00000113805|ENSG00000172969|ENSG00000227124	RP11-20B7.1|RP11-508O18.1|RP11-781E19.1|AKR1B1P2|Y_RNA|CNTN3|AC128653.1|NIPA2P2|RN7SL294P|MIR4444-1|HNRNPA3P6|MYLKP1|AC117481.1|OR7E66P|OR7E22P|AC139453.1|OR7E55P|RP11-803B1.2|LSP1P2|RP11-803B1.3|ALG1L6P|FAM86DP|RP11-803B1.8|ENPP7P2|CTD-2026G6.2|CTD-2026G6.3|RPS3AP15|AC133041.1|RP11-413E6.2|OR7E121P|UNC93B3|RP11-413E6.1|MIR1324|AGGF1P3|RARRES2P1|FRG2C|RP11-413E6.7|LINC00960|ZNF717|RN7SL92P|MIR4273	ENSG00000242741|ENSG00000239454|ENSG00000223738|ENSG00000213452|ENSG00000212585|ENSG00000113805|ENSG00000263689|ENSG00000241022|ENSG00000242638|ENSG00000266780|ENSG00000213300|ENSG00000228868|ENSG00000263782|ENSG00000243674|ENSG00000179799|ENSG00000266685|ENSG00000230655|ENSG00000244699|ENSG00000240665|ENSG00000242953|ENSG00000238278|ENSG00000244026|ENSG00000272690|ENSG00000239959|ENSG00000243794…
3	83321401	84164801	2013.47	0	0	0	1				SRRM1P2	ENSG00000242195
3	88609201	90504801	-5069.68	0	0	1	10		EPHA3	ENSG00000044524	NDUFA5P5|NARG2P2|GAPDHP50|EPHA3|RP11-91A15.2|RP11-91A15.1|U3|RNU6-712P|PROSP|HSPE1P19	ENSG00000242365|ENSG00000242705|ENSG00000241861|ENSG00000044524|ENSG00000240951|ENSG00000240309|ENSG00000212598|ENSG00000222490|ENSG00000189002|ENSG00000271024
4	9901	740401	-2235.55	0	0	10	36		ZNF595|ZNF732|ZNF141|ZNF721|PIGG|PDE6B|ATP5I|MYL5|MFSD7|PCGF3	ENSG00000197701|ENSG00000186777|ENSG00000131127|ENSG00000182903|ENSG00000174227|ENSG00000133256|ENSG00000169020|ENSG00000215375|ENSG00000169026|ENSG00000185619	Z95704.4|ZNF595|Z95704.1|Z95704.2|Z95704.3|Z95704.5|ZNF718|AC118278.1|RP11-1365D11.1|ZNF876P|AC079140.1|RP11-478C6.6|RP11-478C6.5|ZNF732|RP11-478C6.1|ZNF141|RP11-478C6.2|RP11-478C6.4|MIR571|RP11-2H3.2|AC092574.1|RP11-2H3.6|ABCA11P|ZNF721|AC092574.2|PIGG|RP11-1263C18.1|RN7SL358P|PDE6B|RP11-1191J2.2|RP11-1191J2.5|ATP5I|MYL5|MFSD7|PCGF3|RP11-1191J2.4	ENSG00000248302|ENSG00000197701|ENSG00000207643|ENSG00000255436|ENSG00000250238|ENSG00000256143|ENSG00000250312|ENSG00000211553|ENSG00000250892|ENSG00000198155|ENSG00000252616|ENSG00000251188|ENSG00000251689|ENSG00000186777|ENSG00000251535|ENSG00000131127|ENSG00000248564|ENSG00000250321|ENSG00000207642|ENSG00000249025|ENSG00000211482|ENSG00000272885|ENSG00000251595|ENSG00000182903|ENSG00000252150…
4	9145201	9392601	-581.281	0	0	22	29		FAM90A26|USP17L13|USP17L10|USP17L11|USP17L12|USP17L15|USP17L17|USP17L18|USP17L19|USP17L20|USP17L21|USP17L22|USP17L23|USP17L24|USP17L25|USP17L26|USP17L5|USP17L27|USP17L28|USP17L29|USP17L30|RP11-1396O13.13	ENSG00000229924|ENSG00000232399|ENSG00000231396|ENSG00000233136|ENSG00000227551|ENSG00000223569|ENSG00000249104|ENSG00000250844|ENSG00000248920|ENSG00000250745|ENSG00000249811|ENSG00000248933|ENSG00000250913|ENSG00000232264|ENSG00000230430|ENSG00000229579|ENSG00000227140|ENSG00000235780|ENSG00000231051|ENSG00000231637|ENSG00000228856|ENSG00000219492	FAM86KP|ALG1L14P|AC108519.1|FAM90A26|USP17L13|USP17L10|USP17L11|USP17L12|USP17L14P|USP17L15|USP17L16P|USP17L17|USP17L18|USP17L19|USP17L20|USP17L21|USP17L22|USP17L23|USP17L24|USP17L25|USP17L26|USP17L5|USP17L27|USP17L28|USP17L29|USP17L9P|USP17L30|USP17L6P|RP11-1396O13.13	ENSG00000163612|ENSG00000250268|ENSG00000264372|ENSG00000229924|ENSG00000232399|ENSG00000231396|ENSG00000233136|ENSG00000227551|ENSG00000249482|ENSG00000223569|ENSG00000250231|ENSG00000249104|ENSG00000250844|ENSG00000248920|ENSG00000250745|ENSG00000249811|ENSG00000248933|ENSG00000250913|ENSG00000232264|ENSG00000230430|ENSG00000229579|ENSG00000227140|ENSG00000235780|ENSG00000231051|ENSG00000231637…
4	48944401	49078701	100.928	0	0	1	2		CWH43	ENSG00000109182	CWH43|TPI1P4	ENSG00000109182|ENSG00000225455
4	49078801	49660001	-5172.21	0	0	0	27				AC118282.3|AC118282.2|AC118282.1|RP11-1281K21.2|AC118282.4|RP11-1281K21.3|SNX18P23|RP11-1281K21.1|RP11-1281K21.6|RP11-1281K21.7|RP11-241F15.1|ANKRD20A17P|RP11-241F15.3|RP11-241F15.5|RP11-1281K21.9|RP11-1281K21.10|RP11-241F15.6|RP11-241F15.7|RP11-241F15.9|SNX18P24|RP11-241F15.10|AC119751.5|SNX18P25|AC119751.1|AC119751.3|AC119751.2|AC119751.4	ENSG00000222437|ENSG00000221747|ENSG00000221415|ENSG00000249828|ENSG00000266337|ENSG00000249079|ENSG00000250016|ENSG00000237961|ENSG00000268736|ENSG00000248946|ENSG00000248583|ENSG00000251056|ENSG00000250769|ENSG00000248532|ENSG00000269848|ENSG00000268967|ENSG00000268391|ENSG00000232471|ENSG00000251630|ENSG00000251539|ENSG00000250753|ENSG00000265591|ENSG00000249337|ENSG00000221075|ENSG00000221334…
4	57431301	57957301	-816.57	0	0	7	17		THEGL|HOPX|SPINK2|REST|NOA1|POLR2B|IGFBP7	ENSG00000249693|ENSG00000171476|ENSG00000128040|ENSG00000084093|ENSG00000084092|ENSG00000047315|ENSG00000163453	THEGL|GLDCP1|HOPX|RPL17P20|RP11-533F5.2|RN7SL492P|RN7SL357P|SPINK2|Y_RNA|REST|RP11-738E22.3|NOA1|POLR2B|snoU13|RNU6-998P|IGFBP7|UBE2CP3	ENSG00000249693|ENSG00000248590|ENSG00000171476|ENSG00000241250|ENSG00000227040|ENSG00000240545|ENSG00000265894|ENSG00000128040|ENSG00000251799|ENSG00000084093|ENSG00000269949|ENSG00000084092|ENSG00000047315|ENSG00000238579|ENSG00000251703|ENSG00000163453|ENSG00000250384
4	139819101	140341401	-639.649	0	0	5	17		CCRN4L|ELF2|MGARP|NDUFC1|NAA15	ENSG00000151014|ENSG00000109381|ENSG00000137463|ENSG00000109390|ENSG00000164134	RP11-371F15.3|RP11-577B7.1|CCRN4L|AC093602.1|ELF2|RNU6-531P|RN7SL382P|PPP1R14BP3|RN7SL311P|Y_RNA|RNU6-506P|RNU6-1074P|MGARP|NDUFC1|NAA15|RNU6-1214P|RP11-83A24.2	ENSG00000250195|ENSG00000250577|ENSG00000151014|ENSG00000264953|ENSG00000109381|ENSG00000252503|ENSG00000240723|ENSG00000179967|ENSG00000265892|ENSG00000207384|ENSG00000252362|ENSG00000206722|ENSG00000137463|ENSG00000109390|ENSG00000164134|ENSG00000200520|ENSG00000273247
5	784401	3276601	16749.3	0	0	17	49		ZDHHC11|BRD9|TRIP13|RP11-661C8.3|NKD2|SLC12A7|SLC6A19|SLC6A18|TERT|CLPTM1L|SLC6A3|LPCAT1|MRPL36|NDUFS6|IRX4|IRX2|C5orf38	ENSG00000188818|ENSG00000028310|ENSG00000071539|ENSG00000250173|ENSG00000145506|ENSG00000113504|ENSG00000174358|ENSG00000164363|ENSG00000164362|ENSG00000049656|ENSG00000142319|ENSG00000153395|ENSG00000171421|ENSG00000145494|ENSG00000113430|ENSG00000170561|ENSG00000186493	ZDHHC11|SPCS2P3|BRD9|TRIP13|RP11-661C8.2|RP11-661C8.3|RP11-43F13.3|AC116351.1|AC116351.2|RP11-43F13.4|NKD2|SLC12A7|MIR4635|CTD-3080P12.3|SLC6A19|SLC6A18|TERT|MIR4457|CLPTM1L|RP11-325I22.2|RP11-325I22.1|SLC6A3|LPCAT1|CTD-2245E15.3|SDHAP3|CTD-2012J19.3|CTD-2012J19.2|RP11-43F13.1|CTD-2012J19.1|MIR4277|CTD-2587M23.1|MRPL36|NDUFS6|CTD-2194D22.1|CTD-2194D22.2|IRX4|CTD-2194D22.3|CTD-2194D22.4|RP11-259O2…	ENSG00000188818|ENSG00000247872|ENSG00000028310|ENSG00000071539|ENSG00000248949|ENSG00000250173|ENSG00000215246|ENSG00000203594|ENSG00000221244|ENSG00000272347|ENSG00000145506|ENSG00000113504|ENSG00000263834|ENSG00000249201|ENSG00000174358|ENSG00000164363|ENSG00000164362|ENSG00000263670|ENSG00000049656|ENSG00000250584|ENSG00000248951|ENSG00000142319|ENSG00000153395|ENSG00000251532|ENSG00000185986…
5	26805201	30914501	18988.2	0	0	1	26		CDH9	ENSG00000113100	CDH9|RNU6-738P|CTD-3007L5.1|LINC01021|AC010455.1|RP11-560A7.1|CTD-2061E9.1|RNU6-909P|CTD-2134P3.1|CTD-2134P3.2|CTD-2269E23.3|LSP1P3|CTD-2269E23.2|SUCLG2P4|SNORA18|RP11-42L13.2|RP11-42L13.3|CTD-2118P12.1|CTD-2010I22.2|UBL5P1|CTD-2011G17.1|CTD-2057J6.2|CTD-2057J6.1|RN7SKP207|RP11-136H13.1|RP11-136H13.2	ENSG00000113100|ENSG00000207261|ENSG00000248490|ENSG00000250337|ENSG00000221721|ENSG00000250079|ENSG00000249785|ENSG00000252867|ENSG00000250453|ENSG00000270495|ENSG00000271035|ENSG00000162685|ENSG00000226400|ENSG00000249226|ENSG00000252601|ENSG00000248687|ENSG00000270430|ENSG00000259786|ENSG00000248391|ENSG00000248418|ENSG00000250984|ENSG00000249744|ENSG00000233787|ENSG00000223136|ENSG00000250587…
5	45962501	46405601	-391.993	0	0	0	1				NA	NA
5	49405301	50627001	-3926.08	0	0	2	16		EMB|PARP8	ENSG00000170571|ENSG00000151883	EMB|RP11-269M20.2|RP11-269M20.1|RP11-269M20.3|PARP8|RP11-317O24.1|RP11-317O24.3|RP11-317O24.2|CTD-2089N3.1|CTD-2089N3.2|CTD-2089N3.3|RNU6-480P|AC091866.1|RNU6-1296P|CTD-2312P21.1|snoU13	ENSG00000170571|ENSG00000271455|ENSG00000213956|ENSG00000271752|ENSG00000151883|ENSG00000249405|ENSG00000270830|ENSG00000251601|ENSG00000250360|ENSG00000251573|ENSG00000248918|ENSG00000207060|ENSG00000222945|ENSG00000206606|ENSG00000240627|ENSG00000238702
5	49407001	49427401	11.0515	0	0	0	1				NA	NA
5	68305601	68791301	-416.7	0	0	10	25		SLC30A5|CCNB1|CENPH|MRPS36|CDK7|CCDC125|TAF9|RAD17|MARVELD2|OCLN	ENSG00000145740|ENSG00000134057|ENSG00000153044|ENSG00000134056|ENSG00000134058|ENSG00000183323|ENSG00000085231|ENSG00000152942|ENSG00000152939|ENSG00000197822	7SK|CTC-498J12.1|SUMO2P4|SLC30A5|CTC-498J12.3|RN7SL103P|SNORA50|CCNB1|snoU13|CENPH|MRPS36|CDK7|CCDC125|CFL1P5|CHCHD2P2|RP11-1113N2.4|TAF9|RAD17|MARVELD2|RN7SL476P|RPS27P14|RP11-241G9.3|RN7SL616P|OCLN|GUSBP3	ENSG00000249352|ENSG00000250237|ENSG00000249183|ENSG00000145740|ENSG00000248664|ENSG00000265968|ENSG00000220986|ENSG00000134057|ENSG00000238334|ENSG00000153044|ENSG00000134056|ENSG00000134058|ENSG00000183323|ENSG00000213830|ENSG00000215006|ENSG00000271045|ENSG00000085231|ENSG00000152942|ENSG00000152939|ENSG00000263737|ENSG00000244717|ENSG00000249295|ENSG00000266477|ENSG00000197822|ENSG00000253203
5	86601601	87110201	-617.018	0	0	2	6		RASA1|CCNH	ENSG00000145715|ENSG00000134480	RASA1|CTC-428H11.2|CCNH|RNU6-727P|CTD-2316B1.1|CTD-2316B1.2	ENSG00000145715|ENSG00000272367|ENSG00000134480|ENSG00000200462|ENSG00000249362|ENSG00000248708
5	100714601	100768801	168.899	0	0	0	1				NA	NA
5	131850601	134327701	-4491.72	0	1	34	81	AFF4	IL5|RAD50|IL13|IL4|KIF3A|CCNI2|SEPT8|SOWAHA|SHROOM1|GDF9|UQCRQ|LEAP2|AFF4|ZCCHC10|HSPA4|FSTL4|C5orf15|VDAC1|TCF7|SKP1|CTD-2410N18.5|PPP2CA|CDKL3|UBE2B|CDKN2AIPNL|JADE2|SAR1B|SEC24A|CAMLG|DDX46|C5orf24|TXNDC15|PCBD2|CATSPER3	ENSG00000113525|ENSG00000113522|ENSG00000169194|ENSG00000113520|ENSG00000131437|ENSG00000205089|ENSG00000164402|ENSG00000198944|ENSG00000164403|ENSG00000164404|ENSG00000164405|ENSG00000164406|ENSG00000072364|ENSG00000155329|ENSG00000170606|ENSG00000053108|ENSG00000113583|ENSG00000213585|ENSG00000081059|ENSG00000113558|ENSG00000272772|ENSG00000113575|ENSG00000006837|ENSG00000119048|ENSG00000237190…	IL5|RAD50|AC004041.2|IL13|IL4|AC004237.1|KIF3A|CCNI2|SEPT8|SOWAHA|AC004775.5|SHROOM1|RNA5SP192|GDF9|UQCRQ|LEAP2|AFF4|AC010240.2|Y_RNA|ATP6V0E1P1|CTC-350I8.1|AC010240.3|Y_RNA|ZCCHC10|RP11-485M7.1|HSPA4|RP11-485M7.3|CTB-49A3.2|CTB-49A3.1|FSTL4|CTB-49A3.5|CTB-49A3.4|CTB-3M24.3|MIR1289-2|AC005195.1|AC005178.1|snoU13|CTD-2131I18.1|C5orf15|VDAC1|CTB-113I20.2|CTB-113I20.1|TCF7|SKP1|CTD-2410N18.5|PPP2CA|…	ENSG00000113525|ENSG00000113522|ENSG00000223442|ENSG00000169194|ENSG00000113520|ENSG00000230612|ENSG00000131437|ENSG00000205089|ENSG00000164402|ENSG00000198944|ENSG00000272203|ENSG00000164403|ENSG00000201274|ENSG00000164404|ENSG00000164405|ENSG00000164406|ENSG00000072364|ENSG00000235253|ENSG00000202417|ENSG00000225364|ENSG00000272023|ENSG00000229738|ENSG00000199677|ENSG00000155329|ENSG00000248648…
5	180365801	180905001	-470.093	0	0	11	36		BTNL8|BTNL3|BTNL9|OR2V1|OR2V2|TRIM7|TRIM41|GNB2L1|TRIM52|AC008443.1|OR4F3	ENSG00000113303|ENSG00000168903|ENSG00000165810|ENSG00000185372|ENSG00000182613|ENSG00000146054|ENSG00000146063|ENSG00000204628|ENSG00000183718|ENSG00000268397|ENSG00000230178	BTNL8|RPS29P12|CTD-2593A12.3|CTD-2593A12.2|CTD-2593A12.4|BTNL3|RNU6-1036P|BTNL9|CTB-14A14.1|FOXO1B|CTB-14A14.2|OR2V1|OR2V2|CTC-338M12.2|CTC-338M12.5|TRIM7|CTC-338M12.6|CTC-338M12.1|TRIM41|MIR4638|CTC-338M12.7|GNB2L1|SNORD96A|SNORD95|CTC-338M12.4|TRIM52|AC008443.1|TRIM52-AS1|CTC-338M12.9|RNU6-705P|AC138035.2|AC138035.1|OR4F3|WBP1LP4|AC138031.2|AC138031.1	ENSG00000113303|ENSG00000243664|ENSG00000249287|ENSG00000248761|ENSG00000231228|ENSG00000168903|ENSG00000206686|ENSG00000165810|ENSG00000241870|ENSG00000214295|ENSG00000248560|ENSG00000185372|ENSG00000182613|ENSG00000248473|ENSG00000250222|ENSG00000146054|ENSG00000250900|ENSG00000248514|ENSG00000146063|ENSG00000264732|ENSG00000247049|ENSG00000204628|ENSG00000272296|ENSG00000264549|ENSG00000233937…
6	61701	201801	-2.94177	0	0	0	6				RP1-24O22.5|OR4F1P|LINC00266-3|CICP18|RP3-416J7.1|RP3-416J7.4	ENSG00000271530|ENSG00000220212|ENSG00000170590|ENSG00000217929|ENSG00000218577|ENSG00000263667
6	29253501	31631901	4439.75	0	0	77	199		OR14J1|OR5V1|OR12D3|OR12D2|OR11A1|OR10C1|OR2H1|MAS1L|UBD|GABBR1|OR2H2|MOG|ZFP57|HLA-F|HLA-G|HLA-A|ZNRD1|PPP1R11|RNF39|TRIM31|TRIM40|TRIM10|TRIM15|TRIM26|TRIM39|TRIM39-RPP21|RPP21|HLA-E|GNL1|PRR3|ABCF1|PPP1R10|MRPS18B|ATAT1|C6orf136|DHX16|PPP1R18|NRM|MDC1|TUBB|FLOT1|IER3|DDR1|GTF2H4|VARS2|SFTA2|DPCR1|MUC21|MUC22|C6orf15|PSORS1C1|CDSN|PSORS1C2|CCHCR1|TCF19|POU5F1|HCG27|HLA-C|HLA-B|MICA|MICB|MCCD1|A…	ENSG00000204695|ENSG00000243729|ENSG00000112462|ENSG00000168787|ENSG00000204694|ENSG00000206474|ENSG00000204688|ENSG00000204687|ENSG00000213886|ENSG00000204681|ENSG00000204657|ENSG00000204655|ENSG00000204644|ENSG00000204642|ENSG00000204632|ENSG00000206503|ENSG00000066379|ENSG00000204619|ENSG00000204618|ENSG00000204616|ENSG00000204614|ENSG00000204613|ENSG00000204610|ENSG00000234127|ENSG00000204599…	XXbac-BPG308J9.3|OR2B4P|OR14J1|DDX6P1|OR5V1|OR12D3|OR12D2|OR12D1|OR11A1|OR10C1|OR2H1|UBDP1|MAS1LP1|MAS1L|RPS17P1|XXbac-BPG13B8.10|LINC01015|GPR53P|OR2I1P|UBD|GABBR1|OR2H5P|TMEM183AP1|SNORD32B|RPL13AP|OR2H2|SUMO2P1|MOG|ZFP57|ZDHHC20P1|HLA-F|HCG4P11|HLA-F-AS1|RPL23AP1|MICE|HCG9P5|Y_RNA|IFITM4P|XXbac-BPG170G13.32|XXbac-BPG170G13.31|HLA-V|HCG4|HLA-P|RPL7AP7|MICG|HLA-G|HCG4P8|MICF|HCG4P7|HLA-H|HLA-T|D…	ENSG00000232505|ENSG00000197171|ENSG00000204695|ENSG00000230056|ENSG00000243729|ENSG00000112462|ENSG00000168787|ENSG00000251608|ENSG00000204694|ENSG00000206474|ENSG00000204688|ENSG00000225797|ENSG00000230164|ENSG00000204687|ENSG00000213900|ENSG00000229274|ENSG00000224582|ENSG00000229281|ENSG00000237988|ENSG00000213886|ENSG00000204681|ENSG00000232173|ENSG00000227609|ENSG00000201330|ENSG00000231301…
6	58137801	58780101	5224.68	0	0	0	11				XXbac-BPGBPG55C20.1|XXbac-BPGBPG55C20.3|XXbac-BPGBPG55C20.2|GUSBP4|POM121L14P|LINC00680|XXbac-BPG55C20.7|GAPDHP15|RP11-278J20.2|RBBP4P4|RP11-143A22.1	ENSG00000272541|ENSG00000271761|ENSG00000272316|ENSG00000239650|ENSG00000218189|ENSG00000215190|ENSG00000225096|ENSG00000214563|ENSG00000216687|ENSG00000214561|ENSG00000223633
6	61880001	63629801	-2609.42	0	0	2	10		MTRNR2L9|KHDRBS2	ENSG00000255633|ENSG00000112232	RP1-91N13.1|AL356131.1|MTRNR2L9|RP1-240B8.3|KHDRBS2|RP11-448N11.1|RP11-448N11.2|RP11-448N11.3|AL589736.1|AL121931.1	ENSG00000220030|ENSG00000221606|ENSG00000255633|ENSG00000250686|ENSG00000112232|ENSG00000216859|ENSG00000217067|ENSG00000262566|ENSG00000216072|ENSG00000264410
6	66036701	66060801	-18.3641	0	0	1	1		EYS	ENSG00000188107	EYS	ENSG00000188107
6	77096901	77463701	-113.882	0	0	0	4				RNU6-261P|RP11-35J1.1|U6|RP11-354K4.1	ENSG00000238697|ENSG00000236635|ENSG00000272445|ENSG00000231762
6	103656401	103763801	-569.501	0	0	0	1				NA	NA
6	120313201	123389801	-3982.34	0	0	8	29		TBC1D32|GJA1|HSF2|SERINC1|PKIB|FABP7|SMPDL3A|CLVS2	ENSG00000146350|ENSG00000152661|ENSG00000025156|ENSG00000111897|ENSG00000135549|ENSG00000164434|ENSG00000172594|ENSG00000146352	MIR3144|RNU6-214P|RNA5SP215|COX6A1P3|TBC1D32|RNU6-1286P|Y_RNA|RP1-276J11.2|RP1-276J11.3|GJA1|RNU4-35P|RP1-172I22.1|RNU4-76P|RNU2-8P|RP11-129H15.1|SLC25A5P7|RP11-129H15.3|RP11-129H15.4|HMGB3P18|RNU1-18P|HSF2|SERINC1|PKIB|RP11-95G17.2|RN7SL564P|FABP7|SMPDL3A|ATP5LP2|CLVS2	ENSG00000265725|ENSG00000206857|ENSG00000200310|ENSG00000216710|ENSG00000146350|ENSG00000206598|ENSG00000207403|ENSG00000220447|ENSG00000272714|ENSG00000152661|ENSG00000199458|ENSG00000219784|ENSG00000201379|ENSG00000222659|ENSG00000220326|ENSG00000218180|ENSG00000219135|ENSG00000217139|ENSG00000220184|ENSG00000199932|ENSG00000025156|ENSG00000111897|ENSG00000135549|ENSG00000272472|ENSG00000240606…
6	137259701	140311501	-5042.65	0	2	18	49	TNFAIP3|ECT2L	IL20RA|IL22RA2|IFNGR1|OLIG3|TNFAIP3|PERP|KIAA1244|PBOV1|RP3-422G23.4|HEBP2|NHSL1|CCDC28A|ECT2L|REPS1|ABRACL|HECA|TXLNB|CITED2	ENSG00000016402|ENSG00000164485|ENSG00000027697|ENSG00000177468|ENSG00000118503|ENSG00000112378|ENSG00000112379|ENSG00000254440|ENSG00000262543|ENSG00000051620|ENSG00000135540|ENSG00000024862|ENSG00000203734|ENSG00000135597|ENSG00000146386|ENSG00000112406|ENSG00000164440|ENSG00000164442	RPL35AP3|RP11-55K22.5|RP11-204P2.3|IL20RA|IL22RA2|IFNGR1|OLIG3|SNORD112|BTF3L4P3|RP11-95M15.1|RP11-95M15.2|AL357060.1|RP11-356I2.1|Y_RNA|RP11-356I2.4|TNFAIP3|RP11-10J5.1|RP11-240M16.1|RPSAP42|PERP|KIAA1244|PBOV1|RP3-422G23.4|RP3-422G23.3|MARCKSL1P2|HEBP2|NHSL1|MIR3145|RP11-390P2.2|RP11-390P2.4|CCDC28A|ECT2L|RP3-509I19.1|RNU6-427P|RP3-509I19.6|REPS1|ABRACL|HECA|RP1-225E12.2|RP1-225E12.3|TXLNB|RP11…	ENSG00000230350|ENSG00000225391|ENSG00000235399|ENSG00000016402|ENSG00000164485|ENSG00000027697|ENSG00000177468|ENSG00000252476|ENSG00000213108|ENSG00000230533|ENSG00000220412|ENSG00000216097|ENSG00000234956|ENSG00000207300|ENSG00000237499|ENSG00000118503|ENSG00000226004|ENSG00000229922|ENSG00000219463|ENSG00000112378|ENSG00000112379|ENSG00000254440|ENSG00000262543|ENSG00000218499|ENSG00000215878…
7	6633201	9254801	-4007.58	0	0	14	58		C7orf26|ZNF853|AC073343.1|ZNF12|RSPH10B2|CCZ1B|C1GALT1|COL28A1|MIOS|RPA3|RPA3-AS1|GLCCI1|ICA1|NXPH1	ENSG00000146576|ENSG00000236609|ENSG00000198580|ENSG00000164631|ENSG00000169402|ENSG00000146574|ENSG00000106392|ENSG00000215018|ENSG00000164654|ENSG00000106399|ENSG00000219545|ENSG00000106415|ENSG00000003147|ENSG00000122584	C7orf26|ZNF853|ZNF316|RP11-611L7.1|AC073343.13|AC073343.1|ZNF12|AC073343.2|PMS2CL|RSPH10B2|CCZ1B|OR7E39P|UNC93B2|OR7E136P|AC079804.2|OR7E59P|RP11-740N7.3|ALG1L5P|RP11-740N7.4|FAM86LP|AC079804.1|AC092104.2|MIR3683|AC092104.1|AC092104.3|AC092104.5|AC092104.4|RP11-397J20.1|Y_RNA|C1GALT1|RP4-733B9.1|AC005532.5|AC079448.1|COL28A1|RP5-1159O4.2|RP5-1159O4.1|MIOS|RP5-1007H16.1|RPA3|RPA3-AS1|GS1-165B14.2|…	ENSG00000146576|ENSG00000236609|ENSG00000205903|ENSG00000260054|ENSG00000228010|ENSG00000198580|ENSG00000164631|ENSG00000265245|ENSG00000187953|ENSG00000169402|ENSG00000146574|ENSG00000273252|ENSG00000155070|ENSG00000205897|ENSG00000263457|ENSG00000250561|ENSG00000243531|ENSG00000226943|ENSG00000241539|ENSG00000242731|ENSG00000221011|ENSG00000264679|ENSG00000266287|ENSG00000263504|ENSG00000265155…
7	38276901	38422101	658.965	0	0	0	23				TRGC2|TRGJ2|TRGJP2|TRGC1|TRGJ1|TRGJP|TRGJP1|TRGV11|TRGVB|TRGV10|AC006033.22|TRGV9|TRGVA|RP11-121A8.1|TRGV8|TRGV7|TRGV6|TRGV5P|TRGV5|TRGV4|TRGV3|TRGV2|TRGV1	ENSG00000227191|ENSG00000211687|ENSG00000211688|ENSG00000211689|ENSG00000211690|ENSG00000211691|ENSG00000211692|ENSG00000211693|ENSG00000231202|ENSG00000211694|ENSG00000231916|ENSG00000211695|ENSG00000225992|ENSG00000272908|ENSG00000211696|ENSG00000249978|ENSG00000226212|ENSG00000228668|ENSG00000211697|ENSG00000211698|ENSG00000211699|ENSG00000233306|ENSG00000211701
7	61054301	62456301	-1471.19	0	0	0	1				RP11-715L17.1	ENSG00000233918
7	76134201	76928201	663.689	0	0	5	31		DTX2|UPK3B|POMZP3|CCDC146|FGL2	ENSG00000091073|ENSG00000243566|ENSG00000146707|ENSG00000135205|ENSG00000127951	DTX2|UPK3B|AC004980.8|Y_RNA|AC004980.9|AC004980.11|AC004980.7|POMZP3|AC004980.10|AC004980.1|AC007003.1|FDPSP7|AC114737.3|AC005522.7|DTX2P1|DTX2P1-UPK3BP1-PMS2P11|UPK3BP1|PMS2P11|Y_RNA|SPDYE9P|PMS2P9|Y_RNA|RP11-467H10.2|AC007000.12|AC007000.11|AC007000.10|FAM185BP|RP11-467H10.1|CCDC146|FGL2|AC073635.5	ENSG00000091073|ENSG00000243566|ENSG00000250778|ENSG00000238560|ENSG00000230305|ENSG00000185040|ENSG00000205485|ENSG00000146707|ENSG00000214243|ENSG00000221249|ENSG00000231183|ENSG00000231087|ENSG00000236280|ENSG00000225703|ENSG00000186704|ENSG00000265479|ENSG00000242435|ENSG00000241350|ENSG00000201885|ENSG00000186645|ENSG00000233448|ENSG00000201959|ENSG00000259628|ENSG00000205482|ENSG00000237815…
7	109434901	111629601	-5673.43	0	0	3	14		IMMP2L|LRRN3|DOCK4	ENSG00000184903|ENSG00000173114|ENSG00000128512	EIF3IP1|RPL3P8|AC003088.1|IMMP2L|AC073326.3|AC005161.1|LRRN3|snoU13|AC003989.3|AC003989.4|DOCK4|DOCK4-AS1|RNA5SP237|AC003080.4	ENSG00000237064|ENSG00000232199|ENSG00000226965|ENSG00000184903|ENSG00000228540|ENSG00000221279|ENSG00000173114|ENSG00000238922|ENSG00000243621|ENSG00000227948|ENSG00000128512|ENSG00000225572|ENSG00000222346|ENSG00000234358
7	149975301	151720001	2721.74	0	0	37	65		ACTR3C|LRRC61|ZBED6CL|RARRES2|REPIN1|ZNF775|GIMAP8|GIMAP7|GIMAP4|GIMAP6|GIMAP2|GIMAP1|GIMAP5|TMEM176B|TMEM176A|AOC1|KCNH2|NOS3|ATG9B|ABCB8|ASIC3|CDK5|SLC4A2|FASTK|TMUB1|AGAP3|GBX1|ASB10|ABCF2|CHPF2|SMARCD3|NUB1|WDR86|CRYGN|RHEB|PRKAG2|GALNTL5	ENSG00000106526|ENSG00000127399|ENSG00000188707|ENSG00000106538|ENSG00000214022|ENSG00000196456|ENSG00000171115|ENSG00000179144|ENSG00000133574|ENSG00000133561|ENSG00000106560|ENSG00000213203|ENSG00000196329|ENSG00000106565|ENSG00000002933|ENSG00000002726|ENSG00000055118|ENSG00000164867|ENSG00000181652|ENSG00000197150|ENSG00000213199|ENSG00000164885|ENSG00000164889|ENSG00000164896|ENSG00000164897…	ACTR3C|LRRC61|ZBED6CL|RARRES2|RP4-584D14.7|RP4-584D14.5|REPIN1|ZNF775|RP4-584D14.6|LINC00996|GIMAP8|RP11-511P7.4|STRADBP1|GIMAP7|ALDH7A1P3|GIMAP4|RP11-632K21.7|RP11-632K21.3|GIMAP6|RP11-632K21.6|GIMAP2|GIMAP1|GIMAP5|RP5-1051J4.6|RP5-1051J4.4|TMEM176B|TMEM176A|AOC1|KCNH2|NOS3|ATG9B|ABCB8|RP11-148K1.10|ASIC3|CDK5|SLC4A2|RP11-148K1.12|FASTK|TMUB1|AGAP3|GBX1|ASB10|IQCA1P1|ABCF2|CHPF2|MIR671|SMARCD3|R…	ENSG00000106526|ENSG00000127399|ENSG00000188707|ENSG00000106538|ENSG00000261305|ENSG00000240449|ENSG00000214022|ENSG00000196456|ENSG00000239377|ENSG00000242258|ENSG00000171115|ENSG00000271582|ENSG00000213205|ENSG00000179144|ENSG00000243853|ENSG00000133574|ENSG00000271568|ENSG00000232361|ENSG00000133561|ENSG00000270990|ENSG00000106560|ENSG00000213203|ENSG00000196329|ENSG00000177590|ENSG00000241134…
8	11401	1104701	-5371.47	0	0	7	24		AC144568.2|OR4F21|RP11-585F1.10|ZNF596|FBXO25|TDRP|ERICH1	ENSG00000253896|ENSG00000176269|ENSG00000250210|ENSG00000172748|ENSG00000147364|ENSG00000180190|ENSG00000104714	AC144568.4|AC144568.2|RP11-585F1.8|WBP1LP3|OR4F21|RP11-585F1.10|RP11-585F1.2|RP11-585F1.6|RPL23AP53|ZNF596|RP5-855D21.3|RP5-855D21.1|RP5-855D21.2|RP11-63E5.1|RP11-63E5.6|FAM87A|FBXO25|RP11-91J19.3|RP11-91J19.4|TDRP|ERICH1|RP11-43A14.1|ERICH1-AS1|CTD-2281E23.2	ENSG00000253620|ENSG00000253896|ENSG00000254193|ENSG00000253612|ENSG00000176269|ENSG00000250210|ENSG00000255464|ENSG00000253166|ENSG00000223508|ENSG00000172748|ENSG00000272812|ENSG00000272240|ENSG00000273402|ENSG00000254104|ENSG00000249868|ENSG00000182366|ENSG00000147364|ENSG00000272293|ENSG00000272005|ENSG00000180190|ENSG00000104714|ENSG00000254207|ENSG00000237647|ENSG00000254269
8	29759701	30263601	-1564.83	0	0	5	22		TMEM66|LEPROTL1|MBOAT4|DCTN6|RBPMS	ENSG00000133872|ENSG00000104660|ENSG00000177669|ENSG00000104671|ENSG00000157110	RP11-489E7.1|FAM183CP|AC131254.1|MIR3148|MAP2K1P1|RNU6-1218P|TMEM66|RP11-489E7.4|LEPROTL1|RPS15AP24|MBOAT4|RP11-51J9.5|DCTN6|RP11-51J9.4|RP11-51J9.6|HSPA8P11|CTD-2345M20.2|CTD-3107M8.1|CTD-3107M8.2|TUBBP1|RBPMS-AS1|RBPMS	ENSG00000253604|ENSG00000253279|ENSG00000221003|ENSG00000264788|ENSG00000254013|ENSG00000239175|ENSG00000133872|ENSG00000272256|ENSG00000104660|ENSG00000241511|ENSG00000177669|ENSG00000271869|ENSG00000104671|ENSG00000253708|ENSG00000272375|ENSG00000248159|ENSG00000254316|ENSG00000253346|ENSG00000254152|ENSG00000127589|ENSG00000254109|ENSG00000157110
8	37719101	39405301	-3536.61	0	2	20	50	WHSC1L1|FGFR1	RAB11FIP1|GOT1L1|ADRB3|EIF4EBP1|ASH2L|STAR|LSM1|BAG4|DDHD2|PPAPDC1B|WHSC1L1|LETM2|FGFR1|C8orf86|TACC1|PLEKHA2|HTRA4|TM2D2|ADAM9|ADAM32	ENSG00000156675|ENSG00000169154|ENSG00000188778|ENSG00000187840|ENSG00000129691|ENSG00000147465|ENSG00000175324|ENSG00000156735|ENSG00000085788|ENSG00000147535|ENSG00000147548|ENSG00000165046|ENSG00000077782|ENSG00000196166|ENSG00000147526|ENSG00000169499|ENSG00000169495|ENSG00000169490|ENSG00000168615|ENSG00000197140	RAB11FIP1|RN7SL709P|GOT1L1|AC144573.1|ADRB3|KB-1836B5.3|EIF4EBP1|KB-1836B5.1|KB-1836B5.4|ASH2L|RP11-90P5.4|RP11-90P5.5|STAR|RP11-90P5.2|LSM1|RP11-90P5.7|BAG4|RP11-90P5.1|DDHD2|PPAPDC1B|WHSC1L1|RP11-513D5.5|RP11-513D5.2|RP11-350N15.5|LETM2|RP11-350N15.3|RP11-350N15.6|FGFR1|RP11-350N15.4|RPS20P22|C8orf86|RP11-675F6.3|RP11-675F6.4|RNF5P1|RP11-495O10.1|TACC1|Y_RNA|RP11-723D22.2|RP11-723D22.3|PLEKHA2|…	ENSG00000156675|ENSG00000241032|ENSG00000169154|ENSG00000264965|ENSG00000188778|ENSG00000270865|ENSG00000187840|ENSG00000260949|ENSG00000272128|ENSG00000129691|ENSG00000253437|ENSG00000240015|ENSG00000147465|ENSG00000253356|ENSG00000175324|ENSG00000253739|ENSG00000156735|ENSG00000248585|ENSG00000085788|ENSG00000147535|ENSG00000147548|ENSG00000255487|ENSG00000254898|ENSG00000272092|ENSG00000165046…
8	67425401	70520101	-5977.76	0	0	17	44		C8orf46|MYBL1|VCPIP1|C8orf44-SGK3|C8orf44|SGK3|MCMDC2|TCF24|PPP1R42|COPS5|CSPP1|ARFGEF1|CPA6|PREX2|RP11-664D7.4|C8orf34|SULF1	ENSG00000169085|ENSG00000185697|ENSG00000175073|ENSG00000270024|ENSG00000213865|ENSG00000104205|ENSG00000178460|ENSG00000261787|ENSG00000178125|ENSG00000121022|ENSG00000104218|ENSG00000066777|ENSG00000165078|ENSG00000046889|ENSG00000248801|ENSG00000165084|ENSG00000137573	C8orf46|MYBL1|VCPIP1|Y_RNA|C8orf44-SGK3|C8orf44|SGK3|PTTG3P|MCMDC2|SNHG6|SNORD87|TCF24|PPP1R42|RP11-409C19.2|COPS5|AC109335.1|CSPP1|RNA5SP268|RP11-453N18.1|ARFGEF1|RP11-7F18.2|RP11-7F18.1|CPA6|RP11-343B22.2|AC022861.1|RP11-396J6.1|NDUFS5P6|PREX2|RP11-403D15.2|RP11-403D15.1|Y_RNA|RPL31P40|RP11-664D7.4|C8orf34|RPS15AP25|RNA5SP269|RP11-865I6.2|RP11-600K15.1|RNU7-102P|GS1-44D20.1|RP11-21C17.1|RP11-74…	ENSG00000169085|ENSG00000185697|ENSG00000175073|ENSG00000201365|ENSG00000270024|ENSG00000213865|ENSG00000104205|ENSG00000213005|ENSG00000178460|ENSG00000245910|ENSG00000254341|ENSG00000261787|ENSG00000178125|ENSG00000253223|ENSG00000121022|ENSG00000266491|ENSG00000104218|ENSG00000252637|ENSG00000250869|ENSG00000066777|ENSG00000271966|ENSG00000241961|ENSG00000165078|ENSG00000254253|ENSG00000221660…
8	78199601	78453801	-541.419	0	0	0	1				RP11-38H17.1	ENSG00000254366
8	88503601	88548201	-254.048	0	0	1	1		CNBD1	ENSG00000176571	CNBD1	ENSG00000176571
8	113293301	118827401	-17228.3	0	2	10	34	RAD21|EXT1	CSMD3|RP11-67H2.1|TRPS1|EIF3H|UTP23|RAD21|AARD|SLC30A8|MED30|EXT1	ENSG00000164796|ENSG00000253207|ENSG00000104447|ENSG00000147677|ENSG00000147679|ENSG00000164754|ENSG00000205002|ENSG00000164756|ENSG00000164758|ENSG00000182197	CSMD3|AC024996.1|RPL30P16|snoU13|MIR2053|RP11-709P2.1|AC107890.1|RP11-67H2.1|Y_RNA|RP11-267L5.1|RP11-393K19.1|RP11-192P9.1|TRPS1|AF178030.2|LINC00536|RNA5SP276|AC103863.1|AF130343.1|RP11-536K17.1|EIF3H|UTP23|RAD21|RAD21-AS1|MIR3610|AARD|SLC30A8|RN7SL228P|RP11-1059L18.1|RP11-654G14.1|RN7SL826P|SNORA31|MED30|RPS10P16|EXT1	ENSG00000164796|ENSG00000264794|ENSG00000230169|ENSG00000238656|ENSG00000238399|ENSG00000227514|ENSG00000221610|ENSG00000253207|ENSG00000206719|ENSG00000254339|ENSG00000253499|ENSG00000253756|ENSG00000104447|ENSG00000227170|ENSG00000249917|ENSG00000199450|ENSG00000221793|ENSG00000264815|ENSG00000253672|ENSG00000147677|ENSG00000147679|ENSG00000164754|ENSG00000253327|ENSG00000264875|ENSG00000205002…
9	40601	359801	-608.152	0	0	4	9		FOXD4|CBWD1|C9orf66|DOCK8	ENSG00000170122|ENSG00000172785|ENSG00000183784|ENSG00000107099	RP11-143M1.7|RP11-143M1.2|RP11-143M1.3|RP11-143M1.4|FOXD4|CBWD1|C9orf66|DOCK8|RP11-59O6.3	ENSG00000144140|ENSG00000225655|ENSG00000227917|ENSG00000231808|ENSG00000170122|ENSG00000172785|ENSG00000183784|ENSG00000107099|ENSG00000235880
9	7830301	9633501	-3219.03	0	0	2	13		TMEM261|PTPRD	ENSG00000137038|ENSG00000153707	TMEM261|RP11-29B9.1|RP11-29B9.2|PTPRD|RP11-134K1.3|RP11-134K1.2|RNU7-185P|RP11-75C9.1|SNORD27|RP11-75C9.2|RPS26P3|AL353733.1|RN7SL5P	ENSG00000137038|ENSG00000226376|ENSG00000231902|ENSG00000153707|ENSG00000235389|ENSG00000212695|ENSG00000239102|ENSG00000225706|ENSG00000251699|ENSG00000234021|ENSG00000212829|ENSG00000221708|ENSG00000265735
9	15815201	15822201	-64.0023	0	0	1	1		CCDC171	ENSG00000164989	CCDC171	ENSG00000164989
9	21028101	26141501	-19044.3	0	1	27	70	CDKN2A	PTPLAD2|IFNB1|IFNW1|IFNA21|IFNA4|IFNA7|IFNA10|IFNA16|IFNA17|IFNA14|IFNA5|KLHL9|IFNA6|IFNA13|IFNA2|IFNA8|IFNA1|IFNE|MTAP|RP11-145E5.5|C9orf53|CDKN2A|CDKN2B|DMRTA1|ELAVL2|IZUMO3|TUSC1	ENSG00000188921|ENSG00000171855|ENSG00000177047|ENSG00000137080|ENSG00000236637|ENSG00000214042|ENSG00000186803|ENSG00000147885|ENSG00000234829|ENSG00000228083|ENSG00000147873|ENSG00000198642|ENSG00000120235|ENSG00000233816|ENSG00000188379|ENSG00000120242|ENSG00000197919|ENSG00000184995|ENSG00000099810|ENSG00000264545|ENSG00000224854|ENSG00000147889|ENSG00000147883|ENSG00000176399|ENSG00000107105…	PTPLAD2|IFNNP1|IFNB1|IFNWP4|IFNW1|Y_RNA|IFNA21|IFNWP15|IFNA4|IFNWP9|IFNA7|IFNA10|IFNWP18|IFNA16|IFNA17|IFNWP5|IFNA14|IFNA22P|IFNA5|IFNA20P|KLHL9|IFNA6|IFNA13|IFNA2|RP11-354P17.15|IFNA11P|IFNA12P|IFNA8|IFNWP2|IFNA1|IFNWP19|MIR31HG|IFNE|MIR31|SNORD39|RP11-344A7.1|KHSRPP1|RN7SL151P|MTAP|RP11-145E5.5|AL359922.1|TUBB8P1|RP11-70L8.4|RP11-149I2.5|C9orf53|CDKN2A|CDKN2B-AS1|RP11-149I2.4|CDKN2B|UBA52P6|RP1…	ENSG00000188921|ENSG00000230208|ENSG00000171855|ENSG00000225027|ENSG00000177047|ENSG00000199635|ENSG00000137080|ENSG00000232281|ENSG00000236637|ENSG00000226597|ENSG00000214042|ENSG00000186803|ENSG00000223684|ENSG00000147885|ENSG00000234829|ENSG00000232138|ENSG00000228083|ENSG00000224416|ENSG00000147873|ENSG00000226393|ENSG00000198642|ENSG00000120235|ENSG00000233816|ENSG00000188379|ENSG00000261696…
9	32519701	34205801	2279.64	0	0	23	84		DDX58|TOPORS|NDUFB6|GVQW1|TAF1L|TMEM215|APTX|DNAJA1|SMU1|B4GALT1|SPINK4|BAG1|CHMP5|NFX1|AQP7|AQP3|NOL6|ANKRD18B|PRSS3|UBE2R2|UBAP2|DCAF12|UBAP1	ENSG00000107201|ENSG00000197579|ENSG00000165264|ENSG00000241043|ENSG00000122728|ENSG00000188133|ENSG00000137074|ENSG00000086061|ENSG00000122692|ENSG00000086062|ENSG00000122711|ENSG00000107262|ENSG00000086065|ENSG00000086102|ENSG00000165269|ENSG00000165272|ENSG00000165271|ENSG00000230453|ENSG00000010438|ENSG00000107341|ENSG00000137073|ENSG00000198876|ENSG00000165006	DDX58|TOPORS|AL353671.2|AL353671.1|TOPORS-AS1|NDUFB6|AL353671.3|AL353671.4|RP11-205M20.7|GVQW1|TAF1L|AL589642.1|RP11-555J4.4|RP11-555J4.3|RP11-555J4.2|RP11-462B18.1|AL157884.1|TMEM215|Y_RNA|RP11-462B18.3|RP11-462B18.2|RP11-562M8.4|ASS1P12|APTX|TCEA1P4|RP11-54K16.2|DNAJA1|SMU1|AL162590.1|B4GALT1|RP11-326F20.5|RNU4ATAC15P|SPINK4|BAG1|CHMP5|NFX1|Y_RNA|AQP7|RP11-311H10.4|AQP3|RP11-311H10.7|NOL6|SUGT1…	ENSG00000107201|ENSG00000197579|ENSG00000203543|ENSG00000203542|ENSG00000235453|ENSG00000165264|ENSG00000203659|ENSG00000214006|ENSG00000232303|ENSG00000241043|ENSG00000122728|ENSG00000256239|ENSG00000223440|ENSG00000230516|ENSG00000238001|ENSG00000230867|ENSG00000221696|ENSG00000188133|ENSG00000272113|ENSG00000236796|ENSG00000231193|ENSG00000223807|ENSG00000237437|ENSG00000137074|ENSG00000236184…
9	75881801	75990601	-292.397	0	0	0	1				AL449083.1	ENSG00000221110
9	120377601	122320801	2747.96	0	0	3	13		TLR4|BRINP1|RP11-295D22.1	ENSG00000136869|ENSG00000078725|ENSG00000260970	RP11-500B12.1|RPL35AP22|TLR4|RNU6-1082P|snoZ13_snr52|RP11-281A20.2|RP11-281A20.1|TPT1P9|RP11-349E4.1|RP11-127L21.1|TUBB4BP6|BRINP1|RP11-295D22.1	ENSG00000233569|ENSG00000235133|ENSG00000136869|ENSG00000201444|ENSG00000251847|ENSG00000228512|ENSG00000231901|ENSG00000234782|ENSG00000225050|ENSG00000235201|ENSG00000231166|ENSG00000078725|ENSG00000260970
9	138213901	138217801	-40.2121	0	0	0	1				NA	NA
10	38770901	38890001	-1498	0	0	0	1				NA	NA
10	42354701	44696901	6398.16	0	1	11	64	RET	ZNF33B|BMS1|RET|CSGALNACT2|RASGEF1A|FXYD4|HNRNPF|ZNF487|ZNF239|ZNF485|ZNF32	ENSG00000196693|ENSG00000165733|ENSG00000165731|ENSG00000169826|ENSG00000198915|ENSG00000150201|ENSG00000169813|ENSG00000243660|ENSG00000196793|ENSG00000198298|ENSG00000169740	KSR1P1|IGKV1OR10-1|AL031601.4|AL031601.1|PABPC1P8|RP11-313J2.1|CCNYL2|LINC00839|ZNF37BP|FXYD6P1|EIF3LP2|ZNF33B|AL022345.7|AL022345.8|AL022345.9|ZNF33B|RNU6-1170P|AL022344.2|AL022344.4|CUBNP1|AL022344.5|RSU1P1|DUXAP3|AL022344.7|BMS1|snoU13|RNU6-885P|RP11-124O11.1|RP11-124O11.2|MIR5100|RET|RP11-351D16.3|CSGALNACT2|RASGEF1A|RP11-168L22.2|RNU6ATAC11P|FXYD4|HNRNPF|U3|RP11-517P14.2|ZNF487|RNU7-193P|RP1…	ENSG00000229485|ENSG00000237592|ENSG00000271650|ENSG00000264398|ENSG00000228755|ENSG00000215146|ENSG00000182632|ENSG00000185904|ENSG00000234420|ENSG00000270762|ENSG00000233837|ENSG00000272373|ENSG00000272319|ENSG00000272387|ENSG00000271831|ENSG00000196693|ENSG00000251783|ENSG00000232109|ENSG00000233515|ENSG00000231009|ENSG00000234864|ENSG00000230425|ENSG00000270552|ENSG00000259869|ENSG00000165733…
10	47751901	48393301	54.7038	0	0	10	21		ANXA8L2|AL603965.1|FAM21B|ASAH2C|AGAP9|FAM25G|ANXA8|AL591684.1|ZNF488|RBP3	ENSG00000186807|ENSG00000215033|ENSG00000152726|ENSG00000072444|ENSG00000198035|ENSG00000197910|ENSG00000165390|ENSG00000215020|ENSG00000165388|ENSG00000107618	ANXA8L2|AL603965.1|FAM21B|SLC9A3P4|ASAH2C|CTSLP2|GLUD1P6|DUSP8P2|BMS1P6|AGAP9|RNA5SP313|FAM25G|RP11-301J7.8|RP11-301J7.9|ANXA8|AL591684.1|RP11-463P17.1|ZNF488|RP11-463P17.3|RBP3|AL731561.2	ENSG00000186807|ENSG00000215033|ENSG00000152726|ENSG00000237393|ENSG00000072444|ENSG00000224036|ENSG00000231209|ENSG00000215024|ENSG00000251070|ENSG00000198035|ENSG00000252754|ENSG00000197910|ENSG00000270119|ENSG00000271217|ENSG00000165390|ENSG00000215020|ENSG00000226044|ENSG00000165388|ENSG00000228865|ENSG00000107618|ENSG00000266000
10	55440801	57178101	-3532.84	0	0	1	9		PCDH15	ENSG00000150275	RP11-449J3.3|PCDH15|AC013737.1|RNU6-687P|RP11-257I14.1|NEFMP1|MIR548F1|RP11-264A11.1|RP11-168O22.1	ENSG00000233805|ENSG00000150275|ENSG00000263921|ENSG00000252252|ENSG00000234173|ENSG00000224697|ENSG00000221594|ENSG00000236958|ENSG00000236744
10	57178201	60201501	3341.73	0	0	7	23		PCDH15|MTRNR2L5|ZWINT|IPMK|CISD1|UBE2D1|TFAM	ENSG00000150275|ENSG00000249860|ENSG00000122952|ENSG00000151151|ENSG00000122873|ENSG00000072401|ENSG00000108064	PCDH15|RP11-168O22.1|RP11-598C10.2|RP11-598C10.1|snoU13|MTRNR2L5|GAPDHP21|RP11-478B11.2|ZWINT|SNORD2|MIR3924|RP11-550A9.1|RP11-448K10.1|MRPS35P3|RP11-123G9.1|IPMK|TPT1P10|snoU13|CISD1|RP11-179B15.5|RP11-179B15.6|UBE2D1|TFAM	ENSG00000150275|ENSG00000236744|ENSG00000223800|ENSG00000228048|ENSG00000238355|ENSG00000249860|ENSG00000236993|ENSG00000270541|ENSG00000122952|ENSG00000238707|ENSG00000264747|ENSG00000235810|ENSG00000223841|ENSG00000270192|ENSG00000232115|ENSG00000151151|ENSG00000180221|ENSG00000238970|ENSG00000122873|ENSG00000228527|ENSG00000261076|ENSG00000072401|ENSG00000108064
10	107756901	107811401	-62.2171	0	0	0	1				NA	NA
10	117217901	117247301	-95.9864	0	0	1	1		ATRNL1	ENSG00000107518	ATRNL1	ENSG00000107518
10	134787201	135524701	-1026.78	0	0	20	48		GPR123|KNDC1|UTF1|VENTX|ADAM8|TUBGCP2|ZNF511|CALY|PRAP1|FUOM|ECHS1|PAOX|AL360181.1|RP11-108K14.8|MTG1|SPRN|CYP2E1|AL161645.2|SYCE1|FRG2B	ENSG00000197177|ENSG00000171798|ENSG00000171794|ENSG00000151650|ENSG00000151651|ENSG00000130640|ENSG00000198546|ENSG00000130643|ENSG00000165828|ENSG00000148803|ENSG00000127884|ENSG00000148832|ENSG00000268882|ENSG00000254536|ENSG00000148824|ENSG00000203772|ENSG00000130649|ENSG00000268925|ENSG00000171772|ENSG00000225899	LINC01168|GPR123|GPR123-AS1|AL445199.1|RPL5P28|KNDC1|UTF1|VENTX|MIR202HG|ADAM8|TUBGCP2|RP11-122K13.12|ZNF511|RP11-122K13.14|CALY|BANF1P2|RP11-122K13.7|PRAP1|FUOM|ECHS1|MIR3944|PAOX|AL360181.1|RP11-108K14.8|MTG1|SPRN|OR6L2P|RP11-108K14.4|OR7M1P|AL161645.1|CYP2E1|AL161645.2|SYCE1|OR6L1P|FRG2B|RARRES2P2|AGGF1P2|CLUHP5|AL845259.1|XX-2136C48.8|DUX4L10|DUX4L11|DUX4L12|DUX4L13|DUX4L14|DUX4L15|XX-2136C48…	ENSG00000240707|ENSG00000197177|ENSG00000256925|ENSG00000203268|ENSG00000235264|ENSG00000171798|ENSG00000171794|ENSG00000151650|ENSG00000166917|ENSG00000151651|ENSG00000130640|ENSG00000235245|ENSG00000198546|ENSG00000270235|ENSG00000130643|ENSG00000230306|ENSG00000226699|ENSG00000165828|ENSG00000148803|ENSG00000127884|ENSG00000265395|ENSG00000148832|ENSG00000268882|ENSG00000254536|ENSG00000148824…
11	48680001	49450101	-2679.65	0	0	3	22		TRIM49B|TRIM64C|FOLH1	ENSG00000182053|ENSG00000214891|ENSG00000086205	RP11-56P9.5|RP11-56P9.10|RP11-56P9.6|RP11-56P9.4|TRIM51CP|RP11-56P9.8|TRIM51GP|TRIM53CP|RP11-56P9.11|TRIM49B|TRIM64C|CTD-2132H18.3|UBTFL7|RP11-107P7.1|RP11-107P7.6|RP11-107P7.2|RP11-107P7.5|RP11-107P7.4|FOLH1|CTD-2026G22.1|TYRL|CBX3P8	ENSG00000255551|ENSG00000254728|ENSG00000254920|ENSG00000255527|ENSG00000249910|ENSG00000254517|ENSG00000220948|ENSG00000254764|ENSG00000205044|ENSG00000182053|ENSG00000214891|ENSG00000254801|ENSG00000229361|ENSG00000255452|ENSG00000254412|ENSG00000255338|ENSG00000254993|ENSG00000254567|ENSG00000086205|ENSG00000255532|ENSG00000123447|ENSG00000254496
11	54694801	55031701	-2554.18	0	0	1	1		TRIM48	ENSG00000150244	TRIM48	ENSG00000150244
13	20183201	20621801	-1160.58	0	1	5	12	ZMYM2	MPHOSPH8|PSPC1|AL354808.2|ZMYM5|ZMYM2	ENSG00000196199|ENSG00000121390|ENSG00000269591|ENSG00000132950|ENSG00000121741	MPHOSPH8|AL354808.1|RP11-523H24.3|PSPC1|AL354808.2|RN7SL166P|ST6GALNAC4P1|ZMYM5|RP11-61K9.2|snoU13|AL591925.1|ZMYM2	ENSG00000196199|ENSG00000257110|ENSG00000226352|ENSG00000121390|ENSG00000269591|ENSG00000265624|ENSG00000233469|ENSG00000132950|ENSG00000223576|ENSG00000238665|ENSG00000266230|ENSG00000121741
13	22581901	24519801	-2300.18	0	0	6	34		SGCG|SACS|TNFRSF19|MIPEP|AL139080.1|C1QTNF9B	ENSG00000102683|ENSG00000151835|ENSG00000127863|ENSG00000027001|ENSG00000268735|ENSG00000205863	NME1P1|MTND3P1|FTH1P7|DDX39AP1|SNORD36|RPL7AP73|IPMKP1|RFESDP1|RP11-363G2.4|AL162853.1|LINC00621|BASP1P1|NUS1P2|RP11-124N19.3|AL157931.1|HMGA1P6|RNY3P4|LINC00362|SGCG|RNU6-58P|TATDN2P3|SDAD1P4|SACS|RPLP1P13|SACS-AS1|LINC00327|LINC00352|TNFRSF19|MIPEP|AL139080.1|MTCO3P2|C1QTNF9B-AS1|C1QTNF9B|ANKRD20A19P	ENSG00000237175|ENSG00000226118|ENSG00000232187|ENSG00000225777|ENSG00000253094|ENSG00000237952|ENSG00000226507|ENSG00000231650|ENSG00000229556|ENSG00000240341|ENSG00000262619|ENSG00000230535|ENSG00000234685|ENSG00000262198|ENSG00000223116|ENSG00000233440|ENSG00000207157|ENSG00000229483|ENSG00000102683|ENSG00000252952|ENSG00000235205|ENSG00000236803|ENSG00000151835|ENSG00000232163|ENSG00000229558…
13	26627701	30384101	17073.6	0	2	24	63	CDX2|FLT3	RNF6|CDK8|WASF3|GPR12|USP12|RPL21|RASL11A|GTF3A|MTIF3|LNX2|POLR1D|GSX1|PDX1|ATP5EP2|CDX2|URAD|FLT3|PAN3|FLT1|POMP|SLC46A3|MTUS2|SLC7A1|UBL3	ENSG00000127870|ENSG00000132964|ENSG00000132970|ENSG00000132975|ENSG00000152484|ENSG00000122026|ENSG00000122035|ENSG00000122034|ENSG00000122033|ENSG00000139517|ENSG00000186184|ENSG00000169840|ENSG00000139515|ENSG00000180389|ENSG00000165556|ENSG00000183463|ENSG00000122025|ENSG00000152520|ENSG00000102755|ENSG00000132963|ENSG00000139508|ENSG00000132938|ENSG00000139514|ENSG00000122042	ATP8A2P3|PRUNEP1|RNF6|RP11-380N8.6|PRKRIRP6|CDK8|WASF3|RPS3AP44|WASF3-AS1|GPR12|FGFR1OP2P1|RPS21P8|RPS20P32|USP12|USP12-AS1|USP12-AS2|LINC00412|RPL21|SNORD102|SNORA27|RASL11A|AL159977.1|RNU6-70P|LINC01079|RNY1P1|GTF3A|AL137059.1|MTIF3|RNU6-63P|LNX2|POLR1D|NPM1P4|GSX1|RNU6-73P|PDX1-AS1|PDX1|ATP5EP2|LINC00543|CDX2|URAD|RN7SL272P|FLT3|KATNBL1P1|CHCHD2P8|PAN3-AS1|PAN3|EEF1A1P3|RNU6-82P|FLT1|EIF4A1P7|…	ENSG00000233963|ENSG00000234706|ENSG00000127870|ENSG00000271559|ENSG00000227882|ENSG00000132964|ENSG00000132970|ENSG00000234031|ENSG00000237001|ENSG00000132975|ENSG00000230256|ENSG00000223782|ENSG00000218198|ENSG00000152484|ENSG00000232162|ENSG00000230641|ENSG00000234772|ENSG00000122026|ENSG00000207500|ENSG00000207051|ENSG00000122035|ENSG00000221756|ENSG00000252247|ENSG00000229609|ENSG00000201242…
13	83159801	83173001	-13.6671	0	0	0	1				NA	NA
13	113517701	114976401	-4183.84	0	0	19	39		ATP11A|MCF2L|AL137002.1|F7|F10|PROZ|PCID2|CUL4A|LAMP1|GRTP1|ADPRHL1|DCUN1D2|TMCO3|TFDP1|ATP4B|GRK1|TMEM255B|GAS6|RASA3	ENSG00000068650|ENSG00000126217|ENSG00000268130|ENSG00000057593|ENSG00000126218|ENSG00000126231|ENSG00000126226|ENSG00000139842|ENSG00000185896|ENSG00000139835|ENSG00000153531|ENSG00000150401|ENSG00000150403|ENSG00000198176|ENSG00000186009|ENSG00000185974|ENSG00000184497|ENSG00000183087|ENSG00000185989	ATP11A|AL356740.1|MCF2L|RP11-120K24.3|MCF2L-AS1|RP11-120K24.4|RP11-120K24.5|AL137002.1|F7|F10|F10-AS1|KARSP2|PROZ|RP11-98F14.11|PCID2|CUL4A|LDHBP1|LAMP1|GRTP1|GRTP1-AS1|ADPRHL1|DCUN1D2|DCUN1D2-AS|RNU1-16P|TMCO3|TFDP1|ATP4B|GRK1|LINC00552|TMEM255B|GAS6-AS1|GAS6|GAS6-AS2|RP11-199F6.4|LINC00454|LINC00452|LINC00565|RASA3|RASA3-IT1	ENSG00000068650|ENSG00000234603|ENSG00000126217|ENSG00000267868|ENSG00000235280|ENSG00000269356|ENSG00000269376|ENSG00000268130|ENSG00000057593|ENSG00000126218|ENSG00000231882|ENSG00000230371|ENSG00000126231|ENSG00000269125|ENSG00000126226|ENSG00000139842|ENSG00000232662|ENSG00000185896|ENSG00000139835|ENSG00000225083|ENSG00000153531|ENSG00000150401|ENSG00000233613|ENSG00000202347|ENSG00000150403…
14	18999601	19843601	-1350.51	0	0	2	41		OR11H12|POTEG	ENSG00000257115|ENSG00000222036	RP11-754I20.1|RNU6-458P|RP11-754I20.3|RP11-754I20.2|CR383657.1|RP11-536C10.4|RP11-536C10.2|RP11-536C10.3|RP11-536C10.5|OR11H12|RP11-536C10.17|ARHGAP42P5|RP11-536C10.7|RP11-536C10.13|RP11-536C10.12|RP11-536C10.16|RP11-536C10.11|RP11-536C10.14|RP11-536C10.15|RP11-536C10.1|RP11-536C10.10|RP11-536C10.9|NF1P4|MED15P1|CTD-2311B13.1|CTD-2311B13.2|POTEG|CTD-2311B13.5|RNU6-1239P|CTD-2314B22.1|GRAMD4P3|AL5…	ENSG00000215398|ENSG00000206906|ENSG00000257171|ENSG00000257356|ENSG00000238442|ENSG00000257959|ENSG00000257721|ENSG00000258367|ENSG00000257825|ENSG00000257115|ENSG00000257672|ENSG00000258233|ENSG00000257504|ENSG00000257644|ENSG00000257175|ENSG00000258364|ENSG00000257731|ENSG00000258076|ENSG00000257558|ENSG00000239200|ENSG00000257635|ENSG00000257224|ENSG00000257990|ENSG00000257853|ENSG00000257891…
14	19714401	20004101	594.368	0	0	1	15		POTEM	ENSG00000187537	AL589743.1|RP11-496I2.5|RP11-496I2.2|RP11-496I2.4|RP11-496I2.7|OR11H13P|RP11-146E13.4|CTD-2314B22.2|CTD-2314B22.3|RP11-146E13.3|RP11-496I2.6|BMS1P18|CTD-2311B13.7|GRAMD4P4|POTEM	ENSG00000225210|ENSG00000257573|ENSG00000257310|ENSG00000258781|ENSG00000271632|ENSG00000196143|ENSG00000258188|ENSG00000257749|ENSG00000244306|ENSG00000258198|ENSG00000257977|ENSG00000215394|ENSG00000257931|ENSG00000258363|ENSG00000187537
14	22167701	23058701	4458.69	0	0	2	137		AE000662.92|DAD1	ENSG00000259003|ENSG00000129562	TRAV2|AE000658.31|TRAV3|TRAV4|TRAV5|RPL4P1|TRAV6|AE000659.1|TRAV7|TRAV8-1|TRAV9-1|TRAV10|TRAV11|TRAV12-1|TRAV8-2|TRAV8-3|TRAV13-1|TRAV12-2|TRAV8-4|TRAV8-5|TRAV13-2|TRAV14DV4|TRAV9-2|TRAV15|AE000659.41|TRAV12-3|TRAV8-6|TRAV16|TRAV17|TRAV18|TRAV19|AE000660.4|TRAV20|TRAV21|TRAV22|TRAV23DV6|TRDV1|TRAV24|TRAV25|TRAV26-1|TRAV8-7|AE000660.1|TRAV27|TRAV28|TRAV29DV5|TRAV30|TRAV31|TRAV32|TRAV33|TRAV26-2|TR…	ENSG00000211776|ENSG00000248358|ENSG00000211777|ENSG00000211778|ENSG00000211779|ENSG00000240954|ENSG00000211780|ENSG00000222776|ENSG00000211781|ENSG00000211782|ENSG00000211783|ENSG00000211784|ENSG00000256474|ENSG00000211785|ENSG00000211786|ENSG00000211787|ENSG00000211788|ENSG00000211789|ENSG00000211790|ENSG00000256379|ENSG00000211791|ENSG00000211792|ENSG00000211793|ENSG00000258482|ENSG00000258557…
14	27501401	28629401	-2038.25	0	0	0	5				RP11-384J4.2|CTD-3006G17.2|LINC00645|hsa-mir-3171|AL445384.1	ENSG00000258081|ENSG00000258932|ENSG00000258548|ENSG00000264657|ENSG00000223164
14	37739101	37748901	-33.1561	0	0	1	1		MIPOL1	ENSG00000151338	MIPOL1	ENSG00000151338
14	41670901	42475601	5236.17	0	0	1	8		LRFN5	ENSG00000165379	RP11-629F19.1|AL390335.1|CTD-2298J14.1|CTD-2298J14.2|SNORA31|LRFN5|RP11-1053O12.1|AL138498.1	ENSG00000258385|ENSG00000221695|ENSG00000258901|ENSG00000258636|ENSG00000251858|ENSG00000165379|ENSG00000258536|ENSG00000266500
14	42448601	43016501	-434.901	0	0	0	4				RP11-313C4.1|AL445074.1|CTD-2307P3.1|RP11-214N1.1	ENSG00000259149|ENSG00000222084|ENSG00000258394|ENSG00000258850
14	46139201	46623801	-233.924	0	0	0	3				RP11-369C8.1|AL158111.1|LINC00871	ENSG00000258616|ENSG00000264420|ENSG00000258700
14	73998001	74024101	1.71605	0	0	2	3		HEATR4|ACOT1	ENSG00000187105|ENSG00000184227	HEATR4|ACOT1|NT5CP2	ENSG00000187105|ENSG00000184227|ENSG00000258408
15	20022601	20164001	66.7281	0	0	0	3				RP11-79C23.1|RNU6-978P|RP11-173D3.3	ENSG00000215567|ENSG00000201241|ENSG00000258463
15	21885001	21912701	-26.4768	0	0	0	1				RP11-32B5.2	ENSG00000258883
15	24662101	24729601	-994.239	0	0	0	1				PWRN3	ENSG00000260760
15	48327301	53049801	-4101.93	0	0	41	116		SLC24A5|MYEF2|CTXN2|SLC12A1|DUT|FBN1|CEP152|SHC4|EID1|SECISBP2L|COPS2|GALK2|FAM227B|FGF7|DTWD1|ATP8B4|SLC27A2|HDC|GABPB1|USP8|USP50|TRPM7|SPPL2A|AP4E1|TNFAIP8L3|CYP19A1|GLDN|DMXL2|SCG3|LYSMD2|TMOD2|TMOD3|LEO1|MAPK6|BCL2L10|GNB5|MYO5C|MYO5A|ARPP19|FAM214A|ONECUT1	ENSG00000188467|ENSG00000104177|ENSG00000233932|ENSG00000074803|ENSG00000128951|ENSG00000166147|ENSG00000103995|ENSG00000185634|ENSG00000255302|ENSG00000138593|ENSG00000166200|ENSG00000156958|ENSG00000166262|ENSG00000140285|ENSG00000104047|ENSG00000104043|ENSG00000140284|ENSG00000140287|ENSG00000104064|ENSG00000138592|ENSG00000170236|ENSG00000092439|ENSG00000138600|ENSG00000081014|ENSG00000183578…	RP11-208K4.1|SLC24A5|MYEF2|AC066612.1|RP11-605F22.2|CTXN2|SLC12A1|RP11-605F22.1|RP11-154J22.1|Y_RNA|DUT|FBN1|RP11-227D13.1|CEP152|RP11-227D13.2|RP11-227D13.4|RP11-485O10.2|RP11-485O10.3|SHC4|EID1|AC012379.1|RP11-138E16.1|KRT8P24|SECISBP2L|Y_RNA|RN7SL577P|RP11-325E5.1|COPS2|Y_RNA|GALK2|NDUFAF4P1|MIR4716|RP11-325E5.4|RN7SL307P|FAM227B|RP11-295H24.3|FGF7|DTWD1|RP11-353B9.1|CTD-2647E9.1|ATP8B4|CTD-26…	ENSG00000259754|ENSG00000188467|ENSG00000104177|ENSG00000266143|ENSG00000259235|ENSG00000233932|ENSG00000074803|ENSG00000259385|ENSG00000259488|ENSG00000202542|ENSG00000128951|ENSG00000166147|ENSG00000259705|ENSG00000103995|ENSG00000259216|ENSG00000259469|ENSG00000259670|ENSG00000259700|ENSG00000185634|ENSG00000255302|ENSG00000235883|ENSG00000259602|ENSG00000259500|ENSG00000138593|ENSG00000207105…
15	74003501	75087701	11303.9	0	1	21	39	PML	CD276|C15orf59|TBC1D21|LOXL1|STOML1|PML|GOLGA6A|ISLR2|RP11-247C2.2|ISLR|STRA6|CCDC33|CYP11A1|SEMA7A|UBL7|ARID3B|CLK3|EDC3|CYP1A1|CYP1A2|CSK	ENSG00000103855|ENSG00000205363|ENSG00000167139|ENSG00000129038|ENSG00000067221|ENSG00000140464|ENSG00000159289|ENSG00000167178|ENSG00000248540|ENSG00000129009|ENSG00000137868|ENSG00000140481|ENSG00000140459|ENSG00000138623|ENSG00000138629|ENSG00000179361|ENSG00000179335|ENSG00000179151|ENSG00000140465|ENSG00000140505|ENSG00000103653	CD276|C15orf59|RP11-8P11.3|RP11-24D15.1|TBC1D21|AC108137.1|LOXL1-AS1|LOXL1|STOML1|PML|DNM1P33|GOLGA6A|RN7SL429P|RP11-247C2.1|ISLR2|RP11-247C2.2|RP11-665J16.1|ISLR|STRA6|RP11-60L3.1|CCDC33|RP11-60L3.2|CYP11A1|CTD-2311M21.2|CTD-2311M21.3|SEMA7A|UBL7|UBL7-AS1|RP11-10O17.1|RP11-10O17.3|SNORD77|ARID3B|CLK3|CTD-3154N5.1|EDC3|CYP1A1|CYP1A2|CSK|MIR4513	ENSG00000103855|ENSG00000205363|ENSG00000260469|ENSG00000260624|ENSG00000167139|ENSG00000222064|ENSG00000261801|ENSG00000129038|ENSG00000067221|ENSG00000140464|ENSG00000260096|ENSG00000159289|ENSG00000244612|ENSG00000214702|ENSG00000167178|ENSG00000248540|ENSG00000261543|ENSG00000129009|ENSG00000137868|ENSG00000259264|ENSG00000140481|ENSG00000261384|ENSG00000140459|ENSG00000260266|ENSG00000261821…
15	102162601	102519601	546.67	0	0	6	21		TM2D3|TARSL2|RP11-89K11.1|OR4F6|OR4F15|OR4F4	ENSG00000184277|ENSG00000185418|ENSG00000259658|ENSG00000184140|ENSG00000182854|ENSG00000177693	TM2D3|RNU6-807P|TARSL2|snoU13|RP11-89K11.1|DNM1P47|CTD-2611K5.5|RN7SL209P|OR4F6|OR4F15|OR4F14P|OR4F13P|OR4F28P|WBP1LP5|AC140725.7|OR4F4|OR4G2P|FAM138E|MIR1302-11|WASH3P|DDX11L9	ENSG00000184277|ENSG00000252614|ENSG00000185418|ENSG00000238502|ENSG00000259658|ENSG00000259660|ENSG00000259236|ENSG00000240927|ENSG00000184140|ENSG00000182854|ENSG00000232459|ENSG00000214344|ENSG00000257109|ENSG00000259454|ENSG00000259646|ENSG00000177693|ENSG00000183909|ENSG00000248893|ENSG00000259553|ENSG00000185596|ENSG00000248472
16	16364301	16855601	-367.756	0	0	3	16		NOMO3|NPIPA7|NPIPA7	ENSG00000103226|ENSG00000183889|ENSG00000214967	NOMO3|RP11-517A5.5|RP11-517A5.4|MIR3179-2|MIR3670-2|MIR3180-2|hsa-mir-3180-3|PKD1P1|Y_RNA|NPIPA7|RP11-958N24.2|NPIPA7|RP11-467M13.2|RP11-467M13.3|RN7SL90P|RP11-14N9.2	ENSG00000103226|ENSG00000262848|ENSG00000263198|ENSG00000257381|ENSG00000264722|ENSG00000257366|ENSG00000265373|ENSG00000244257|ENSG00000206706|ENSG00000183889|ENSG00000227827|ENSG00000214967|ENSG00000261181|ENSG00000261362|ENSG00000264752|ENSG00000260126
16	22488901	22731801	-139.794	0	0	1	7		NPIPB5	ENSG00000243716	SMG1P1|NPIPB5|snoU13|RP11-368J21.3|RP11-105C19.2|RP11-105C19.1|RN7SL245P	ENSG00000237296|ENSG00000243716|ENSG00000239172|ENSG00000257838|ENSG00000260973|ENSG00000260905|ENSG00000265058
16	28991501	32062401	8451.53	0	1	104	220	FUS	SPNS1|LAT|CTB-134H23.2|NPIPB11|RP11-345J4.5|BOLA2|SLX1B|SULT1A4|RP11-345J4.3|RP11-231C14.4|SPN|QPRT|C16orf54|ZG16|KIF22|MAZ|PRRT2|PAGR1|PAGR1|MVP|CDIPT|SEZ6L2|ASPHD1|KCTD13|TMEM219|TAOK2|HIRIP3|INO80E|DOC2A|C16orf92|FAM57B|ALDOA|PPP4C|TBX6|YPEL3|GDPD3|MAPK3|CORO1A|BOLA2B|SLX1A|SULT1A3|RP11-347C12.3|RP11-347C12.1|CD2BP2|TBC1D10B|MYLPF|ZNF48|SEPT1|SEPT1|ZNF771|DCTPP1|SEPHS2|ITGAL|ZNF768|ZNF747|ZNF7…	ENSG00000169682|ENSG00000213658|ENSG00000196796|ENSG00000254206|ENSG00000261740|ENSG00000183336|ENSG00000181625|ENSG00000213648|ENSG00000258150|ENSG00000169203|ENSG00000197471|ENSG00000103485|ENSG00000185905|ENSG00000174992|ENSG00000079616|ENSG00000103495|ENSG00000167371|ENSG00000185928|ENSG00000263136|ENSG00000013364|ENSG00000103502|ENSG00000174938|ENSG00000174939|ENSG00000174943|ENSG00000149932…	SPNS1|RP11-264B17.3|LAT|RP11-264B17.5|CTB-134H23.2|CTB-134H23.3|snoU13|RRN3P2|RP11-426C22.5|RP11-426C22.4|AC009093.1|SNX29P2|RP11-426C22.6|RP11-231C14.6|SNX29P2|NPIPB11|RP11-231C14.3|snoU13|RP11-345J4.5|RP11-345J4.6|BOLA2|SLX1B|SLX1B-SULT1A4|SULT1A4|RP11-345J4.3|RP11-345J4.1|RP11-231C14.5|RP11-231C14.4|RP11-345J4.8|snoU13|MIR3680-2|SLC7A5P1|CA5AP1|RP11-368N21.1|SPN|QPRT|RN7SKP127|C16orf54|AC00913…	ENSG00000169682|ENSG00000261067|ENSG00000213658|ENSG00000261552|ENSG00000196796|ENSG00000260908|ENSG00000238699|ENSG00000103472|ENSG00000260517|ENSG00000259807|ENSG00000196927|ENSG00000198106|ENSG00000260953|ENSG00000260413|ENSG00000271699|ENSG00000254206|ENSG00000254634|ENSG00000238639|ENSG00000261740|ENSG00000260335|ENSG00000183336|ENSG00000181625|ENSG00000260280|ENSG00000213648|ENSG00000258150…
16	33043101	34328601	-2190.08	0	0	4	62		TP53TG3C|TP53TG3B|RP11-812E19.9|CTD-2144E22.5	ENSG00000205457|ENSG00000261509|ENSG00000259680|ENSG00000179755	RP11-19N8.4|RP11-19N8.3|HERC2P8|RP11-19N8.7|RP11-19N8.6|FAM108A10P|RP11-1437A8.2|RP11-1437A8.3|TP53TG3C|RP11-1437A8.4|RP11-1437A8.6|RP11-1277H1.3|TP53TG3B|RP11-1437A8.5|RP11-1437A8.7|RP11-23E10.5|RP11-23E10.3|RP11-989E6.10|RP11-23E10.2|RP11-23E10.4|RP11-293B20.3|RP11-293B20.2|BMS1P8|ENPP7P13|RP11-104C4.4|IGHV3OR16-12|RP11-104C4.2|IGHV3OR16-13|RP11-812E19.9|RP11-812E19.13|RP11-812E19.12|RP11-812E1…	ENSG00000260141|ENSG00000260900|ENSG00000261599|ENSG00000261682|ENSG00000259800|ENSG00000261536|ENSG00000260414|ENSG00000260419|ENSG00000205457|ENSG00000260827|ENSG00000261507|ENSG00000263337|ENSG00000261509|ENSG00000261009|ENSG00000263204|ENSG00000262090|ENSG00000260626|ENSG00000261200|ENSG00000261466|ENSG00000261405|ENSG00000263277|ENSG00000259882|ENSG00000260518|ENSG00000261580|ENSG00000260308…
16	34880601	35285701	-298.101	0	0	0	23				RP11-352B15.5|RNA5SP406|RNA5SP407|RNA5SP408|RNA5SP409|5S_rRNA|RNA5SP410|RNA5SP413|RNA5SP415|RNA5SP416|RNA5SP417|RNA5SP418|RNA5SP419|RNA5SP420|RNA5SP421|RNA5SP422|RNA5SP423|RP11-352B15.2|HMGN2P41|VN1R70P|RP11-43P5.1|AC116553.1|PPP1R1AP2	ENSG00000260522|ENSG00000251915|ENSG00000222207|ENSG00000251924|ENSG00000252624|ENSG00000261122|ENSG00000252094|ENSG00000252182|ENSG00000253055|ENSG00000252647|ENSG00000252268|ENSG00000251760|ENSG00000251717|ENSG00000252806|ENSG00000252673|ENSG00000252587|ENSG00000252936|ENSG00000260611|ENSG00000261620|ENSG00000261515|ENSG00000261782|ENSG00000221580|ENSG00000261084
16	46385501	46456901	-545.337	0	0	0	1				NA	NA
16	46385601	49388501	10241.2	0	0	16	76		SHCBP1|VPS35|ORC6|MYLK3|C16orf87|GPT2|DNAJA2|NETO2|ITFG1|PHKB|ABCC12|ABCC11|LONP2|SIAH1|N4BP1|CBLN1	ENSG00000171241|ENSG00000069329|ENSG00000091651|ENSG00000140795|ENSG00000155330|ENSG00000166123|ENSG00000069345|ENSG00000171208|ENSG00000129636|ENSG00000102893|ENSG00000140798|ENSG00000121270|ENSG00000102910|ENSG00000196470|ENSG00000102921|ENSG00000102924	ANKRD26P1|RNU6-845P|RP11-46D6.5|RP11-46D6.4|SHCBP1|RP11-46D6.1|RAB43P1|RP11-93O14.1|VPS35|RP11-93O14.2|ORC6|RP11-480G7.1|MYLK3|RP11-480G7.2|C16orf87|CKBP1|RP11-480G7.3|GPT2|DNAJA2|RP11-169E6.1|RP11-169E6.4|RP11-169E6.3|NETO2|snoU13|RP11-329J18.2|RPL23AP72|ITFG1|RP11-329J18.3|RP11-329J18.4|RP11-474B12.1|Y_RNA|RNA5SP424|PHKB|RNA5SP425|RP11-177N22.3|RP11-177N22.2|EIF4BP5|NDUFA5P11|RP11-523L20.2|CTB-…	ENSG00000261239|ENSG00000199448|ENSG00000261356|ENSG00000260251|ENSG00000171241|ENSG00000261512|ENSG00000259856|ENSG00000260909|ENSG00000069329|ENSG00000261131|ENSG00000091651|ENSG00000261788|ENSG00000140795|ENSG00000260782|ENSG00000155330|ENSG00000260889|ENSG00000261725|ENSG00000166123|ENSG00000069345|ENSG00000261173|ENSG00000259821|ENSG00000259983|ENSG00000171208|ENSG00000238834|ENSG00000260281…
16	55543301	55651901	-392.7	0	0	2	3		LPCAT2|CAPNS2	ENSG00000087253|ENSG00000256812	LPCAT2|RP11-212I21.4|CAPNS2	ENSG00000087253|ENSG00000261997|ENSG00000256812
16	72497801	72512801	-31.1223	0	0	0	1				AC004158.2	ENSG00000261008
16	79819901	80446301	-671.987	0	0	0	6				RP11-345M22.1|RP11-345M22.3|RP11-148M9.1|RP11-525K10.1|RP11-525K10.3|RP11-525K10.2	ENSG00000260876|ENSG00000261082|ENSG00000260237|ENSG00000260706|ENSG00000259867|ENSG00000261376
16	88314801	90294601	-2180.32	0	2	47	89	CBFA2T3|FANCA	ZNF469|ZFPM1|ZC3H18|IL17C|CYBA|MVD|SNAI3|RNF166|CTU2|PIEZO1|CDT1|APRT|GALNS|AC092384.1|TRAPPC2L|PABPN1L|CBFA2T3|RP11-830F9.6|ACSF3|CDH15|SLC22A31|ZNF778|ANKRD11|AC137932.1|SPG7|RPL13|CPNE7|DPEP1|CHMP1A|SPATA33|CDK10|RP11-368I7.4|SPATA2L|VPS9D1|ZNF276|FANCA|SPIRE2|TCF25|MC1R|TUBB3|TUBB3|DEF8|CENPBD1|DBNDD1|GAS8|C16orf3|PRDM7	ENSG00000225614|ENSG00000179588|ENSG00000158545|ENSG00000124391|ENSG00000051523|ENSG00000167508|ENSG00000185669|ENSG00000158717|ENSG00000174177|ENSG00000103335|ENSG00000167513|ENSG00000198931|ENSG00000141012|ENSG00000269422|ENSG00000167515|ENSG00000205022|ENSG00000129993|ENSG00000205018|ENSG00000176715|ENSG00000129910|ENSG00000259803|ENSG00000170100|ENSG00000167522|ENSG00000268218|ENSG00000197912…	LA16c-444G7.1|ZNF469|ZFPM1|MIR5189|RP11-21B21.4|ZC3H18|IL17C|CYBA|MVD|SNAI3-AS1|SNAI3|RNF166|RP5-1142A6.5|CTU2|PIEZO1|MIR4722|RP5-1142A6.9|RP5-1142A6.2|RP5-1142A6.7|RP5-1142A6.8|CDT1|APRT|GALNS|AC092384.1|TRAPPC2L|PABPN1L|CBFA2T3|RP11-830F9.5|RP11-830F9.7|RP11-830F9.6|CTD-2555A7.1|CTD-2555A7.2|ACSF3|CTD-2555A7.3|LINC00304|RP11-46C24.3|CDH15|SLC22A31|RP11-46C24.7|ZNF778|RP11-46C24.6|RP11-46C24.5|A…	ENSG00000261273|ENSG00000225614|ENSG00000179588|ENSG00000263456|ENSG00000261744|ENSG00000158545|ENSG00000124391|ENSG00000051523|ENSG00000167508|ENSG00000260630|ENSG00000185669|ENSG00000158717|ENSG00000259813|ENSG00000174177|ENSG00000103335|ENSG00000265672|ENSG00000260121|ENSG00000224888|ENSG00000260617|ENSG00000182376|ENSG00000167513|ENSG00000198931|ENSG00000141012|ENSG00000269422|ENSG00000167515…
17	1	241001	-5738.43	0	0	2	8		DOC2B|RPH3AL	ENSG00000272636|ENSG00000181031	AC108004.5|DOC2B|AC108004.2|RPH3AL|RP11-1260E13.1|RP11-1260E13.4|RP11-1260E13.2|RP11-1260E13.3	ENSG00000273288|ENSG00000272636|ENSG00000273172|ENSG00000181031|ENSG00000262920|ENSG00000262061|ENSG00000262294|ENSG00000262558
17	10324101	10339701	-133.049	0	0	1	3		MYH8	ENSG00000133020	RP11-799N11.1|CTC-297N7.11|MYH8	ENSG00000272736|ENSG00000272975|ENSG00000133020
17	13585701	14790601	-1405.07	0	0	3	18		COX10|CDRT15|HS3ST3B1	ENSG00000006695|ENSG00000223510|ENSG00000125430	COX10-AS1|RP11-131K5.2|AC005304.1|RP11-131K5.1|CDRT15P1|COX10|SNORA74|AC005224.2|CDRT15|RP11-214O1.1|HS3ST3B1|RP11-214O1.2|RP11-214O1.3|AC022816.2|RPS18P12|AC013248.2|AC005863.1|AC005863.2	ENSG00000236088|ENSG00000265494|ENSG00000233852|ENSG00000266744|ENSG00000141028|ENSG00000006695|ENSG00000252305|ENSG00000231595|ENSG00000223510|ENSG00000262786|ENSG00000125430|ENSG00000266709|ENSG00000266378|ENSG00000230647|ENSG00000230897|ENSG00000226130|ENSG00000205325|ENSG00000238212
17	16617901	19006201	-3296.42	0	1	40	126	FLCN	CCDC144A|RP11-219A15.1|TNFRSF13B|MPRIP|PLD6|RP11-45M22.4|FLCN|COPS3|NT5M|MED9|RASD1|PEMT|RAI1|SREBF1|TOM1L2|LRRC48|ATPAF2|GID4|DRG2|MYO15A|ALKBH5|LLGL1|FLII|MIEF2|TOP3A|SMCR8|SHMT1|EVPLL|LGALS9C|FAM106A|TBC1D28|ZNF286B|TRIM16L|FBXW10|TVP23B|PRPSAP2|SLC5A10|FAM83G|GRAP|AC007952.5	ENSG00000170160|ENSG00000266302|ENSG00000240505|ENSG00000133030|ENSG00000179598|ENSG00000264187|ENSG00000154803|ENSG00000141030|ENSG00000205309|ENSG00000141026|ENSG00000108551|ENSG00000133027|ENSG00000108557|ENSG00000072310|ENSG00000175662|ENSG00000171962|ENSG00000171953|ENSG00000141034|ENSG00000108591|ENSG00000091536|ENSG00000091542|ENSG00000131899|ENSG00000177731|ENSG00000177427|ENSG00000177302…	CCDC144A|RP11-219A15.1|UPF3AP1|USP32P1|SRP68P1|RP11-219A15.4|RP11-92B11.3|FAM106CP|RP11-219A15.2|RP11-219A15.3|AC022596.6|KRT16P2|KRT17P1|AC022596.2|COTL1P1|RP1-48J14.1|TBC1D27|TNFRSF13B|AC104024.1|AC104024.2|RP11-416I2.1|MPRIP|MPRIP-AS1|RP11-45M22.3|RNU6-767P|RN7SL775P|PLD6|RP11-45M22.4|FLCN|RP11-45M22.5|AC055811.5|AC055811.1|COPS3|NT5M|RPL13P12|AC073621.2|TSEN15P1|Y_RNA|MED9|RASD1|PEMT|RP11-524…	ENSG00000170160|ENSG00000266302|ENSG00000226478|ENSG00000188933|ENSG00000266129|ENSG00000272815|ENSG00000264673|ENSG00000266486|ENSG00000264729|ENSG00000264892|ENSG00000226145|ENSG00000227300|ENSG00000131885|ENSG00000205312|ENSG00000229749|ENSG00000265853|ENSG00000128438|ENSG00000240505|ENSG00000230709|ENSG00000230969|ENSG00000260328|ENSG00000133030|ENSG00000225442|ENSG00000263624|ENSG00000206859…
17	19462601	22262901	-6924.59	0	1	19	147	SPECC1	SLC47A1|ALDH3A2|SLC47A2|ALDH3A1|ULK2|AKAP10|SPECC1|LGALS9B|CDRT15L2|CCDC144NL|USP22|DHRS7B|TMEM11|C17orf103|MAP2K3|KCNJ12|C17orf51|UBBP4|MTRNR2L1	ENSG00000142494|ENSG00000072210|ENSG00000180638|ENSG00000108602|ENSG00000083290|ENSG00000108599|ENSG00000128487|ENSG00000170298|ENSG00000214819|ENSG00000205212|ENSG00000124422|ENSG00000109016|ENSG00000178307|ENSG00000154035|ENSG00000034152|ENSG00000184185|ENSG00000212719|ENSG00000263563|ENSG00000256618	SLC47A1|RP11-1113L8.1|AC025627.7|RP11-1113L8.2|RP11-1113L8.6|RP11-1113L8.7|MTND1P14|TRNAQ41P|MTND2P12|AC025627.4|CTD-2104P17.1|ALDH3A2|Y_RNA|SNORA31|SLC47A2|RP11-311F12.1|RP11-311F12.2|ALDH3A1|AC005722.4|ULK2|AC015726.1|RP11-78O7.2|AKAP10|RP11-209D14.4|RP11-209D14.2|SPECC1|AC005730.2|KCTD9P1|RNU6-258P|AC004702.2|RNU6-1057P|CCDC144CP|U6|RN7SL17P|UPF3AP2|USP32P3|SRP68P3|FAM106B|RP11-434D2.2|NOS2P3|…	ENSG00000142494|ENSG00000262769|ENSG00000228983|ENSG00000263107|ENSG00000266179|ENSG00000271900|ENSG00000227225|ENSG00000242752|ENSG00000228725|ENSG00000224254|ENSG00000231625|ENSG00000072210|ENSG00000264932|ENSG00000252349|ENSG00000180638|ENSG00000262681|ENSG00000264785|ENSG00000108602|ENSG00000230607|ENSG00000083290|ENSG00000231096|ENSG00000270091|ENSG00000108599|ENSG00000266126|ENSG00000261033…
17	22246501	22255701	8.17062	0	0	0	1				NA	NA
17	25262901	25306501	-2.57016	0	0	0	1				NA	NA
17	29527301	29534701	-6.15332	0	1	1	1	NF1	NF1	ENSG00000196712	NF1	ENSG00000196712
17	53570601	58604601	-5820.08	0	2	54	142	MSI2|CLTC	TMEM100|PCTP|ANKFN1|NOG|C17orf67|DGKE|TRIM25|COIL|SCPEP1|AKAP1|MSI2|CCDC182|MRPS23|CUEDC1|VEZF1|RP11-159D12.5|SRSF1|DYNLL2|OR4D1|OR4D2|EPX|MKS1|LPO|MPO|BZRAP1|SUPT4H1|RNF43|HSF5|MTMR4|SEPT4|C17orf47|TEX14|RAD51C|PPM1E|TRIM37|SKA2|PRR11|CTD-2510F5.6|SMG8|GDPD1|YPEL2|DHX40|CLTC|PTRH2|VMP1|TUBD1|RPS6KB1|RP11-178C3.1|RNFT1|HEATR6|CA4|USP32|C17orf64|APPBP2	ENSG00000166292|ENSG00000141179|ENSG00000153930|ENSG00000183691|ENSG00000214226|ENSG00000153933|ENSG00000121060|ENSG00000121058|ENSG00000121064|ENSG00000121057|ENSG00000153944|ENSG00000166329|ENSG00000181610|ENSG00000180891|ENSG00000136451|ENSG00000266086|ENSG00000136450|ENSG00000264364|ENSG00000141194|ENSG00000255713|ENSG00000121053|ENSG00000011143|ENSG00000167419|ENSG00000005381|ENSG00000005379…	RP11-515E23.1|CTD-2033D24.2|CTD-2033D24.1|RNU6-1249P|TMEM100|PCTP|RP11-763E3.1|AC011073.1|ANKFN1|RP11-502F1.2|RPL39P33|NOG|C17orf67|DGKE|RP11-670E13.2|RNU6-1158P|RP11-670E13.3|TRIM25|RP11-670E13.5|MIR3614|COIL|RP5-1107A17.3|RP5-1107A17.2|SCPEP1|RP5-1107A17.4|AC007114.1|RNF126P1|RP11-166P13.3|AKAP1|RP11-166P13.4|MSI2|RN7SL437P|RP11-118E18.2|RP11-118E18.4|RN7SL449P|RNU7-134P|CCDC182|RP11-60A24.3|RN…	ENSG00000261873|ENSG00000236319|ENSG00000262135|ENSG00000200107|ENSG00000166292|ENSG00000141179|ENSG00000262052|ENSG00000264277|ENSG00000153930|ENSG00000261882|ENSG00000243058|ENSG00000183691|ENSG00000214226|ENSG00000153933|ENSG00000262951|ENSG00000212469|ENSG00000262408|ENSG00000121060|ENSG00000262112|ENSG00000265238|ENSG00000121058|ENSG00000262298|ENSG00000262623|ENSG00000121064|ENSG00000263120…
17	59100701	59111001	-75.5803	0	0	1	1		BCAS3	ENSG00000141376	BCAS3	ENSG00000141376
17	59621401	59628201	-41.4738	0	0	0	1				NA	NA
17	63752901	63897401	-84.6801	0	0	1	1		CEP112	ENSG00000154240	CEP112	ENSG00000154240
17	67222901	67228901	-3.57384	0	0	1	1		ABCA10	ENSG00000154263	ABCA10	ENSG00000154263
17	77483501	77641301	-140.981	0	0	1	1		RBFOX3	ENSG00000167281	RBFOX3	ENSG00000167281
17	81099001	81195101	-546.169	0	0	0	5				AC139099.4|AC139099.6|AC139099.1|AC139099.5|AC139099.3	ENSG00000262898|ENSG00000262952|ENSG00000256692|ENSG00000262094|ENSG00000232938
18	21903601	23631001	13671.3	0	2	5	23	ZNF521|SS18	OSBPL1A|IMPACT|HRH4|ZNF521|SS18	ENSG00000141447|ENSG00000154059|ENSG00000134489|ENSG00000198795|ENSG00000141380	OSBPL1A|RP11-621L6.2|RP11-621L6.3|IMPACT|Y_RNA|RP11-178F10.1|HRH4|RP11-178F10.2|RP11-178F10.3|RP11-178F10.4|RP11-449D8.1|RP11-449D8.2|RAC1P1|RP11-449D8.3|RP11-449D8.5|RP11-958F21.1|WBP2P1|RP11-958F21.3|ZNF521|CTD-2006O16.2|RN7SL97P|RP11-737G21.1|SS18	ENSG00000141447|ENSG00000264365|ENSG00000273321|ENSG00000154059|ENSG00000199636|ENSG00000265094|ENSG00000134489|ENSG00000264695|ENSG00000266489|ENSG00000266181|ENSG00000265485|ENSG00000263553|ENSG00000266520|ENSG00000266809|ENSG00000266573|ENSG00000264345|ENSG00000229248|ENSG00000265552|ENSG00000198795|ENSG00000264434|ENSG00000242216|ENSG00000264193|ENSG00000141380
18	63724201	63732101	-17.0913	0	0	0	1				NA	NA
19	60401	841501	-1218.67	0	1	24	59	FSTL3	OR4F17|PPAP2C|MIER2|THEG|C2CD4C|SHC2|ODF3L2|MADCAM1|TPGS1|CDC34|GZMM|BSG|HCN2|POLRMT|FGF22|RNF126|FSTL3|PRSS57|PALM|MISP|PTBP1|LPPR3|AZU1|PRTN3	ENSG00000176695|ENSG00000141934|ENSG00000105556|ENSG00000105549|ENSG00000183186|ENSG00000129946|ENSG00000181781|ENSG00000099866|ENSG00000141933|ENSG00000099804|ENSG00000197540|ENSG00000172270|ENSG00000099822|ENSG00000099821|ENSG00000070388|ENSG00000070423|ENSG00000070404|ENSG00000185198|ENSG00000099864|ENSG00000099812|ENSG00000011304|ENSG00000129951|ENSG00000172232|ENSG00000196415	WASH5P|MIR1302-2|FAM138F|OR4G3P|OR4G1P|OR4F17|AC016626.1|OR4F8P|AC016626.2|AC092192.1|AC092299.6|CICP19|AC092299.8|AC092299.7|LINC01002|RNU6-1076P|AC098474.1|CTD-3113P16.7|CTD-3113P16.9|VN2R11P|PPAP2C|CTD-3113P16.5|MIER2|THEG|AC010641.1|C2CD4C|SHC2|RNA5SP462|ODF3L2|MADCAM1|AC005775.2|TPGS1|CDC34|GZMM|AC009005.2|BSG|HCN2|AC005559.3|AC005559.2|POLRMT|LLNLR-299G3.1|AC004449.6|FGF22|RNF126|AC004156.3…	ENSG00000225373|ENSG00000267588|ENSG00000233630|ENSG00000266945|ENSG00000267310|ENSG00000176695|ENSG00000267792|ENSG00000266971|ENSG00000267616|ENSG00000267290|ENSG00000267237|ENSG00000267639|ENSG00000272098|ENSG00000267029|ENSG00000206082|ENSG00000222329|ENSG00000267600|ENSG00000267305|ENSG00000271846|ENSG00000267447|ENSG00000141934|ENSG00000267124|ENSG00000105556|ENSG00000105549|ENSG00000267443…
19	7300001	7400501	1265.95	0	0	0	1				AC125387.1	ENSG00000265748
19	8320601	8366501	-87.2011	0	0	1	1		CERS4	ENSG00000090661	CERS4	ENSG00000090661
19	9478101	9492401	-19.8782	0	0	2	2		ZNF559-ZNF177|ZNF177	ENSG00000270011|ENSG00000188629	ZNF559-ZNF177|ZNF177	ENSG00000270011|ENSG00000188629
19	14497101	15050401	-558.259	0	0	17	32		CD97|DDX39A|PKN1|PTGER1|GIPC1|DNAJB1|TECR|NDUFB7|CLEC17A|EMR3|ZNF333|AC090427.1|EMR2|OR7A5|OR7C1|OR7A10|OR7A17	ENSG00000123146|ENSG00000123136|ENSG00000123143|ENSG00000160951|ENSG00000123159|ENSG00000132002|ENSG00000099797|ENSG00000099795|ENSG00000187912|ENSG00000131355|ENSG00000160961|ENSG00000268550|ENSG00000127507|ENSG00000188269|ENSG00000127530|ENSG00000127515|ENSG00000185385	CD97|CTC-548K16.5|DDX39A|PKN1|CTC-548K16.6|PTGER1|GIPC1|SNRPGP15|DNAJB1|TECR|MIR639|NDUFB7|CLEC17A|RN7SL337P|RN7SL842P|EMR3|ITGB1P1|ZNF333|AC090427.1|EMR2|AC005255.3|OR7A5|OR7C1|OR7A10|AC005255.5|AC005255.6|OR7A17|OR7A18P|OR7A1P|OR7A3P|OR7A11P|OR7A15P	ENSG00000123146|ENSG00000267379|ENSG00000123136|ENSG00000123143|ENSG00000267474|ENSG00000160951|ENSG00000123159|ENSG00000224543|ENSG00000132002|ENSG00000099797|ENSG00000207707|ENSG00000099795|ENSG00000187912|ENSG00000243488|ENSG00000243066|ENSG00000131355|ENSG00000269378|ENSG00000160961|ENSG00000268550|ENSG00000127507|ENSG00000256210|ENSG00000188269|ENSG00000127530|ENSG00000127515|ENSG00000269552…
19	20595401	20800101	239.376	0	0	1	8		ZNF737	ENSG00000237440	ZNF826P|CTC-513N18.5|CTC-513N18.6|CTC-513N18.3|ZNF737|CTC-513N18.7|VN1R78P|CTD-2332E11.2	ENSG00000231205|ENSG00000268174|ENSG00000269043|ENSG00000268335|ENSG00000237440|ENSG00000269110|ENSG00000268272|ENSG00000268560
19	23119701	23221901	-427.174	0	0	1	3		ZNF728	ENSG00000269067	ZNF728|CTB-87J17.2|CTD-2291D10.2	ENSG00000269067|ENSG00000271661|ENSG00000261558
19	23656901	23687601	-59.1208	0	0	0	1				ZNF725P	ENSG00000268100
19	24051301	24631101	1364.71	0	0	2	10		ZNF726|ZNF254	ENSG00000213967|ENSG00000213096	RP11-255H23.4|ZNF726|CTB-92J24.3|CTB-92J24.2|ZNF92P3|RNA5-8SP4|CTD-2017D11.1|ZNF254|CTD-2017D11.3|HAVCR1P1	ENSG00000267924|ENSG00000213967|ENSG00000269289|ENSG00000269397|ENSG00000269421|ENSG00000201966|ENSG00000268362|ENSG00000213096|ENSG00000268058|ENSG00000268442
19	27731501	28096001	1188.03	0	0	0	1				NA	NA
19	28096101	29967401	-8177.4	0	0	1	38		UQCRFS1	ENSG00000169021	CTB-151G24.1|LINC00662|CTC-459F4.1|CTC-459F4.3|LLNLF-65H9.1|CTC-459F4.6|SLC25A1P5|CTC-459F4.7|CTC-459F4.5|AC022153.1|CTC-459F4.8|AC005758.1|AC005357.1|CTD-2043I16.1|CTB-70G10.1|AC005780.1|AC093074.1|AC005307.1|AC005307.3|AC005616.1|AC005616.2|AC005394.1|AC079466.1|CTC-478M6.1|AC007795.1|AC011524.1|AC008991.1|snoU13|AC011524.2|AC011524.3|LINC00906|RNA5SP470|CTD-2081K17.2|UQCRFS1|CTB-32O4.2|RN7SL34…	ENSG00000267696|ENSG00000261824|ENSG00000261770|ENSG00000267575|ENSG00000272635|ENSG00000267264|ENSG00000267323|ENSG00000267389|ENSG00000266977|ENSG00000267623|ENSG00000267768|ENSG00000267630|ENSG00000266906|ENSG00000267509|ENSG00000266928|ENSG00000267320|ENSG00000267238|ENSG00000260725|ENSG00000267243|ENSG00000266893|ENSG00000267423|ENSG00000267537|ENSG00000266976|ENSG00000267799|ENSG00000267617…
19	29745001	36307301	14855.8	0	1	85	209	CCNE1	VSTM2B|POP4|PLEKHF1|C19orf12|CCNE1|URI1|ZNF536|AC020952.1|TSHZ3|ZNF507|AC007773.3|DPY19L3|PDCD5|ANKRD27|RGS9BP|NUDT19|TDRD12|SLC7A9|CEP89|C19orf40|RHPN2|GPATCH1|WDR88|LRP3|SLC7A10|CEBPA|CEBPG|PEPD|CHST8|KCTD15|LSM14A|KIAA0355|GPI|RP11-618P17.4|PDCD2L|UBA2|WTIP|SCGB2B2|ZNF302|ZNF181|ZNF599|ZNF30|ZNF792|GRAMD1A|SCN1B|HPN|AC020907.1|FXYD3|LGI4|FXYD1|FXYD7|FXYD5|FAM187B|LSR|USF2|HAMP|MAG|CD22|FFAR1|F…	ENSG00000187135|ENSG00000105171|ENSG00000166289|ENSG00000131943|ENSG00000105173|ENSG00000105176|ENSG00000198597|ENSG00000268953|ENSG00000121297|ENSG00000168813|ENSG00000269093|ENSG00000178904|ENSG00000105185|ENSG00000105186|ENSG00000186326|ENSG00000213965|ENSG00000173809|ENSG00000021488|ENSG00000121289|ENSG00000131944|ENSG00000131941|ENSG00000076650|ENSG00000166359|ENSG00000130881|ENSG00000130876…	CTC-525D6.1|CTC-525D6.5|CTC-525D6.2|VSTM2B|POP4|PLEKHF1|C19orf12|CCNE1|CTD-2057D4.2|CTC-448F2.3|URI1|RPL9P32|CTC-448F2.4|TAF9P3|CTC-448F2.6|AC005597.1|ZNF536|AC011478.1|CTC-565M22.1|CTC-400I9.2|CTC-400I9.1|CTC-400I9.3|AC020952.1|CTC-439O9.3|TSHZ3|AC007796.1|AC008992.1|CTD-2050I18.2|CTD-2050I18.1|AC011525.2|AC011525.4|RNA5SP471|RNU6-967P|CTC-360P9.1|CTC-360P9.5|AC011456.1|CTC-360P9.2|CTC-360P9.4|C…	ENSG00000264515|ENSG00000267574|ENSG00000266248|ENSG00000187135|ENSG00000105171|ENSG00000166289|ENSG00000131943|ENSG00000105173|ENSG00000267433|ENSG00000267258|ENSG00000105176|ENSG00000242100|ENSG00000267006|ENSG00000267692|ENSG00000266910|ENSG00000267223|ENSG00000198597|ENSG00000223148|ENSG00000267760|ENSG00000267081|ENSG00000261316|ENSG00000267378|ENSG00000268953|ENSG00000267777|ENSG00000121297…
19	30389001	30690401	-583.909	0	0	1	7		URI1	ENSG00000105176	CTD-2057D4.2|CTC-448F2.3|URI1|RPL9P32|CTC-448F2.4|TAF9P3|CTC-448F2.6	ENSG00000267433|ENSG00000267258|ENSG00000105176|ENSG00000242100|ENSG00000267006|ENSG00000267692|ENSG00000266910
19	34455801	34476301	-99.3632	0	0	0	1				NA	NA
19	35092101	35105401	-24.8658	0	0	1	1		SCGB2B2	ENSG00000205209	SCGB2B2	ENSG00000205209
19	39164001	40999001	3255.12	0	1	63	110	AKT2	ACTN4|CAPN12|LGALS7|LGALS7B|LGALS4|ECH1|AC104534.3|HNRNPL|RINL|SIRT2|NFKBIB|CCER2|SARS2|CTC-360G5.8|MRPS12|FBXO17|FBXO27|PAPL|PAK4|NCCRP1|SYCN|IFNL3|IFNL2|IFNL1|LRFN1|GMFG|SAMD4B|PAF1|MED29|ZFP36|PLEKHG2|RPS16|SUPT5H|AC011500.1|TIMM50|DLL3|SELV|EID2B|EID2|LGALS13|LGALS16|LGALS14|CLC|LEUTX|DYRK1B|FBL|FCGBP|PSMC4|ZNF546|ZNF780B|ZNF780A|MAP3K10|TTC9B|CNTD2|AKT2|C19orf47|PLD3|HIPK4|PRX|SERTAD1|SERTAD…	ENSG00000130402|ENSG00000182472|ENSG00000205076|ENSG00000178934|ENSG00000171747|ENSG00000104823|ENSG00000268083|ENSG00000104824|ENSG00000187994|ENSG00000068903|ENSG00000104825|ENSG00000262484|ENSG00000104835|ENSG00000269547|ENSG00000128626|ENSG00000269190|ENSG00000161243|ENSG00000183760|ENSG00000130669|ENSG00000188505|ENSG00000179751|ENSG00000197110|ENSG00000183709|ENSG00000182393|ENSG00000128011…	ACTN4|CTB-186G2.4|CAPN12|CTD-2540F13.2|LGALS7|LGALS7B|RNU6-140P|LGALS4|ECH1|AC104534.3|AC104534.2|HNRNPL|AC008982.2|RINL|CTC-360G5.6|SIRT2|NFKBIB|CCER2|SARS2|CTC-360G5.8|MRPS12|CTC-360G5.9|FBXO17|FBXO27|CTB-189B5.3|snoU13|PAPL|PAK4|CTC-218B8.3|NCCRP1|SYCN|IFNL3P1|IFNL3|IFNL4|MSRB1P1|IFNL4P1|IFNL2|IFNL1|LRFN1|CTC-246B18.8|GMFG|CTC-246B18.10|SAMD4B|RN7SL566P|PAF1|MED29|ZFP36|MIR4530|PLEKHG2|CTB-60E…	ENSG00000130402|ENSG00000267375|ENSG00000182472|ENSG00000267892|ENSG00000205076|ENSG00000178934|ENSG00000207296|ENSG00000171747|ENSG00000104823|ENSG00000268083|ENSG00000268756|ENSG00000104824|ENSG00000269688|ENSG00000187994|ENSG00000269050|ENSG00000068903|ENSG00000104825|ENSG00000262484|ENSG00000104835|ENSG00000269547|ENSG00000128626|ENSG00000269486|ENSG00000269190|ENSG00000161243|ENSG00000267992…
19	40999101	41382201	-756.214	0	0	16	21		SPTBN4|SHKBP1|LTBP4|NUMBL|ADCK4|ITPKC|C19orf54|SNRPA|MIA-RAB4B|MIA|RAB4B|RAB4B-EGLN2|EGLN2|CTC-490E21.12|CYP2A6|CYP2A7	ENSG00000160460|ENSG00000160410|ENSG00000090006|ENSG00000105245|ENSG00000123815|ENSG00000086544|ENSG00000188493|ENSG00000077312|ENSG00000268975|ENSG00000261857|ENSG00000167578|ENSG00000171570|ENSG00000269858|ENSG00000268797|ENSG00000255974|ENSG00000198077	SPTBN4|SHKBP1|LTBP4|RN7SL758P|NUMBL|ADCK4|RNU6-195P|ITPKC|C19orf54|SNRPA|MIA-RAB4B|MIA|RAB4B|RAB4B-EGLN2|EGLN2|CTC-490E21.12|CYP2T2P|CYP2F2P|CTC-490E21.10|CYP2A6|CYP2A7	ENSG00000160460|ENSG00000160410|ENSG00000090006|ENSG00000266164|ENSG00000105245|ENSG00000123815|ENSG00000223284|ENSG00000086544|ENSG00000188493|ENSG00000077312|ENSG00000268975|ENSG00000261857|ENSG00000167578|ENSG00000171570|ENSG00000269858|ENSG00000268797|ENSG00000233622|ENSG00000237118|ENSG00000269843|ENSG00000255974|ENSG00000198077
19	43282701	43765001	-527.92	0	0	8	17		PSG8|PSG1|PSG6|PSG11|PSG2|PSG5|PSG4|PSG9	ENSG00000124467|ENSG00000231924|ENSG00000170848|ENSG00000243130|ENSG00000242221|ENSG00000204941|ENSG00000243137|ENSG00000183668	PSG8|CEACAMP6|AC004603.4|PSG10P|PSG1|PSG6|PSG7|CEACAMP7|PSG11|CEACAMP8|PSG2|CEACAMP9|AC005392.13|PSG5|PSG4|CEACAMP10|PSG9	ENSG00000124467|ENSG00000238092|ENSG00000225877|ENSG00000248257|ENSG00000231924|ENSG00000170848|ENSG00000221878|ENSG00000227349|ENSG00000243130|ENSG00000236932|ENSG00000242221|ENSG00000230529|ENSG00000227606|ENSG00000204941|ENSG00000243137|ENSG00000241104|ENSG00000183668
19	44329101	44441801	-98.465	0	0	4	6		LYPD5|ZNF283|ZNF404|ZNF45	ENSG00000159871|ENSG00000167637|ENSG00000176222|ENSG00000124459	LYPD5|ZNF283|ZNF404|RP11-15A1.3|RP11-15A1.2|ZNF45	ENSG00000159871|ENSG00000167637|ENSG00000176222|ENSG00000267058|ENSG00000267191|ENSG00000124459
19	44818701	44858901	-62.9384	0	0	2	2		ZNF112|CTC-512J12.6	ENSG00000062370|ENSG00000267173	ZNF112|CTC-512J12.6	ENSG00000062370|ENSG00000267173
19	50596801	50641301	-3.20506	0	0	0	1				NA	NA
19	55219601	55373501	-1798.33	0	0	6	11		KIR3DL1|KIR3DL3|KIR2DL4|KIR2DL3|KIR2DL1|KIR3DL2	ENSG00000167633|ENSG00000242019|ENSG00000189013|ENSG00000243772|ENSG00000125498|ENSG00000240403	LILRP2|KIR3DL1|KIR3DL3|CTB-61M7.1|KIR2DL4|KIR2DL3|KIR2DP1|KIR2DL1|KIR3DP1|KIR2DS4|KIR3DL2	ENSG00000170858|ENSG00000167633|ENSG00000242019|ENSG00000215765|ENSG00000189013|ENSG00000243772|ENSG00000242473|ENSG00000125498|ENSG00000264257|ENSG00000221957|ENSG00000240403
19	57355101	57366501	-28.5663	0	0	0	1				MIMT1	ENSG00000268654
19	58215201	59119001	-4418.31	0	1	45	83	A1BG	ZNF551|AC003006.7|ZNF154|ZNF671|ZNF776|ZNF586|ZNF552|CTD-2583A14.10|ZNF587B|ZNF814|ZNF587|CTD-2583A14.9|ZNF417|ZNF418|ZNF256|C19orf18|ZNF606|CTD-2368P22.1|ZSCAN1|ZNF135|ZSCAN18|ZNF329|ZNF274|ZNF544|CTD-3138B18.4|ZNF8|ZNF8|AC010642.1|ZSCAN22|A1BG|ZNF497|ZNF837|RPS5|AC012313.1|ZNF584|ZNF132|ZNF324B|ZNF324|ZNF446|SLC27A5|ZBTB45|TRIM28|CHMP2A|UBE2M|MZF1	ENSG00000204519|ENSG00000269026|ENSG00000179909|ENSG00000083814|ENSG00000152443|ENSG00000083828|ENSG00000178935|ENSG00000268750|ENSG00000269343|ENSG00000204514|ENSG00000198466|ENSG00000269476|ENSG00000173480|ENSG00000196724|ENSG00000152454|ENSG00000177025|ENSG00000166704|ENSG00000176593|ENSG00000152467|ENSG00000176293|ENSG00000121413|ENSG00000181894|ENSG00000171606|ENSG00000198131|ENSG00000269545…	ZNF551|AC003006.7|ZNF154|ZNF671|AC003006.1|ZNF776|ZNF586|ZNF552|CTD-2583A14.10|ZNF587B|AC010522.1|ZNF814|ZNF587|CTD-2583A14.8|CTD-2583A14.11|CTD-2583A14.9|ZNF417|ZNF418|ZNF256|CTD-2583A14.1|C19orf18|ZNF606|CTD-2368P22.1|VN2R19P|ZSCAN1|LETM1P2|HNRNPDLP4|ZNF135|RN7SL526P|ZSCAN18|ZNF329|CTD-2623H2.7|CTD-2619J13.1|ZNF274|RPS15AP36|AC020915.2|ZNF544|CTD-3138B18.4|CTD-3138B18.5|CTD-3138B18.6|ZNF8|ZNF8|…	ENSG00000204519|ENSG00000269026|ENSG00000179909|ENSG00000083814|ENSG00000264453|ENSG00000152443|ENSG00000083828|ENSG00000178935|ENSG00000268750|ENSG00000269343|ENSG00000269304|ENSG00000204514|ENSG00000198466|ENSG00000269867|ENSG00000270804|ENSG00000269476|ENSG00000173480|ENSG00000196724|ENSG00000152454|ENSG00000243234|ENSG00000177025|ENSG00000166704|ENSG00000176593|ENSG00000235974|ENSG00000152467…
20	10712301	13535101	-3278.62	0	0	5	31		C20orf187|BTBD3|SPTLC3|ISM1|TASP1	ENSG00000125899|ENSG00000132640|ENSG00000172296|ENSG00000101230|ENSG00000089123	RP11-103J8.1|RP1-278O22.1|RP1-278O22.2|RP4-697P8.3|FAT1P1|RP11-103J8.2|C20orf187|RP4-734C18.1|RPS11P1|RP5-1128N12.2|PGAM3P|RP11-268G13.1|LINC00687|AL080274.1|RN7SKP111|RP5-1012F16.2|BTBD3|RP4-742J24.2|RP4-796I8.1|RP11-102J14.1|PA2G4P2|RP5-1069C8.2|RP5-1069C8.3|RP11-157E14.1|SPTLC3|RP4-718P11.1|ISM1|ISM1-AS1|RP5-1077I2.3|TASP1|GAPDHP2	ENSG00000270792|ENSG00000224961|ENSG00000234900|ENSG00000232900|ENSG00000217809|ENSG00000270777|ENSG00000125899|ENSG00000230990|ENSG00000235544|ENSG00000271397|ENSG00000237256|ENSG00000261411|ENSG00000228422|ENSG00000256874|ENSG00000222281|ENSG00000271298|ENSG00000132640|ENSG00000236526|ENSG00000235292|ENSG00000230437|ENSG00000235698|ENSG00000233048|ENSG00000269931|ENSG00000234265|ENSG00000172296…
20	29419501	29913301	-1565.63	0	0	3	13		FRG1B|DEFB115|DEFB116	ENSG00000149531|ENSG00000215547|ENSG00000215545	RP4-610C12.2|RP4-610C12.4|RP4-610C12.3|Y_RNA|RP4-610C12.1|FRG1B|AL441988.1|MLLT10P1|DEFB115|DKKL1P1|RP5-854E16.2|DEFB116|RPL31P3	ENSG00000204555|ENSG00000205611|ENSG00000225490|ENSG00000200325|ENSG00000231934|ENSG00000149531|ENSG00000221319|ENSG00000238151|ENSG00000215547|ENSG00000215546|ENSG00000224628|ENSG00000215545|ENSG00000237929
20	34695901	35744401	-1268.42	0	0	17	27		EPB41L1|AL121895.1|AAR2|DLGAP4|MYL9|TGIF2|TGIF2-C20orf24|C20orf24|SLA2|NDRG3|DSN1|SOGA1|TLDC2|SAMHD1|RBL1|RBL1|MROH8	ENSG00000088367|ENSG00000269650|ENSG00000131043|ENSG00000080845|ENSG00000101335|ENSG00000118707|ENSG00000259399|ENSG00000101084|ENSG00000101082|ENSG00000101079|ENSG00000149636|ENSG00000149639|ENSG00000101342|ENSG00000101347|ENSG00000080839|ENSG00000269846|ENSG00000101353	EPB41L1|snoU13|RP11-234K24.3|AL121895.1|AAR2|DLGAP4|RP5-977B1.7|MYL9|RP5-977B1.11|TGIF2|TGIF2-C20orf24|C20orf24|SLA2|HNRNPA3P2|NDRG3|Y_RNA|AL132768.1|DSN1|SOGA1|RN7SL156P|TLDC2|SAMHD1|RBL1|RPS3AP3|RPS27AP3|RBL1|MROH8	ENSG00000088367|ENSG00000239089|ENSG00000232406|ENSG00000269650|ENSG00000131043|ENSG00000080845|ENSG00000232907|ENSG00000101335|ENSG00000259716|ENSG00000118707|ENSG00000259399|ENSG00000101084|ENSG00000101082|ENSG00000227688|ENSG00000101079|ENSG00000202255|ENSG00000265441|ENSG00000149636|ENSG00000149639|ENSG00000242509|ENSG00000101342|ENSG00000101347|ENSG00000080839|ENSG00000231241|ENSG00000226144…
20	58411301	58518701	-657.215	0	0	4	5		PHACTR3|SYCP2|FAM217B|PPP1R3D	ENSG00000087495|ENSG00000196074|ENSG00000196227|ENSG00000132825	PHACTR3|RNU7-141P|SYCP2|FAM217B|PPP1R3D	ENSG00000087495|ENSG00000238777|ENSG00000196074|ENSG00000196227|ENSG00000132825
21	9411101	10866001	-6831.19	0	0	0	11				CR381670.1|MIR3648|MIR3687|TEKT4P2|CR392039.2|CR392039.1|CR381653.1|RN7SL52P|SNORA70|bP-21201H5.1|IGHV1OR21-1	ENSG00000238411|ENSG00000264462|ENSG00000264063|ENSG00000188681|ENSG00000239179|ENSG00000239107|ENSG00000263839|ENSG00000264002|ENSG00000252199|ENSG00000270533|ENSG00000169861
21	14338101	15117301	-4551.39	0	0	3	21		AL050302.1|POTED|AL050303.1	ENSG00000256715|ENSG00000166351|ENSG00000269011	AP001464.4|ANKRD30BP2|RNU6-614P|ZNF355P|AJ239321.3|FGF7P2|AL050302.1|ANKRD30BP1|MIR3156-3|GTF2IP2|VN1R8P|SNX19P1|OR4K11P|AP001465.5|OR4K12P|POTED|RNU6-286P|MIR3118-5|GRAMD4P1|CXADRP1|AL050303.1	ENSG00000229306|ENSG00000224309|ENSG00000207097|ENSG00000168122|ENSG00000237202|ENSG00000185390|ENSG00000256715|ENSG00000175302|ENSG00000266211|ENSG00000226930|ENSG00000219280|ENSG00000228184|ENSG00000179381|ENSG00000228159|ENSG00000218549|ENSG00000166351|ENSG00000207476|ENSG00000266299|ENSG00000227874|ENSG00000214319|ENSG00000269011
21	20917001	22192301	-13490.2	0	0	0	12				RPL37P4|AP000403.3|AP000568.2|C1QBPP|AP000946.2|AP001171.1|RNU6-772P|RN7SKP147|FDPSP6|KRT18P2|RPS3AP1|LINC00320	ENSG00000230198|ENSG00000271486|ENSG00000229336|ENSG00000215353|ENSG00000233480|ENSG00000233236|ENSG00000251851|ENSG00000252963|ENSG00000233676|ENSG00000234439|ENSG00000233206|ENSG00000224924
22	16050001	16621401	1633.97	0	0	2	32		POTEH|OR11H1	ENSG00000198062|ENSG00000130538	LA16c-4G1.3|LA16c-4G1.4|LA16c-4G1.5|NBEAP3|LA16c-60H5.7|AP000525.9|DUXAP8|LL22NC03-N14H11.1|AP000525.10|LL22NC03-N64E9.1|LA16c-83F12.6|GRAMD4P2|LA16c-3G11.7|POTEH|POTEH-AS1|RNU6-816P|MED15P7|NF1P6|LA16c-2F2.5|NEK2P2|LA16c-2F2.8|LA16c-60G3.5|LA16c-60G3.6|LA16c-60G3.7|LA16c-60G3.8|LA16c-23H5.4|ARHGAP42P3|OR11H1|YME1L1P1|AP000539.3|AP000539.1|AP000539.2	ENSG00000233866|ENSG00000229286|ENSG00000235265|ENSG00000223875|ENSG00000215270|ENSG00000206195|ENSG00000271672|ENSG00000272872|ENSG00000232775|ENSG00000271127|ENSG00000225255|ENSG00000235992|ENSG00000241838|ENSG00000198062|ENSG00000236666|ENSG00000212216|ENSG00000234381|ENSG00000224435|ENSG00000226474|ENSG00000231565|ENSG00000230471|ENSG00000230643|ENSG00000237299|ENSG00000213727|ENSG00000215268…
22	16101401	17319701	-791.086	0	0	4	56		POTEH|OR11H1|CCT8L2|XKR3	ENSG00000198062|ENSG00000130538|ENSG00000198445|ENSG00000172967	NBEAP3|LA16c-60H5.7|AP000525.9|DUXAP8|LL22NC03-N14H11.1|AP000525.10|LL22NC03-N64E9.1|LA16c-83F12.6|GRAMD4P2|LA16c-3G11.7|POTEH|POTEH-AS1|RNU6-816P|MED15P7|NF1P6|LA16c-2F2.5|NEK2P2|LA16c-2F2.8|LA16c-60G3.5|LA16c-60G3.6|LA16c-60G3.7|LA16c-60G3.8|LA16c-23H5.4|ARHGAP42P3|OR11H1|YME1L1P1|AP000539.3|AP000539.1|AP000539.2|BNIP3P2|ZNF72P|LA16c-13E4.3|ABCD1P4|LA16c-17H1.3|PABPC1P9|SLC9B1P4|ACTR3BP6|CHEK2P…	ENSG00000223875|ENSG00000215270|ENSG00000206195|ENSG00000271672|ENSG00000272872|ENSG00000232775|ENSG00000271127|ENSG00000225255|ENSG00000235992|ENSG00000241838|ENSG00000198062|ENSG00000236666|ENSG00000212216|ENSG00000234381|ENSG00000224435|ENSG00000226474|ENSG00000231565|ENSG00000230471|ENSG00000230643|ENSG00000237299|ENSG00000213727|ENSG00000215268|ENSG00000233408|ENSG00000235759|ENSG00000130538…
22	17769501	17780701	-155.723	0	0	0	1				NA	NA
22	18668901	18874501	-137.998	0	0	2	7		AC008132.1|AC008132.13	ENSG00000182824|ENSG00000161103	AC008079.9|AC008132.1|GGT3P|AC008132.14|AC008132.12|AC008132.13|BCRP7	ENSG00000187979|ENSG00000182824|ENSG00000197421|ENSG00000239989|ENSG00000234764|ENSG00000161103|ENSG00000215544
22	18706401	18721401	6.09168	0	0	0	1				NA	NA
22	20950301	20954001	-18.9485	0	0	0	1				NA	NA
22	21507001	21673301	-5.17995	0	0	1	8		GGT2	ENSG00000133475	FAM230B|KB-1592A4.14|GGT2|KB-1183D5.9|POM121L8P|BCRP6|FAM230C|KB-1183D5.14	ENSG00000215498|ENSG00000234503|ENSG00000133475|ENSG00000226885|ENSG00000229266|ENSG00000169662|ENSG00000206142|ENSG00000237407
22	22481201	22651301	-30.2442	0	0	1	18		VPREB1	ENSG00000169575	LL22NC03-30E12.10|LL22NC03-30E12.11|IGLV4-60|LL22NC03-30E12.13|SOCS2P2|IGLVIV-59|IGLVV-58|BMP6P1|IGLV6-57|IGLVI-56|IGLV11-55|IGLV10-54|IGLVIV-53|TOP3BP1|LL22NC03-123E1.5|VPREB1|LL22NC03-2H8.5|LL22NC03-2H8.4	ENSG00000236118|ENSG00000233720|ENSG00000211639|ENSG00000227710|ENSG00000224465|ENSG00000254308|ENSG00000253637|ENSG00000236323|ENSG00000211640|ENSG00000253126|ENSG00000211641|ENSG00000211642|ENSG00000253935|ENSG00000228050|ENSG00000234726|ENSG00000169575|ENSG00000272216|ENSG00000234630
22	23296001	23351201	-126.242	0	0	0	2				AP000361.2|AP000362.1	ENSG00000237472|ENSG00000223679
22	27735701	27764001	-47.1143	0	0	0	1				CTA-929C8.8	ENSG00000230051
22	28791901	29060901	-648.818	0	0	1	2		TTC28	ENSG00000100154	TTC28|RN7SL162P	ENSG00000100154|ENSG00000266503
22	30480001	30590801	-98.7442	0	0	1	4		HORMAD2	ENSG00000176635	HORMAD2|CTA-85E5.7|CTA-85E5.6|RP3-438O4.4	ENSG00000176635|ENSG00000226573|ENSG00000225971|ENSG00000225676
22	34723201	34970801	-31.2962	0	0	0	1				NA	NA
22	36163601	36172501	-29.6318	0	0	1	1		RBFOX2	ENSG00000100320	RBFOX2	ENSG00000100320
22	40131801	40187101	-21.2253	0	0	1	2		ENTHD1	ENSG00000176177	ENTHD1|RP1-172B20.6	ENSG00000176177|ENSG00000235647
22	44086501	44114001	-82.4534	0	0	1	1		EFCAB6	ENSG00000186976	EFCAB6	ENSG00000186976
22	47896301	48387101	-357.401	0	0	0	4				LINC00898|RP11-191L9.4|RP11-191L9.5|RP13-455A7.1	ENSG00000205634|ENSG00000224271|ENSG00000232897|ENSG00000230345
22	49159201	49362001	-46.1454	0	0	1	4		FAM19A5	ENSG00000219438	FAM19A5|MIR4535|AL954742.1|WI2-81516E3.1	ENSG00000219438|ENSG00000266887|ENSG00000251912|ENSG00000205632
22	49703901	49716301	-21.7236	0	0	0	1				NA	NA

## Sheet: FDC5
chr	start	end	score	pvalue	cnt.genes.census	cnt.genes.protein_coding	cnt.genes.all	genes.census	genes.protein_coding	gids.protein_coding	genes.all	gids.all
1	9901	926501	-1202.77	0	0	12	70		OR4F5|AL627309.1|OR4F29|OR4F16|AL669831.1|AL645608.2|SAMD11|AL645608.1|NOC2L|KLHL17|PLEKHN1|C1orf170	ENSG00000186092|ENSG00000237683|ENSG00000235249|ENSG00000185097|ENSG00000269831|ENSG00000269308|ENSG00000187634|ENSG00000268179|ENSG00000188976|ENSG00000187961|ENSG00000187583|ENSG00000187642	DDX11L1|WASH7P|MIR1302-10|FAM138A|OR4G4P|OR4G11P|OR4F5|RP11-34P13.7|RP11-34P13.8|CICP27|AL627309.1|RP11-34P13.15|RP11-34P13.16|RP11-34P13.14|RP11-34P13.13|RNU6-1100P|RP11-34P13.9|AP006222.2|AP006222.1|RP4-669L17.10|RP4-669L17.8|CICP7|RP4-669L17.4|OR4F29|WBP1LP7|AL732372.1|RP4-669L17.2|RP5-857K21.15|RP4-669L17.1|RP5-857K21.1|RP5-857K21.2|RP5-857K21.3|RP5-857K21.4|RP5-857K21.5|MTND1P23|MTND2P28|hsa…	ENSG00000223972|ENSG00000227232|ENSG00000243485|ENSG00000237613|ENSG00000268020|ENSG00000240361|ENSG00000186092|ENSG00000238009|ENSG00000239945|ENSG00000233750|ENSG00000237683|ENSG00000268903|ENSG00000269981|ENSG00000239906|ENSG00000241860|ENSG00000222623|ENSG00000241599|ENSG00000228463|ENSG00000241670|ENSG00000237094|ENSG00000250575|ENSG00000233653|ENSG00000224813|ENSG00000235249|ENSG00000269732…
1	24844801	27459601	-3076.57	0	1	51	106	ARID1A	RCAN3|NCMAP|SRRM1|CLIC4|RUNX3|SYF2|C1orf63|RHD|TMEM50A|RHCE|TMEM57|LDLRAP1|MAN1C1|SEPN1|RP1-317E23.6|MTFR1L|AL020996.1|AUNIP|PAQR7|STMN1|PAFAH2|EXTL1|SLC30A2|TRIM63|PDIK1L|FAM110D|ZNF593|CNKSR1|CATSPER4|CEP85|SH3BGRL3|UBXN11|CD52|AIM1L|ZNF683|LIN28A|DHDDS|HMGN2|RPS6KA1|ARID1A|PIGV|ZDHHC18|SFN|GPN2|GPATCH3|NUDC|NR0B2|C1orf172|TRNP1|FAM46B|SLC9A1	ENSG00000117602|ENSG00000184454|ENSG00000133226|ENSG00000169504|ENSG00000020633|ENSG00000117614|ENSG00000117616|ENSG00000187010|ENSG00000183726|ENSG00000188672|ENSG00000204178|ENSG00000157978|ENSG00000117643|ENSG00000162430|ENSG00000255054|ENSG00000117640|ENSG00000223474|ENSG00000127423|ENSG00000182749|ENSG00000117632|ENSG00000158006|ENSG00000158008|ENSG00000158014|ENSG00000158022|ENSG00000175087…	RCAN3|RN7SL857P|RP4-594I10.3|NCMAP|RP11-496D1.2|Y_RNA|SRRM1|snoU13|CLIC4|RNU6-1208P|RUNX3|RP11-84D1.1|RP11-84D1.2|MIR4425|RP4-799D16.1|RP4-781L3.1|RP4-706G24.1|SYF2|C1orf63|RP3-465N24.6|RP3-465N24.5|RHD|SDHDP6|RP11-335G20.7|TMEM50A|RNU6-1171P|snoU13|RHCE|RP3-469D22.1|AL031284.1|TMEM57|LDLRAP1|RP11-70P17.1|MAN1C1|RP1-187B23.1|SEPN1|RP1-317E23.6|RP1-317E23.3|MTFR1L|AL020996.1|RP1-317E23.7|AUNIP|RP1…	ENSG00000117602|ENSG00000266551|ENSG00000264443|ENSG00000184454|ENSG00000227312|ENSG00000239106|ENSG00000133226|ENSG00000238986|ENSG00000169504|ENSG00000238482|ENSG00000020633|ENSG00000229162|ENSG00000261025|ENSG00000264371|ENSG00000233755|ENSG00000233419|ENSG00000231953|ENSG00000117614|ENSG00000117616|ENSG00000272432|ENSG00000261349|ENSG00000187010|ENSG00000224183|ENSG00000259984|ENSG00000183726…
1	49789401	50766901	-2175	0	0	3	11		AGBL4|AL645730.2|ELAVL4	ENSG00000186094|ENSG00000227839|ENSG00000162374	AGBL4|AGBL4-IT1|RP5-926E3.1|ZNF859P|AL645730.1|AL645730.2|MTND2P29|ELAVL4|RP11-492I2.1|RP11-567C20.2|RP11-567C20.3	ENSG00000186094|ENSG00000225623|ENSG00000237478|ENSG00000215887|ENSG00000221746|ENSG00000227839|ENSG00000233595|ENSG00000162374|ENSG00000230828|ENSG00000237337|ENSG00000233407
1	51188301	51464401	-405.682	0	1	2	5	CDKN2C	FAF1|CDKN2C	ENSG00000185104|ENSG00000123080	FAF1|RNU6-1253P|PHBP12|MRPS6P2|CDKN2C	ENSG00000185104|ENSG00000252825|ENSG00000230585|ENSG00000237130|ENSG00000123080
1	72504501	72813801	-468.806	0	0	1	3		NEGR1	ENSG00000172260	NEGR1|GDI2P2|RPL31P12	ENSG00000172260|ENSG00000233994|ENSG00000227207
1	73896101	76500701	-2899.55	0	0	14	37		LRRIQ3|FPGT|FPGT-TNNI3K|TNNI3K|LRRC53|C1orf173|CRYZ|TYW3|LHX8|SLC44A5|ACADM|RABGGTB|MSH4|ASB17	ENSG00000162620|ENSG00000254685|ENSG00000259030|ENSG00000116783|ENSG00000162621|ENSG00000178965|ENSG00000116791|ENSG00000162623|ENSG00000162624|ENSG00000137968|ENSG00000117054|ENSG00000137955|ENSG00000057468|ENSG00000154007	RP4-788P17.1|RNA5SP50|RNU4ATAC8P|LRRIQ3|FPGT|FPGT-TNNI3K|TNNI3K|RP11-439H8.4|RP4-650F12.2|LRRC53|C1orf173|RP4-612J11.1|RP11-17E13.2|CRYZ|TYW3|RP11-93N20.1|RP11-510C10.4|RP11-510C10.2|LHX8|RP11-510C10.3|RNU6-622P|SLC44A5|RP11-87O11.1|RNU6-503P|RP4-595K12.1|RP4-595K12.2|RP4-682C21.5|ACADM|RP4-682C21.2|RABGGTB|SNORD45C|SNORD45A|SNORD45B|MSH4|AL445464.1|ASB17|RP11-550H2.1	ENSG00000223479|ENSG00000200601|ENSG00000252005|ENSG00000162620|ENSG00000254685|ENSG00000259030|ENSG00000116783|ENSG00000237324|ENSG00000233894|ENSG00000162621|ENSG00000178965|ENSG00000234497|ENSG00000272864|ENSG00000116791|ENSG00000162623|ENSG00000229943|ENSG00000261213|ENSG00000224127|ENSG00000162624|ENSG00000224149|ENSG00000206999|ENSG00000137968|ENSG00000224493|ENSG00000252338|ENSG00000213579…
1	98493101	98622601	-30.5375	0	0	0	2				MIR137HG|NFU1P2	ENSG00000225206|ENSG00000233557
1	118895101	118909601	-13.9	0	0	0	1				NA	NA
1	142539901	143645801	-3471.93	0	0	0	36				RP11-417J8.1|RP11-417J8.2|RP11-417J8.3|RP11-417J8.6|AL583842.3|AL583842.1|AL583842.2|SNX18P15|MIR3118-1|SNX18P16|ANKRD20A12P|RP11-423O2.3|RP11-423O2.2|RP11-423O2.1|ASNSP5|RP11-423O2.5|ANKRD20A14P|RP11-423O2.7|RP11-782C8.2|RP11-782C8.1|RP11-782C8.4|MIR3118-2|RP11-782C8.3|RP11-782C8.5|RP11-782C8.6|RP11-782C8.7|RP11-782C8.8|RP11-435B5.1|RP11-435B5.2|RP11-435B5.3|RP11-435B5.4|RP11-435B5.5|MIR3118-3|B…	ENSG00000227552|ENSG00000233798|ENSG00000230880|ENSG00000203849|ENSG00000266657|ENSG00000239012|ENSG00000265466|ENSG00000225015|ENSG00000265715|ENSG00000233218|ENSG00000242676|ENSG00000230446|ENSG00000236055|ENSG00000230255|ENSG00000229683|ENSG00000234978|ENSG00000232745|ENSG00000231182|ENSG00000232274|ENSG00000230850|ENSG00000237291|ENSG00000265661|ENSG00000232336|ENSG00000225278|ENSG00000231289…
1	144452101	148185501	12500.5	0	2	38	131	PDE4DIP|BCL9	AL592284.1|NBPF9|PDE4DIP|AL590452.1|NOTCH2NL|RP11-458D21.5|NBPF10|HFE2|TXNIP|POLR3GL|ANKRD34A|LIX1L|RBM8A|PEX11B|ITGA10|ANKRD35|PIAS3|NUDT17|POLR3C|RNF115|CD160|PDZK1|GPR89A|GPR89C|NBPF11|NBPF12|PRKAB2|FMO5|CHD1L|BCL9|ACP6|GJA5|GJA8|GPR89B|NBPF24|BX842679.1|PPIAL4A|NBPF14	ENSG00000231360|ENSG00000168614|ENSG00000178104|ENSG00000268172|ENSG00000213240|ENSG00000255168|ENSG00000163386|ENSG00000168509|ENSG00000117289|ENSG00000121851|ENSG00000181039|ENSG00000152022|ENSG00000131795|ENSG00000131779|ENSG00000143127|ENSG00000198483|ENSG00000131788|ENSG00000186364|ENSG00000186141|ENSG00000121848|ENSG00000117281|ENSG00000174827|ENSG00000117262|ENSG00000196644|ENSG00000152042…	AL592284.1|RP11-640M9.1|RNVU1-5|RNU1-59P|RP11-640M9.2|PFN1P2|WI2-1896O14.1|NBPF9|RP4-791M13.3|PDE4DIP|RP4-791M13.4|RP4-791M13.5|AL138796.1|RNU2-38P|AL590452.1|RP11-326G21.1|RN7SKP88|RP4-725K1.1|SEC22B|NUDT4P1|RNU6-1071P|RP11-458D21.6|NOTCH2NL|RP11-458D21.5|NBPF10|RP11-458D21.1|RNVU1-6|HFE2|TXNIP|POLR3GL|ANKRD34A|RP11-315I20.1|LIX1L|RBM8A|GNRHR2|PEX11B|ITGA10|RP11-315I20.3|ANKRD35|PIAS3|NUDT17|POL…	ENSG00000231360|ENSG00000236943|ENSG00000206828|ENSG00000201699|ENSG00000225241|ENSG00000203843|ENSG00000215861|ENSG00000168614|ENSG00000254539|ENSG00000178104|ENSG00000255148|ENSG00000254913|ENSG00000266739|ENSG00000222788|ENSG00000268172|ENSG00000272755|ENSG00000252656|ENSG00000271546|ENSG00000223380|ENSG00000177144|ENSG00000201789|ENSG00000272709|ENSG00000213240|ENSG00000255168|ENSG00000163386…
1	158959501	159020701	-102.994	0	0	1	1		IFI16	ENSG00000163565	IFI16	ENSG00000163565
1	159025301	161638401	5868.75	0	2	75	133	SDHC|FCGR2B	AIM2|CADM3|DARC|FCER1A|OR10J3|OR10J1|OR10J5|APCS|CRP|DUSP23|FCRL6|SLAMF8|C1orf204|VSIG8|RP11-190A12.7|CCDC19|AL590560.1|TAGLN2|IGSF9|SLAMF9|PIGM|KCNJ10|KCNJ9|IGSF8|ATP1A2|ATP1A4|CASQ1|PEA15|DCAF8|DCAF8|PEX19|COPA|NCSTN|NHLH1|VANGL2|SLAMF6|CD84|SLAMF1|CD48|SLAMF7|LY9|CD244|ITLN1|ITLN2|F11R|RP11-544M22.13|TSTD1|USF1|ARHGAP30|AL591806.1|PVRL4|KLHDC9|PFDN2|NIT1|DEDD|UFC1|USP21|PPOX|B4GALT3|ADAMTS4|ND…	ENSG00000163568|ENSG00000162706|ENSG00000213088|ENSG00000179639|ENSG00000196266|ENSG00000196184|ENSG00000184155|ENSG00000132703|ENSG00000132693|ENSG00000158716|ENSG00000181036|ENSG00000158714|ENSG00000188004|ENSG00000243284|ENSG00000256029|ENSG00000213085|ENSG00000269620|ENSG00000158710|ENSG00000085552|ENSG00000162723|ENSG00000143315|ENSG00000177807|ENSG00000162728|ENSG00000162729|ENSG00000018625…	AL359753.1|AIM2|RAD1P2|CADM3|RNA5SP60|CTA-134P22.2|DARC|MPTX1|OR10J2P|FCER1A|OR10J3|RP11-550P17.5|OR10J7P|OR10J8P|OR10J9P|OR10J4|OR10J1|RP11-180D21.3|OR10J5|RP11-740C1.2|OR10AE1P|APCS|OR10J6P|CRPP1|CRP|RP11-419N10.5|DUSP23|FCRL6|SLAMF8|C1orf204|SNORD64|VSIG8|RP11-190A12.7|RP11-190A12.8|CCDC19|hsa-mir-4259|AL590560.1|TAGLN2|IGSF9|SLAMF9|LINC01133|RP11-226L15.1|RP11-226L15.5|PIGM|KCNJ10|RP11-536C5.…	ENSG00000265589|ENSG00000163568|ENSG00000233473|ENSG00000162706|ENSG00000222552|ENSG00000225670|ENSG00000213088|ENSG00000215846|ENSG00000248642|ENSG00000179639|ENSG00000196266|ENSG00000228560|ENSG00000248442|ENSG00000251686|ENSG00000249197|ENSG00000249730|ENSG00000196184|ENSG00000224943|ENSG00000184155|ENSG00000231100|ENSG00000271890|ENSG00000132703|ENSG00000158731|ENSG00000223603|ENSG00000132693…
1	188910501	188914701	1.3673	0	0	0	1				LINC01035	ENSG00000226486
1	194422501	194464101	-143.018	0	0	0	1				RNU6-983P	ENSG00000251813
1	197461101	197599901	0.216223	0	0	1	1		DENND1B	ENSG00000213047	DENND1B	ENSG00000213047
1	197465801	197598601	-181.344	0	0	1	1		DENND1B	ENSG00000213047	DENND1B	ENSG00000213047
1	223684801	223741801	32.6183	0	0	1	1		CAPN8	ENSG00000203697	CAPN8	ENSG00000203697
2	87555401	87728601	22.6616	0	0	0	4				IGKV3OR2-268|AC068279.2|AC068279.1|AC068279.3	ENSG00000233999|ENSG00000225049|ENSG00000213375|ENSG00000224881
2	87586601	87763201	-44.4389	0	0	0	3				AC068279.1|AC068279.3|LINC00152	ENSG00000213375|ENSG00000224881|ENSG00000222041
2	89614801	89888601	-2257.03	0	0	0	2				IGKV1-39|IGKV2-40	ENSG00000242371|ENSG00000211619
2	92263801	92325301	-461.2	0	0	0	1				NA	NA
2	108443001	108446201	23.3727	0	0	1	2		RGPD4	ENSG00000196862	RGPD4-AS1|RGPD4	ENSG00000230651|ENSG00000196862
2	213161401	213366801	-1220.13	0	0	1	2		ERBB4	ENSG00000178568	ERBB4|MIR548F2	ENSG00000178568|ENSG00000221782
3	64983201	66001001	-779.936	0	0	1	13		MAGI1	ENSG00000151276	ADAMTS9-AS2|RP11-543A18.1|AC104331.1|MAGI1|RP11-88H12.2|AC104438.1|ILF2P1|RPL17P17|MAGI1-IT1|MAGI1-AS1|AC106827.2|Y_RNA|AC106827.1	ENSG00000241684|ENSG00000243149|ENSG00000264871|ENSG00000151276|ENSG00000270059|ENSG00000224503|ENSG00000244226|ENSG00000223409|ENSG00000272610|ENSG00000240175|ENSG00000264716|ENSG00000202071|ENSG00000203647
3	73849601	75930501	-6981.06	0	0	3	41		CNTN3|FRG2C|ZNF717	ENSG00000113805|ENSG00000172969|ENSG00000227124	RP11-20B7.1|RP11-508O18.1|RP11-781E19.1|AKR1B1P2|Y_RNA|CNTN3|AC128653.1|NIPA2P2|RN7SL294P|MIR4444-1|HNRNPA3P6|MYLKP1|AC117481.1|OR7E66P|OR7E22P|AC139453.1|OR7E55P|RP11-803B1.2|LSP1P2|RP11-803B1.3|ALG1L6P|FAM86DP|RP11-803B1.8|ENPP7P2|CTD-2026G6.2|CTD-2026G6.3|RPS3AP15|AC133041.1|RP11-413E6.2|OR7E121P|UNC93B3|RP11-413E6.1|MIR1324|AGGF1P3|RARRES2P1|FRG2C|RP11-413E6.7|LINC00960|ZNF717|RN7SL92P|MIR4273	ENSG00000242741|ENSG00000239454|ENSG00000223738|ENSG00000213452|ENSG00000212585|ENSG00000113805|ENSG00000263689|ENSG00000241022|ENSG00000242638|ENSG00000266780|ENSG00000213300|ENSG00000228868|ENSG00000263782|ENSG00000243674|ENSG00000179799|ENSG00000266685|ENSG00000230655|ENSG00000244699|ENSG00000240665|ENSG00000242953|ENSG00000238278|ENSG00000244026|ENSG00000272690|ENSG00000239959|ENSG00000243794…
3	88609201	90504801	-5069.68	0	0	1	10		EPHA3	ENSG00000044524	NDUFA5P5|NARG2P2|GAPDHP50|EPHA3|RP11-91A15.2|RP11-91A15.1|U3|RNU6-712P|PROSP|HSPE1P19	ENSG00000242365|ENSG00000242705|ENSG00000241861|ENSG00000044524|ENSG00000240951|ENSG00000240309|ENSG00000212598|ENSG00000222490|ENSG00000189002|ENSG00000271024
4	9901	740401	-2235.55	0	0	10	36		ZNF595|ZNF732|ZNF141|ZNF721|PIGG|PDE6B|ATP5I|MYL5|MFSD7|PCGF3	ENSG00000197701|ENSG00000186777|ENSG00000131127|ENSG00000182903|ENSG00000174227|ENSG00000133256|ENSG00000169020|ENSG00000215375|ENSG00000169026|ENSG00000185619	Z95704.4|ZNF595|Z95704.1|Z95704.2|Z95704.3|Z95704.5|ZNF718|AC118278.1|RP11-1365D11.1|ZNF876P|AC079140.1|RP11-478C6.6|RP11-478C6.5|ZNF732|RP11-478C6.1|ZNF141|RP11-478C6.2|RP11-478C6.4|MIR571|RP11-2H3.2|AC092574.1|RP11-2H3.6|ABCA11P|ZNF721|AC092574.2|PIGG|RP11-1263C18.1|RN7SL358P|PDE6B|RP11-1191J2.2|RP11-1191J2.5|ATP5I|MYL5|MFSD7|PCGF3|RP11-1191J2.4	ENSG00000248302|ENSG00000197701|ENSG00000207643|ENSG00000255436|ENSG00000250238|ENSG00000256143|ENSG00000250312|ENSG00000211553|ENSG00000250892|ENSG00000198155|ENSG00000252616|ENSG00000251188|ENSG00000251689|ENSG00000186777|ENSG00000251535|ENSG00000131127|ENSG00000248564|ENSG00000250321|ENSG00000207642|ENSG00000249025|ENSG00000211482|ENSG00000272885|ENSG00000251595|ENSG00000182903|ENSG00000252150…
4	9145201	9392601	-581.281	0	0	22	29		FAM90A26|USP17L13|USP17L10|USP17L11|USP17L12|USP17L15|USP17L17|USP17L18|USP17L19|USP17L20|USP17L21|USP17L22|USP17L23|USP17L24|USP17L25|USP17L26|USP17L5|USP17L27|USP17L28|USP17L29|USP17L30|RP11-1396O13.13	ENSG00000229924|ENSG00000232399|ENSG00000231396|ENSG00000233136|ENSG00000227551|ENSG00000223569|ENSG00000249104|ENSG00000250844|ENSG00000248920|ENSG00000250745|ENSG00000249811|ENSG00000248933|ENSG00000250913|ENSG00000232264|ENSG00000230430|ENSG00000229579|ENSG00000227140|ENSG00000235780|ENSG00000231051|ENSG00000231637|ENSG00000228856|ENSG00000219492	FAM86KP|ALG1L14P|AC108519.1|FAM90A26|USP17L13|USP17L10|USP17L11|USP17L12|USP17L14P|USP17L15|USP17L16P|USP17L17|USP17L18|USP17L19|USP17L20|USP17L21|USP17L22|USP17L23|USP17L24|USP17L25|USP17L26|USP17L5|USP17L27|USP17L28|USP17L29|USP17L9P|USP17L30|USP17L6P|RP11-1396O13.13	ENSG00000163612|ENSG00000250268|ENSG00000264372|ENSG00000229924|ENSG00000232399|ENSG00000231396|ENSG00000233136|ENSG00000227551|ENSG00000249482|ENSG00000223569|ENSG00000250231|ENSG00000249104|ENSG00000250844|ENSG00000248920|ENSG00000250745|ENSG00000249811|ENSG00000248933|ENSG00000250913|ENSG00000232264|ENSG00000230430|ENSG00000229579|ENSG00000227140|ENSG00000235780|ENSG00000231051|ENSG00000231637…
4	48944401	49078701	100.928	0	0	1	2		CWH43	ENSG00000109182	CWH43|TPI1P4	ENSG00000109182|ENSG00000225455
4	49078801	49660001	-5172.21	0	0	0	27				AC118282.3|AC118282.2|AC118282.1|RP11-1281K21.2|AC118282.4|RP11-1281K21.3|SNX18P23|RP11-1281K21.1|RP11-1281K21.6|RP11-1281K21.7|RP11-241F15.1|ANKRD20A17P|RP11-241F15.3|RP11-241F15.5|RP11-1281K21.9|RP11-1281K21.10|RP11-241F15.6|RP11-241F15.7|RP11-241F15.9|SNX18P24|RP11-241F15.10|AC119751.5|SNX18P25|AC119751.1|AC119751.3|AC119751.2|AC119751.4	ENSG00000222437|ENSG00000221747|ENSG00000221415|ENSG00000249828|ENSG00000266337|ENSG00000249079|ENSG00000250016|ENSG00000237961|ENSG00000268736|ENSG00000248946|ENSG00000248583|ENSG00000251056|ENSG00000250769|ENSG00000248532|ENSG00000269848|ENSG00000268967|ENSG00000268391|ENSG00000232471|ENSG00000251630|ENSG00000251539|ENSG00000250753|ENSG00000265591|ENSG00000249337|ENSG00000221075|ENSG00000221334…
4	52660101	52694501	-121.363	0	0	0	1				NA	NA
4	57431301	57957301	-816.57	0	0	7	17		THEGL|HOPX|SPINK2|REST|NOA1|POLR2B|IGFBP7	ENSG00000249693|ENSG00000171476|ENSG00000128040|ENSG00000084093|ENSG00000084092|ENSG00000047315|ENSG00000163453	THEGL|GLDCP1|HOPX|RPL17P20|RP11-533F5.2|RN7SL492P|RN7SL357P|SPINK2|Y_RNA|REST|RP11-738E22.3|NOA1|POLR2B|snoU13|RNU6-998P|IGFBP7|UBE2CP3	ENSG00000249693|ENSG00000248590|ENSG00000171476|ENSG00000241250|ENSG00000227040|ENSG00000240545|ENSG00000265894|ENSG00000128040|ENSG00000251799|ENSG00000084093|ENSG00000269949|ENSG00000084092|ENSG00000047315|ENSG00000238579|ENSG00000251703|ENSG00000163453|ENSG00000250384
4	139819101	140341401	-639.649	0	0	5	17		CCRN4L|ELF2|MGARP|NDUFC1|NAA15	ENSG00000151014|ENSG00000109381|ENSG00000137463|ENSG00000109390|ENSG00000164134	RP11-371F15.3|RP11-577B7.1|CCRN4L|AC093602.1|ELF2|RNU6-531P|RN7SL382P|PPP1R14BP3|RN7SL311P|Y_RNA|RNU6-506P|RNU6-1074P|MGARP|NDUFC1|NAA15|RNU6-1214P|RP11-83A24.2	ENSG00000250195|ENSG00000250577|ENSG00000151014|ENSG00000264953|ENSG00000109381|ENSG00000252503|ENSG00000240723|ENSG00000179967|ENSG00000265892|ENSG00000207384|ENSG00000252362|ENSG00000206722|ENSG00000137463|ENSG00000109390|ENSG00000164134|ENSG00000200520|ENSG00000273247
5	784401	3276601	16749.3	0	0	17	49		ZDHHC11|BRD9|TRIP13|RP11-661C8.3|NKD2|SLC12A7|SLC6A19|SLC6A18|TERT|CLPTM1L|SLC6A3|LPCAT1|MRPL36|NDUFS6|IRX4|IRX2|C5orf38	ENSG00000188818|ENSG00000028310|ENSG00000071539|ENSG00000250173|ENSG00000145506|ENSG00000113504|ENSG00000174358|ENSG00000164363|ENSG00000164362|ENSG00000049656|ENSG00000142319|ENSG00000153395|ENSG00000171421|ENSG00000145494|ENSG00000113430|ENSG00000170561|ENSG00000186493	ZDHHC11|SPCS2P3|BRD9|TRIP13|RP11-661C8.2|RP11-661C8.3|RP11-43F13.3|AC116351.1|AC116351.2|RP11-43F13.4|NKD2|SLC12A7|MIR4635|CTD-3080P12.3|SLC6A19|SLC6A18|TERT|MIR4457|CLPTM1L|RP11-325I22.2|RP11-325I22.1|SLC6A3|LPCAT1|CTD-2245E15.3|SDHAP3|CTD-2012J19.3|CTD-2012J19.2|RP11-43F13.1|CTD-2012J19.1|MIR4277|CTD-2587M23.1|MRPL36|NDUFS6|CTD-2194D22.1|CTD-2194D22.2|IRX4|CTD-2194D22.3|CTD-2194D22.4|RP11-259O2…	ENSG00000188818|ENSG00000247872|ENSG00000028310|ENSG00000071539|ENSG00000248949|ENSG00000250173|ENSG00000215246|ENSG00000203594|ENSG00000221244|ENSG00000272347|ENSG00000145506|ENSG00000113504|ENSG00000263834|ENSG00000249201|ENSG00000174358|ENSG00000164363|ENSG00000164362|ENSG00000263670|ENSG00000049656|ENSG00000250584|ENSG00000248951|ENSG00000142319|ENSG00000153395|ENSG00000251532|ENSG00000185986…
5	26805201	30914501	18988.2	0	0	1	26		CDH9	ENSG00000113100	CDH9|RNU6-738P|CTD-3007L5.1|LINC01021|AC010455.1|RP11-560A7.1|CTD-2061E9.1|RNU6-909P|CTD-2134P3.1|CTD-2134P3.2|CTD-2269E23.3|LSP1P3|CTD-2269E23.2|SUCLG2P4|SNORA18|RP11-42L13.2|RP11-42L13.3|CTD-2118P12.1|CTD-2010I22.2|UBL5P1|CTD-2011G17.1|CTD-2057J6.2|CTD-2057J6.1|RN7SKP207|RP11-136H13.1|RP11-136H13.2	ENSG00000113100|ENSG00000207261|ENSG00000248490|ENSG00000250337|ENSG00000221721|ENSG00000250079|ENSG00000249785|ENSG00000252867|ENSG00000250453|ENSG00000270495|ENSG00000271035|ENSG00000162685|ENSG00000226400|ENSG00000249226|ENSG00000252601|ENSG00000248687|ENSG00000270430|ENSG00000259786|ENSG00000248391|ENSG00000248418|ENSG00000250984|ENSG00000249744|ENSG00000233787|ENSG00000223136|ENSG00000250587…
5	45962501	46405601	-391.993	0	0	0	1				NA	NA
5	49405301	50627001	-3926.08	0	0	2	16		EMB|PARP8	ENSG00000170571|ENSG00000151883	EMB|RP11-269M20.2|RP11-269M20.1|RP11-269M20.3|PARP8|RP11-317O24.1|RP11-317O24.3|RP11-317O24.2|CTD-2089N3.1|CTD-2089N3.2|CTD-2089N3.3|RNU6-480P|AC091866.1|RNU6-1296P|CTD-2312P21.1|snoU13	ENSG00000170571|ENSG00000271455|ENSG00000213956|ENSG00000271752|ENSG00000151883|ENSG00000249405|ENSG00000270830|ENSG00000251601|ENSG00000250360|ENSG00000251573|ENSG00000248918|ENSG00000207060|ENSG00000222945|ENSG00000206606|ENSG00000240627|ENSG00000238702
5	49407001	49427401	11.0515	0	0	0	1				NA	NA
5	68305601	68791301	-416.7	0	0	10	25		SLC30A5|CCNB1|CENPH|MRPS36|CDK7|CCDC125|TAF9|RAD17|MARVELD2|OCLN	ENSG00000145740|ENSG00000134057|ENSG00000153044|ENSG00000134056|ENSG00000134058|ENSG00000183323|ENSG00000085231|ENSG00000152942|ENSG00000152939|ENSG00000197822	7SK|CTC-498J12.1|SUMO2P4|SLC30A5|CTC-498J12.3|RN7SL103P|SNORA50|CCNB1|snoU13|CENPH|MRPS36|CDK7|CCDC125|CFL1P5|CHCHD2P2|RP11-1113N2.4|TAF9|RAD17|MARVELD2|RN7SL476P|RPS27P14|RP11-241G9.3|RN7SL616P|OCLN|GUSBP3	ENSG00000249352|ENSG00000250237|ENSG00000249183|ENSG00000145740|ENSG00000248664|ENSG00000265968|ENSG00000220986|ENSG00000134057|ENSG00000238334|ENSG00000153044|ENSG00000134056|ENSG00000134058|ENSG00000183323|ENSG00000213830|ENSG00000215006|ENSG00000271045|ENSG00000085231|ENSG00000152942|ENSG00000152939|ENSG00000263737|ENSG00000244717|ENSG00000249295|ENSG00000266477|ENSG00000197822|ENSG00000253203
5	86601601	87110201	-617.018	0	0	2	6		RASA1|CCNH	ENSG00000145715|ENSG00000134480	RASA1|CTC-428H11.2|CCNH|RNU6-727P|CTD-2316B1.1|CTD-2316B1.2	ENSG00000145715|ENSG00000272367|ENSG00000134480|ENSG00000200462|ENSG00000249362|ENSG00000248708
5	100714601	100768801	168.899	0	0	0	1				NA	NA
5	131850601	134327701	-4491.72	0	1	34	81	AFF4	IL5|RAD50|IL13|IL4|KIF3A|CCNI2|SEPT8|SOWAHA|SHROOM1|GDF9|UQCRQ|LEAP2|AFF4|ZCCHC10|HSPA4|FSTL4|C5orf15|VDAC1|TCF7|SKP1|CTD-2410N18.5|PPP2CA|CDKL3|UBE2B|CDKN2AIPNL|JADE2|SAR1B|SEC24A|CAMLG|DDX46|C5orf24|TXNDC15|PCBD2|CATSPER3	ENSG00000113525|ENSG00000113522|ENSG00000169194|ENSG00000113520|ENSG00000131437|ENSG00000205089|ENSG00000164402|ENSG00000198944|ENSG00000164403|ENSG00000164404|ENSG00000164405|ENSG00000164406|ENSG00000072364|ENSG00000155329|ENSG00000170606|ENSG00000053108|ENSG00000113583|ENSG00000213585|ENSG00000081059|ENSG00000113558|ENSG00000272772|ENSG00000113575|ENSG00000006837|ENSG00000119048|ENSG00000237190…	IL5|RAD50|AC004041.2|IL13|IL4|AC004237.1|KIF3A|CCNI2|SEPT8|SOWAHA|AC004775.5|SHROOM1|RNA5SP192|GDF9|UQCRQ|LEAP2|AFF4|AC010240.2|Y_RNA|ATP6V0E1P1|CTC-350I8.1|AC010240.3|Y_RNA|ZCCHC10|RP11-485M7.1|HSPA4|RP11-485M7.3|CTB-49A3.2|CTB-49A3.1|FSTL4|CTB-49A3.5|CTB-49A3.4|CTB-3M24.3|MIR1289-2|AC005195.1|AC005178.1|snoU13|CTD-2131I18.1|C5orf15|VDAC1|CTB-113I20.2|CTB-113I20.1|TCF7|SKP1|CTD-2410N18.5|PPP2CA|…	ENSG00000113525|ENSG00000113522|ENSG00000223442|ENSG00000169194|ENSG00000113520|ENSG00000230612|ENSG00000131437|ENSG00000205089|ENSG00000164402|ENSG00000198944|ENSG00000272203|ENSG00000164403|ENSG00000201274|ENSG00000164404|ENSG00000164405|ENSG00000164406|ENSG00000072364|ENSG00000235253|ENSG00000202417|ENSG00000225364|ENSG00000272023|ENSG00000229738|ENSG00000199677|ENSG00000155329|ENSG00000248648…
5	180365801	180905001	-470.093	0	0	11	36		BTNL8|BTNL3|BTNL9|OR2V1|OR2V2|TRIM7|TRIM41|GNB2L1|TRIM52|AC008443.1|OR4F3	ENSG00000113303|ENSG00000168903|ENSG00000165810|ENSG00000185372|ENSG00000182613|ENSG00000146054|ENSG00000146063|ENSG00000204628|ENSG00000183718|ENSG00000268397|ENSG00000230178	BTNL8|RPS29P12|CTD-2593A12.3|CTD-2593A12.2|CTD-2593A12.4|BTNL3|RNU6-1036P|BTNL9|CTB-14A14.1|FOXO1B|CTB-14A14.2|OR2V1|OR2V2|CTC-338M12.2|CTC-338M12.5|TRIM7|CTC-338M12.6|CTC-338M12.1|TRIM41|MIR4638|CTC-338M12.7|GNB2L1|SNORD96A|SNORD95|CTC-338M12.4|TRIM52|AC008443.1|TRIM52-AS1|CTC-338M12.9|RNU6-705P|AC138035.2|AC138035.1|OR4F3|WBP1LP4|AC138031.2|AC138031.1	ENSG00000113303|ENSG00000243664|ENSG00000249287|ENSG00000248761|ENSG00000231228|ENSG00000168903|ENSG00000206686|ENSG00000165810|ENSG00000241870|ENSG00000214295|ENSG00000248560|ENSG00000185372|ENSG00000182613|ENSG00000248473|ENSG00000250222|ENSG00000146054|ENSG00000250900|ENSG00000248514|ENSG00000146063|ENSG00000264732|ENSG00000247049|ENSG00000204628|ENSG00000272296|ENSG00000264549|ENSG00000233937…
6	61701	201801	-2.94177	0	0	0	6				RP1-24O22.5|OR4F1P|LINC00266-3|CICP18|RP3-416J7.1|RP3-416J7.4	ENSG00000271530|ENSG00000220212|ENSG00000170590|ENSG00000217929|ENSG00000218577|ENSG00000263667
6	29253501	31631901	4439.75	0	0	77	199		OR14J1|OR5V1|OR12D3|OR12D2|OR11A1|OR10C1|OR2H1|MAS1L|UBD|GABBR1|OR2H2|MOG|ZFP57|HLA-F|HLA-G|HLA-A|ZNRD1|PPP1R11|RNF39|TRIM31|TRIM40|TRIM10|TRIM15|TRIM26|TRIM39|TRIM39-RPP21|RPP21|HLA-E|GNL1|PRR3|ABCF1|PPP1R10|MRPS18B|ATAT1|C6orf136|DHX16|PPP1R18|NRM|MDC1|TUBB|FLOT1|IER3|DDR1|GTF2H4|VARS2|SFTA2|DPCR1|MUC21|MUC22|C6orf15|PSORS1C1|CDSN|PSORS1C2|CCHCR1|TCF19|POU5F1|HCG27|HLA-C|HLA-B|MICA|MICB|MCCD1|A…	ENSG00000204695|ENSG00000243729|ENSG00000112462|ENSG00000168787|ENSG00000204694|ENSG00000206474|ENSG00000204688|ENSG00000204687|ENSG00000213886|ENSG00000204681|ENSG00000204657|ENSG00000204655|ENSG00000204644|ENSG00000204642|ENSG00000204632|ENSG00000206503|ENSG00000066379|ENSG00000204619|ENSG00000204618|ENSG00000204616|ENSG00000204614|ENSG00000204613|ENSG00000204610|ENSG00000234127|ENSG00000204599…	XXbac-BPG308J9.3|OR2B4P|OR14J1|DDX6P1|OR5V1|OR12D3|OR12D2|OR12D1|OR11A1|OR10C1|OR2H1|UBDP1|MAS1LP1|MAS1L|RPS17P1|XXbac-BPG13B8.10|LINC01015|GPR53P|OR2I1P|UBD|GABBR1|OR2H5P|TMEM183AP1|SNORD32B|RPL13AP|OR2H2|SUMO2P1|MOG|ZFP57|ZDHHC20P1|HLA-F|HCG4P11|HLA-F-AS1|RPL23AP1|MICE|HCG9P5|Y_RNA|IFITM4P|XXbac-BPG170G13.32|XXbac-BPG170G13.31|HLA-V|HCG4|HLA-P|RPL7AP7|MICG|HLA-G|HCG4P8|MICF|HCG4P7|HLA-H|HLA-T|D…	ENSG00000232505|ENSG00000197171|ENSG00000204695|ENSG00000230056|ENSG00000243729|ENSG00000112462|ENSG00000168787|ENSG00000251608|ENSG00000204694|ENSG00000206474|ENSG00000204688|ENSG00000225797|ENSG00000230164|ENSG00000204687|ENSG00000213900|ENSG00000229274|ENSG00000224582|ENSG00000229281|ENSG00000237988|ENSG00000213886|ENSG00000204681|ENSG00000232173|ENSG00000227609|ENSG00000201330|ENSG00000231301…
6	58137801	58780101	5224.68	0	0	0	11				XXbac-BPGBPG55C20.1|XXbac-BPGBPG55C20.3|XXbac-BPGBPG55C20.2|GUSBP4|POM121L14P|LINC00680|XXbac-BPG55C20.7|GAPDHP15|RP11-278J20.2|RBBP4P4|RP11-143A22.1	ENSG00000272541|ENSG00000271761|ENSG00000272316|ENSG00000239650|ENSG00000218189|ENSG00000215190|ENSG00000225096|ENSG00000214563|ENSG00000216687|ENSG00000214561|ENSG00000223633
6	61880001	63629801	-2609.42	0	0	2	10		MTRNR2L9|KHDRBS2	ENSG00000255633|ENSG00000112232	RP1-91N13.1|AL356131.1|MTRNR2L9|RP1-240B8.3|KHDRBS2|RP11-448N11.1|RP11-448N11.2|RP11-448N11.3|AL589736.1|AL121931.1	ENSG00000220030|ENSG00000221606|ENSG00000255633|ENSG00000250686|ENSG00000112232|ENSG00000216859|ENSG00000217067|ENSG00000262566|ENSG00000216072|ENSG00000264410
6	61880101	61926401	48.813	0	0	0	1				NA	NA
6	66036701	66060801	-18.3641	0	0	1	1		EYS	ENSG00000188107	EYS	ENSG00000188107
6	103656401	103763801	-569.501	0	0	0	1				NA	NA
6	120313201	123389801	-3982.34	0	0	8	29		TBC1D32|GJA1|HSF2|SERINC1|PKIB|FABP7|SMPDL3A|CLVS2	ENSG00000146350|ENSG00000152661|ENSG00000025156|ENSG00000111897|ENSG00000135549|ENSG00000164434|ENSG00000172594|ENSG00000146352	MIR3144|RNU6-214P|RNA5SP215|COX6A1P3|TBC1D32|RNU6-1286P|Y_RNA|RP1-276J11.2|RP1-276J11.3|GJA1|RNU4-35P|RP1-172I22.1|RNU4-76P|RNU2-8P|RP11-129H15.1|SLC25A5P7|RP11-129H15.3|RP11-129H15.4|HMGB3P18|RNU1-18P|HSF2|SERINC1|PKIB|RP11-95G17.2|RN7SL564P|FABP7|SMPDL3A|ATP5LP2|CLVS2	ENSG00000265725|ENSG00000206857|ENSG00000200310|ENSG00000216710|ENSG00000146350|ENSG00000206598|ENSG00000207403|ENSG00000220447|ENSG00000272714|ENSG00000152661|ENSG00000199458|ENSG00000219784|ENSG00000201379|ENSG00000222659|ENSG00000220326|ENSG00000218180|ENSG00000219135|ENSG00000217139|ENSG00000220184|ENSG00000199932|ENSG00000025156|ENSG00000111897|ENSG00000135549|ENSG00000272472|ENSG00000240606…
6	137259701	140311501	-5042.65	0	2	18	49	TNFAIP3|ECT2L	IL20RA|IL22RA2|IFNGR1|OLIG3|TNFAIP3|PERP|KIAA1244|PBOV1|RP3-422G23.4|HEBP2|NHSL1|CCDC28A|ECT2L|REPS1|ABRACL|HECA|TXLNB|CITED2	ENSG00000016402|ENSG00000164485|ENSG00000027697|ENSG00000177468|ENSG00000118503|ENSG00000112378|ENSG00000112379|ENSG00000254440|ENSG00000262543|ENSG00000051620|ENSG00000135540|ENSG00000024862|ENSG00000203734|ENSG00000135597|ENSG00000146386|ENSG00000112406|ENSG00000164440|ENSG00000164442	RPL35AP3|RP11-55K22.5|RP11-204P2.3|IL20RA|IL22RA2|IFNGR1|OLIG3|SNORD112|BTF3L4P3|RP11-95M15.1|RP11-95M15.2|AL357060.1|RP11-356I2.1|Y_RNA|RP11-356I2.4|TNFAIP3|RP11-10J5.1|RP11-240M16.1|RPSAP42|PERP|KIAA1244|PBOV1|RP3-422G23.4|RP3-422G23.3|MARCKSL1P2|HEBP2|NHSL1|MIR3145|RP11-390P2.2|RP11-390P2.4|CCDC28A|ECT2L|RP3-509I19.1|RNU6-427P|RP3-509I19.6|REPS1|ABRACL|HECA|RP1-225E12.2|RP1-225E12.3|TXLNB|RP11…	ENSG00000230350|ENSG00000225391|ENSG00000235399|ENSG00000016402|ENSG00000164485|ENSG00000027697|ENSG00000177468|ENSG00000252476|ENSG00000213108|ENSG00000230533|ENSG00000220412|ENSG00000216097|ENSG00000234956|ENSG00000207300|ENSG00000237499|ENSG00000118503|ENSG00000226004|ENSG00000229922|ENSG00000219463|ENSG00000112378|ENSG00000112379|ENSG00000254440|ENSG00000262543|ENSG00000218499|ENSG00000215878…
7	6633201	9254801	-4007.58	0	0	14	58		C7orf26|ZNF853|AC073343.1|ZNF12|RSPH10B2|CCZ1B|C1GALT1|COL28A1|MIOS|RPA3|RPA3-AS1|GLCCI1|ICA1|NXPH1	ENSG00000146576|ENSG00000236609|ENSG00000198580|ENSG00000164631|ENSG00000169402|ENSG00000146574|ENSG00000106392|ENSG00000215018|ENSG00000164654|ENSG00000106399|ENSG00000219545|ENSG00000106415|ENSG00000003147|ENSG00000122584	C7orf26|ZNF853|ZNF316|RP11-611L7.1|AC073343.13|AC073343.1|ZNF12|AC073343.2|PMS2CL|RSPH10B2|CCZ1B|OR7E39P|UNC93B2|OR7E136P|AC079804.2|OR7E59P|RP11-740N7.3|ALG1L5P|RP11-740N7.4|FAM86LP|AC079804.1|AC092104.2|MIR3683|AC092104.1|AC092104.3|AC092104.5|AC092104.4|RP11-397J20.1|Y_RNA|C1GALT1|RP4-733B9.1|AC005532.5|AC079448.1|COL28A1|RP5-1159O4.2|RP5-1159O4.1|MIOS|RP5-1007H16.1|RPA3|RPA3-AS1|GS1-165B14.2|…	ENSG00000146576|ENSG00000236609|ENSG00000205903|ENSG00000260054|ENSG00000228010|ENSG00000198580|ENSG00000164631|ENSG00000265245|ENSG00000187953|ENSG00000169402|ENSG00000146574|ENSG00000273252|ENSG00000155070|ENSG00000205897|ENSG00000263457|ENSG00000250561|ENSG00000243531|ENSG00000226943|ENSG00000241539|ENSG00000242731|ENSG00000221011|ENSG00000264679|ENSG00000266287|ENSG00000263504|ENSG00000265155…
7	38276901	38422101	658.965	0	0	0	23				TRGC2|TRGJ2|TRGJP2|TRGC1|TRGJ1|TRGJP|TRGJP1|TRGV11|TRGVB|TRGV10|AC006033.22|TRGV9|TRGVA|RP11-121A8.1|TRGV8|TRGV7|TRGV6|TRGV5P|TRGV5|TRGV4|TRGV3|TRGV2|TRGV1	ENSG00000227191|ENSG00000211687|ENSG00000211688|ENSG00000211689|ENSG00000211690|ENSG00000211691|ENSG00000211692|ENSG00000211693|ENSG00000231202|ENSG00000211694|ENSG00000231916|ENSG00000211695|ENSG00000225992|ENSG00000272908|ENSG00000211696|ENSG00000249978|ENSG00000226212|ENSG00000228668|ENSG00000211697|ENSG00000211698|ENSG00000211699|ENSG00000233306|ENSG00000211701
7	61054301	62456301	-1471.19	0	0	0	1				RP11-715L17.1	ENSG00000233918
7	76134201	76928201	663.689	0	0	5	31		DTX2|UPK3B|POMZP3|CCDC146|FGL2	ENSG00000091073|ENSG00000243566|ENSG00000146707|ENSG00000135205|ENSG00000127951	DTX2|UPK3B|AC004980.8|Y_RNA|AC004980.9|AC004980.11|AC004980.7|POMZP3|AC004980.10|AC004980.1|AC007003.1|FDPSP7|AC114737.3|AC005522.7|DTX2P1|DTX2P1-UPK3BP1-PMS2P11|UPK3BP1|PMS2P11|Y_RNA|SPDYE9P|PMS2P9|Y_RNA|RP11-467H10.2|AC007000.12|AC007000.11|AC007000.10|FAM185BP|RP11-467H10.1|CCDC146|FGL2|AC073635.5	ENSG00000091073|ENSG00000243566|ENSG00000250778|ENSG00000238560|ENSG00000230305|ENSG00000185040|ENSG00000205485|ENSG00000146707|ENSG00000214243|ENSG00000221249|ENSG00000231183|ENSG00000231087|ENSG00000236280|ENSG00000225703|ENSG00000186704|ENSG00000265479|ENSG00000242435|ENSG00000241350|ENSG00000201885|ENSG00000186645|ENSG00000233448|ENSG00000201959|ENSG00000259628|ENSG00000205482|ENSG00000237815…
7	109434901	111629601	-5673.43	0	0	3	14		IMMP2L|LRRN3|DOCK4	ENSG00000184903|ENSG00000173114|ENSG00000128512	EIF3IP1|RPL3P8|AC003088.1|IMMP2L|AC073326.3|AC005161.1|LRRN3|snoU13|AC003989.3|AC003989.4|DOCK4|DOCK4-AS1|RNA5SP237|AC003080.4	ENSG00000237064|ENSG00000232199|ENSG00000226965|ENSG00000184903|ENSG00000228540|ENSG00000221279|ENSG00000173114|ENSG00000238922|ENSG00000243621|ENSG00000227948|ENSG00000128512|ENSG00000225572|ENSG00000222346|ENSG00000234358
7	149975301	151720001	2721.74	0	0	37	65		ACTR3C|LRRC61|ZBED6CL|RARRES2|REPIN1|ZNF775|GIMAP8|GIMAP7|GIMAP4|GIMAP6|GIMAP2|GIMAP1|GIMAP5|TMEM176B|TMEM176A|AOC1|KCNH2|NOS3|ATG9B|ABCB8|ASIC3|CDK5|SLC4A2|FASTK|TMUB1|AGAP3|GBX1|ASB10|ABCF2|CHPF2|SMARCD3|NUB1|WDR86|CRYGN|RHEB|PRKAG2|GALNTL5	ENSG00000106526|ENSG00000127399|ENSG00000188707|ENSG00000106538|ENSG00000214022|ENSG00000196456|ENSG00000171115|ENSG00000179144|ENSG00000133574|ENSG00000133561|ENSG00000106560|ENSG00000213203|ENSG00000196329|ENSG00000106565|ENSG00000002933|ENSG00000002726|ENSG00000055118|ENSG00000164867|ENSG00000181652|ENSG00000197150|ENSG00000213199|ENSG00000164885|ENSG00000164889|ENSG00000164896|ENSG00000164897…	ACTR3C|LRRC61|ZBED6CL|RARRES2|RP4-584D14.7|RP4-584D14.5|REPIN1|ZNF775|RP4-584D14.6|LINC00996|GIMAP8|RP11-511P7.4|STRADBP1|GIMAP7|ALDH7A1P3|GIMAP4|RP11-632K21.7|RP11-632K21.3|GIMAP6|RP11-632K21.6|GIMAP2|GIMAP1|GIMAP5|RP5-1051J4.6|RP5-1051J4.4|TMEM176B|TMEM176A|AOC1|KCNH2|NOS3|ATG9B|ABCB8|RP11-148K1.10|ASIC3|CDK5|SLC4A2|RP11-148K1.12|FASTK|TMUB1|AGAP3|GBX1|ASB10|IQCA1P1|ABCF2|CHPF2|MIR671|SMARCD3|R…	ENSG00000106526|ENSG00000127399|ENSG00000188707|ENSG00000106538|ENSG00000261305|ENSG00000240449|ENSG00000214022|ENSG00000196456|ENSG00000239377|ENSG00000242258|ENSG00000171115|ENSG00000271582|ENSG00000213205|ENSG00000179144|ENSG00000243853|ENSG00000133574|ENSG00000271568|ENSG00000232361|ENSG00000133561|ENSG00000270990|ENSG00000106560|ENSG00000213203|ENSG00000196329|ENSG00000177590|ENSG00000241134…
8	11401	1104701	-5371.47	0	0	7	24		AC144568.2|OR4F21|RP11-585F1.10|ZNF596|FBXO25|TDRP|ERICH1	ENSG00000253896|ENSG00000176269|ENSG00000250210|ENSG00000172748|ENSG00000147364|ENSG00000180190|ENSG00000104714	AC144568.4|AC144568.2|RP11-585F1.8|WBP1LP3|OR4F21|RP11-585F1.10|RP11-585F1.2|RP11-585F1.6|RPL23AP53|ZNF596|RP5-855D21.3|RP5-855D21.1|RP5-855D21.2|RP11-63E5.1|RP11-63E5.6|FAM87A|FBXO25|RP11-91J19.3|RP11-91J19.4|TDRP|ERICH1|RP11-43A14.1|ERICH1-AS1|CTD-2281E23.2	ENSG00000253620|ENSG00000253896|ENSG00000254193|ENSG00000253612|ENSG00000176269|ENSG00000250210|ENSG00000255464|ENSG00000253166|ENSG00000223508|ENSG00000172748|ENSG00000272812|ENSG00000272240|ENSG00000273402|ENSG00000254104|ENSG00000249868|ENSG00000182366|ENSG00000147364|ENSG00000272293|ENSG00000272005|ENSG00000180190|ENSG00000104714|ENSG00000254207|ENSG00000237647|ENSG00000254269
8	11927201	12250801	-385.824	0	0	5	24		DEFB130|ZNF705D|USP17L2|FAM86B1|DEFB130	ENSG00000233050|ENSG00000215343|ENSG00000223443|ENSG00000186523|ENSG00000232948	DEFB130|RNA5SP253|DEFB108P3|ZNF705D|FAM66D|RP11-1236K1.8|USP17L7|USP17L2|DEFB109P3|FAM90A2P|ALG1L11P|AC145124.1|FAM86B1|FAM85A|ENPP7P12|ABC12-47043100G14.2|DEFB130|RNA5SP254|DEFB108P4|ZNF705C|FAM66A|RP11-351I21.7|RP11-351I21.6|DEFB109P1	ENSG00000233050|ENSG00000252029|ENSG00000255544|ENSG00000215343|ENSG00000255052|ENSG00000254923|ENSG00000226430|ENSG00000223443|ENSG00000254866|ENSG00000205879|ENSG00000249889|ENSG00000266637|ENSG00000186523|ENSG00000255495|ENSG00000254527|ENSG00000237215|ENSG00000232948|ENSG00000252535|ENSG00000254623|ENSG00000215339|ENSG00000227888|ENSG00000254423|ENSG00000255556|ENSG00000242296
8	29759701	30263601	-1564.83	0	0	5	22		TMEM66|LEPROTL1|MBOAT4|DCTN6|RBPMS	ENSG00000133872|ENSG00000104660|ENSG00000177669|ENSG00000104671|ENSG00000157110	RP11-489E7.1|FAM183CP|AC131254.1|MIR3148|MAP2K1P1|RNU6-1218P|TMEM66|RP11-489E7.4|LEPROTL1|RPS15AP24|MBOAT4|RP11-51J9.5|DCTN6|RP11-51J9.4|RP11-51J9.6|HSPA8P11|CTD-2345M20.2|CTD-3107M8.1|CTD-3107M8.2|TUBBP1|RBPMS-AS1|RBPMS	ENSG00000253604|ENSG00000253279|ENSG00000221003|ENSG00000264788|ENSG00000254013|ENSG00000239175|ENSG00000133872|ENSG00000272256|ENSG00000104660|ENSG00000241511|ENSG00000177669|ENSG00000271869|ENSG00000104671|ENSG00000253708|ENSG00000272375|ENSG00000248159|ENSG00000254316|ENSG00000253346|ENSG00000254152|ENSG00000127589|ENSG00000254109|ENSG00000157110
8	37719101	39405301	-3536.61	0	2	20	50	WHSC1L1|FGFR1	RAB11FIP1|GOT1L1|ADRB3|EIF4EBP1|ASH2L|STAR|LSM1|BAG4|DDHD2|PPAPDC1B|WHSC1L1|LETM2|FGFR1|C8orf86|TACC1|PLEKHA2|HTRA4|TM2D2|ADAM9|ADAM32	ENSG00000156675|ENSG00000169154|ENSG00000188778|ENSG00000187840|ENSG00000129691|ENSG00000147465|ENSG00000175324|ENSG00000156735|ENSG00000085788|ENSG00000147535|ENSG00000147548|ENSG00000165046|ENSG00000077782|ENSG00000196166|ENSG00000147526|ENSG00000169499|ENSG00000169495|ENSG00000169490|ENSG00000168615|ENSG00000197140	RAB11FIP1|RN7SL709P|GOT1L1|AC144573.1|ADRB3|KB-1836B5.3|EIF4EBP1|KB-1836B5.1|KB-1836B5.4|ASH2L|RP11-90P5.4|RP11-90P5.5|STAR|RP11-90P5.2|LSM1|RP11-90P5.7|BAG4|RP11-90P5.1|DDHD2|PPAPDC1B|WHSC1L1|RP11-513D5.5|RP11-513D5.2|RP11-350N15.5|LETM2|RP11-350N15.3|RP11-350N15.6|FGFR1|RP11-350N15.4|RPS20P22|C8orf86|RP11-675F6.3|RP11-675F6.4|RNF5P1|RP11-495O10.1|TACC1|Y_RNA|RP11-723D22.2|RP11-723D22.3|PLEKHA2|…	ENSG00000156675|ENSG00000241032|ENSG00000169154|ENSG00000264965|ENSG00000188778|ENSG00000270865|ENSG00000187840|ENSG00000260949|ENSG00000272128|ENSG00000129691|ENSG00000253437|ENSG00000240015|ENSG00000147465|ENSG00000253356|ENSG00000175324|ENSG00000253739|ENSG00000156735|ENSG00000248585|ENSG00000085788|ENSG00000147535|ENSG00000147548|ENSG00000255487|ENSG00000254898|ENSG00000272092|ENSG00000165046…
8	67425401	70520101	-5977.76	0	0	17	44		C8orf46|MYBL1|VCPIP1|C8orf44-SGK3|C8orf44|SGK3|MCMDC2|TCF24|PPP1R42|COPS5|CSPP1|ARFGEF1|CPA6|PREX2|RP11-664D7.4|C8orf34|SULF1	ENSG00000169085|ENSG00000185697|ENSG00000175073|ENSG00000270024|ENSG00000213865|ENSG00000104205|ENSG00000178460|ENSG00000261787|ENSG00000178125|ENSG00000121022|ENSG00000104218|ENSG00000066777|ENSG00000165078|ENSG00000046889|ENSG00000248801|ENSG00000165084|ENSG00000137573	C8orf46|MYBL1|VCPIP1|Y_RNA|C8orf44-SGK3|C8orf44|SGK3|PTTG3P|MCMDC2|SNHG6|SNORD87|TCF24|PPP1R42|RP11-409C19.2|COPS5|AC109335.1|CSPP1|RNA5SP268|RP11-453N18.1|ARFGEF1|RP11-7F18.2|RP11-7F18.1|CPA6|RP11-343B22.2|AC022861.1|RP11-396J6.1|NDUFS5P6|PREX2|RP11-403D15.2|RP11-403D15.1|Y_RNA|RPL31P40|RP11-664D7.4|C8orf34|RPS15AP25|RNA5SP269|RP11-865I6.2|RP11-600K15.1|RNU7-102P|GS1-44D20.1|RP11-21C17.1|RP11-74…	ENSG00000169085|ENSG00000185697|ENSG00000175073|ENSG00000201365|ENSG00000270024|ENSG00000213865|ENSG00000104205|ENSG00000213005|ENSG00000178460|ENSG00000245910|ENSG00000254341|ENSG00000261787|ENSG00000178125|ENSG00000253223|ENSG00000121022|ENSG00000266491|ENSG00000104218|ENSG00000252637|ENSG00000250869|ENSG00000066777|ENSG00000271966|ENSG00000241961|ENSG00000165078|ENSG00000254253|ENSG00000221660…
8	88503601	88548201	-254.048	0	0	1	1		CNBD1	ENSG00000176571	CNBD1	ENSG00000176571
8	113293301	118827401	-17228.3	0	2	10	34	RAD21|EXT1	CSMD3|RP11-67H2.1|TRPS1|EIF3H|UTP23|RAD21|AARD|SLC30A8|MED30|EXT1	ENSG00000164796|ENSG00000253207|ENSG00000104447|ENSG00000147677|ENSG00000147679|ENSG00000164754|ENSG00000205002|ENSG00000164756|ENSG00000164758|ENSG00000182197	CSMD3|AC024996.1|RPL30P16|snoU13|MIR2053|RP11-709P2.1|AC107890.1|RP11-67H2.1|Y_RNA|RP11-267L5.1|RP11-393K19.1|RP11-192P9.1|TRPS1|AF178030.2|LINC00536|RNA5SP276|AC103863.1|AF130343.1|RP11-536K17.1|EIF3H|UTP23|RAD21|RAD21-AS1|MIR3610|AARD|SLC30A8|RN7SL228P|RP11-1059L18.1|RP11-654G14.1|RN7SL826P|SNORA31|MED30|RPS10P16|EXT1	ENSG00000164796|ENSG00000264794|ENSG00000230169|ENSG00000238656|ENSG00000238399|ENSG00000227514|ENSG00000221610|ENSG00000253207|ENSG00000206719|ENSG00000254339|ENSG00000253499|ENSG00000253756|ENSG00000104447|ENSG00000227170|ENSG00000249917|ENSG00000199450|ENSG00000221793|ENSG00000264815|ENSG00000253672|ENSG00000147677|ENSG00000147679|ENSG00000164754|ENSG00000253327|ENSG00000264875|ENSG00000205002…
9	40601	359801	-608.152	0	0	4	9		FOXD4|CBWD1|C9orf66|DOCK8	ENSG00000170122|ENSG00000172785|ENSG00000183784|ENSG00000107099	RP11-143M1.7|RP11-143M1.2|RP11-143M1.3|RP11-143M1.4|FOXD4|CBWD1|C9orf66|DOCK8|RP11-59O6.3	ENSG00000144140|ENSG00000225655|ENSG00000227917|ENSG00000231808|ENSG00000170122|ENSG00000172785|ENSG00000183784|ENSG00000107099|ENSG00000235880
9	7830301	9633501	-3219.03	0	0	2	13		TMEM261|PTPRD	ENSG00000137038|ENSG00000153707	TMEM261|RP11-29B9.1|RP11-29B9.2|PTPRD|RP11-134K1.3|RP11-134K1.2|RNU7-185P|RP11-75C9.1|SNORD27|RP11-75C9.2|RPS26P3|AL353733.1|RN7SL5P	ENSG00000137038|ENSG00000226376|ENSG00000231902|ENSG00000153707|ENSG00000235389|ENSG00000212695|ENSG00000239102|ENSG00000225706|ENSG00000251699|ENSG00000234021|ENSG00000212829|ENSG00000221708|ENSG00000265735
9	15815201	15822201	-64.0023	0	0	1	1		CCDC171	ENSG00000164989	CCDC171	ENSG00000164989
9	21028101	26141501	-19044.3	0	1	27	70	CDKN2A	PTPLAD2|IFNB1|IFNW1|IFNA21|IFNA4|IFNA7|IFNA10|IFNA16|IFNA17|IFNA14|IFNA5|KLHL9|IFNA6|IFNA13|IFNA2|IFNA8|IFNA1|IFNE|MTAP|RP11-145E5.5|C9orf53|CDKN2A|CDKN2B|DMRTA1|ELAVL2|IZUMO3|TUSC1	ENSG00000188921|ENSG00000171855|ENSG00000177047|ENSG00000137080|ENSG00000236637|ENSG00000214042|ENSG00000186803|ENSG00000147885|ENSG00000234829|ENSG00000228083|ENSG00000147873|ENSG00000198642|ENSG00000120235|ENSG00000233816|ENSG00000188379|ENSG00000120242|ENSG00000197919|ENSG00000184995|ENSG00000099810|ENSG00000264545|ENSG00000224854|ENSG00000147889|ENSG00000147883|ENSG00000176399|ENSG00000107105…	PTPLAD2|IFNNP1|IFNB1|IFNWP4|IFNW1|Y_RNA|IFNA21|IFNWP15|IFNA4|IFNWP9|IFNA7|IFNA10|IFNWP18|IFNA16|IFNA17|IFNWP5|IFNA14|IFNA22P|IFNA5|IFNA20P|KLHL9|IFNA6|IFNA13|IFNA2|RP11-354P17.15|IFNA11P|IFNA12P|IFNA8|IFNWP2|IFNA1|IFNWP19|MIR31HG|IFNE|MIR31|SNORD39|RP11-344A7.1|KHSRPP1|RN7SL151P|MTAP|RP11-145E5.5|AL359922.1|TUBB8P1|RP11-70L8.4|RP11-149I2.5|C9orf53|CDKN2A|CDKN2B-AS1|RP11-149I2.4|CDKN2B|UBA52P6|RP1…	ENSG00000188921|ENSG00000230208|ENSG00000171855|ENSG00000225027|ENSG00000177047|ENSG00000199635|ENSG00000137080|ENSG00000232281|ENSG00000236637|ENSG00000226597|ENSG00000214042|ENSG00000186803|ENSG00000223684|ENSG00000147885|ENSG00000234829|ENSG00000232138|ENSG00000228083|ENSG00000224416|ENSG00000147873|ENSG00000226393|ENSG00000198642|ENSG00000120235|ENSG00000233816|ENSG00000188379|ENSG00000261696…
9	32519701	34205801	2279.64	0	0	23	84		DDX58|TOPORS|NDUFB6|GVQW1|TAF1L|TMEM215|APTX|DNAJA1|SMU1|B4GALT1|SPINK4|BAG1|CHMP5|NFX1|AQP7|AQP3|NOL6|ANKRD18B|PRSS3|UBE2R2|UBAP2|DCAF12|UBAP1	ENSG00000107201|ENSG00000197579|ENSG00000165264|ENSG00000241043|ENSG00000122728|ENSG00000188133|ENSG00000137074|ENSG00000086061|ENSG00000122692|ENSG00000086062|ENSG00000122711|ENSG00000107262|ENSG00000086065|ENSG00000086102|ENSG00000165269|ENSG00000165272|ENSG00000165271|ENSG00000230453|ENSG00000010438|ENSG00000107341|ENSG00000137073|ENSG00000198876|ENSG00000165006	DDX58|TOPORS|AL353671.2|AL353671.1|TOPORS-AS1|NDUFB6|AL353671.3|AL353671.4|RP11-205M20.7|GVQW1|TAF1L|AL589642.1|RP11-555J4.4|RP11-555J4.3|RP11-555J4.2|RP11-462B18.1|AL157884.1|TMEM215|Y_RNA|RP11-462B18.3|RP11-462B18.2|RP11-562M8.4|ASS1P12|APTX|TCEA1P4|RP11-54K16.2|DNAJA1|SMU1|AL162590.1|B4GALT1|RP11-326F20.5|RNU4ATAC15P|SPINK4|BAG1|CHMP5|NFX1|Y_RNA|AQP7|RP11-311H10.4|AQP3|RP11-311H10.7|NOL6|SUGT1…	ENSG00000107201|ENSG00000197579|ENSG00000203543|ENSG00000203542|ENSG00000235453|ENSG00000165264|ENSG00000203659|ENSG00000214006|ENSG00000232303|ENSG00000241043|ENSG00000122728|ENSG00000256239|ENSG00000223440|ENSG00000230516|ENSG00000238001|ENSG00000230867|ENSG00000221696|ENSG00000188133|ENSG00000272113|ENSG00000236796|ENSG00000231193|ENSG00000223807|ENSG00000237437|ENSG00000137074|ENSG00000236184…
9	46842901	47312501	-202.736	0	0	1	10		AL953854.2	ENSG00000236029	RP11-211N8.3|RP11-211N8.2|RBPJP7|RP11-211N8.5|RP11-211N8.6|ATP5A1P7|BX664724.4|BX664724.1|VN2R6P|AL953854.2	ENSG00000212951|ENSG00000226007|ENSG00000234217|ENSG00000236825|ENSG00000234451|ENSG00000241571|ENSG00000234276|ENSG00000235256|ENSG00000237132|ENSG00000236029
9	67708501	67920301	-32.6202	0	0	2	10		FAM27E3|FAM27B	ENSG00000232833|ENSG00000170215	Y_RNA|FAM27E3|RP11-12A20.2|RP11-12A20.4|RP11-12A20.6|RP11-12A20.7|FAM27B|RN7SL787P|SNORA70|RP11-12A20.8	ENSG00000199432|ENSG00000232833|ENSG00000170217|ENSG00000229198|ENSG00000233172|ENSG00000236233|ENSG00000170215|ENSG00000240165|ENSG00000252878|ENSG00000223983
9	69961901	70199601	10.8792	0	0	1	6		FOXD4L5	ENSG00000204779	BMS1P12|RP11-15J10.8|RP11-15J10.9|IGKV1OR9-1|FOXD4L5|RP11-15J10.1	ENSG00000224599|ENSG00000236252|ENSG00000267085|ENSG00000204780|ENSG00000204779|ENSG00000204778
9	75881801	75990601	-292.397	0	0	0	1				AL449083.1	ENSG00000221110
9	120377601	122320801	2747.96	0	0	3	13		TLR4|BRINP1|RP11-295D22.1	ENSG00000136869|ENSG00000078725|ENSG00000260970	RP11-500B12.1|RPL35AP22|TLR4|RNU6-1082P|snoZ13_snr52|RP11-281A20.2|RP11-281A20.1|TPT1P9|RP11-349E4.1|RP11-127L21.1|TUBB4BP6|BRINP1|RP11-295D22.1	ENSG00000233569|ENSG00000235133|ENSG00000136869|ENSG00000201444|ENSG00000251847|ENSG00000228512|ENSG00000231901|ENSG00000234782|ENSG00000225050|ENSG00000235201|ENSG00000231166|ENSG00000078725|ENSG00000260970
9	138213901	138217801	-40.2121	0	0	0	1				NA	NA
10	38770901	38890001	-1498	0	0	0	1				NA	NA
10	42354701	44696901	6398.16	0	1	11	64	RET	ZNF33B|BMS1|RET|CSGALNACT2|RASGEF1A|FXYD4|HNRNPF|ZNF487|ZNF239|ZNF485|ZNF32	ENSG00000196693|ENSG00000165733|ENSG00000165731|ENSG00000169826|ENSG00000198915|ENSG00000150201|ENSG00000169813|ENSG00000243660|ENSG00000196793|ENSG00000198298|ENSG00000169740	KSR1P1|IGKV1OR10-1|AL031601.4|AL031601.1|PABPC1P8|RP11-313J2.1|CCNYL2|LINC00839|ZNF37BP|FXYD6P1|EIF3LP2|ZNF33B|AL022345.7|AL022345.8|AL022345.9|ZNF33B|RNU6-1170P|AL022344.2|AL022344.4|CUBNP1|AL022344.5|RSU1P1|DUXAP3|AL022344.7|BMS1|snoU13|RNU6-885P|RP11-124O11.1|RP11-124O11.2|MIR5100|RET|RP11-351D16.3|CSGALNACT2|RASGEF1A|RP11-168L22.2|RNU6ATAC11P|FXYD4|HNRNPF|U3|RP11-517P14.2|ZNF487|RNU7-193P|RP1…	ENSG00000229485|ENSG00000237592|ENSG00000271650|ENSG00000264398|ENSG00000228755|ENSG00000215146|ENSG00000182632|ENSG00000185904|ENSG00000234420|ENSG00000270762|ENSG00000233837|ENSG00000272373|ENSG00000272319|ENSG00000272387|ENSG00000271831|ENSG00000196693|ENSG00000251783|ENSG00000232109|ENSG00000233515|ENSG00000231009|ENSG00000234864|ENSG00000230425|ENSG00000270552|ENSG00000259869|ENSG00000165733…
10	55440801	57178101	-3532.84	0	0	1	9		PCDH15	ENSG00000150275	RP11-449J3.3|PCDH15|AC013737.1|RNU6-687P|RP11-257I14.1|NEFMP1|MIR548F1|RP11-264A11.1|RP11-168O22.1	ENSG00000233805|ENSG00000150275|ENSG00000263921|ENSG00000252252|ENSG00000234173|ENSG00000224697|ENSG00000221594|ENSG00000236958|ENSG00000236744
10	57178201	60201501	3341.73	0	0	7	23		PCDH15|MTRNR2L5|ZWINT|IPMK|CISD1|UBE2D1|TFAM	ENSG00000150275|ENSG00000249860|ENSG00000122952|ENSG00000151151|ENSG00000122873|ENSG00000072401|ENSG00000108064	PCDH15|RP11-168O22.1|RP11-598C10.2|RP11-598C10.1|snoU13|MTRNR2L5|GAPDHP21|RP11-478B11.2|ZWINT|SNORD2|MIR3924|RP11-550A9.1|RP11-448K10.1|MRPS35P3|RP11-123G9.1|IPMK|TPT1P10|snoU13|CISD1|RP11-179B15.5|RP11-179B15.6|UBE2D1|TFAM	ENSG00000150275|ENSG00000236744|ENSG00000223800|ENSG00000228048|ENSG00000238355|ENSG00000249860|ENSG00000236993|ENSG00000270541|ENSG00000122952|ENSG00000238707|ENSG00000264747|ENSG00000235810|ENSG00000223841|ENSG00000270192|ENSG00000232115|ENSG00000151151|ENSG00000180221|ENSG00000238970|ENSG00000122873|ENSG00000228527|ENSG00000261076|ENSG00000072401|ENSG00000108064
10	107756901	107811401	-62.2171	0	0	0	1				NA	NA
10	117217901	117247301	-95.9864	0	0	1	1		ATRNL1	ENSG00000107518	ATRNL1	ENSG00000107518
10	134787201	135524701	-1026.78	0	0	20	48		GPR123|KNDC1|UTF1|VENTX|ADAM8|TUBGCP2|ZNF511|CALY|PRAP1|FUOM|ECHS1|PAOX|AL360181.1|RP11-108K14.8|MTG1|SPRN|CYP2E1|AL161645.2|SYCE1|FRG2B	ENSG00000197177|ENSG00000171798|ENSG00000171794|ENSG00000151650|ENSG00000151651|ENSG00000130640|ENSG00000198546|ENSG00000130643|ENSG00000165828|ENSG00000148803|ENSG00000127884|ENSG00000148832|ENSG00000268882|ENSG00000254536|ENSG00000148824|ENSG00000203772|ENSG00000130649|ENSG00000268925|ENSG00000171772|ENSG00000225899	LINC01168|GPR123|GPR123-AS1|AL445199.1|RPL5P28|KNDC1|UTF1|VENTX|MIR202HG|ADAM8|TUBGCP2|RP11-122K13.12|ZNF511|RP11-122K13.14|CALY|BANF1P2|RP11-122K13.7|PRAP1|FUOM|ECHS1|MIR3944|PAOX|AL360181.1|RP11-108K14.8|MTG1|SPRN|OR6L2P|RP11-108K14.4|OR7M1P|AL161645.1|CYP2E1|AL161645.2|SYCE1|OR6L1P|FRG2B|RARRES2P2|AGGF1P2|CLUHP5|AL845259.1|XX-2136C48.8|DUX4L10|DUX4L11|DUX4L12|DUX4L13|DUX4L14|DUX4L15|XX-2136C48…	ENSG00000240707|ENSG00000197177|ENSG00000256925|ENSG00000203268|ENSG00000235264|ENSG00000171798|ENSG00000171794|ENSG00000151650|ENSG00000166917|ENSG00000151651|ENSG00000130640|ENSG00000235245|ENSG00000198546|ENSG00000270235|ENSG00000130643|ENSG00000230306|ENSG00000226699|ENSG00000165828|ENSG00000148803|ENSG00000127884|ENSG00000265395|ENSG00000148832|ENSG00000268882|ENSG00000254536|ENSG00000148824…
11	48680001	49450101	-2679.65	0	0	3	22		TRIM49B|TRIM64C|FOLH1	ENSG00000182053|ENSG00000214891|ENSG00000086205	RP11-56P9.5|RP11-56P9.10|RP11-56P9.6|RP11-56P9.4|TRIM51CP|RP11-56P9.8|TRIM51GP|TRIM53CP|RP11-56P9.11|TRIM49B|TRIM64C|CTD-2132H18.3|UBTFL7|RP11-107P7.1|RP11-107P7.6|RP11-107P7.2|RP11-107P7.5|RP11-107P7.4|FOLH1|CTD-2026G22.1|TYRL|CBX3P8	ENSG00000255551|ENSG00000254728|ENSG00000254920|ENSG00000255527|ENSG00000249910|ENSG00000254517|ENSG00000220948|ENSG00000254764|ENSG00000205044|ENSG00000182053|ENSG00000214891|ENSG00000254801|ENSG00000229361|ENSG00000255452|ENSG00000254412|ENSG00000255338|ENSG00000254993|ENSG00000254567|ENSG00000086205|ENSG00000255532|ENSG00000123447|ENSG00000254496
11	54694801	55031701	-2554.18	0	0	1	1		TRIM48	ENSG00000150244	TRIM48	ENSG00000150244
13	20183201	20621801	-1160.58	0	1	5	12	ZMYM2	MPHOSPH8|PSPC1|AL354808.2|ZMYM5|ZMYM2	ENSG00000196199|ENSG00000121390|ENSG00000269591|ENSG00000132950|ENSG00000121741	MPHOSPH8|AL354808.1|RP11-523H24.3|PSPC1|AL354808.2|RN7SL166P|ST6GALNAC4P1|ZMYM5|RP11-61K9.2|snoU13|AL591925.1|ZMYM2	ENSG00000196199|ENSG00000257110|ENSG00000226352|ENSG00000121390|ENSG00000269591|ENSG00000265624|ENSG00000233469|ENSG00000132950|ENSG00000223576|ENSG00000238665|ENSG00000266230|ENSG00000121741
13	22581901	24519801	-2300.18	0	0	6	34		SGCG|SACS|TNFRSF19|MIPEP|AL139080.1|C1QTNF9B	ENSG00000102683|ENSG00000151835|ENSG00000127863|ENSG00000027001|ENSG00000268735|ENSG00000205863	NME1P1|MTND3P1|FTH1P7|DDX39AP1|SNORD36|RPL7AP73|IPMKP1|RFESDP1|RP11-363G2.4|AL162853.1|LINC00621|BASP1P1|NUS1P2|RP11-124N19.3|AL157931.1|HMGA1P6|RNY3P4|LINC00362|SGCG|RNU6-58P|TATDN2P3|SDAD1P4|SACS|RPLP1P13|SACS-AS1|LINC00327|LINC00352|TNFRSF19|MIPEP|AL139080.1|MTCO3P2|C1QTNF9B-AS1|C1QTNF9B|ANKRD20A19P	ENSG00000237175|ENSG00000226118|ENSG00000232187|ENSG00000225777|ENSG00000253094|ENSG00000237952|ENSG00000226507|ENSG00000231650|ENSG00000229556|ENSG00000240341|ENSG00000262619|ENSG00000230535|ENSG00000234685|ENSG00000262198|ENSG00000223116|ENSG00000233440|ENSG00000207157|ENSG00000229483|ENSG00000102683|ENSG00000252952|ENSG00000235205|ENSG00000236803|ENSG00000151835|ENSG00000232163|ENSG00000229558…
13	57541801	58047501	-437.795	0	0	5	9		PRR20A|PRR20B|PRR20C|PRR20D|PRR20E	ENSG00000204919|ENSG00000204918|ENSG00000229665|ENSG00000227151|ENSG00000234278	PRR20A|PRR20B|PRR20C|PRR20D|PRR20E|PRR20FP|MTCO2P3|SLC25A5P4|RPL31P53	ENSG00000204919|ENSG00000204918|ENSG00000229665|ENSG00000227151|ENSG00000234278|ENSG00000271140|ENSG00000230009|ENSG00000234421|ENSG00000225352
13	62839301	63277501	-192.1	0	0	0	5				LINC01074|LINC00459|RPL32P28|SQSTM1P1|LINC00448	ENSG00000227611|ENSG00000229307|ENSG00000232105|ENSG00000271465|ENSG00000228669
13	79088101	81126901	-1677.59	0	0	5	21		POU4F1|RNF219|RBM26|NDFIP2|SPRY2	ENSG00000152192|ENSG00000152193|ENSG00000139746|ENSG00000102471|ENSG00000136158	RNF219-AS1|RP11-52L5.6|POU4F1|RNF219|AL139319.1|RPL21P111|LINC00331|HSPD1P8|CCT5P2|NIPA2P5|BCAS2P3|RBM26|RNA5SP33|RBM26-AS1|NDFIP2-AS1|NDFIP2|LINC01068|LINC01038|LINC00382|SPRY2|RNU6-61P	ENSG00000234377|ENSG00000271776|ENSG00000152192|ENSG00000152193|ENSG00000263868|ENSG00000237109|ENSG00000225427|ENSG00000215357|ENSG00000230584|ENSG00000236277|ENSG00000226670|ENSG00000139746|ENSG00000252496|ENSG00000227354|ENSG00000232132|ENSG00000102471|ENSG00000227676|ENSG00000229011|ENSG00000229175|ENSG00000136158|ENSG00000202398
13	83159801	83173001	-13.6671	0	0	0	1				NA	NA
13	88099801	88339501	-92.4364	0	0	1	4		SLITRK5	ENSG00000165300	MIR4500HG|RP11-29P20.1|MIR4500|SLITRK5	ENSG00000228824|ENSG00000272515|ENSG00000266052|ENSG00000165300
13	113517701	114976401	-4183.84	0	0	19	39		ATP11A|MCF2L|AL137002.1|F7|F10|PROZ|PCID2|CUL4A|LAMP1|GRTP1|ADPRHL1|DCUN1D2|TMCO3|TFDP1|ATP4B|GRK1|TMEM255B|GAS6|RASA3	ENSG00000068650|ENSG00000126217|ENSG00000268130|ENSG00000057593|ENSG00000126218|ENSG00000126231|ENSG00000126226|ENSG00000139842|ENSG00000185896|ENSG00000139835|ENSG00000153531|ENSG00000150401|ENSG00000150403|ENSG00000198176|ENSG00000186009|ENSG00000185974|ENSG00000184497|ENSG00000183087|ENSG00000185989	ATP11A|AL356740.1|MCF2L|RP11-120K24.3|MCF2L-AS1|RP11-120K24.4|RP11-120K24.5|AL137002.1|F7|F10|F10-AS1|KARSP2|PROZ|RP11-98F14.11|PCID2|CUL4A|LDHBP1|LAMP1|GRTP1|GRTP1-AS1|ADPRHL1|DCUN1D2|DCUN1D2-AS|RNU1-16P|TMCO3|TFDP1|ATP4B|GRK1|LINC00552|TMEM255B|GAS6-AS1|GAS6|GAS6-AS2|RP11-199F6.4|LINC00454|LINC00452|LINC00565|RASA3|RASA3-IT1	ENSG00000068650|ENSG00000234603|ENSG00000126217|ENSG00000267868|ENSG00000235280|ENSG00000269356|ENSG00000269376|ENSG00000268130|ENSG00000057593|ENSG00000126218|ENSG00000231882|ENSG00000230371|ENSG00000126231|ENSG00000269125|ENSG00000126226|ENSG00000139842|ENSG00000232662|ENSG00000185896|ENSG00000139835|ENSG00000225083|ENSG00000153531|ENSG00000150401|ENSG00000233613|ENSG00000202347|ENSG00000150403…
14	18999601	19843601	-1350.51	0	0	2	41		OR11H12|POTEG	ENSG00000257115|ENSG00000222036	RP11-754I20.1|RNU6-458P|RP11-754I20.3|RP11-754I20.2|CR383657.1|RP11-536C10.4|RP11-536C10.2|RP11-536C10.3|RP11-536C10.5|OR11H12|RP11-536C10.17|ARHGAP42P5|RP11-536C10.7|RP11-536C10.13|RP11-536C10.12|RP11-536C10.16|RP11-536C10.11|RP11-536C10.14|RP11-536C10.15|RP11-536C10.1|RP11-536C10.10|RP11-536C10.9|NF1P4|MED15P1|CTD-2311B13.1|CTD-2311B13.2|POTEG|CTD-2311B13.5|RNU6-1239P|CTD-2314B22.1|GRAMD4P3|AL5…	ENSG00000215398|ENSG00000206906|ENSG00000257171|ENSG00000257356|ENSG00000238442|ENSG00000257959|ENSG00000257721|ENSG00000258367|ENSG00000257825|ENSG00000257115|ENSG00000257672|ENSG00000258233|ENSG00000257504|ENSG00000257644|ENSG00000257175|ENSG00000258364|ENSG00000257731|ENSG00000258076|ENSG00000257558|ENSG00000239200|ENSG00000257635|ENSG00000257224|ENSG00000257990|ENSG00000257853|ENSG00000257891…
14	19714401	20004101	594.368	0	0	1	15		POTEM	ENSG00000187537	AL589743.1|RP11-496I2.5|RP11-496I2.2|RP11-496I2.4|RP11-496I2.7|OR11H13P|RP11-146E13.4|CTD-2314B22.2|CTD-2314B22.3|RP11-146E13.3|RP11-496I2.6|BMS1P18|CTD-2311B13.7|GRAMD4P4|POTEM	ENSG00000225210|ENSG00000257573|ENSG00000257310|ENSG00000258781|ENSG00000271632|ENSG00000196143|ENSG00000258188|ENSG00000257749|ENSG00000244306|ENSG00000258198|ENSG00000257977|ENSG00000215394|ENSG00000257931|ENSG00000258363|ENSG00000187537
14	22167701	23058701	4458.69	0	0	2	137		AE000662.92|DAD1	ENSG00000259003|ENSG00000129562	TRAV2|AE000658.31|TRAV3|TRAV4|TRAV5|RPL4P1|TRAV6|AE000659.1|TRAV7|TRAV8-1|TRAV9-1|TRAV10|TRAV11|TRAV12-1|TRAV8-2|TRAV8-3|TRAV13-1|TRAV12-2|TRAV8-4|TRAV8-5|TRAV13-2|TRAV14DV4|TRAV9-2|TRAV15|AE000659.41|TRAV12-3|TRAV8-6|TRAV16|TRAV17|TRAV18|TRAV19|AE000660.4|TRAV20|TRAV21|TRAV22|TRAV23DV6|TRDV1|TRAV24|TRAV25|TRAV26-1|TRAV8-7|AE000660.1|TRAV27|TRAV28|TRAV29DV5|TRAV30|TRAV31|TRAV32|TRAV33|TRAV26-2|TR…	ENSG00000211776|ENSG00000248358|ENSG00000211777|ENSG00000211778|ENSG00000211779|ENSG00000240954|ENSG00000211780|ENSG00000222776|ENSG00000211781|ENSG00000211782|ENSG00000211783|ENSG00000211784|ENSG00000256474|ENSG00000211785|ENSG00000211786|ENSG00000211787|ENSG00000211788|ENSG00000211789|ENSG00000211790|ENSG00000256379|ENSG00000211791|ENSG00000211792|ENSG00000211793|ENSG00000258482|ENSG00000258557…
14	27501401	28629401	-2038.25	0	0	0	5				RP11-384J4.2|CTD-3006G17.2|LINC00645|hsa-mir-3171|AL445384.1	ENSG00000258081|ENSG00000258932|ENSG00000258548|ENSG00000264657|ENSG00000223164
14	37739101	37748901	-33.1561	0	0	1	1		MIPOL1	ENSG00000151338	MIPOL1	ENSG00000151338
14	41670901	42475601	5236.17	0	0	1	8		LRFN5	ENSG00000165379	RP11-629F19.1|AL390335.1|CTD-2298J14.1|CTD-2298J14.2|SNORA31|LRFN5|RP11-1053O12.1|AL138498.1	ENSG00000258385|ENSG00000221695|ENSG00000258901|ENSG00000258636|ENSG00000251858|ENSG00000165379|ENSG00000258536|ENSG00000266500
14	42448601	43016501	-434.901	0	0	0	4				RP11-313C4.1|AL445074.1|CTD-2307P3.1|RP11-214N1.1	ENSG00000259149|ENSG00000222084|ENSG00000258394|ENSG00000258850
14	46139201	46623801	-233.924	0	0	0	3				RP11-369C8.1|AL158111.1|LINC00871	ENSG00000258616|ENSG00000264420|ENSG00000258700
14	73998001	74024101	1.71605	0	0	2	3		HEATR4|ACOT1	ENSG00000187105|ENSG00000184227	HEATR4|ACOT1|NT5CP2	ENSG00000187105|ENSG00000184227|ENSG00000258408
15	20022601	20164001	66.7281	0	0	0	3				RP11-79C23.1|RNU6-978P|RP11-173D3.3	ENSG00000215567|ENSG00000201241|ENSG00000258463
15	21885001	21912701	-26.4768	0	0	0	1				RP11-32B5.2	ENSG00000258883
15	24662101	24729601	-994.239	0	0	0	1				PWRN3	ENSG00000260760
15	48327301	53049801	-4101.93	0	0	41	116		SLC24A5|MYEF2|CTXN2|SLC12A1|DUT|FBN1|CEP152|SHC4|EID1|SECISBP2L|COPS2|GALK2|FAM227B|FGF7|DTWD1|ATP8B4|SLC27A2|HDC|GABPB1|USP8|USP50|TRPM7|SPPL2A|AP4E1|TNFAIP8L3|CYP19A1|GLDN|DMXL2|SCG3|LYSMD2|TMOD2|TMOD3|LEO1|MAPK6|BCL2L10|GNB5|MYO5C|MYO5A|ARPP19|FAM214A|ONECUT1	ENSG00000188467|ENSG00000104177|ENSG00000233932|ENSG00000074803|ENSG00000128951|ENSG00000166147|ENSG00000103995|ENSG00000185634|ENSG00000255302|ENSG00000138593|ENSG00000166200|ENSG00000156958|ENSG00000166262|ENSG00000140285|ENSG00000104047|ENSG00000104043|ENSG00000140284|ENSG00000140287|ENSG00000104064|ENSG00000138592|ENSG00000170236|ENSG00000092439|ENSG00000138600|ENSG00000081014|ENSG00000183578…	RP11-208K4.1|SLC24A5|MYEF2|AC066612.1|RP11-605F22.2|CTXN2|SLC12A1|RP11-605F22.1|RP11-154J22.1|Y_RNA|DUT|FBN1|RP11-227D13.1|CEP152|RP11-227D13.2|RP11-227D13.4|RP11-485O10.2|RP11-485O10.3|SHC4|EID1|AC012379.1|RP11-138E16.1|KRT8P24|SECISBP2L|Y_RNA|RN7SL577P|RP11-325E5.1|COPS2|Y_RNA|GALK2|NDUFAF4P1|MIR4716|RP11-325E5.4|RN7SL307P|FAM227B|RP11-295H24.3|FGF7|DTWD1|RP11-353B9.1|CTD-2647E9.1|ATP8B4|CTD-26…	ENSG00000259754|ENSG00000188467|ENSG00000104177|ENSG00000266143|ENSG00000259235|ENSG00000233932|ENSG00000074803|ENSG00000259385|ENSG00000259488|ENSG00000202542|ENSG00000128951|ENSG00000166147|ENSG00000259705|ENSG00000103995|ENSG00000259216|ENSG00000259469|ENSG00000259670|ENSG00000259700|ENSG00000185634|ENSG00000255302|ENSG00000235883|ENSG00000259602|ENSG00000259500|ENSG00000138593|ENSG00000207105…
15	74003501	75087701	11303.9	0	1	21	39	PML	CD276|C15orf59|TBC1D21|LOXL1|STOML1|PML|GOLGA6A|ISLR2|RP11-247C2.2|ISLR|STRA6|CCDC33|CYP11A1|SEMA7A|UBL7|ARID3B|CLK3|EDC3|CYP1A1|CYP1A2|CSK	ENSG00000103855|ENSG00000205363|ENSG00000167139|ENSG00000129038|ENSG00000067221|ENSG00000140464|ENSG00000159289|ENSG00000167178|ENSG00000248540|ENSG00000129009|ENSG00000137868|ENSG00000140481|ENSG00000140459|ENSG00000138623|ENSG00000138629|ENSG00000179361|ENSG00000179335|ENSG00000179151|ENSG00000140465|ENSG00000140505|ENSG00000103653	CD276|C15orf59|RP11-8P11.3|RP11-24D15.1|TBC1D21|AC108137.1|LOXL1-AS1|LOXL1|STOML1|PML|DNM1P33|GOLGA6A|RN7SL429P|RP11-247C2.1|ISLR2|RP11-247C2.2|RP11-665J16.1|ISLR|STRA6|RP11-60L3.1|CCDC33|RP11-60L3.2|CYP11A1|CTD-2311M21.2|CTD-2311M21.3|SEMA7A|UBL7|UBL7-AS1|RP11-10O17.1|RP11-10O17.3|SNORD77|ARID3B|CLK3|CTD-3154N5.1|EDC3|CYP1A1|CYP1A2|CSK|MIR4513	ENSG00000103855|ENSG00000205363|ENSG00000260469|ENSG00000260624|ENSG00000167139|ENSG00000222064|ENSG00000261801|ENSG00000129038|ENSG00000067221|ENSG00000140464|ENSG00000260096|ENSG00000159289|ENSG00000244612|ENSG00000214702|ENSG00000167178|ENSG00000248540|ENSG00000261543|ENSG00000129009|ENSG00000137868|ENSG00000259264|ENSG00000140481|ENSG00000261384|ENSG00000140459|ENSG00000260266|ENSG00000261821…
15	102162601	102519601	546.67	0	0	6	21		TM2D3|TARSL2|RP11-89K11.1|OR4F6|OR4F15|OR4F4	ENSG00000184277|ENSG00000185418|ENSG00000259658|ENSG00000184140|ENSG00000182854|ENSG00000177693	TM2D3|RNU6-807P|TARSL2|snoU13|RP11-89K11.1|DNM1P47|CTD-2611K5.5|RN7SL209P|OR4F6|OR4F15|OR4F14P|OR4F13P|OR4F28P|WBP1LP5|AC140725.7|OR4F4|OR4G2P|FAM138E|MIR1302-11|WASH3P|DDX11L9	ENSG00000184277|ENSG00000252614|ENSG00000185418|ENSG00000238502|ENSG00000259658|ENSG00000259660|ENSG00000259236|ENSG00000240927|ENSG00000184140|ENSG00000182854|ENSG00000232459|ENSG00000214344|ENSG00000257109|ENSG00000259454|ENSG00000259646|ENSG00000177693|ENSG00000183909|ENSG00000248893|ENSG00000259553|ENSG00000185596|ENSG00000248472
16	16364301	16855601	-367.756	0	0	3	16		NOMO3|NPIPA7|NPIPA7	ENSG00000103226|ENSG00000183889|ENSG00000214967	NOMO3|RP11-517A5.5|RP11-517A5.4|MIR3179-2|MIR3670-2|MIR3180-2|hsa-mir-3180-3|PKD1P1|Y_RNA|NPIPA7|RP11-958N24.2|NPIPA7|RP11-467M13.2|RP11-467M13.3|RN7SL90P|RP11-14N9.2	ENSG00000103226|ENSG00000262848|ENSG00000263198|ENSG00000257381|ENSG00000264722|ENSG00000257366|ENSG00000265373|ENSG00000244257|ENSG00000206706|ENSG00000183889|ENSG00000227827|ENSG00000214967|ENSG00000261181|ENSG00000261362|ENSG00000264752|ENSG00000260126
16	18473001	18744901	-37.7872	0	0	2	13		NPIPA7|NOMO2	ENSG00000233024|ENSG00000185164	RP11-1212A22.1|NPIPA7|PKD1P5|Y_RNA|MIR3180-3|hsa-mir-3180-3|hsa-mir-3670-2|MIR3179-3|MIR3179-3|NOMO2|RP11-457I16.4|RP11-457I16.2|ABCC6P1	ENSG00000205746|ENSG00000233024|ENSG00000254681|ENSG00000206927|ENSG00000257563|ENSG00000266291|ENSG00000265776|ENSG00000257527|ENSG00000266454|ENSG00000185164|ENSG00000262974|ENSG00000260550|ENSG00000256340
16	22488901	22731801	-139.794	0	0	1	7		NPIPB5	ENSG00000243716	SMG1P1|NPIPB5|snoU13|RP11-368J21.3|RP11-105C19.2|RP11-105C19.1|RN7SL245P	ENSG00000237296|ENSG00000243716|ENSG00000239172|ENSG00000257838|ENSG00000260973|ENSG00000260905|ENSG00000265058
16	28991501	32062401	8451.53	0	1	104	220	FUS	SPNS1|LAT|CTB-134H23.2|NPIPB11|RP11-345J4.5|BOLA2|SLX1B|SULT1A4|RP11-345J4.3|RP11-231C14.4|SPN|QPRT|C16orf54|ZG16|KIF22|MAZ|PRRT2|PAGR1|PAGR1|MVP|CDIPT|SEZ6L2|ASPHD1|KCTD13|TMEM219|TAOK2|HIRIP3|INO80E|DOC2A|C16orf92|FAM57B|ALDOA|PPP4C|TBX6|YPEL3|GDPD3|MAPK3|CORO1A|BOLA2B|SLX1A|SULT1A3|RP11-347C12.3|RP11-347C12.1|CD2BP2|TBC1D10B|MYLPF|ZNF48|SEPT1|SEPT1|ZNF771|DCTPP1|SEPHS2|ITGAL|ZNF768|ZNF747|ZNF7…	ENSG00000169682|ENSG00000213658|ENSG00000196796|ENSG00000254206|ENSG00000261740|ENSG00000183336|ENSG00000181625|ENSG00000213648|ENSG00000258150|ENSG00000169203|ENSG00000197471|ENSG00000103485|ENSG00000185905|ENSG00000174992|ENSG00000079616|ENSG00000103495|ENSG00000167371|ENSG00000185928|ENSG00000263136|ENSG00000013364|ENSG00000103502|ENSG00000174938|ENSG00000174939|ENSG00000174943|ENSG00000149932…	SPNS1|RP11-264B17.3|LAT|RP11-264B17.5|CTB-134H23.2|CTB-134H23.3|snoU13|RRN3P2|RP11-426C22.5|RP11-426C22.4|AC009093.1|SNX29P2|RP11-426C22.6|RP11-231C14.6|SNX29P2|NPIPB11|RP11-231C14.3|snoU13|RP11-345J4.5|RP11-345J4.6|BOLA2|SLX1B|SLX1B-SULT1A4|SULT1A4|RP11-345J4.3|RP11-345J4.1|RP11-231C14.5|RP11-231C14.4|RP11-345J4.8|snoU13|MIR3680-2|SLC7A5P1|CA5AP1|RP11-368N21.1|SPN|QPRT|RN7SKP127|C16orf54|AC00913…	ENSG00000169682|ENSG00000261067|ENSG00000213658|ENSG00000261552|ENSG00000196796|ENSG00000260908|ENSG00000238699|ENSG00000103472|ENSG00000260517|ENSG00000259807|ENSG00000196927|ENSG00000198106|ENSG00000260953|ENSG00000260413|ENSG00000271699|ENSG00000254206|ENSG00000254634|ENSG00000238639|ENSG00000261740|ENSG00000260335|ENSG00000183336|ENSG00000181625|ENSG00000260280|ENSG00000213648|ENSG00000258150…
16	33043101	34328601	-2190.08	0	0	4	62		TP53TG3C|TP53TG3B|RP11-812E19.9|CTD-2144E22.5	ENSG00000205457|ENSG00000261509|ENSG00000259680|ENSG00000179755	RP11-19N8.4|RP11-19N8.3|HERC2P8|RP11-19N8.7|RP11-19N8.6|FAM108A10P|RP11-1437A8.2|RP11-1437A8.3|TP53TG3C|RP11-1437A8.4|RP11-1437A8.6|RP11-1277H1.3|TP53TG3B|RP11-1437A8.5|RP11-1437A8.7|RP11-23E10.5|RP11-23E10.3|RP11-989E6.10|RP11-23E10.2|RP11-23E10.4|RP11-293B20.3|RP11-293B20.2|BMS1P8|ENPP7P13|RP11-104C4.4|IGHV3OR16-12|RP11-104C4.2|IGHV3OR16-13|RP11-812E19.9|RP11-812E19.13|RP11-812E19.12|RP11-812E1…	ENSG00000260141|ENSG00000260900|ENSG00000261599|ENSG00000261682|ENSG00000259800|ENSG00000261536|ENSG00000260414|ENSG00000260419|ENSG00000205457|ENSG00000260827|ENSG00000261507|ENSG00000263337|ENSG00000261509|ENSG00000261009|ENSG00000263204|ENSG00000262090|ENSG00000260626|ENSG00000261200|ENSG00000261466|ENSG00000261405|ENSG00000263277|ENSG00000259882|ENSG00000260518|ENSG00000261580|ENSG00000260308…
16	46385501	46456901	-545.337	0	0	0	1				NA	NA
16	46385601	49388501	10241.2	0	0	16	76		SHCBP1|VPS35|ORC6|MYLK3|C16orf87|GPT2|DNAJA2|NETO2|ITFG1|PHKB|ABCC12|ABCC11|LONP2|SIAH1|N4BP1|CBLN1	ENSG00000171241|ENSG00000069329|ENSG00000091651|ENSG00000140795|ENSG00000155330|ENSG00000166123|ENSG00000069345|ENSG00000171208|ENSG00000129636|ENSG00000102893|ENSG00000140798|ENSG00000121270|ENSG00000102910|ENSG00000196470|ENSG00000102921|ENSG00000102924	ANKRD26P1|RNU6-845P|RP11-46D6.5|RP11-46D6.4|SHCBP1|RP11-46D6.1|RAB43P1|RP11-93O14.1|VPS35|RP11-93O14.2|ORC6|RP11-480G7.1|MYLK3|RP11-480G7.2|C16orf87|CKBP1|RP11-480G7.3|GPT2|DNAJA2|RP11-169E6.1|RP11-169E6.4|RP11-169E6.3|NETO2|snoU13|RP11-329J18.2|RPL23AP72|ITFG1|RP11-329J18.3|RP11-329J18.4|RP11-474B12.1|Y_RNA|RNA5SP424|PHKB|RNA5SP425|RP11-177N22.3|RP11-177N22.2|EIF4BP5|NDUFA5P11|RP11-523L20.2|CTB-…	ENSG00000261239|ENSG00000199448|ENSG00000261356|ENSG00000260251|ENSG00000171241|ENSG00000261512|ENSG00000259856|ENSG00000260909|ENSG00000069329|ENSG00000261131|ENSG00000091651|ENSG00000261788|ENSG00000140795|ENSG00000260782|ENSG00000155330|ENSG00000260889|ENSG00000261725|ENSG00000166123|ENSG00000069345|ENSG00000261173|ENSG00000259821|ENSG00000259983|ENSG00000171208|ENSG00000238834|ENSG00000260281…
16	55543301	55651901	-392.7	0	0	2	3		LPCAT2|CAPNS2	ENSG00000087253|ENSG00000256812	LPCAT2|RP11-212I21.4|CAPNS2	ENSG00000087253|ENSG00000261997|ENSG00000256812
16	72497801	72512801	-31.1223	0	0	0	1				AC004158.2	ENSG00000261008
16	79819901	80446301	-671.987	0	0	0	6				RP11-345M22.1|RP11-345M22.3|RP11-148M9.1|RP11-525K10.1|RP11-525K10.3|RP11-525K10.2	ENSG00000260876|ENSG00000261082|ENSG00000260237|ENSG00000260706|ENSG00000259867|ENSG00000261376
16	88314801	90294601	-2180.32	0	2	47	89	CBFA2T3|FANCA	ZNF469|ZFPM1|ZC3H18|IL17C|CYBA|MVD|SNAI3|RNF166|CTU2|PIEZO1|CDT1|APRT|GALNS|AC092384.1|TRAPPC2L|PABPN1L|CBFA2T3|RP11-830F9.6|ACSF3|CDH15|SLC22A31|ZNF778|ANKRD11|AC137932.1|SPG7|RPL13|CPNE7|DPEP1|CHMP1A|SPATA33|CDK10|RP11-368I7.4|SPATA2L|VPS9D1|ZNF276|FANCA|SPIRE2|TCF25|MC1R|TUBB3|TUBB3|DEF8|CENPBD1|DBNDD1|GAS8|C16orf3|PRDM7	ENSG00000225614|ENSG00000179588|ENSG00000158545|ENSG00000124391|ENSG00000051523|ENSG00000167508|ENSG00000185669|ENSG00000158717|ENSG00000174177|ENSG00000103335|ENSG00000167513|ENSG00000198931|ENSG00000141012|ENSG00000269422|ENSG00000167515|ENSG00000205022|ENSG00000129993|ENSG00000205018|ENSG00000176715|ENSG00000129910|ENSG00000259803|ENSG00000170100|ENSG00000167522|ENSG00000268218|ENSG00000197912…	LA16c-444G7.1|ZNF469|ZFPM1|MIR5189|RP11-21B21.4|ZC3H18|IL17C|CYBA|MVD|SNAI3-AS1|SNAI3|RNF166|RP5-1142A6.5|CTU2|PIEZO1|MIR4722|RP5-1142A6.9|RP5-1142A6.2|RP5-1142A6.7|RP5-1142A6.8|CDT1|APRT|GALNS|AC092384.1|TRAPPC2L|PABPN1L|CBFA2T3|RP11-830F9.5|RP11-830F9.7|RP11-830F9.6|CTD-2555A7.1|CTD-2555A7.2|ACSF3|CTD-2555A7.3|LINC00304|RP11-46C24.3|CDH15|SLC22A31|RP11-46C24.7|ZNF778|RP11-46C24.6|RP11-46C24.5|A…	ENSG00000261273|ENSG00000225614|ENSG00000179588|ENSG00000263456|ENSG00000261744|ENSG00000158545|ENSG00000124391|ENSG00000051523|ENSG00000167508|ENSG00000260630|ENSG00000185669|ENSG00000158717|ENSG00000259813|ENSG00000174177|ENSG00000103335|ENSG00000265672|ENSG00000260121|ENSG00000224888|ENSG00000260617|ENSG00000182376|ENSG00000167513|ENSG00000198931|ENSG00000141012|ENSG00000269422|ENSG00000167515…
17	1	241001	-5738.43	0	0	2	8		DOC2B|RPH3AL	ENSG00000272636|ENSG00000181031	AC108004.5|DOC2B|AC108004.2|RPH3AL|RP11-1260E13.1|RP11-1260E13.4|RP11-1260E13.2|RP11-1260E13.3	ENSG00000273288|ENSG00000272636|ENSG00000273172|ENSG00000181031|ENSG00000262920|ENSG00000262061|ENSG00000262294|ENSG00000262558
17	10324101	10339701	-133.049	0	0	1	3		MYH8	ENSG00000133020	RP11-799N11.1|CTC-297N7.11|MYH8	ENSG00000272736|ENSG00000272975|ENSG00000133020
17	13585701	14790601	-1405.07	0	0	3	18		COX10|CDRT15|HS3ST3B1	ENSG00000006695|ENSG00000223510|ENSG00000125430	COX10-AS1|RP11-131K5.2|AC005304.1|RP11-131K5.1|CDRT15P1|COX10|SNORA74|AC005224.2|CDRT15|RP11-214O1.1|HS3ST3B1|RP11-214O1.2|RP11-214O1.3|AC022816.2|RPS18P12|AC013248.2|AC005863.1|AC005863.2	ENSG00000236088|ENSG00000265494|ENSG00000233852|ENSG00000266744|ENSG00000141028|ENSG00000006695|ENSG00000252305|ENSG00000231595|ENSG00000223510|ENSG00000262786|ENSG00000125430|ENSG00000266709|ENSG00000266378|ENSG00000230647|ENSG00000230897|ENSG00000226130|ENSG00000205325|ENSG00000238212
17	16617901	19006201	-3296.42	0	1	40	126	FLCN	CCDC144A|RP11-219A15.1|TNFRSF13B|MPRIP|PLD6|RP11-45M22.4|FLCN|COPS3|NT5M|MED9|RASD1|PEMT|RAI1|SREBF1|TOM1L2|LRRC48|ATPAF2|GID4|DRG2|MYO15A|ALKBH5|LLGL1|FLII|MIEF2|TOP3A|SMCR8|SHMT1|EVPLL|LGALS9C|FAM106A|TBC1D28|ZNF286B|TRIM16L|FBXW10|TVP23B|PRPSAP2|SLC5A10|FAM83G|GRAP|AC007952.5	ENSG00000170160|ENSG00000266302|ENSG00000240505|ENSG00000133030|ENSG00000179598|ENSG00000264187|ENSG00000154803|ENSG00000141030|ENSG00000205309|ENSG00000141026|ENSG00000108551|ENSG00000133027|ENSG00000108557|ENSG00000072310|ENSG00000175662|ENSG00000171962|ENSG00000171953|ENSG00000141034|ENSG00000108591|ENSG00000091536|ENSG00000091542|ENSG00000131899|ENSG00000177731|ENSG00000177427|ENSG00000177302…	CCDC144A|RP11-219A15.1|UPF3AP1|USP32P1|SRP68P1|RP11-219A15.4|RP11-92B11.3|FAM106CP|RP11-219A15.2|RP11-219A15.3|AC022596.6|KRT16P2|KRT17P1|AC022596.2|COTL1P1|RP1-48J14.1|TBC1D27|TNFRSF13B|AC104024.1|AC104024.2|RP11-416I2.1|MPRIP|MPRIP-AS1|RP11-45M22.3|RNU6-767P|RN7SL775P|PLD6|RP11-45M22.4|FLCN|RP11-45M22.5|AC055811.5|AC055811.1|COPS3|NT5M|RPL13P12|AC073621.2|TSEN15P1|Y_RNA|MED9|RASD1|PEMT|RP11-524…	ENSG00000170160|ENSG00000266302|ENSG00000226478|ENSG00000188933|ENSG00000266129|ENSG00000272815|ENSG00000264673|ENSG00000266486|ENSG00000264729|ENSG00000264892|ENSG00000226145|ENSG00000227300|ENSG00000131885|ENSG00000205312|ENSG00000229749|ENSG00000265853|ENSG00000128438|ENSG00000240505|ENSG00000230709|ENSG00000230969|ENSG00000260328|ENSG00000133030|ENSG00000225442|ENSG00000263624|ENSG00000206859…
17	18329401	18745501	462.588	0	0	8	30		LGALS9C|FAM106A|TBC1D28|ZNF286B|TRIM16L|FBXW10|TVP23B|PRPSAP2	ENSG00000171916|ENSG00000213077|ENSG00000189375|ENSG00000249459|ENSG00000108448|ENSG00000171931|ENSG00000171928|ENSG00000141127	KRT17P2|KRT16P1|KRT16P4|AL353997.11|RP1-37N7.6|TNPO1P2|LGALS9C|NOS2P2|CTD-2303H24.2|USP32P2|FAM106A|SRP68P2|CCDC144B|AC107983.4|RN7SL639P|TBC1D28|RP11-815I9.3|AC026271.5|ZNF286B|RP11-815I9.4|FOXO3B|UBE2SP2|TRIM16L|RP11-815I9.5|FBXW10|TVP23B|CTD-2145A24.3|AC107982.4|PRPSAP2|RN7SL627P	ENSG00000186831|ENSG00000214856|ENSG00000229526|ENSG00000227919|ENSG00000267492|ENSG00000230662|ENSG00000171916|ENSG00000167494|ENSG00000273018|ENSG00000233327|ENSG00000213077|ENSG00000227689|ENSG00000154874|ENSG00000227077|ENSG00000264948|ENSG00000189375|ENSG00000262262|ENSG00000174977|ENSG00000249459|ENSG00000264885|ENSG00000240445|ENSG00000224126|ENSG00000108448|ENSG00000265693|ENSG00000171931…
17	19462601	22262901	-6924.59	0	1	19	147	SPECC1	SLC47A1|ALDH3A2|SLC47A2|ALDH3A1|ULK2|AKAP10|SPECC1|LGALS9B|CDRT15L2|CCDC144NL|USP22|DHRS7B|TMEM11|C17orf103|MAP2K3|KCNJ12|C17orf51|UBBP4|MTRNR2L1	ENSG00000142494|ENSG00000072210|ENSG00000180638|ENSG00000108602|ENSG00000083290|ENSG00000108599|ENSG00000128487|ENSG00000170298|ENSG00000214819|ENSG00000205212|ENSG00000124422|ENSG00000109016|ENSG00000178307|ENSG00000154035|ENSG00000034152|ENSG00000184185|ENSG00000212719|ENSG00000263563|ENSG00000256618	SLC47A1|RP11-1113L8.1|AC025627.7|RP11-1113L8.2|RP11-1113L8.6|RP11-1113L8.7|MTND1P14|TRNAQ41P|MTND2P12|AC025627.4|CTD-2104P17.1|ALDH3A2|Y_RNA|SNORA31|SLC47A2|RP11-311F12.1|RP11-311F12.2|ALDH3A1|AC005722.4|ULK2|AC015726.1|RP11-78O7.2|AKAP10|RP11-209D14.4|RP11-209D14.2|SPECC1|AC005730.2|KCTD9P1|RNU6-258P|AC004702.2|RNU6-1057P|CCDC144CP|U6|RN7SL17P|UPF3AP2|USP32P3|SRP68P3|FAM106B|RP11-434D2.2|NOS2P3|…	ENSG00000142494|ENSG00000262769|ENSG00000228983|ENSG00000263107|ENSG00000266179|ENSG00000271900|ENSG00000227225|ENSG00000242752|ENSG00000228725|ENSG00000224254|ENSG00000231625|ENSG00000072210|ENSG00000264932|ENSG00000252349|ENSG00000180638|ENSG00000262681|ENSG00000264785|ENSG00000108602|ENSG00000230607|ENSG00000083290|ENSG00000231096|ENSG00000270091|ENSG00000108599|ENSG00000266126|ENSG00000261033…
17	22246501	22255701	8.17062	0	0	0	1				NA	NA
17	29527301	29534701	-6.15332	0	1	1	1	NF1	NF1	ENSG00000196712	NF1	ENSG00000196712
17	53570601	58604601	-5820.08	0	2	54	142	MSI2|CLTC	TMEM100|PCTP|ANKFN1|NOG|C17orf67|DGKE|TRIM25|COIL|SCPEP1|AKAP1|MSI2|CCDC182|MRPS23|CUEDC1|VEZF1|RP11-159D12.5|SRSF1|DYNLL2|OR4D1|OR4D2|EPX|MKS1|LPO|MPO|BZRAP1|SUPT4H1|RNF43|HSF5|MTMR4|SEPT4|C17orf47|TEX14|RAD51C|PPM1E|TRIM37|SKA2|PRR11|CTD-2510F5.6|SMG8|GDPD1|YPEL2|DHX40|CLTC|PTRH2|VMP1|TUBD1|RPS6KB1|RP11-178C3.1|RNFT1|HEATR6|CA4|USP32|C17orf64|APPBP2	ENSG00000166292|ENSG00000141179|ENSG00000153930|ENSG00000183691|ENSG00000214226|ENSG00000153933|ENSG00000121060|ENSG00000121058|ENSG00000121064|ENSG00000121057|ENSG00000153944|ENSG00000166329|ENSG00000181610|ENSG00000180891|ENSG00000136451|ENSG00000266086|ENSG00000136450|ENSG00000264364|ENSG00000141194|ENSG00000255713|ENSG00000121053|ENSG00000011143|ENSG00000167419|ENSG00000005381|ENSG00000005379…	RP11-515E23.1|CTD-2033D24.2|CTD-2033D24.1|RNU6-1249P|TMEM100|PCTP|RP11-763E3.1|AC011073.1|ANKFN1|RP11-502F1.2|RPL39P33|NOG|C17orf67|DGKE|RP11-670E13.2|RNU6-1158P|RP11-670E13.3|TRIM25|RP11-670E13.5|MIR3614|COIL|RP5-1107A17.3|RP5-1107A17.2|SCPEP1|RP5-1107A17.4|AC007114.1|RNF126P1|RP11-166P13.3|AKAP1|RP11-166P13.4|MSI2|RN7SL437P|RP11-118E18.2|RP11-118E18.4|RN7SL449P|RNU7-134P|CCDC182|RP11-60A24.3|RN…	ENSG00000261873|ENSG00000236319|ENSG00000262135|ENSG00000200107|ENSG00000166292|ENSG00000141179|ENSG00000262052|ENSG00000264277|ENSG00000153930|ENSG00000261882|ENSG00000243058|ENSG00000183691|ENSG00000214226|ENSG00000153933|ENSG00000262951|ENSG00000212469|ENSG00000262408|ENSG00000121060|ENSG00000262112|ENSG00000265238|ENSG00000121058|ENSG00000262298|ENSG00000262623|ENSG00000121064|ENSG00000263120…
17	59100701	59111001	-75.5803	0	0	1	1		BCAS3	ENSG00000141376	BCAS3	ENSG00000141376
17	59621401	59628201	-41.4738	0	0	0	1				NA	NA
17	67222901	67228901	-3.57384	0	0	1	1		ABCA10	ENSG00000154263	ABCA10	ENSG00000154263
17	77483501	77641301	-140.981	0	0	1	1		RBFOX3	ENSG00000167281	RBFOX3	ENSG00000167281
17	81099001	81195101	-546.169	0	0	0	5				AC139099.4|AC139099.6|AC139099.1|AC139099.5|AC139099.3	ENSG00000262898|ENSG00000262952|ENSG00000256692|ENSG00000262094|ENSG00000232938
18	21903601	23631001	13671.3	0	2	5	23	ZNF521|SS18	OSBPL1A|IMPACT|HRH4|ZNF521|SS18	ENSG00000141447|ENSG00000154059|ENSG00000134489|ENSG00000198795|ENSG00000141380	OSBPL1A|RP11-621L6.2|RP11-621L6.3|IMPACT|Y_RNA|RP11-178F10.1|HRH4|RP11-178F10.2|RP11-178F10.3|RP11-178F10.4|RP11-449D8.1|RP11-449D8.2|RAC1P1|RP11-449D8.3|RP11-449D8.5|RP11-958F21.1|WBP2P1|RP11-958F21.3|ZNF521|CTD-2006O16.2|RN7SL97P|RP11-737G21.1|SS18	ENSG00000141447|ENSG00000264365|ENSG00000273321|ENSG00000154059|ENSG00000199636|ENSG00000265094|ENSG00000134489|ENSG00000264695|ENSG00000266489|ENSG00000266181|ENSG00000265485|ENSG00000263553|ENSG00000266520|ENSG00000266809|ENSG00000266573|ENSG00000264345|ENSG00000229248|ENSG00000265552|ENSG00000198795|ENSG00000264434|ENSG00000242216|ENSG00000264193|ENSG00000141380
18	63724201	63732101	-17.0913	0	0	0	1				NA	NA
19	7019901	7327301	-12.4108	0	0	6	10		MBD3L5|MBD3L4|MBD3L2|MBD3L3|ZNF557|INSR	ENSG00000237247|ENSG00000205718|ENSG00000230522|ENSG00000182315|ENSG00000130544|ENSG00000171105	CTB-25J19.1|MBD3L5|MBD3L4|MBD3L2|MBD3L3|ZNF557|CTB-25J19.9|INSR|AC010311.1|AC125387.1	ENSG00000196589|ENSG00000237247|ENSG00000205718|ENSG00000230522|ENSG00000182315|ENSG00000130544|ENSG00000269163|ENSG00000171105|ENSG00000266483|ENSG00000265748
19	7300001	7400501	1265.95	0	0	0	1				AC125387.1	ENSG00000265748
19	9478101	9492401	-19.8782	0	0	2	2		ZNF559-ZNF177|ZNF177	ENSG00000270011|ENSG00000188629	ZNF559-ZNF177|ZNF177	ENSG00000270011|ENSG00000188629
19	14497101	15050401	-558.259	0	0	17	32		CD97|DDX39A|PKN1|PTGER1|GIPC1|DNAJB1|TECR|NDUFB7|CLEC17A|EMR3|ZNF333|AC090427.1|EMR2|OR7A5|OR7C1|OR7A10|OR7A17	ENSG00000123146|ENSG00000123136|ENSG00000123143|ENSG00000160951|ENSG00000123159|ENSG00000132002|ENSG00000099797|ENSG00000099795|ENSG00000187912|ENSG00000131355|ENSG00000160961|ENSG00000268550|ENSG00000127507|ENSG00000188269|ENSG00000127530|ENSG00000127515|ENSG00000185385	CD97|CTC-548K16.5|DDX39A|PKN1|CTC-548K16.6|PTGER1|GIPC1|SNRPGP15|DNAJB1|TECR|MIR639|NDUFB7|CLEC17A|RN7SL337P|RN7SL842P|EMR3|ITGB1P1|ZNF333|AC090427.1|EMR2|AC005255.3|OR7A5|OR7C1|OR7A10|AC005255.5|AC005255.6|OR7A17|OR7A18P|OR7A1P|OR7A3P|OR7A11P|OR7A15P	ENSG00000123146|ENSG00000267379|ENSG00000123136|ENSG00000123143|ENSG00000267474|ENSG00000160951|ENSG00000123159|ENSG00000224543|ENSG00000132002|ENSG00000099797|ENSG00000207707|ENSG00000099795|ENSG00000187912|ENSG00000243488|ENSG00000243066|ENSG00000131355|ENSG00000269378|ENSG00000160961|ENSG00000268550|ENSG00000127507|ENSG00000256210|ENSG00000188269|ENSG00000127530|ENSG00000127515|ENSG00000269552…
19	20595401	20800101	239.376	0	0	1	8		ZNF737	ENSG00000237440	ZNF826P|CTC-513N18.5|CTC-513N18.6|CTC-513N18.3|ZNF737|CTC-513N18.7|VN1R78P|CTD-2332E11.2	ENSG00000231205|ENSG00000268174|ENSG00000269043|ENSG00000268335|ENSG00000237440|ENSG00000269110|ENSG00000268272|ENSG00000268560
19	23119701	23221901	-427.174	0	0	1	3		ZNF728	ENSG00000269067	ZNF728|CTB-87J17.2|CTD-2291D10.2	ENSG00000269067|ENSG00000271661|ENSG00000261558
19	23656901	23687601	-59.1208	0	0	0	1				ZNF725P	ENSG00000268100
19	24051301	24631101	1364.71	0	0	2	10		ZNF726|ZNF254	ENSG00000213967|ENSG00000213096	RP11-255H23.4|ZNF726|CTB-92J24.3|CTB-92J24.2|ZNF92P3|RNA5-8SP4|CTD-2017D11.1|ZNF254|CTD-2017D11.3|HAVCR1P1	ENSG00000267924|ENSG00000213967|ENSG00000269289|ENSG00000269397|ENSG00000269421|ENSG00000201966|ENSG00000268362|ENSG00000213096|ENSG00000268058|ENSG00000268442
19	27731501	28096001	1188.03	0	0	0	1				NA	NA
19	28096101	29967401	-8177.4	0	0	1	38		UQCRFS1	ENSG00000169021	CTB-151G24.1|LINC00662|CTC-459F4.1|CTC-459F4.3|LLNLF-65H9.1|CTC-459F4.6|SLC25A1P5|CTC-459F4.7|CTC-459F4.5|AC022153.1|CTC-459F4.8|AC005758.1|AC005357.1|CTD-2043I16.1|CTB-70G10.1|AC005780.1|AC093074.1|AC005307.1|AC005307.3|AC005616.1|AC005616.2|AC005394.1|AC079466.1|CTC-478M6.1|AC007795.1|AC011524.1|AC008991.1|snoU13|AC011524.2|AC011524.3|LINC00906|RNA5SP470|CTD-2081K17.2|UQCRFS1|CTB-32O4.2|RN7SL34…	ENSG00000267696|ENSG00000261824|ENSG00000261770|ENSG00000267575|ENSG00000272635|ENSG00000267264|ENSG00000267323|ENSG00000267389|ENSG00000266977|ENSG00000267623|ENSG00000267768|ENSG00000267630|ENSG00000266906|ENSG00000267509|ENSG00000266928|ENSG00000267320|ENSG00000267238|ENSG00000260725|ENSG00000267243|ENSG00000266893|ENSG00000267423|ENSG00000267537|ENSG00000266976|ENSG00000267799|ENSG00000267617…
19	29745001	36307301	14855.8	0	1	85	209	CCNE1	VSTM2B|POP4|PLEKHF1|C19orf12|CCNE1|URI1|ZNF536|AC020952.1|TSHZ3|ZNF507|AC007773.3|DPY19L3|PDCD5|ANKRD27|RGS9BP|NUDT19|TDRD12|SLC7A9|CEP89|C19orf40|RHPN2|GPATCH1|WDR88|LRP3|SLC7A10|CEBPA|CEBPG|PEPD|CHST8|KCTD15|LSM14A|KIAA0355|GPI|RP11-618P17.4|PDCD2L|UBA2|WTIP|SCGB2B2|ZNF302|ZNF181|ZNF599|ZNF30|ZNF792|GRAMD1A|SCN1B|HPN|AC020907.1|FXYD3|LGI4|FXYD1|FXYD7|FXYD5|FAM187B|LSR|USF2|HAMP|MAG|CD22|FFAR1|F…	ENSG00000187135|ENSG00000105171|ENSG00000166289|ENSG00000131943|ENSG00000105173|ENSG00000105176|ENSG00000198597|ENSG00000268953|ENSG00000121297|ENSG00000168813|ENSG00000269093|ENSG00000178904|ENSG00000105185|ENSG00000105186|ENSG00000186326|ENSG00000213965|ENSG00000173809|ENSG00000021488|ENSG00000121289|ENSG00000131944|ENSG00000131941|ENSG00000076650|ENSG00000166359|ENSG00000130881|ENSG00000130876…	CTC-525D6.1|CTC-525D6.5|CTC-525D6.2|VSTM2B|POP4|PLEKHF1|C19orf12|CCNE1|CTD-2057D4.2|CTC-448F2.3|URI1|RPL9P32|CTC-448F2.4|TAF9P3|CTC-448F2.6|AC005597.1|ZNF536|AC011478.1|CTC-565M22.1|CTC-400I9.2|CTC-400I9.1|CTC-400I9.3|AC020952.1|CTC-439O9.3|TSHZ3|AC007796.1|AC008992.1|CTD-2050I18.2|CTD-2050I18.1|AC011525.2|AC011525.4|RNA5SP471|RNU6-967P|CTC-360P9.1|CTC-360P9.5|AC011456.1|CTC-360P9.2|CTC-360P9.4|C…	ENSG00000264515|ENSG00000267574|ENSG00000266248|ENSG00000187135|ENSG00000105171|ENSG00000166289|ENSG00000131943|ENSG00000105173|ENSG00000267433|ENSG00000267258|ENSG00000105176|ENSG00000242100|ENSG00000267006|ENSG00000267692|ENSG00000266910|ENSG00000267223|ENSG00000198597|ENSG00000223148|ENSG00000267760|ENSG00000267081|ENSG00000261316|ENSG00000267378|ENSG00000268953|ENSG00000267777|ENSG00000121297…
19	35092101	35105401	-24.8658	0	0	1	1		SCGB2B2	ENSG00000205209	SCGB2B2	ENSG00000205209
19	39164001	40999001	3255.12	0	1	63	110	AKT2	ACTN4|CAPN12|LGALS7|LGALS7B|LGALS4|ECH1|AC104534.3|HNRNPL|RINL|SIRT2|NFKBIB|CCER2|SARS2|CTC-360G5.8|MRPS12|FBXO17|FBXO27|PAPL|PAK4|NCCRP1|SYCN|IFNL3|IFNL2|IFNL1|LRFN1|GMFG|SAMD4B|PAF1|MED29|ZFP36|PLEKHG2|RPS16|SUPT5H|AC011500.1|TIMM50|DLL3|SELV|EID2B|EID2|LGALS13|LGALS16|LGALS14|CLC|LEUTX|DYRK1B|FBL|FCGBP|PSMC4|ZNF546|ZNF780B|ZNF780A|MAP3K10|TTC9B|CNTD2|AKT2|C19orf47|PLD3|HIPK4|PRX|SERTAD1|SERTAD…	ENSG00000130402|ENSG00000182472|ENSG00000205076|ENSG00000178934|ENSG00000171747|ENSG00000104823|ENSG00000268083|ENSG00000104824|ENSG00000187994|ENSG00000068903|ENSG00000104825|ENSG00000262484|ENSG00000104835|ENSG00000269547|ENSG00000128626|ENSG00000269190|ENSG00000161243|ENSG00000183760|ENSG00000130669|ENSG00000188505|ENSG00000179751|ENSG00000197110|ENSG00000183709|ENSG00000182393|ENSG00000128011…	ACTN4|CTB-186G2.4|CAPN12|CTD-2540F13.2|LGALS7|LGALS7B|RNU6-140P|LGALS4|ECH1|AC104534.3|AC104534.2|HNRNPL|AC008982.2|RINL|CTC-360G5.6|SIRT2|NFKBIB|CCER2|SARS2|CTC-360G5.8|MRPS12|CTC-360G5.9|FBXO17|FBXO27|CTB-189B5.3|snoU13|PAPL|PAK4|CTC-218B8.3|NCCRP1|SYCN|IFNL3P1|IFNL3|IFNL4|MSRB1P1|IFNL4P1|IFNL2|IFNL1|LRFN1|CTC-246B18.8|GMFG|CTC-246B18.10|SAMD4B|RN7SL566P|PAF1|MED29|ZFP36|MIR4530|PLEKHG2|CTB-60E…	ENSG00000130402|ENSG00000267375|ENSG00000182472|ENSG00000267892|ENSG00000205076|ENSG00000178934|ENSG00000207296|ENSG00000171747|ENSG00000104823|ENSG00000268083|ENSG00000268756|ENSG00000104824|ENSG00000269688|ENSG00000187994|ENSG00000269050|ENSG00000068903|ENSG00000104825|ENSG00000262484|ENSG00000104835|ENSG00000269547|ENSG00000128626|ENSG00000269486|ENSG00000269190|ENSG00000161243|ENSG00000267992…
19	40999101	41382201	-756.214	0	0	16	21		SPTBN4|SHKBP1|LTBP4|NUMBL|ADCK4|ITPKC|C19orf54|SNRPA|MIA-RAB4B|MIA|RAB4B|RAB4B-EGLN2|EGLN2|CTC-490E21.12|CYP2A6|CYP2A7	ENSG00000160460|ENSG00000160410|ENSG00000090006|ENSG00000105245|ENSG00000123815|ENSG00000086544|ENSG00000188493|ENSG00000077312|ENSG00000268975|ENSG00000261857|ENSG00000167578|ENSG00000171570|ENSG00000269858|ENSG00000268797|ENSG00000255974|ENSG00000198077	SPTBN4|SHKBP1|LTBP4|RN7SL758P|NUMBL|ADCK4|RNU6-195P|ITPKC|C19orf54|SNRPA|MIA-RAB4B|MIA|RAB4B|RAB4B-EGLN2|EGLN2|CTC-490E21.12|CYP2T2P|CYP2F2P|CTC-490E21.10|CYP2A6|CYP2A7	ENSG00000160460|ENSG00000160410|ENSG00000090006|ENSG00000266164|ENSG00000105245|ENSG00000123815|ENSG00000223284|ENSG00000086544|ENSG00000188493|ENSG00000077312|ENSG00000268975|ENSG00000261857|ENSG00000167578|ENSG00000171570|ENSG00000269858|ENSG00000268797|ENSG00000233622|ENSG00000237118|ENSG00000269843|ENSG00000255974|ENSG00000198077
19	43282701	43765001	-527.92	0	0	8	17		PSG8|PSG1|PSG6|PSG11|PSG2|PSG5|PSG4|PSG9	ENSG00000124467|ENSG00000231924|ENSG00000170848|ENSG00000243130|ENSG00000242221|ENSG00000204941|ENSG00000243137|ENSG00000183668	PSG8|CEACAMP6|AC004603.4|PSG10P|PSG1|PSG6|PSG7|CEACAMP7|PSG11|CEACAMP8|PSG2|CEACAMP9|AC005392.13|PSG5|PSG4|CEACAMP10|PSG9	ENSG00000124467|ENSG00000238092|ENSG00000225877|ENSG00000248257|ENSG00000231924|ENSG00000170848|ENSG00000221878|ENSG00000227349|ENSG00000243130|ENSG00000236932|ENSG00000242221|ENSG00000230529|ENSG00000227606|ENSG00000204941|ENSG00000243137|ENSG00000241104|ENSG00000183668
19	44818701	44858901	-62.9384	0	0	2	2		ZNF112|CTC-512J12.6	ENSG00000062370|ENSG00000267173	ZNF112|CTC-512J12.6	ENSG00000062370|ENSG00000267173
19	50596801	50641301	-3.20506	0	0	0	1				NA	NA
19	55219601	55373501	-1798.33	0	0	6	11		KIR3DL1|KIR3DL3|KIR2DL4|KIR2DL3|KIR2DL1|KIR3DL2	ENSG00000167633|ENSG00000242019|ENSG00000189013|ENSG00000243772|ENSG00000125498|ENSG00000240403	LILRP2|KIR3DL1|KIR3DL3|CTB-61M7.1|KIR2DL4|KIR2DL3|KIR2DP1|KIR2DL1|KIR3DP1|KIR2DS4|KIR3DL2	ENSG00000170858|ENSG00000167633|ENSG00000242019|ENSG00000215765|ENSG00000189013|ENSG00000243772|ENSG00000242473|ENSG00000125498|ENSG00000264257|ENSG00000221957|ENSG00000240403
19	57355101	57366501	-28.5663	0	0	0	1				MIMT1	ENSG00000268654
19	58215201	59119001	-4418.31	0	1	45	83	A1BG	ZNF551|AC003006.7|ZNF154|ZNF671|ZNF776|ZNF586|ZNF552|CTD-2583A14.10|ZNF587B|ZNF814|ZNF587|CTD-2583A14.9|ZNF417|ZNF418|ZNF256|C19orf18|ZNF606|CTD-2368P22.1|ZSCAN1|ZNF135|ZSCAN18|ZNF329|ZNF274|ZNF544|CTD-3138B18.4|ZNF8|ZNF8|AC010642.1|ZSCAN22|A1BG|ZNF497|ZNF837|RPS5|AC012313.1|ZNF584|ZNF132|ZNF324B|ZNF324|ZNF446|SLC27A5|ZBTB45|TRIM28|CHMP2A|UBE2M|MZF1	ENSG00000204519|ENSG00000269026|ENSG00000179909|ENSG00000083814|ENSG00000152443|ENSG00000083828|ENSG00000178935|ENSG00000268750|ENSG00000269343|ENSG00000204514|ENSG00000198466|ENSG00000269476|ENSG00000173480|ENSG00000196724|ENSG00000152454|ENSG00000177025|ENSG00000166704|ENSG00000176593|ENSG00000152467|ENSG00000176293|ENSG00000121413|ENSG00000181894|ENSG00000171606|ENSG00000198131|ENSG00000269545…	ZNF551|AC003006.7|ZNF154|ZNF671|AC003006.1|ZNF776|ZNF586|ZNF552|CTD-2583A14.10|ZNF587B|AC010522.1|ZNF814|ZNF587|CTD-2583A14.8|CTD-2583A14.11|CTD-2583A14.9|ZNF417|ZNF418|ZNF256|CTD-2583A14.1|C19orf18|ZNF606|CTD-2368P22.1|VN2R19P|ZSCAN1|LETM1P2|HNRNPDLP4|ZNF135|RN7SL526P|ZSCAN18|ZNF329|CTD-2623H2.7|CTD-2619J13.1|ZNF274|RPS15AP36|AC020915.2|ZNF544|CTD-3138B18.4|CTD-3138B18.5|CTD-3138B18.6|ZNF8|ZNF8|…	ENSG00000204519|ENSG00000269026|ENSG00000179909|ENSG00000083814|ENSG00000264453|ENSG00000152443|ENSG00000083828|ENSG00000178935|ENSG00000268750|ENSG00000269343|ENSG00000269304|ENSG00000204514|ENSG00000198466|ENSG00000269867|ENSG00000270804|ENSG00000269476|ENSG00000173480|ENSG00000196724|ENSG00000152454|ENSG00000243234|ENSG00000177025|ENSG00000166704|ENSG00000176593|ENSG00000235974|ENSG00000152467…
20	10712301	13535101	-3278.62	0	0	5	31		C20orf187|BTBD3|SPTLC3|ISM1|TASP1	ENSG00000125899|ENSG00000132640|ENSG00000172296|ENSG00000101230|ENSG00000089123	RP11-103J8.1|RP1-278O22.1|RP1-278O22.2|RP4-697P8.3|FAT1P1|RP11-103J8.2|C20orf187|RP4-734C18.1|RPS11P1|RP5-1128N12.2|PGAM3P|RP11-268G13.1|LINC00687|AL080274.1|RN7SKP111|RP5-1012F16.2|BTBD3|RP4-742J24.2|RP4-796I8.1|RP11-102J14.1|PA2G4P2|RP5-1069C8.2|RP5-1069C8.3|RP11-157E14.1|SPTLC3|RP4-718P11.1|ISM1|ISM1-AS1|RP5-1077I2.3|TASP1|GAPDHP2	ENSG00000270792|ENSG00000224961|ENSG00000234900|ENSG00000232900|ENSG00000217809|ENSG00000270777|ENSG00000125899|ENSG00000230990|ENSG00000235544|ENSG00000271397|ENSG00000237256|ENSG00000261411|ENSG00000228422|ENSG00000256874|ENSG00000222281|ENSG00000271298|ENSG00000132640|ENSG00000236526|ENSG00000235292|ENSG00000230437|ENSG00000235698|ENSG00000233048|ENSG00000269931|ENSG00000234265|ENSG00000172296…
20	34695901	35744401	-1268.42	0	0	17	27		EPB41L1|AL121895.1|AAR2|DLGAP4|MYL9|TGIF2|TGIF2-C20orf24|C20orf24|SLA2|NDRG3|DSN1|SOGA1|TLDC2|SAMHD1|RBL1|RBL1|MROH8	ENSG00000088367|ENSG00000269650|ENSG00000131043|ENSG00000080845|ENSG00000101335|ENSG00000118707|ENSG00000259399|ENSG00000101084|ENSG00000101082|ENSG00000101079|ENSG00000149636|ENSG00000149639|ENSG00000101342|ENSG00000101347|ENSG00000080839|ENSG00000269846|ENSG00000101353	EPB41L1|snoU13|RP11-234K24.3|AL121895.1|AAR2|DLGAP4|RP5-977B1.7|MYL9|RP5-977B1.11|TGIF2|TGIF2-C20orf24|C20orf24|SLA2|HNRNPA3P2|NDRG3|Y_RNA|AL132768.1|DSN1|SOGA1|RN7SL156P|TLDC2|SAMHD1|RBL1|RPS3AP3|RPS27AP3|RBL1|MROH8	ENSG00000088367|ENSG00000239089|ENSG00000232406|ENSG00000269650|ENSG00000131043|ENSG00000080845|ENSG00000232907|ENSG00000101335|ENSG00000259716|ENSG00000118707|ENSG00000259399|ENSG00000101084|ENSG00000101082|ENSG00000227688|ENSG00000101079|ENSG00000202255|ENSG00000265441|ENSG00000149636|ENSG00000149639|ENSG00000242509|ENSG00000101342|ENSG00000101347|ENSG00000080839|ENSG00000231241|ENSG00000226144…
21	9411101	10866001	-6831.19	0	0	0	11				CR381670.1|MIR3648|MIR3687|TEKT4P2|CR392039.2|CR392039.1|CR381653.1|RN7SL52P|SNORA70|bP-21201H5.1|IGHV1OR21-1	ENSG00000238411|ENSG00000264462|ENSG00000264063|ENSG00000188681|ENSG00000239179|ENSG00000239107|ENSG00000263839|ENSG00000264002|ENSG00000252199|ENSG00000270533|ENSG00000169861
21	14338101	15117301	-4551.39	0	0	3	21		AL050302.1|POTED|AL050303.1	ENSG00000256715|ENSG00000166351|ENSG00000269011	AP001464.4|ANKRD30BP2|RNU6-614P|ZNF355P|AJ239321.3|FGF7P2|AL050302.1|ANKRD30BP1|MIR3156-3|GTF2IP2|VN1R8P|SNX19P1|OR4K11P|AP001465.5|OR4K12P|POTED|RNU6-286P|MIR3118-5|GRAMD4P1|CXADRP1|AL050303.1	ENSG00000229306|ENSG00000224309|ENSG00000207097|ENSG00000168122|ENSG00000237202|ENSG00000185390|ENSG00000256715|ENSG00000175302|ENSG00000266211|ENSG00000226930|ENSG00000219280|ENSG00000228184|ENSG00000179381|ENSG00000228159|ENSG00000218549|ENSG00000166351|ENSG00000207476|ENSG00000266299|ENSG00000227874|ENSG00000214319|ENSG00000269011
21	20917001	22192301	-13490.2	0	0	0	12				RPL37P4|AP000403.3|AP000568.2|C1QBPP|AP000946.2|AP001171.1|RNU6-772P|RN7SKP147|FDPSP6|KRT18P2|RPS3AP1|LINC00320	ENSG00000230198|ENSG00000271486|ENSG00000229336|ENSG00000215353|ENSG00000233480|ENSG00000233236|ENSG00000251851|ENSG00000252963|ENSG00000233676|ENSG00000234439|ENSG00000233206|ENSG00000224924
22	16050001	16621401	1633.97	0	0	2	32		POTEH|OR11H1	ENSG00000198062|ENSG00000130538	LA16c-4G1.3|LA16c-4G1.4|LA16c-4G1.5|NBEAP3|LA16c-60H5.7|AP000525.9|DUXAP8|LL22NC03-N14H11.1|AP000525.10|LL22NC03-N64E9.1|LA16c-83F12.6|GRAMD4P2|LA16c-3G11.7|POTEH|POTEH-AS1|RNU6-816P|MED15P7|NF1P6|LA16c-2F2.5|NEK2P2|LA16c-2F2.8|LA16c-60G3.5|LA16c-60G3.6|LA16c-60G3.7|LA16c-60G3.8|LA16c-23H5.4|ARHGAP42P3|OR11H1|YME1L1P1|AP000539.3|AP000539.1|AP000539.2	ENSG00000233866|ENSG00000229286|ENSG00000235265|ENSG00000223875|ENSG00000215270|ENSG00000206195|ENSG00000271672|ENSG00000272872|ENSG00000232775|ENSG00000271127|ENSG00000225255|ENSG00000235992|ENSG00000241838|ENSG00000198062|ENSG00000236666|ENSG00000212216|ENSG00000234381|ENSG00000224435|ENSG00000226474|ENSG00000231565|ENSG00000230471|ENSG00000230643|ENSG00000237299|ENSG00000213727|ENSG00000215268…
22	16101401	17319701	-791.086	0	0	4	56		POTEH|OR11H1|CCT8L2|XKR3	ENSG00000198062|ENSG00000130538|ENSG00000198445|ENSG00000172967	NBEAP3|LA16c-60H5.7|AP000525.9|DUXAP8|LL22NC03-N14H11.1|AP000525.10|LL22NC03-N64E9.1|LA16c-83F12.6|GRAMD4P2|LA16c-3G11.7|POTEH|POTEH-AS1|RNU6-816P|MED15P7|NF1P6|LA16c-2F2.5|NEK2P2|LA16c-2F2.8|LA16c-60G3.5|LA16c-60G3.6|LA16c-60G3.7|LA16c-60G3.8|LA16c-23H5.4|ARHGAP42P3|OR11H1|YME1L1P1|AP000539.3|AP000539.1|AP000539.2|BNIP3P2|ZNF72P|LA16c-13E4.3|ABCD1P4|LA16c-17H1.3|PABPC1P9|SLC9B1P4|ACTR3BP6|CHEK2P…	ENSG00000223875|ENSG00000215270|ENSG00000206195|ENSG00000271672|ENSG00000272872|ENSG00000232775|ENSG00000271127|ENSG00000225255|ENSG00000235992|ENSG00000241838|ENSG00000198062|ENSG00000236666|ENSG00000212216|ENSG00000234381|ENSG00000224435|ENSG00000226474|ENSG00000231565|ENSG00000230471|ENSG00000230643|ENSG00000237299|ENSG00000213727|ENSG00000215268|ENSG00000233408|ENSG00000235759|ENSG00000130538…
22	17769501	17780701	-155.723	0	0	0	1				NA	NA
22	18668901	18874501	-137.998	0	0	2	7		AC008132.1|AC008132.13	ENSG00000182824|ENSG00000161103	AC008079.9|AC008132.1|GGT3P|AC008132.14|AC008132.12|AC008132.13|BCRP7	ENSG00000187979|ENSG00000182824|ENSG00000197421|ENSG00000239989|ENSG00000234764|ENSG00000161103|ENSG00000215544
22	20950301	20954001	-18.9485	0	0	0	1				NA	NA
22	21507001	21673301	-5.17995	0	0	1	8		GGT2	ENSG00000133475	FAM230B|KB-1592A4.14|GGT2|KB-1183D5.9|POM121L8P|BCRP6|FAM230C|KB-1183D5.14	ENSG00000215498|ENSG00000234503|ENSG00000133475|ENSG00000226885|ENSG00000229266|ENSG00000169662|ENSG00000206142|ENSG00000237407
22	22481201	22651301	-30.2442	0	0	1	18		VPREB1	ENSG00000169575	LL22NC03-30E12.10|LL22NC03-30E12.11|IGLV4-60|LL22NC03-30E12.13|SOCS2P2|IGLVIV-59|IGLVV-58|BMP6P1|IGLV6-57|IGLVI-56|IGLV11-55|IGLV10-54|IGLVIV-53|TOP3BP1|LL22NC03-123E1.5|VPREB1|LL22NC03-2H8.5|LL22NC03-2H8.4	ENSG00000236118|ENSG00000233720|ENSG00000211639|ENSG00000227710|ENSG00000224465|ENSG00000254308|ENSG00000253637|ENSG00000236323|ENSG00000211640|ENSG00000253126|ENSG00000211641|ENSG00000211642|ENSG00000253935|ENSG00000228050|ENSG00000234726|ENSG00000169575|ENSG00000272216|ENSG00000234630
22	23296001	23351201	-126.242	0	0	0	2				AP000361.2|AP000362.1	ENSG00000237472|ENSG00000223679
22	28791901	29060901	-648.818	0	0	1	2		TTC28	ENSG00000100154	TTC28|RN7SL162P	ENSG00000100154|ENSG00000266503
22	30480001	30590801	-98.7442	0	0	1	4		HORMAD2	ENSG00000176635	HORMAD2|CTA-85E5.7|CTA-85E5.6|RP3-438O4.4	ENSG00000176635|ENSG00000226573|ENSG00000225971|ENSG00000225676
22	34723201	34970801	-31.2962	0	0	0	1				NA	NA
22	36163601	36172501	-29.6318	0	0	1	1		RBFOX2	ENSG00000100320	RBFOX2	ENSG00000100320
22	40131801	40187101	-21.2253	0	0	1	2		ENTHD1	ENSG00000176177	ENTHD1|RP1-172B20.6	ENSG00000176177|ENSG00000235647
22	44086501	44114001	-82.4534	0	0	1	1		EFCAB6	ENSG00000186976	EFCAB6	ENSG00000186976
22	47896301	48387101	-357.401	0	0	0	4				LINC00898|RP11-191L9.4|RP11-191L9.5|RP13-455A7.1	ENSG00000205634|ENSG00000224271|ENSG00000232897|ENSG00000230345
22	49159201	49362001	-46.1454	0	0	1	4		FAM19A5	ENSG00000219438	FAM19A5|MIR4535|AL954742.1|WI2-81516E3.1	ENSG00000219438|ENSG00000266887|ENSG00000251912|ENSG00000205632
22	49703901	49716301	-21.7236	0	0	0	1				NA	NA
