# Supplementary material for: Identification of cancer-driver genes in focal genomic alterations from whole genome sequencing data
Source: Sci Rep. 2016 May 9;6:25582. doi: 10.1038/srep25582 (PMC4860638; doi:10.1038/srep25582)
Supplement: Supplementary Dataset 4 [file srep25582-s6.xls]

## Sheet: Article info
Title : Identification of cancer-driver genes in focal genomic alterations from whole genome sequencing data Authors : Ho Jang, Youngmi Hur and Hyunju Lee

## Sheet: FDC1
chr	start	end	score	pvalue	cnt.genes.census	cnt.genes.protein_coding	cnt.genes.all	genes.census	genes.protein_coding	gids.protein_coding	genes.all	gids.all
1	9901	4004301	13900.8	0	2	87	212	TNFRSF14|PRDM16	OR4F5|AL627309.1|OR4F29|OR4F16|AL669831.1|AL645608.2|SAMD11|AL645608.1|NOC2L|KLHL17|PLEKHN1|C1orf170|HES4|ISG15|AGRN|RNF223|C1orf159|TTLL10|TNFRSF18|TNFRSF4|SDF4|B3GALT6|FAM132A|UBE2J2|SCNN1D|ACAP3|PUSL1|CPSF3L|GLTPD1|TAS1R3|DVL1|MXRA8|AURKAIP1|CCNL2|RP4-758J18.2|MRPL20|ANKRD65|TMEM88B|VWA1|ATAD3C|ATAD3B|ATAD3A|TMEM240|SSU72|AL645728.1|C1orf233|MIB2|MMP23B|CDK11B|SLC35E2B|CDK11A|SLC35E2|NADK|GNB1…	ENSG00000186092|ENSG00000237683|ENSG00000235249|ENSG00000185097|ENSG00000269831|ENSG00000269308|ENSG00000187634|ENSG00000268179|ENSG00000188976|ENSG00000187961|ENSG00000187583|ENSG00000187642|ENSG00000188290|ENSG00000187608|ENSG00000188157|ENSG00000237330|ENSG00000131591|ENSG00000162571|ENSG00000186891|ENSG00000186827|ENSG00000078808|ENSG00000176022|ENSG00000184163|ENSG00000160087|ENSG00000162572…	DDX11L1|WASH7P|MIR1302-10|FAM138A|OR4G4P|OR4G11P|OR4F5|RP11-34P13.7|RP11-34P13.8|CICP27|AL627309.1|RP11-34P13.15|RP11-34P13.16|RP11-34P13.14|RP11-34P13.13|RNU6-1100P|RP11-34P13.9|AP006222.2|AP006222.1|RP4-669L17.10|RP4-669L17.8|CICP7|RP4-669L17.4|OR4F29|WBP1LP7|AL732372.1|RP4-669L17.2|RP5-857K21.15|RP4-669L17.1|RP5-857K21.1|RP5-857K21.2|RP5-857K21.3|RP5-857K21.4|RP5-857K21.5|MTND1P23|MTND2P28|hsa…	ENSG00000223972|ENSG00000227232|ENSG00000243485|ENSG00000237613|ENSG00000268020|ENSG00000240361|ENSG00000186092|ENSG00000238009|ENSG00000239945|ENSG00000233750|ENSG00000237683|ENSG00000268903|ENSG00000269981|ENSG00000239906|ENSG00000241860|ENSG00000222623|ENSG00000241599|ENSG00000228463|ENSG00000241670|ENSG00000237094|ENSG00000250575|ENSG00000233653|ENSG00000224813|ENSG00000235249|ENSG00000269732…
1	118825201	121485701	-3043.64	0.068	1	13	63	NOTCH2	TBX15|WARS2|HAO2|HSD3B2|HSD3B1|ZNF697|PHGDH|HMGCS2|REG4|ADAM30|NOTCH2|FAM72B|FCGR1B	ENSG00000092607|ENSG00000116874|ENSG00000116882|ENSG00000203859|ENSG00000203857|ENSG00000143067|ENSG00000092621|ENSG00000134240|ENSG00000134193|ENSG00000134249|ENSG00000134250|ENSG00000188610|ENSG00000198019	PSMC1P12|RP4-630J13.1|TBX15|RP4-712E4.1|RP4-712E4.2|WARS2|WARS2-IT1|RBMX2P3|RPS3AP12|RP11-418J17.1|RPL6P2|snoU13|RP11-418J17.3|RP5-834N19.1|RNU1-75P|HAO2|HAO2-IT1|HSD3B2|RP5-871G17.5|HSD3BP2|GAPDHP23|HSD3BP1|GAPDHP58|HSD3B1|GAPDHP32|HSD3BP3|GAPDHP27|HSD3BP4|GAPDHP33|LINC00622|HSD3BP5|ZNF697|PHGDH|HMGCS2|REG4|NBPF7|PFN1P9|NOTCH2P1|ADAM30|RP5-1042I8.7|NOTCH2|RP11-114O18.1|RNU6-465P|RP6-42F4.1|RP11-…	ENSG00000226126|ENSG00000229911|ENSG00000092607|ENSG00000226172|ENSG00000239216|ENSG00000116874|ENSG00000224238|ENSG00000223575|ENSG00000236804|ENSG00000231365|ENSG00000227056|ENSG00000238679|ENSG00000227712|ENSG00000232650|ENSG00000194297|ENSG00000116882|ENSG00000230921|ENSG00000203859|ENSG00000232780|ENSG00000203858|ENSG00000235595|ENSG00000187481|ENSG00000229570|ENSG00000203857|ENSG00000226443…
2	95326201	97922101	1613.25	0.005	0	31	105		TEKT4|MAL|MRPS5|ZNF514|ZNF2|PROM2|KCNIP3|FAHD2A|TRIM43|ANKRD36C|GPAT2|ADRA2B|ASTL|DUSP2|STARD7|TMEM127|CIAO1|SNRNP200|ITPRIPL1|NCAPH|ARID5A|KANSL3|LMAN2L|CNNM4|CNNM3|ANKRD23|ANKRD39|SEMA4C|FAM178B|FAHD2B|ANKRD36	ENSG00000163060|ENSG00000172005|ENSG00000144029|ENSG00000144026|ENSG00000163067|ENSG00000155066|ENSG00000115041|ENSG00000115042|ENSG00000144015|ENSG00000174501|ENSG00000186281|ENSG00000222040|ENSG00000188886|ENSG00000158050|ENSG00000084090|ENSG00000135956|ENSG00000144021|ENSG00000144028|ENSG00000198885|ENSG00000121152|ENSG00000196843|ENSG00000114982|ENSG00000114988|ENSG00000158158|ENSG00000168763…	CNN2P11|AC073464.4|CNN2P8|AC073464.6|CYP4F32P|AC073464.7|SNX18P14|AC073464.11|ANKRD20A8P|RNU6-1320P|AC097374.2|TEKT4|AC097374.3|AC097374.4|RPS24P6|AC103563.2|AC103563.3|AC103563.4|AC103563.5|AC103563.6|AC103563.7|RN7SL575P|AC103563.8|MAL|AC103563.9|MRPS5|ZNF514|ZNF2|AC092835.2|PROM2|KCNIP3|FABP7P2|FAHD2A|AC009238.6|AC009238.8|AC009238.7|UBTFL5|AC133104.2|TRIM43B|AC009237.4|AC009237.2|AC009237.5|A…	ENSG00000237383|ENSG00000227265|ENSG00000213355|ENSG00000234837|ENSG00000223564|ENSG00000232502|ENSG00000235571|ENSG00000204717|ENSG00000229089|ENSG00000212140|ENSG00000259848|ENSG00000163060|ENSG00000237055|ENSG00000232128|ENSG00000233158|ENSG00000231331|ENSG00000232594|ENSG00000233105|ENSG00000224585|ENSG00000233447|ENSG00000235186|ENSG00000242822|ENSG00000233850|ENSG00000172005|ENSG00000231062…
2	220052001	222511901	1130.99	0.057	0	22	55		ZFAND2B|ABCB6|ATG9A|ANKZF1|GLB1L|STK16|TUBA4A|DNAJB2|PTPRN|RESP18|DNPEP|DES|SPEG|GMPPA|ASIC4|CHPF|TMEM198|OBSL1|INHA|STK11IP|SLC4A3|EPHA4	ENSG00000158552|ENSG00000115657|ENSG00000198925|ENSG00000163516|ENSG00000163521|ENSG00000115661|ENSG00000127824|ENSG00000135924|ENSG00000054356|ENSG00000182698|ENSG00000123992|ENSG00000175084|ENSG00000072195|ENSG00000144591|ENSG00000072182|ENSG00000123989|ENSG00000188760|ENSG00000124006|ENSG00000123999|ENSG00000144589|ENSG00000114923|ENSG00000116106	ZFAND2B|ABCB6|ATG9A|AC068946.1|ANKZF1|GLB1L|STK16|TUBA4A|TUBA4B|DNAJB2|PTPRN|MIR153-1|AC114803.3|RESP18|AC053503.2|DNPEP|AC053503.4|DES|AC053503.6|SPEG|AC053503.11|RP11-316O14.1|GMPPA|ASIC4|CHPF|TMEM198|RP11-256I23.1|MIR3132|OBSL1|RP11-256I23.2|INHA|RN7SKP213|STK11IP|AC009955.8|SLC4A3|RP11-256I23.3|AC009502.1|AC009502.4|RPL23P4|AC008281.1|MIR4268|AC009310.1|AC114765.1|AC114765.2|AC114765.3|AC0679…	ENSG00000158552|ENSG00000115657|ENSG00000198925|ENSG00000221344|ENSG00000163516|ENSG00000163521|ENSG00000115661|ENSG00000127824|ENSG00000243910|ENSG00000135924|ENSG00000054356|ENSG00000207647|ENSG00000230432|ENSG00000182698|ENSG00000232789|ENSG00000123992|ENSG00000229525|ENSG00000175084|ENSG00000234638|ENSG00000072195|ENSG00000227432|ENSG00000268603|ENSG00000144591|ENSG00000072182|ENSG00000123989…
3	49685001	50699901	5161.23	0	0	38	56		BSN|APEH|MST1|RNF123|AMIGO3|GMPPB|IP6K1|CDHR4|FAM212A|UBA7|TRAIP|CAMKV|MST1R|CTD-2330K9.3|MON1A|RBM6|RBM5|SEMA3F|GNAT1|GNAI2|LSMEM2|IFRD2|HYAL3|NAT6|HYAL1|HYAL2|TUSC2|RASSF1|ZMYND10|NPRL2|CYB561D2|XXcos-LUCA11.5|TMEM115|CACNA2D2|C3orf18|HEMK1|CISH|MAPKAPK3	ENSG00000164061|ENSG00000164062|ENSG00000173531|ENSG00000164068|ENSG00000176020|ENSG00000173540|ENSG00000176095|ENSG00000187492|ENSG00000185614|ENSG00000182179|ENSG00000183763|ENSG00000164076|ENSG00000164078|ENSG00000228008|ENSG00000164077|ENSG00000004534|ENSG00000003756|ENSG00000001617|ENSG00000114349|ENSG00000114353|ENSG00000179564|ENSG00000214706|ENSG00000186792|ENSG00000243477|ENSG00000114378…	BSN|APEH|MST1|AC099668.5|RNF123|AMIGO3|GMPPB|IP6K1|COX6CP14|RP13-1056D16.2|CDHR4|FAM212A|UBA7|MIR5193|AC139451.1|TRAIP|CAMKV|RN7SL217P|ACTBP13|MST1R|CTD-2330K9.2|CTD-2330K9.3|MON1A|RBM6|RBM5|RP11-493K19.3|SEMA3F|MIR566|GNAT1|SLC38A3|GNAI2|U73169.1|U73166.2|SEMA3B-AS1|SEMA3B|LSMEM2|IFRD2|HYAL3|NAT6|HYAL1|HYAL2|TUSC2|RASSF1|ZMYND10-AS1|ZMYND10|NPRL2|CYB561D2|XXcos-LUCA11.5|TMEM115|CACNA2D2|XXcos-LU…	ENSG00000164061|ENSG00000164062|ENSG00000173531|ENSG00000259970|ENSG00000164068|ENSG00000176020|ENSG00000173540|ENSG00000176095|ENSG00000239576|ENSG00000244730|ENSG00000187492|ENSG00000185614|ENSG00000182179|ENSG00000263506|ENSG00000263651|ENSG00000183763|ENSG00000164076|ENSG00000264706|ENSG00000234667|ENSG00000164078|ENSG00000230698|ENSG00000228008|ENSG00000164077|ENSG00000004534|ENSG00000003756…
3	86203701	90410301	-6450.32	0.002	0	9	33		VGLL3|CHMP2B|POU1F1|HTR1F|CGGBP1|RP11-159G9.5|ZNF654|C3orf38|EPHA3	ENSG00000206538|ENSG00000083937|ENSG00000064835|ENSG00000179097|ENSG00000163320|ENSG00000229729|ENSG00000175105|ENSG00000179021|ENSG00000044524	RNU6-1129P|RP11-789F5.1|RN7SKP284|RP11-331K15.1|VGLL3|PPATP1|MIR4795|CHMP2B|POU1F1|KRT8P25|APOOP2|PSMC1P6|RP11-451B8.1|RNU6-873P|RNU6ATAC6P|HTR1F|CGGBP1|RP11-159G9.5|CBX5P1|ZNF654|C3orf38|ABCF2P1|Y_RNA|NDUFA5P5|NARG2P2|GAPDHP50|EPHA3|RP11-91A15.2|RP11-91A15.1|U3|RNU6-712P|PROSP|HSPE1P19	ENSG00000251773|ENSG00000239767|ENSG00000222934|ENSG00000241328|ENSG00000206538|ENSG00000241293|ENSG00000264119|ENSG00000083937|ENSG00000064835|ENSG00000239829|ENSG00000240902|ENSG00000240255|ENSG00000239572|ENSG00000200703|ENSG00000221059|ENSG00000179097|ENSG00000163320|ENSG00000229729|ENSG00000241535|ENSG00000175105|ENSG00000179021|ENSG00000242159|ENSG00000207316|ENSG00000242365|ENSG00000242705…
4	507101	2398201	16385.7	0.012	1	34	69	FGFR3	PIGG|PDE6B|ATP5I|MYL5|MFSD7|PCGF3|CPLX1|GAK|TMEM175|DGKQ|SLC26A1|IDUA|FGFRL1|RNF212|SPON2|CTBP1|MAEA|UVSSA|CRIPAK|NKX1-1|FAM53A|SLBP|TMEM129|TACC3|FGFR3|LETM1|WHSC1|NELFA|C4orf48|NAT8L|POLN|HAUS3|MXD4|ZFYVE28	ENSG00000174227|ENSG00000133256|ENSG00000169020|ENSG00000215375|ENSG00000169026|ENSG00000185619|ENSG00000168993|ENSG00000178950|ENSG00000127419|ENSG00000145214|ENSG00000145217|ENSG00000127415|ENSG00000127418|ENSG00000178222|ENSG00000159674|ENSG00000159692|ENSG00000090316|ENSG00000163945|ENSG00000179979|ENSG00000235608|ENSG00000174137|ENSG00000163950|ENSG00000168936|ENSG00000013810|ENSG00000068078…	PIGG|RP11-1263C18.1|RN7SL358P|PDE6B|RP11-1191J2.2|RP11-1191J2.5|ATP5I|MYL5|MFSD7|PCGF3|RP11-1191J2.4|RP11-440L14.4|RP11-440L14.1|AC139887.4|CPLX1|RP11-440L14.3|GAK|TMEM175|DGKQ|SLC26A1|IDUA|FGFRL1|RP11-460I19.2|RNF212|RP11-20I20.1|RP11-20I20.2|TMED11P|SNORA48|AC092535.3|SPON2|RP11-20I20.4|CTBP1|CTBP1-AS2|MAEA|UVSSA|AC078852.1|AC078852.2|CRIPAK|NKX1-1|RP13-1016M1.2|RP11-1398P2.1|FAM53A|Y_RNA|SLBP|…	ENSG00000174227|ENSG00000273238|ENSG00000263386|ENSG00000133256|ENSG00000242686|ENSG00000272927|ENSG00000169020|ENSG00000215375|ENSG00000169026|ENSG00000185619|ENSG00000248416|ENSG00000272588|ENSG00000249592|ENSG00000233799|ENSG00000168993|ENSG00000260262|ENSG00000178950|ENSG00000127419|ENSG00000145214|ENSG00000145217|ENSG00000127415|ENSG00000127418|ENSG00000250259|ENSG00000178222|ENSG00000251639…
5	12037401	15430001	11295.3	0.076	0	5	33		DNAH5|TRIO|FAM105A|FAM105B|ANKH	ENSG00000039139|ENSG00000038382|ENSG00000145569|ENSG00000154124|ENSG00000154122	RNU6-679P|RP11-308B16.2|CT49|AC106771.1|RP11-419C19.3|RP11-419C19.1|RP11-419C19.2|AC016553.1|CTC-305H11.1|RPS23P5|CTD-2042D5.1|CTC-232H10.1|DNAH5|CTB-51A17.1|TRIO|FAM105A|CTD-2165H16.3|CCT6P2|EEF1A1P13|CTD-2165H16.4|FAM105B|ANKH|RBBP4P1|MIR4637|CTB-40H15.4|UQCRBP3|HNRNPKP5|AC016575.1|SEPHS2P1|U8|RP1-251I12.1|RP1-137K24.1|MARK2P5	ENSG00000212305|ENSG00000248783|ENSG00000248131|ENSG00000264921|ENSG00000251112|ENSG00000249053|ENSG00000248457|ENSG00000222717|ENSG00000248145|ENSG00000242608|ENSG00000248462|ENSG00000243744|ENSG00000039139|ENSG00000251423|ENSG00000038382|ENSG00000145569|ENSG00000248791|ENSG00000250526|ENSG00000250182|ENSG00000261360|ENSG00000154124|ENSG00000154122|ENSG00000249485|ENSG00000264792|ENSG00000272057…
5	42734001	46405601	22892.9	0	0	14	51		CCDC152|SEPP1|ANXA2R|ZNF131|NIM1K|HMGCS1|CCL28|C5orf28|C5orf34|PAIP1|NNT|FGF10|MRPS30|HCN1	ENSG00000198865|ENSG00000250722|ENSG00000177721|ENSG00000172262|ENSG00000177453|ENSG00000112972|ENSG00000151882|ENSG00000151881|ENSG00000172244|ENSG00000172239|ENSG00000112992|ENSG00000070193|ENSG00000112996|ENSG00000164588	CCDC152|SEPP1|CTD-2325A15.5|CTD-2325A15.3|CTD-2325A15.2|CTD-2201E18.4|CTD-2201E18.2|CTD-2201E18.1|CTD-2201E18.5|CTD-2201E18.3|CTD-2035E11.3|CTD-2035E11.4|ANXA2R|AC025171.1|CTD-2035E11.5|ZNF131|NIM1K|RP11-447H19.3|RP11-447H19.2|RP11-447H19.1|CTD-2636A23.2|HMGCS1|RP11-159F24.2|CCL28|C5orf28|RP11-159F24.3|C5orf34|EEF1A1P19|RP11-159F24.6|RP11-159F24.5|PAIP1|NNT-AS1|CTD-2210P15.2|NNT|RPL29P12|RP11-8L2…	ENSG00000198865|ENSG00000250722|ENSG00000272234|ENSG00000249092|ENSG00000251163|ENSG00000251656|ENSG00000249516|ENSG00000250711|ENSG00000271788|ENSG00000177738|ENSG00000251131|ENSG00000272382|ENSG00000177721|ENSG00000215068|ENSG00000272144|ENSG00000172262|ENSG00000177453|ENSG00000249779|ENSG00000249888|ENSG00000247763|ENSG00000261604|ENSG00000112972|ENSG00000188850|ENSG00000151882|ENSG00000151881…
5	90956501	93401701	-3812.37	0	0	3	22		NR2F1|FAM172A|POU5F2	ENSG00000175745|ENSG00000113391|ENSG00000248483	PCBP2P3|RP11-348J24.2|RP11-348J24.1|AC120120.1|RP11-133F8.2|CTC-529L17.1|CTC-529L17.2|AC026781.1|CTC-458G6.4|LDHBP3|CCT7P2|CTC-458G6.2|CTD-2091N23.1|POLD2P1|NR2F1-AS1|NR2F1|FAM172A|MIR2277|NPM1P27|POU5F2|RP11-185E12.2|RP11-549J18.1	ENSG00000248826|ENSG00000250049|ENSG00000248864|ENSG00000264489|ENSG00000249776|ENSG00000249169|ENSG00000249984|ENSG00000221810|ENSG00000248588|ENSG00000248950|ENSG00000249958|ENSG00000248528|ENSG00000251361|ENSG00000213730|ENSG00000237187|ENSG00000175745|ENSG00000113391|ENSG00000251725|ENSG00000249353|ENSG00000248483|ENSG00000272406|ENSG00000251023
6	36847401	38897801	5182.56	0.097	1	16	40	PIM1	C6orf89|PI16|MTCH1|FGD2|COX6A1P2|PIM1|TMEM217|TBC1D22B|RNF8|CMTR1|CCDC167|MDGA1|ZFAND3|BTBD9|GLO1|DNAH8	ENSG00000198663|ENSG00000164530|ENSG00000137409|ENSG00000146192|ENSG00000226976|ENSG00000137193|ENSG00000172738|ENSG00000065491|ENSG00000112130|ENSG00000137200|ENSG00000198937|ENSG00000112139|ENSG00000156639|ENSG00000183826|ENSG00000124767|ENSG00000124721	C6orf89|RP1-90K10.4|PI16|MTCH1|FGD2|COX6A1P2|RPL12P2|PIM1|SNORD112|TMEM217|snoU13|TBC1D22B|RNF8|RN7SL273P|CMTR1|CCDC167|RP1-153P14.8|RP1-153P14.3|RP1-153P14.5|MIR4462|MDGA1|RP3-441A12.1|ZFAND3|RN7SL285P|RNU1-87P|RP11-420A21.1|BTBD9|SNORD45|AL031905.1|BTBD9-AS1|Y_RNA|RP1-319M7.2|GLO1|RP3-503A6.2|DNAH8|RN7SL465P|RP1-217P22.2|SNORA8|RP1-207H1.3|RP1-207H1.2	ENSG00000198663|ENSG00000232598|ENSG00000164530|ENSG00000137409|ENSG00000146192|ENSG00000226976|ENSG00000216412|ENSG00000137193|ENSG00000252687|ENSG00000172738|ENSG00000238375|ENSG00000065491|ENSG00000112130|ENSG00000239953|ENSG00000137200|ENSG00000198937|ENSG00000204110|ENSG00000229559|ENSG00000227920|ENSG00000263926|ENSG00000112139|ENSG00000225945|ENSG00000156639|ENSG00000243313|ENSG00000200597…
6	63645101	66981101	-5890.16	0.001	0	5	30		FKBP1C|LGSN|PTP4A1|PHF3|EYS	ENSG00000198225|ENSG00000146166|ENSG00000112245|ENSG00000118482|ENSG00000188107	AL590558.1|RP11-184C23.1|FKBP1C|SPTLC1P3|RP11-184C23.4|LGSN|RP3-407E4.2|RP3-407E4.3|RP3-407E4.4|EEF1B2P5|PTP4A1|RPL7AP34|RP5-1148A21.3|RP11-164N20.2|RPL9P18|PHF3|EYS|RP11-59D5__B.3|RP11-59D5__B.2|GCNT1P4|RP11-349P19.1|HNRNPDP2|RP11-307F22.2|AL109922.1|AL109922.2|RP11-74E24.2|AL109612.1|SLC25A51P1|ADH5P4|NUFIP1P	ENSG00000266682|ENSG00000217477|ENSG00000198225|ENSG00000219940|ENSG00000218520|ENSG00000146166|ENSG00000218617|ENSG00000218274|ENSG00000218048|ENSG00000225121|ENSG00000112245|ENSG00000213312|ENSG00000266680|ENSG00000262651|ENSG00000213309|ENSG00000118482|ENSG00000188107|ENSG00000218813|ENSG00000236345|ENSG00000219653|ENSG00000232120|ENSG00000217811|ENSG00000243828|ENSG00000221312|ENSG00000256352…
6	91495501	94991201	-5917.95	0.001	0	1	22		EPHA7	ENSG00000135333	RP1-177I10.1|MIR4643|CASC6|RP3-433F14.4|RP3-433F14.2|RP3-433F14.1|RN7SL415P|RP11-40G16.1|RPL5P19|U3|RP1-149C7.1|AL359987.1|RP11-127B16.1|U3|AL589947.1|ATF1P1|RP1-23E21.2|COPS5P1|EPHA7|SNORA18|RP11-524K14.1|RP3-463P15.1	ENSG00000224605|ENSG00000263734|ENSG00000224944|ENSG00000262095|ENSG00000219087|ENSG00000220340|ENSG00000240961|ENSG00000219867|ENSG00000220553|ENSG00000200492|ENSG00000261038|ENSG00000265419|ENSG00000220908|ENSG00000221455|ENSG00000238412|ENSG00000219387|ENSG00000235099|ENSG00000213187|ENSG00000135333|ENSG00000252249|ENSG00000229600|ENSG00000231143
7	101503301	103876601	6228.32	0.096	0	28	69		CUX1|SH2B2|PRKRIP1|ORAI2|ALKBH4|LRWD1|POLR2J|RASA4B|POLR2J3|RP11-514P8.7|SPDYE2|RASA4|RP11-514P8.6|UPK3BL|POLR2J2|POLR2J2|SPDYE2B|FAM185A|FBXL13|LRRC17|ARMC10|NAPEPLD|PMPCB|DNAJC2|PSMC2|SLC26A5|RELN|ORC5	ENSG00000257923|ENSG00000160999|ENSG00000128563|ENSG00000160991|ENSG00000160993|ENSG00000161036|ENSG00000005075|ENSG00000170667|ENSG00000168255|ENSG00000270249|ENSG00000205238|ENSG00000105808|ENSG00000205236|ENSG00000267368|ENSG00000228049|ENSG00000267645|ENSG00000173678|ENSG00000222011|ENSG00000161040|ENSG00000128606|ENSG00000170632|ENSG00000161048|ENSG00000105819|ENSG00000105821|ENSG00000161057…	CUX1|CTB-181H17.1|CTA-357J21.1|AC005086.1|AC005086.3|AC005086.2|AC005086.4|SNORA48|AC005088.1|SH2B2|MIR4285|CTA-313A17.2|Y_RNA|CTA-313A17.3|SPDYE6|PRKRIP1|RP11-163E9.2|RP11-163E9.1|MIR548O|RP11-514P8.2|ORAI2|ALKBH4|LRWD1|MIR5090|MIR4467|POLR2J|AC093668.2|AC093668.3|RASA4B|RP11-514P8.8|AC093668.1|POLR2J3|RP11-514P8.7|SPDYE2|RASA4|RP11-514P8.6|AC105052.1|UPK3BL|POLR2J2|POLR2J2|SPDYE2B|RASA4DP|FAM18…	ENSG00000257923|ENSG00000272219|ENSG00000272544|ENSG00000230110|ENSG00000258040|ENSG00000256295|ENSG00000258093|ENSG00000252824|ENSG00000264642|ENSG00000160999|ENSG00000264675|ENSG00000170409|ENSG00000200552|ENSG00000228546|ENSG00000166667|ENSG00000128563|ENSG00000239969|ENSG00000239486|ENSG00000221510|ENSG00000239480|ENSG00000160991|ENSG00000160993|ENSG00000161036|ENSG00000266715|ENSG00000264471…
7	152016301	154400001	-8005.61	0	1	4	28	KMT2C	KMT2C|XRCC2|ACTR3B|DPP6	ENSG00000055609|ENSG00000196584|ENSG00000133627|ENSG00000130226	KMT2C|RP11-208G20.3|RP11-208G20.2|SEPT7P6|Y_RNA|FABP5P3|AC005631.1|CCT8L1P|LINC01003|AC104843.4|RNA5SP250|snoU13|AC104843.3|SNORA26|XRCC2|RN7SL811P|ATP5F1P3|RN7SL845P|ACTR3B|AF104455.1|AC079809.2|AC073236.3|AC091652.2|DPP6|AC005588.2|RP5-1048B16.1|AC006019.3|AC006019.4	ENSG00000055609|ENSG00000270405|ENSG00000204894|ENSG00000241007|ENSG00000253088|ENSG00000241735|ENSG00000221454|ENSG00000020219|ENSG00000261455|ENSG00000231139|ENSG00000199404|ENSG00000238557|ENSG00000225416|ENSG00000212590|ENSG00000196584|ENSG00000265439|ENSG00000214003|ENSG00000244328|ENSG00000133627|ENSG00000265275|ENSG00000224104|ENSG00000234722|ENSG00000233489|ENSG00000130226|ENSG00000226509…
9	21301001	26127701	-12939.6	0	1	17	52	CDKN2A	IFNA5|KLHL9|IFNA6|IFNA13|IFNA2|IFNA8|IFNA1|IFNE|MTAP|RP11-145E5.5|C9orf53|CDKN2A|CDKN2B|DMRTA1|ELAVL2|IZUMO3|TUSC1	ENSG00000147873|ENSG00000198642|ENSG00000120235|ENSG00000233816|ENSG00000188379|ENSG00000120242|ENSG00000197919|ENSG00000184995|ENSG00000099810|ENSG00000264545|ENSG00000224854|ENSG00000147889|ENSG00000147883|ENSG00000176399|ENSG00000107105|ENSG00000205442|ENSG00000198680	IFNA5|IFNA20P|KLHL9|IFNA6|IFNA13|IFNA2|RP11-354P17.15|IFNA11P|IFNA12P|IFNA8|IFNWP2|IFNA1|IFNWP19|MIR31HG|IFNE|MIR31|SNORD39|RP11-344A7.1|KHSRPP1|RN7SL151P|MTAP|RP11-145E5.5|AL359922.1|TUBB8P1|RP11-70L8.4|RP11-149I2.5|C9orf53|CDKN2A|CDKN2B-AS1|RP11-149I2.4|CDKN2B|UBA52P6|RP11-408N14.1|DMRTA1|RP11-399D6.2|RP11-370B11.1|RP11-370B11.3|AL391117.1|SUMO2P2|RP11-315I14.2|RP11-315I14.5|ELAVL2|RP11-321L2.1…	ENSG00000147873|ENSG00000226393|ENSG00000198642|ENSG00000120235|ENSG00000233816|ENSG00000188379|ENSG00000261696|ENSG00000231195|ENSG00000235108|ENSG00000120242|ENSG00000237691|ENSG00000197919|ENSG00000238271|ENSG00000171889|ENSG00000184995|ENSG00000199177|ENSG00000264379|ENSG00000227443|ENSG00000229835|ENSG00000244230|ENSG00000099810|ENSG00000264545|ENSG00000266732|ENSG00000229298|ENSG00000265194…
9	65468101	71002501	7707.36	0.097	0	20	133		SPATA31A7|FAM27E3|FAM27B|BX649567.1|ANKRD20A1|RP11-195B21.3|FOXD4L6|CBWD6|BX255923.1|CR769776.1|ANKRD20A4|AL445665.1|FOXD4L5|FOXD4L4|CBWD5|AL591479.1|CBWD3|AL353608.1|FOXD4L3|PGM5	ENSG00000234734|ENSG00000232833|ENSG00000170215|ENSG00000233434|ENSG00000196774|ENSG00000155282|ENSG00000204793|ENSG00000204790|ENSG00000196400|ENSG00000204788|ENSG00000172014|ENSG00000176134|ENSG00000204779|ENSG00000184659|ENSG00000147996|ENSG00000269337|ENSG00000196873|ENSG00000228537|ENSG00000187559|ENSG00000154330	RP11-101E5.1|FAM74A4|RP11-101E5.2|SPATA31A7|RP11-203I2.1|RP11-237M21.1|RP11-118H15.1|RBPJP2|RP11-120E5.2|ATP5A1P10|RP11-93P10.2|RP11-93P10.3|RP11-459O16.1|CNN2P5|RP11-459O16.3|CYP4F61P|SNX18P6|RP11-459O16.7|RP11-262H14.1|RNA5SP283|AL512625.1|RP11-262H14.5|PTGER4P2|CDK2AP2P2|MYO5BP2|RP11-262H14.3|RP11-262H14.7|RP11-262H14.11|RP11-262H14.4|RP11-282E4.1|RP11-318K12.1|RNU6-156P|RP11-318K12.2|RP11-318…	ENSG00000203372|ENSG00000229746|ENSG00000235496|ENSG00000234734|ENSG00000237792|ENSG00000231379|ENSG00000233022|ENSG00000237086|ENSG00000237191|ENSG00000243382|ENSG00000223449|ENSG00000242301|ENSG00000237869|ENSG00000233414|ENSG00000233171|ENSG00000235327|ENSG00000234430|ENSG00000235003|ENSG00000238113|ENSG00000202474|ENSG00000203438|ENSG00000229422|ENSG00000184523|ENSG00000237451|ENSG00000238245…
10	33686601	35689501	9224.46	0.003	0	4	27		PARD3|CUL2|CREM|CCNY	ENSG00000148498|ENSG00000108094|ENSG00000095794|ENSG00000108100	RP11-476F14.1|RP13-259N13.2|LINC00838|RPL23P11|RP11-490O24.2|PARD3|Y_RNA|TCEB2P4|RP11-8L18.3|RP11-8L18.2|PARD3-AS1|SS18L2P1|RNU6-847P|RNU6-193P|PRDX2P2|CUL2|MIR3611|RP11-297A16.2|CREM|RNU7-77P|ATP6V1G1P4|RP11-324I22.3|RP11-324I22.2|RNU6-794P|CCNY|RNU6-1167P|RP11-324I22.4	ENSG00000226412|ENSG00000203565|ENSG00000261683|ENSG00000226407|ENSG00000223470|ENSG00000148498|ENSG00000199200|ENSG00000234167|ENSG00000229235|ENSG00000215184|ENSG00000226386|ENSG00000232525|ENSG00000223047|ENSG00000222909|ENSG00000213724|ENSG00000108094|ENSG00000266228|ENSG00000230534|ENSG00000095794|ENSG00000253054|ENSG00000233343|ENSG00000269952|ENSG00000233200|ENSG00000253070|ENSG00000108100…
10	36557701	38730501	-7499.33	0.087	0	8	50		NAMPTL|ANKRD30A|MTRNR2L7|ZNF248|ZNF25|ZNF33A|ZNF37A|LINC00999	ENSG00000229644|ENSG00000148513|ENSG00000256892|ENSG00000198105|ENSG00000175395|ENSG00000189180|ENSG00000075407|ENSG00000225119	MTND5P17|MTND4P18|SNORA40|NAMPTL|Y_RNA|RP11-322I2.1|MKNK2P1|ARL6IP1P2|ANKRD30A|RNU6-811P|RP11-20F24.2|ATP8A2P1|RN7SL314P|Y_RNA|LINC00993|TMEM161BP1|VN1R53P|TACC1P1|MTND1P18|MTRNR2L7|RP11-258F22.1|RP11-258F22.2|ZNF33BP1|ZNF248|RP11-162G10.1|AL135791.1|RP11-162G10.5|RP11-775A3.1|ZNF33AP1|ZNF25|AL117337.1|RP11-393J16.4|Y_RNA|ZNF33A|RNU6-795P|EIF3LP3|FXYD6P2|ZNF37A|RP11-508N22.12|RP11-508N22.13|RP11-…	ENSG00000236626|ENSG00000228694|ENSG00000237002|ENSG00000229644|ENSG00000207271|ENSG00000238176|ENSG00000233533|ENSG00000225355|ENSG00000148513|ENSG00000206796|ENSG00000234918|ENSG00000240800|ENSG00000244402|ENSG00000252621|ENSG00000235687|ENSG00000237970|ENSG00000236313|ENSG00000224920|ENSG00000225276|ENSG00000256892|ENSG00000226578|ENSG00000260137|ENSG00000225192|ENSG00000198105|ENSG00000228828…
11	49575401	50783801	9913.11	0.009	0	2	26		OR4C13|OR4C12	ENSG00000258817|ENSG00000221954	RP11-707M1.1|RP11-707M1.7|RP11-707M1.9|TRIM51FP|RP11-163O19.1|RP11-163O19.11|RP11-163O19.10|TRIM51DP|RP11-163O19.3|RP11-163O19.8|OR4A1P|OR4A49P|OR4A18P|OR4A19P|OR4R3P|OR4C13|OR4C12|RP11-227P3.1|RP11-347H15.1|RP11-347H15.6|RP11-347H15.2|RP11-347H15.5|RP11-347H15.3|RP11-347H15.4|RP11-574M7.1|RP11-574M7.2	ENSG00000205035|ENSG00000254487|ENSG00000255268|ENSG00000219061|ENSG00000254714|ENSG00000255550|ENSG00000255214|ENSG00000255190|ENSG00000254800|ENSG00000255111|ENSG00000254408|ENSG00000254472|ENSG00000254637|ENSG00000254940|ENSG00000254624|ENSG00000258817|ENSG00000221954|ENSG00000255199|ENSG00000255442|ENSG00000236919|ENSG00000255500|ENSG00000255042|ENSG00000255001|ENSG00000254518|ENSG00000254840…
12	28655401	31003801	-2428.07	0	0	8	24		CCDC91|FAR2|ERGIC2|OVCH1-AS1|OVCH1|TMTC1|IPO8|CAPRIN2	ENSG00000123106|ENSG00000064763|ENSG00000087502|ENSG00000257599|ENSG00000187950|ENSG00000133687|ENSG00000133704|ENSG00000110888	CCDC91|RNA5SP355|RP11-874G11.1|RP11-977P2.1|AC012150.1|RP11-946L16.1|FAR2|RP11-996F15.2|ERGIC2|OVCH1-AS1|OVCH1|TMTC1|RP11-310I24.1|RP11-1110J8.1|U3|RP11-776A13.1|RP11-776A13.3|RNA5SP356|RP11-155I9.1|RP11-776A13.2|IPO8|CAPRIN2|RP11-77I22.2|LINC00941	ENSG00000123106|ENSG00000202187|ENSG00000244712|ENSG00000256513|ENSG00000222481|ENSG00000257258|ENSG00000064763|ENSG00000257176|ENSG00000087502|ENSG00000257599|ENSG00000187950|ENSG00000133687|ENSG00000257456|ENSG00000242986|ENSG00000253052|ENSG00000257262|ENSG00000257756|ENSG00000251781|ENSG00000257932|ENSG00000258202|ENSG00000133704|ENSG00000110888|ENSG00000246331|ENSG00000235884
12	37856601	39641701	-1016.43	0.088	0	2	24		ALG10B|CPNE8	ENSG00000175548|ENSG00000139117	RP11-125N22.4|RP11-125N22.3|RP11-125N22.1|RP11-125N22.2|RP11-297L6.2|RP11-297L6.1|RNA5SP358|RNA5SP359|TUBB8P5|RP11-266O15.4|RP11-266O15.3|Y_RNA|ALG10B|AC117372.1|AC087897.1|RP11-804F13.2|RP11-804F13.1|CPNE8|RP11-396F22.1|AC067735.1|RP11-554L12.3|RP11-554L12.2|RP11-554L12.1|RP11-421H10.2	ENSG00000257794|ENSG00000257899|ENSG00000257933|ENSG00000258368|ENSG00000257173|ENSG00000258278|ENSG00000199843|ENSG00000201708|ENSG00000254381|ENSG00000257292|ENSG00000258360|ENSG00000253016|ENSG00000175548|ENSG00000266333|ENSG00000256878|ENSG00000257645|ENSG00000258119|ENSG00000139117|ENSG00000257718|ENSG00000252801|ENSG00000257586|ENSG00000257237|ENSG00000258144|ENSG00000270718
12	68399901	71245101	30507.7	0.01	1	24	63	MDM2	IFNG|IL26|IL22|MDM1|RAP1B|NUP107|SLC35E3|AC124890.1|MDM2|CPM|CPSF6|LYZ|YEATS4|FRS2|CCT2|LRRC10|BEST3|RAB3IP|AC025263.3|MYRFL|CNOT2|KCNMB4|PTPRB|PTPRR	ENSG00000111537|ENSG00000111536|ENSG00000127318|ENSG00000111554|ENSG00000127314|ENSG00000111581|ENSG00000175782|ENSG00000251695|ENSG00000135679|ENSG00000135678|ENSG00000111605|ENSG00000090382|ENSG00000127337|ENSG00000166225|ENSG00000166226|ENSG00000198812|ENSG00000127325|ENSG00000127328|ENSG00000258052|ENSG00000166268|ENSG00000111596|ENSG00000135643|ENSG00000127329|ENSG00000153233	IFNG-AS1|HNRNPA1P70|RP11-444B24.2|IFNG|IL26|IL22|MDM1|RP11-81H14.2|RP11-71J4.2|RP11-81H14.3|RP11-81H14.4|RP11-254B13.1|RAP1B|RP11-254B13.4|SNORA70G|RP11-254B13.3|RP11-637A17.2|RPL7P42|NUP107|KRT8P39|SLC35E3|AC124890.1|RP11-611O2.2|MDM2|RP11-611O2.1|RP11-611O2.5|RP11-611O2.3|CPM|RNU7-4P|RP11-611O2.6|AC133749.1|PRELID2P1|AC139931.1|RP11-324P9.1|CPSF6|RP11-1143G9.2|LYZ|RP11-1143G9.4|YEATS4|RN7SL804P…	ENSG00000255733|ENSG00000236946|ENSG00000256708|ENSG00000111537|ENSG00000111536|ENSG00000127318|ENSG00000111554|ENSG00000251301|ENSG00000256273|ENSG00000256075|ENSG00000256917|ENSG00000240087|ENSG00000127314|ENSG00000234040|ENSG00000206650|ENSG00000234925|ENSG00000247363|ENSG00000241825|ENSG00000111581|ENSG00000233560|ENSG00000175782|ENSG00000251695|ENSG00000256678|ENSG00000135679|ENSG00000256325…
13	19024301	21955401	-13913.2	0.01	1	21	108	ZMYM2	TUBA3C|RP11-408E5.4|TPTE2|MPHOSPH8|PSPC1|AL354808.2|ZMYM5|ZMYM2|GJA3|GJB2|GJB6|CRYL1|IFT88|IL17D|N6AMT2|XPO4|LATS2|SAP18|SKA3|MRP63|ZDHHC20	ENSG00000198033|ENSG00000121388|ENSG00000132958|ENSG00000196199|ENSG00000121390|ENSG00000269591|ENSG00000132950|ENSG00000121741|ENSG00000121743|ENSG00000165474|ENSG00000121742|ENSG00000165475|ENSG00000032742|ENSG00000172458|ENSG00000150456|ENSG00000132953|ENSG00000150457|ENSG00000150459|ENSG00000165480|ENSG00000173141|ENSG00000180776	ZNF962P|BNIP3P7|LINC00349|LONRF2P2|LINC00388|FEM1AP4|LINC00387|TERF1P5|FAM207BP|LINC00418|GXYLT1P1|CNN2P12|ZNF965P|CYP4F34P|SNX18P26|LINC00328-2P|ANKRD20A9P|RHOT1P3|RP11-38M15.11|RNU6-55P|RNU6-76P|SNX19P2|LINC00408|RP11-442J17.3|PHF2P2|LINC00442|USP24P1|GTF2IP3|RP11-301J16.7|RNA5SP24|CENPIP1|RNU6-52P|RP11-408E5.6|SMPD4P2|TUBA3C|RP11-408E5.4|PSPC1P1|RP11-408E5.5|ANKRD26P3|MRPL3P1|LINC00421|PARP4P2…	ENSG00000215604|ENSG00000270496|ENSG00000231238|ENSG00000233905|ENSG00000229788|ENSG00000235876|ENSG00000231914|ENSG00000226361|ENSG00000228797|ENSG00000236169|ENSG00000230931|ENSG00000204718|ENSG00000227784|ENSG00000244155|ENSG00000227568|ENSG00000225016|ENSG00000206192|ENSG00000242756|ENSG00000227332|ENSG00000223024|ENSG00000206787|ENSG00000235500|ENSG00000226250|ENSG00000231358|ENSG00000226057…
13	87325601	90534401	6982.95	0.046	0	1	27		SLITRK5	ENSG00000165300	TXNL1P1|LINC00430|UBBP5|LIN28AP2|RP11-342C20.2|MIR4500HG|RP11-29P20.1|MIR4500|SLITRK5|LINC00397|RP11-471M2.3|TET1P1|RP11-545P6.2|AL354896.1|RPL29P29|LINC00433|LINC00560|GRPEL2P1|LINC01047|TRIM60P13|LINC00440|SP3P|LINC01040|LINC00353|RP11-75N6.3|RPL7L1P1|SNORD38	ENSG00000231879|ENSG00000233528|ENSG00000228074|ENSG00000228473|ENSG00000232636|ENSG00000228824|ENSG00000272515|ENSG00000266052|ENSG00000165300|ENSG00000223404|ENSG00000272046|ENSG00000232204|ENSG00000231019|ENSG00000223059|ENSG00000225289|ENSG00000229443|ENSG00000261666|ENSG00000233211|ENSG00000232225|ENSG00000227247|ENSG00000234660|ENSG00000225530|ENSG00000226037|ENSG00000236176|ENSG00000271395…
13	110446701	115109801	11176.8	0	0	37	89		COL4A1|COL4A2|RAB20|CARKD|CARS2|ING1|LINC00346|ANKRD10|ARHGEF7|TEX29|RP11-65D24.2|SOX1|SPACA7|TUBGCP3|C13orf35|ATP11A|MCF2L|AL137002.1|F7|F10|PROZ|PCID2|CUL4A|LAMP1|GRTP1|ADPRHL1|DCUN1D2|TMCO3|TFDP1|ATP4B|GRK1|TMEM255B|GAS6|RASA3|CDC16|UPF3A|CHAMP1	ENSG00000187498|ENSG00000134871|ENSG00000139832|ENSG00000213995|ENSG00000134905|ENSG00000153487|ENSG00000255874|ENSG00000088448|ENSG00000102606|ENSG00000153495|ENSG00000204398|ENSG00000182968|ENSG00000153498|ENSG00000126216|ENSG00000197595|ENSG00000068650|ENSG00000126217|ENSG00000268130|ENSG00000057593|ENSG00000126218|ENSG00000126231|ENSG00000126226|ENSG00000139842|ENSG00000185896|ENSG00000139835…	RN7SKP10|LINC00396|RN7SL783P|COL4A1|COL4A2|snoU13|COL4A2-AS2|COL4A2-AS1|RAB20|CARKD|AL139385.1|CARS2|ING1|RPL21P107|LINC00567|LINC00346|ANKRD10|ANKRD10-IT1|PARP1P1|LINC00431|LINC00368|ARHGEF7-AS2|ARHGEF7|ARHGEF7-IT1|ARHGEF7-AS1|TEX29|RP11-65D24.2|RP11-65D24.1|LINC00354|AL136302.1|SNORD44|SOX1|RP11-450H6.3|LINC00404|LINC00403|LINC01070|LINC01043|LINC01044|SPACA7|TUBGCP3|C13orf35|ATP11A|AL162711.1|…	ENSG00000201161|ENSG00000231428|ENSG00000265885|ENSG00000187498|ENSG00000134871|ENSG00000238629|ENSG00000224821|ENSG00000232814|ENSG00000139832|ENSG00000213995|ENSG00000255831|ENSG00000134905|ENSG00000153487|ENSG00000225239|ENSG00000259831|ENSG00000255874|ENSG00000088448|ENSG00000229152|ENSG00000227105|ENSG00000225760|ENSG00000225870|ENSG00000235875|ENSG00000102606|ENSG00000233644|ENSG00000227352…
14	104356301	106797801	17734.8	0	1	32	179	AKT1	C14orf2|TDRD9|RD3L|ASPG|KIF26A|C14orf144|TMEM179|C14orf180|INF2|ADSSL1|SIVA1|AKT1|ZBTB42|CEP170B|PLD4|AHNAK2|C14orf79|CDCA4|GPR132|JAG2|NUDT14|BRF1|BTBD6|PACS2|TEX22|MTA1|CRIP2|CRIP1|CRIP1|C14orf80|TMEM121|KIAA0125	ENSG00000156411|ENSG00000156414|ENSG00000227729|ENSG00000166183|ENSG00000066735|ENSG00000228032|ENSG00000258986|ENSG00000184601|ENSG00000203485|ENSG00000185100|ENSG00000184990|ENSG00000142208|ENSG00000179627|ENSG00000099814|ENSG00000166428|ENSG00000185567|ENSG00000140104|ENSG00000170779|ENSG00000183484|ENSG00000184916|ENSG00000183828|ENSG00000185024|ENSG00000184887|ENSG00000179364|ENSG00000226174…	C14orf2|TDRD9|RD3L|AL136001.1|RN7SL634P|ASPG|MIR203|CTD-2223O18.1|KIF26A|RP11-260M19.2|C14orf144|RP11-260M19.1|RNU6-684P|CEND1P1|TMEM179|C14orf180|RP11-614O9.1|RP11-982M15.7|RP11-982M15.8|MIR4710|RP11-982M15.6|INF2|RP11-982M15.5|ADSSL1|SIVA1|RP11-982M15.2|AKT1|ZBTB42|LINC00638|RPS26P49|RPS2P4|CTD-3051D23.1|CTD-3051D23.4|CEP170B|CTD-3051D23.3|PLD4|AHNAK2|C14orf79|CDCA4|GPR132|RP11-44N21.1|RP11-44N…	ENSG00000156411|ENSG00000156414|ENSG00000227729|ENSG00000264439|ENSG00000242894|ENSG00000166183|ENSG00000207568|ENSG00000258748|ENSG00000066735|ENSG00000258913|ENSG00000228032|ENSG00000258598|ENSG00000222761|ENSG00000213159|ENSG00000258986|ENSG00000184601|ENSG00000259037|ENSG00000258736|ENSG00000260792|ENSG00000265291|ENSG00000256050|ENSG00000203485|ENSG00000258858|ENSG00000185100|ENSG00000184990…
15	30347701	30945101	2450.6	0.009	0	7	45		GOLGA8J|GOLGA8T|CHRFAM7A|GOLGA8R|GOLGA8Q|GOLGA8H|ARHGAP11B	ENSG00000179938|ENSG00000261247|ENSG00000166664|ENSG00000186399|ENSG00000178115|ENSG00000261794|ENSG00000187951	CTD-2022H16.1|GOLGA8J|RN7SL673P|AC120045.1|DNM1P28|ULK4P3|U8|GOLGA8T|RN7SL469P|AC120045.2|DNM1P30|RP11-932O9.3|RP11-932O9.4|AC026150.5|RP11-261B23.1|RNU6-17P|RP11-261B23.2|Y_RNA|RP11-382B18.4|CHRFAM7A|RP11-382B18.3|U8|GOLGA8R|AC019322.1|RN7SL196P|RP11-382B18.5|CTD-3092A11.1|CTD-3092A11.2|AC026150.6|AC026150.8|GOLGA8Q|RN7SL796P|AC026150.2|DNM1P50|ULK4P2|U8|GOLGA8H|RP11-932O9.8|RN7SL628P|AC026150.1…	ENSG00000229389|ENSG00000179938|ENSG00000239955|ENSG00000221250|ENSG00000261792|ENSG00000178081|ENSG00000207432|ENSG00000261247|ENSG00000241167|ENSG00000221785|ENSG00000260897|ENSG00000261747|ENSG00000259906|ENSG00000225930|ENSG00000259993|ENSG00000206972|ENSG00000270955|ENSG00000238783|ENSG00000270173|ENSG00000166664|ENSG00000263070|ENSG00000238519|ENSG00000186399|ENSG00000221723|ENSG00000240221…
15	32416701	32929101	3411.76	0	0	7	32		CHRNA7|GOLGA8K|AC139426.2|GOLGA8O|AC135983.2|GOLGA8N|ARHGAP11A	ENSG00000175344|ENSG00000249931|ENSG00000233812|ENSG00000206127|ENSG00000268759|ENSG00000232653|ENSG00000198826	CHRNA7|Y_RNA|RP13-395E19.4|RNU6-18P|RP13-395E19.2|RP11-717I24.1|DNM1P31|GOLGA8K|AC139426.1|RN7SL185P|RP13-395E19.3|AC139426.2|ULK4P1|U8|DNM1P32|GOLGA8O|AC135983.1|RN7SL539P|RP11-632K20.8|AC135983.2|RP11-632K20.6|RP11-632K20.2|RP11-632K20.7|RP11-1000B6.3|GOLGA8N|AC123768.3|AC123768.1|RN7SL286P|AC123768.2|AC123768.4|RP11-1000B6.5|ARHGAP11A	ENSG00000175344|ENSG00000201084|ENSG00000271078|ENSG00000207257|ENSG00000260211|ENSG00000260642|ENSG00000261491|ENSG00000249931|ENSG00000221444|ENSG00000241459|ENSG00000215304|ENSG00000233812|ENSG00000261279|ENSG00000206987|ENSG00000261708|ENSG00000206127|ENSG00000221318|ENSG00000243088|ENSG00000270789|ENSG00000268759|ENSG00000261375|ENSG00000254912|ENSG00000223509|ENSG00000261064|ENSG00000232653…
15	84841601	85796501	-9232.37	0	0	10	48		UBE2Q2L|GOLGA6L4|ZSCAN2|WDR73|NMB|SEC11A|ZNF592|ALPK3|SLC28A1|PDE8A	ENSG00000259511|ENSG00000184206|ENSG00000176371|ENSG00000177082|ENSG00000197696|ENSG00000140612|ENSG00000166716|ENSG00000136383|ENSG00000156222|ENSG00000073417	RP13-262C2.3|UBE2Q2L|CSPG4P11|GOLGA2P7|AC136698.1|RN7SL331P|GOLGA6L4|UBE2Q2P8|RP11-182J1.14|RN7SL417P|RP11-671M22.4|AC136704.1|DNM1P51|CSPG4P5|UBE2Q2P11|RP11-182J1.13|UBE2Q2P12|RP11-182J1.10|RP11-182J1.11|GOLGA6L5P|RP11-182J1.12|UBE2Q2P1|LINC00933|ZSCAN2|RP11-182J1.5|SCAND2P|RP11-182J1.1|EGLN1P1|WDR73|NMB|SEC11A|RP11-245C17.2|ZNF592|RP11-7M10.2|ALPK3|SNORA25|SLC28A1|RNU6-339P|RNU6-796P|RP11-255M6…	ENSG00000259694|ENSG00000259511|ENSG00000259726|ENSG00000225151|ENSG00000221008|ENSG00000240466|ENSG00000184206|ENSG00000259633|ENSG00000259683|ENSG00000244056|ENSG00000259570|ENSG00000221247|ENSG00000235370|ENSG00000272887|ENSG00000259538|ENSG00000259774|ENSG00000197627|ENSG00000259551|ENSG00000259302|ENSG00000230373|ENSG00000259244|ENSG00000189136|ENSG00000259728|ENSG00000176371|ENSG00000256278…
16	31951201	35262901	-9319.23	0	0	7	188		AC142381.1|TP53TG3D|TP53TG3|TP53TG3C|TP53TG3B|RP11-812E19.9|CTD-2144E22.5	ENSG00000223931|ENSG00000205456|ENSG00000183632|ENSG00000205457|ENSG00000261509|ENSG00000259680|ENSG00000179755	RP11-170L3.5|RP11-170L3.7|RP11-170L3.6|RP11-1166P10.1|RP11-1166P10.6|IGHV1OR16-1|AC142381.1|IGHV1OR16-3|IGHV3OR16-9|HERC2P4|RP11-1166P10.7|RP11-17M15.1|RP11-56L13.4|FAM108A9P|RP11-56L13.6|RP11-56L13.7|TP53TG3D|RP11-56L13.1|RP11-1292F20.1|RP11-17M15.2|RP11-17M15.4|ACTR3BP3|RP11-626K17.5|PABPC1P13|RP11-626K17.3|RP11-626K17.2|ABCD1P3|RP11-652G5.1|RP11-652G5.2|RP11-96K14.1|RP11-586K12.11|RP11-586K12.…	ENSG00000261289|ENSG00000197476|ENSG00000260218|ENSG00000260628|ENSG00000261727|ENSG00000261704|ENSG00000223931|ENSG00000260048|ENSG00000270472|ENSG00000230267|ENSG00000260584|ENSG00000260847|ENSG00000260649|ENSG00000260540|ENSG00000260344|ENSG00000260575|ENSG00000205456|ENSG00000260402|ENSG00000259822|ENSG00000261127|ENSG00000260516|ENSG00000260327|ENSG00000260866|ENSG00000260307|ENSG00000261541…
16	88691701	90294601	-4569.37	0.092	2	45	84	CBFA2T3|FANCA	ZC3H18|IL17C|CYBA|MVD|SNAI3|RNF166|CTU2|PIEZO1|CDT1|APRT|GALNS|AC092384.1|TRAPPC2L|PABPN1L|CBFA2T3|RP11-830F9.6|ACSF3|CDH15|SLC22A31|ZNF778|ANKRD11|AC137932.1|SPG7|RPL13|CPNE7|DPEP1|CHMP1A|SPATA33|CDK10|RP11-368I7.4|SPATA2L|VPS9D1|ZNF276|FANCA|SPIRE2|TCF25|MC1R|TUBB3|TUBB3|DEF8|CENPBD1|DBNDD1|GAS8|C16orf3|PRDM7	ENSG00000158545|ENSG00000124391|ENSG00000051523|ENSG00000167508|ENSG00000185669|ENSG00000158717|ENSG00000174177|ENSG00000103335|ENSG00000167513|ENSG00000198931|ENSG00000141012|ENSG00000269422|ENSG00000167515|ENSG00000205022|ENSG00000129993|ENSG00000205018|ENSG00000176715|ENSG00000129910|ENSG00000259803|ENSG00000170100|ENSG00000167522|ENSG00000268218|ENSG00000197912|ENSG00000167526|ENSG00000178773…	ZC3H18|IL17C|CYBA|MVD|SNAI3-AS1|SNAI3|RNF166|RP5-1142A6.5|CTU2|PIEZO1|MIR4722|RP5-1142A6.9|RP5-1142A6.2|RP5-1142A6.7|RP5-1142A6.8|CDT1|APRT|GALNS|AC092384.1|TRAPPC2L|PABPN1L|CBFA2T3|RP11-830F9.5|RP11-830F9.7|RP11-830F9.6|CTD-2555A7.1|CTD-2555A7.2|ACSF3|CTD-2555A7.3|LINC00304|RP11-46C24.3|CDH15|SLC22A31|RP11-46C24.7|ZNF778|RP11-46C24.6|RP11-46C24.5|ANKRD11|AC137932.1|AC137932.5|AC137932.6|RP1-168P…	ENSG00000158545|ENSG00000124391|ENSG00000051523|ENSG00000167508|ENSG00000260630|ENSG00000185669|ENSG00000158717|ENSG00000259813|ENSG00000174177|ENSG00000103335|ENSG00000265672|ENSG00000260121|ENSG00000224888|ENSG00000260617|ENSG00000182376|ENSG00000167513|ENSG00000198931|ENSG00000141012|ENSG00000269422|ENSG00000167515|ENSG00000205022|ENSG00000129993|ENSG00000259881|ENSG00000261226|ENSG00000205018…
17	19284901	22262901	-6543.98	0	1	22	159	SPECC1	MAPK7|MFAP4|RNF112|SLC47A1|ALDH3A2|SLC47A2|ALDH3A1|ULK2|AKAP10|SPECC1|LGALS9B|CDRT15L2|CCDC144NL|USP22|DHRS7B|TMEM11|C17orf103|MAP2K3|KCNJ12|C17orf51|UBBP4|MTRNR2L1	ENSG00000166484|ENSG00000166482|ENSG00000128482|ENSG00000142494|ENSG00000072210|ENSG00000180638|ENSG00000108602|ENSG00000083290|ENSG00000108599|ENSG00000128487|ENSG00000170298|ENSG00000214819|ENSG00000205212|ENSG00000124422|ENSG00000109016|ENSG00000178307|ENSG00000154035|ENSG00000034152|ENSG00000184185|ENSG00000212719|ENSG00000263563|ENSG00000256618	MAPK7|MFAP4|RNF112|CTB-187M2.2|AC004448.2|snoMe28S-Am2634|AC004448.5|RPS2P46|CTB-187M2.1|CTB-187M2.3|SLC47A1|RPL17P43|SNORA59B|RP11-1113L8.1|AC025627.7|RP11-1113L8.2|RP11-1113L8.6|RP11-1113L8.7|MTND1P14|TRNAQ41P|MTND2P12|AC025627.4|CTD-2104P17.1|ALDH3A2|Y_RNA|SNORA31|SLC47A2|RP11-311F12.1|RP11-311F12.2|ALDH3A1|AC005722.4|ULK2|AC015726.1|RP11-78O7.2|AKAP10|RP11-209D14.4|RP11-209D14.2|SPECC1|AC0057…	ENSG00000166484|ENSG00000166482|ENSG00000128482|ENSG00000265126|ENSG00000227078|ENSG00000265335|ENSG00000235979|ENSG00000189343|ENSG00000231477|ENSG00000263726|ENSG00000142494|ENSG00000228331|ENSG00000266079|ENSG00000262769|ENSG00000228983|ENSG00000263107|ENSG00000266179|ENSG00000271900|ENSG00000227225|ENSG00000242752|ENSG00000228725|ENSG00000224254|ENSG00000231625|ENSG00000072210|ENSG00000264932…
17	27587401	31105301	-5261.59	0.006	2	41	153	NF1|SUZ12	NUFIP2|TAOK1|ABHD15|TP53I13|GIT1|ANKRD13B|CORO6|SSH2|EFCAB5|NSRP1|SLC6A4|BLMH|TMIGD1|CPD|GOSR1|TBC1D29|CRLF3|ATAD5|TEFM|ADAP2|RNF135|NF1|OMG|EVI2B|CTD-2370N5.3|EVI2A|RAB11FIP4|AC003101.1|COPRS|UTP6|SUZ12|LRRC37B|AC090616.2|RHOT1|AC116407.2|RHBDL3|C17orf75|ZNF207|PSMD11|CDK5R1|MYO1D	ENSG00000108256|ENSG00000160551|ENSG00000168792|ENSG00000167543|ENSG00000108262|ENSG00000198720|ENSG00000167549|ENSG00000141298|ENSG00000176927|ENSG00000126653|ENSG00000108576|ENSG00000108578|ENSG00000182271|ENSG00000108582|ENSG00000108587|ENSG00000266733|ENSG00000176390|ENSG00000176208|ENSG00000172171|ENSG00000184060|ENSG00000181481|ENSG00000196712|ENSG00000126861|ENSG00000185862|ENSG00000265118…	NUFIP2|RPL35AP35|RP11-296K13.4|MIR4523|RNU4-34P|TAOK1|MIR4523|RNU6-711P|RNU6-1034P|ABHD15|RP11-68I3.2|TP53I13|RP11-68I3.4|GIT1|ANKRD13B|RP11-68I3.7|CORO6|RP11-68I3.10|SSH2|RP11-68I3.5|RNU6-920P|RP11-68I3.11|RPL21P123|RP11-82O19.1|RP11-82O19.2|SNORA70|RPL9P30|RP11-338L22.2|snoU13|EFCAB5|RP11-338L22.3|AC104996.1|RNY4P13|RNY4P13|AC104984.4|RP11-1148O4.1|RP11-1148O4.2|NSRP1|MIR3184|MIR423|RP11-354P11…	ENSG00000108256|ENSG00000239256|ENSG00000266111|ENSG00000264808|ENSG00000222363|ENSG00000160551|ENSG00000263719|ENSG00000253064|ENSG00000202205|ENSG00000168792|ENSG00000264031|ENSG00000167543|ENSG00000264290|ENSG00000108262|ENSG00000198720|ENSG00000264647|ENSG00000167549|ENSG00000264007|ENSG00000141298|ENSG00000263370|ENSG00000222858|ENSG00000265625|ENSG00000240531|ENSG00000263657|ENSG00000265713…
17	48467001	51882501	3269.05	0.059	0	22	58		LRRC59|ACSF2|CHAD|RSAD1|MYCBPAP|EPN3|SPATA20|CACNA1G|ABCC3|ANKRD40|LUC7L3|WFIKKN2|TOB1|SPAG9|NME1|NME1-NME2|NME2|MBTD1|UTP18|CA10|AC102948.2|C17orf112	ENSG00000108829|ENSG00000167107|ENSG00000136457|ENSG00000136444|ENSG00000136449|ENSG00000049283|ENSG00000006282|ENSG00000006283|ENSG00000108846|ENSG00000154945|ENSG00000108848|ENSG00000173714|ENSG00000141232|ENSG00000008294|ENSG00000239672|ENSG00000243678|ENSG00000011052|ENSG00000011258|ENSG00000011260|ENSG00000154975|ENSG00000226364|ENSG00000227011	LRRC59|RP1-117B12.4|ACSF2|MRPS21P9|CHAD|RSAD1|RP11-94C24.6|MYCBPAP|EPN3|RP11-94C24.8|SPATA20|CACNA1G-AS1|CACNA1G|RP11-94C24.11|CTB-22K21.2|ABCC3|ANKRD40|RP11-294J22.6|Y_RNA|LUC7L3|LINC00483|RP11-294J22.5|WFIKKN2|RP11-506D12.5|RPL5P33|TOB1|TOB1-AS1|RP11-700H6.4|RP11-700H6.1|RP11-700H6.2|SPAG9|RP11-481C4.1|snoU13|NME1|NME1-NME2|NME2|MBTD1|RP11-421E14.2|UTP18|RP11-1018N14.1|RP11-1018N14.3|RP11-1018N…	ENSG00000108829|ENSG00000253102|ENSG00000167107|ENSG00000262759|ENSG00000136457|ENSG00000136444|ENSG00000249451|ENSG00000136449|ENSG00000049283|ENSG00000250286|ENSG00000006282|ENSG00000250107|ENSG00000006283|ENSG00000250976|ENSG00000251239|ENSG00000108846|ENSG00000154945|ENSG00000262967|ENSG00000201340|ENSG00000108848|ENSG00000167117|ENSG00000248702|ENSG00000173714|ENSG00000261976|ENSG00000243521…
18	19384101	23593501	9578.84	0.001	1	18	81	ZNF521	MIB1|RP11-595B24.2|GATA6|CTAGE1|RBBP8|CABLES1|TMEM241|RIOK3|C18orf8|NPC1|ANKRD29|LAMA3|TTC39C|CABYR|OSBPL1A|IMPACT|HRH4|ZNF521	ENSG00000101752|ENSG00000263588|ENSG00000141448|ENSG00000212710|ENSG00000101773|ENSG00000134508|ENSG00000134490|ENSG00000101782|ENSG00000141452|ENSG00000141458|ENSG00000154065|ENSG00000053747|ENSG00000168234|ENSG00000154040|ENSG00000141447|ENSG00000154059|ENSG00000134489|ENSG00000198795	MIB1|SNORA73|MIR1-2|RP11-268I9.1|RP11-268I9.3|RNU6-1038P|RP11-268I9.4|RNA5SP451|RP11-595B24.1|AC091043.1|RP11-595B24.2|RNU6ATAC20P|GATA6-AS1|GATA6|RP11-627G18.2|RNU6-702P|RP11-627G18.1|RP11-627G18.4|snoU13|RP11-535A5.1|CTAGE1|RP11-863N1.4|RPS4XP18|RNU6-1032P|RP11-739L10.1|RP11-370A5.1|RBBP8|RP11-370A5.2|UBE2CP2|snoU13|MIR4741|RN7SL745P|Y_RNA|CABLES1|AC105247.1|TMEM241|RP11-17J14.2|RIOK3|Y_RNA|C18…	ENSG00000101752|ENSG00000199977|ENSG00000265142|ENSG00000243303|ENSG00000264149|ENSG00000252325|ENSG00000264289|ENSG00000222520|ENSG00000265758|ENSG00000265568|ENSG00000263588|ENSG00000221363|ENSG00000266010|ENSG00000141448|ENSG00000264012|ENSG00000201852|ENSG00000266283|ENSG00000264825|ENSG00000238907|ENSG00000273348|ENSG00000212710|ENSG00000270855|ENSG00000239490|ENSG00000206827|ENSG00000265943…
22	30350501	32523001	2956.65	0.054	1	42	94	PATZ1	MTMR3|HORMAD2|LIF|OSM|GATSL3|RP1-130H16.18|TBC1D10A|SF3A1|CCDC157|RNF215|SEC14L2|RP4-539M6.19|KIAA1658|MTFP1|SEC14L3|SEC14L4|SEC14L6|GAL3ST1|PES1|TCN2|SLC35E4|DUSP18|OSBP2|MORC2|SMTN|SELM|INPP5J|PLA2G3|RNF185|LIMK2|PIK3IP1|PATZ1|AC005003.1|DRG1|EIF4ENIF1|SFI1|PISD|PRR14L|DEPDC5|C22orf24|YWHAH|SLC5A1	ENSG00000100330|ENSG00000176635|ENSG00000128342|ENSG00000099985|ENSG00000239282|ENSG00000248751|ENSG00000099992|ENSG00000099995|ENSG00000187860|ENSG00000099999|ENSG00000100003|ENSG00000249590|ENSG00000268538|ENSG00000242114|ENSG00000100012|ENSG00000133488|ENSG00000214491|ENSG00000128242|ENSG00000100029|ENSG00000185339|ENSG00000100036|ENSG00000167065|ENSG00000184792|ENSG00000133422|ENSG00000183963…	MTMR3|CTA-85E5.10|CNN2P1|HORMAD2|CTA-85E5.7|CTA-85E5.6|RP3-438O4.4|RP1-102K2.6|LIF|RP1-102K2.8|OSM|GATSL3|RP1-130H16.18|TBC1D10A|SF3A1|CCDC157|RP1-130H16.16|RNF215|SEC14L2|RP4-539M6.19|KIAA1658|RP4-539M6.20|RNU6-564P|RP4-539M6.21|MTFP1|RP4-539M6.22|AC004832.1|RP4-539M6.18|SEC14L3|SDC4P|RP4-539M6.14|SEC14L4|SEC14L6|SIRPAP1|GAL3ST1|PES1|RP1-56J10.8|TCN2|SLC35E4|DUSP18|CTA-963H5.5|OSBP2|MIR3200|EIF4…	ENSG00000100330|ENSG00000227117|ENSG00000227201|ENSG00000176635|ENSG00000226573|ENSG00000225971|ENSG00000225676|ENSG00000232530|ENSG00000128342|ENSG00000268812|ENSG00000099985|ENSG00000239282|ENSG00000248751|ENSG00000099992|ENSG00000099995|ENSG00000187860|ENSG00000241528|ENSG00000099999|ENSG00000100003|ENSG00000249590|ENSG00000268538|ENSG00000273350|ENSG00000222915|ENSG00000272689|ENSG00000242114…
 start : the start of the cluster  end : the end of the cluster  pvalue : P-value given by the FDC option cnt.genes.census : The number of Cancer Gene census genes within the cluster  cnt.genes.protein_coding : The number of protein coding genes within the cluster  cnt.genes.all : The number of ensemble genes within the cluster genes.census : The name of the Cancer Gene census genes  genes.…

## Sheet: FDC2
chr	start	end	score	pvalue	cnt.genes.census	cnt.genes.protein_coding	cnt.genes.all	genes.census	genes.protein_coding	gids.protein_coding	genes.all	gids.all
1	9901	4004301	13900.8	0	2	87	212	TNFRSF14|PRDM16	OR4F5|AL627309.1|OR4F29|OR4F16|AL669831.1|AL645608.2|SAMD11|AL645608.1|NOC2L|KLHL17|PLEKHN1|C1orf170|HES4|ISG15|AGRN|RNF223|C1orf159|TTLL10|TNFRSF18|TNFRSF4|SDF4|B3GALT6|FAM132A|UBE2J2|SCNN1D|ACAP3|PUSL1|CPSF3L|GLTPD1|TAS1R3|DVL1|MXRA8|AURKAIP1|CCNL2|RP4-758J18.2|MRPL20|ANKRD65|TMEM88B|VWA1|ATAD3C|ATAD3B|ATAD3A|TMEM240|SSU72|AL645728.1|C1orf233|MIB2|MMP23B|CDK11B|SLC35E2B|CDK11A|SLC35E2|NADK|GNB1…	ENSG00000186092|ENSG00000237683|ENSG00000235249|ENSG00000185097|ENSG00000269831|ENSG00000269308|ENSG00000187634|ENSG00000268179|ENSG00000188976|ENSG00000187961|ENSG00000187583|ENSG00000187642|ENSG00000188290|ENSG00000187608|ENSG00000188157|ENSG00000237330|ENSG00000131591|ENSG00000162571|ENSG00000186891|ENSG00000186827|ENSG00000078808|ENSG00000176022|ENSG00000184163|ENSG00000160087|ENSG00000162572…	DDX11L1|WASH7P|MIR1302-10|FAM138A|OR4G4P|OR4G11P|OR4F5|RP11-34P13.7|RP11-34P13.8|CICP27|AL627309.1|RP11-34P13.15|RP11-34P13.16|RP11-34P13.14|RP11-34P13.13|RNU6-1100P|RP11-34P13.9|AP006222.2|AP006222.1|RP4-669L17.10|RP4-669L17.8|CICP7|RP4-669L17.4|OR4F29|WBP1LP7|AL732372.1|RP4-669L17.2|RP5-857K21.15|RP4-669L17.1|RP5-857K21.1|RP5-857K21.2|RP5-857K21.3|RP5-857K21.4|RP5-857K21.5|MTND1P23|MTND2P28|hsa…	ENSG00000223972|ENSG00000227232|ENSG00000243485|ENSG00000237613|ENSG00000268020|ENSG00000240361|ENSG00000186092|ENSG00000238009|ENSG00000239945|ENSG00000233750|ENSG00000237683|ENSG00000268903|ENSG00000269981|ENSG00000239906|ENSG00000241860|ENSG00000222623|ENSG00000241599|ENSG00000228463|ENSG00000241670|ENSG00000237094|ENSG00000250575|ENSG00000233653|ENSG00000224813|ENSG00000235249|ENSG00000269732…
1	25585101	25736201	1728.16	0	0	4	11		C1orf63|RHD|TMEM50A|RHCE	ENSG00000117616|ENSG00000187010|ENSG00000183726|ENSG00000188672	C1orf63|RP3-465N24.5|RHD|SDHDP6|RP11-335G20.7|TMEM50A|RNU6-1171P|snoU13|RHCE|RP3-469D22.1|AL031284.1	ENSG00000117616|ENSG00000261349|ENSG00000187010|ENSG00000224183|ENSG00000259984|ENSG00000183726|ENSG00000252515|ENSG00000238889|ENSG00000188672|ENSG00000238084|ENSG00000266468
1	39332101	40839401	5405.45	0.002	1	25	54	MYCL	MYCBP|GJA9|RHBDL2|AKIRIN1|NDUFS5|MACF1|KIAA0754|BMP8A|PABPC4|HEYL|NT5C1A|HPCAL4|PPIE|BMP8B|OXCT2|TRIT1|MYCL|MFSD2A|CAP1|PPT1|RLF|TMCO2|ZMPSTE24|COL9A2|SMAP2	ENSG00000214114|ENSG00000131233|ENSG00000158315|ENSG00000174574|ENSG00000168653|ENSG00000127603|ENSG00000255103|ENSG00000183682|ENSG00000090621|ENSG00000163909|ENSG00000116981|ENSG00000116983|ENSG00000084072|ENSG00000116985|ENSG00000198754|ENSG00000043514|ENSG00000116990|ENSG00000168389|ENSG00000131236|ENSG00000131238|ENSG00000117000|ENSG00000188800|ENSG00000084073|ENSG00000049089|ENSG00000084070	RP5-864K19.4|MYCBP|GJA9|RHBDL2|RNU6-605P|Y_RNA|RP11-781D11.1|AKIRIN1|NDUFS5|MACF1|RNU6-608P|RNA5SP44|RP11-416A14.1|RP11-420K8.1|HSPE1P8|KIAA0754|BMP8A|OXCT2P1|RP11-69E11.4|PPIEL|PABPC4|RP11-69E11.8|SNORA55|HEYL|RP1-144F13.3|NT5C1A|HPCAL4|PPIE|RP1-144F13.4|RNU7-121P|BMP8B|OXCT2|RP1-118J21.25|RP1-118J21.24|TRIT1|Y_RNA|MYCL|RP1-118J21.5|Y_RNA|MFSD2A|RP3-342P20.2|CAP1|PPT1|RP11-115D7.3|RLF|RNU6-1237P…	ENSG00000228436|ENSG00000214114|ENSG00000131233|ENSG00000158315|ENSG00000199963|ENSG00000207466|ENSG00000235549|ENSG00000174574|ENSG00000168653|ENSG00000127603|ENSG00000206654|ENSG00000222378|ENSG00000270040|ENSG00000226438|ENSG00000217897|ENSG00000255103|ENSG00000183682|ENSG00000237624|ENSG00000182109|ENSG00000243970|ENSG00000090621|ENSG00000228060|ENSG00000201457|ENSG00000163909|ENSG00000225903…
1	56126901	56133901	31.6674	0.025641	0	0	1				RP11-466L17.1	ENSG00000234810
1	59194201	59197601	10.8966	0.0555556	0	0	1				NA	NA
1	72503201	72825701	-918.676	0.0855131	0	1	3		NEGR1	ENSG00000172260	NEGR1|GDI2P2|RPL31P12	ENSG00000172260|ENSG00000233994|ENSG00000227207
1	118825201	121485701	-3043.64	0.015	1	13	63	NOTCH2	TBX15|WARS2|HAO2|HSD3B2|HSD3B1|ZNF697|PHGDH|HMGCS2|REG4|ADAM30|NOTCH2|FAM72B|FCGR1B	ENSG00000092607|ENSG00000116874|ENSG00000116882|ENSG00000203859|ENSG00000203857|ENSG00000143067|ENSG00000092621|ENSG00000134240|ENSG00000134193|ENSG00000134249|ENSG00000134250|ENSG00000188610|ENSG00000198019	PSMC1P12|RP4-630J13.1|TBX15|RP4-712E4.1|RP4-712E4.2|WARS2|WARS2-IT1|RBMX2P3|RPS3AP12|RP11-418J17.1|RPL6P2|snoU13|RP11-418J17.3|RP5-834N19.1|RNU1-75P|HAO2|HAO2-IT1|HSD3B2|RP5-871G17.5|HSD3BP2|GAPDHP23|HSD3BP1|GAPDHP58|HSD3B1|GAPDHP32|HSD3BP3|GAPDHP27|HSD3BP4|GAPDHP33|LINC00622|HSD3BP5|ZNF697|PHGDH|HMGCS2|REG4|NBPF7|PFN1P9|NOTCH2P1|ADAM30|RP5-1042I8.7|NOTCH2|RP11-114O18.1|RNU6-465P|RP6-42F4.1|RP11-…	ENSG00000226126|ENSG00000229911|ENSG00000092607|ENSG00000226172|ENSG00000239216|ENSG00000116874|ENSG00000224238|ENSG00000223575|ENSG00000236804|ENSG00000231365|ENSG00000227056|ENSG00000238679|ENSG00000227712|ENSG00000232650|ENSG00000194297|ENSG00000116882|ENSG00000230921|ENSG00000203859|ENSG00000232780|ENSG00000203858|ENSG00000235595|ENSG00000187481|ENSG00000229570|ENSG00000203857|ENSG00000226443…
1	210076001	210093101	460.131	0	0	0	1				NA	NA
2	95326201	97922101	1613.25	0.004	0	31	105		TEKT4|MAL|MRPS5|ZNF514|ZNF2|PROM2|KCNIP3|FAHD2A|TRIM43|ANKRD36C|GPAT2|ADRA2B|ASTL|DUSP2|STARD7|TMEM127|CIAO1|SNRNP200|ITPRIPL1|NCAPH|ARID5A|KANSL3|LMAN2L|CNNM4|CNNM3|ANKRD23|ANKRD39|SEMA4C|FAM178B|FAHD2B|ANKRD36	ENSG00000163060|ENSG00000172005|ENSG00000144029|ENSG00000144026|ENSG00000163067|ENSG00000155066|ENSG00000115041|ENSG00000115042|ENSG00000144015|ENSG00000174501|ENSG00000186281|ENSG00000222040|ENSG00000188886|ENSG00000158050|ENSG00000084090|ENSG00000135956|ENSG00000144021|ENSG00000144028|ENSG00000198885|ENSG00000121152|ENSG00000196843|ENSG00000114982|ENSG00000114988|ENSG00000158158|ENSG00000168763…	CNN2P11|AC073464.4|CNN2P8|AC073464.6|CYP4F32P|AC073464.7|SNX18P14|AC073464.11|ANKRD20A8P|RNU6-1320P|AC097374.2|TEKT4|AC097374.3|AC097374.4|RPS24P6|AC103563.2|AC103563.3|AC103563.4|AC103563.5|AC103563.6|AC103563.7|RN7SL575P|AC103563.8|MAL|AC103563.9|MRPS5|ZNF514|ZNF2|AC092835.2|PROM2|KCNIP3|FABP7P2|FAHD2A|AC009238.6|AC009238.8|AC009238.7|UBTFL5|AC133104.2|TRIM43B|AC009237.4|AC009237.2|AC009237.5|A…	ENSG00000237383|ENSG00000227265|ENSG00000213355|ENSG00000234837|ENSG00000223564|ENSG00000232502|ENSG00000235571|ENSG00000204717|ENSG00000229089|ENSG00000212140|ENSG00000259848|ENSG00000163060|ENSG00000237055|ENSG00000232128|ENSG00000233158|ENSG00000231331|ENSG00000232594|ENSG00000233105|ENSG00000224585|ENSG00000233447|ENSG00000235186|ENSG00000242822|ENSG00000233850|ENSG00000172005|ENSG00000231062…
2	97854601	98244301	-1782.26	0	0	1	14		ANKRD36	ENSG00000135976	ANKRD36|IGKV1OR2-11|IGKV2OR2-10|IGKV2OR2-7|IGKV1OR2-6|IGKV3OR2-5|IGKV2OR2-7D|IGKV2OR2-8|IGKV1OR2-9|AC159540.3|AC159540.1|AC159540.2|ANKRD36B|AC159540.14	ENSG00000135976|ENSG00000270187|ENSG00000271226|ENSG00000271015|ENSG00000271569|ENSG00000270252|ENSG00000270450|ENSG00000271630|ENSG00000271351|ENSG00000237837|ENSG00000230606|ENSG00000241481|ENSG00000196912|ENSG00000235833
2	106878701	106887601	-71.9921	0	0	0	1				NA	NA
2	117796701	117809701	75.3638	0.0408163	0	0	1				NA	NA
2	220052001	222511901	1130.99	0.051	0	22	55		ZFAND2B|ABCB6|ATG9A|ANKZF1|GLB1L|STK16|TUBA4A|DNAJB2|PTPRN|RESP18|DNPEP|DES|SPEG|GMPPA|ASIC4|CHPF|TMEM198|OBSL1|INHA|STK11IP|SLC4A3|EPHA4	ENSG00000158552|ENSG00000115657|ENSG00000198925|ENSG00000163516|ENSG00000163521|ENSG00000115661|ENSG00000127824|ENSG00000135924|ENSG00000054356|ENSG00000182698|ENSG00000123992|ENSG00000175084|ENSG00000072195|ENSG00000144591|ENSG00000072182|ENSG00000123989|ENSG00000188760|ENSG00000124006|ENSG00000123999|ENSG00000144589|ENSG00000114923|ENSG00000116106	ZFAND2B|ABCB6|ATG9A|AC068946.1|ANKZF1|GLB1L|STK16|TUBA4A|TUBA4B|DNAJB2|PTPRN|MIR153-1|AC114803.3|RESP18|AC053503.2|DNPEP|AC053503.4|DES|AC053503.6|SPEG|AC053503.11|RP11-316O14.1|GMPPA|ASIC4|CHPF|TMEM198|RP11-256I23.1|MIR3132|OBSL1|RP11-256I23.2|INHA|RN7SKP213|STK11IP|AC009955.8|SLC4A3|RP11-256I23.3|AC009502.1|AC009502.4|RPL23P4|AC008281.1|MIR4268|AC009310.1|AC114765.1|AC114765.2|AC114765.3|AC0679…	ENSG00000158552|ENSG00000115657|ENSG00000198925|ENSG00000221344|ENSG00000163516|ENSG00000163521|ENSG00000115661|ENSG00000127824|ENSG00000243910|ENSG00000135924|ENSG00000054356|ENSG00000207647|ENSG00000230432|ENSG00000182698|ENSG00000232789|ENSG00000123992|ENSG00000229525|ENSG00000175084|ENSG00000234638|ENSG00000072195|ENSG00000227432|ENSG00000268603|ENSG00000144591|ENSG00000072182|ENSG00000123989…
3	32101001	32108301	20.0506	0.0806452	0	1	2		OSBPL10	ENSG00000144645	OSBPL10|NIFKP7	ENSG00000144645|ENSG00000251590
3	49685001	50699901	5161.23	0	0	38	56		BSN|APEH|MST1|RNF123|AMIGO3|GMPPB|IP6K1|CDHR4|FAM212A|UBA7|TRAIP|CAMKV|MST1R|CTD-2330K9.3|MON1A|RBM6|RBM5|SEMA3F|GNAT1|GNAI2|LSMEM2|IFRD2|HYAL3|NAT6|HYAL1|HYAL2|TUSC2|RASSF1|ZMYND10|NPRL2|CYB561D2|XXcos-LUCA11.5|TMEM115|CACNA2D2|C3orf18|HEMK1|CISH|MAPKAPK3	ENSG00000164061|ENSG00000164062|ENSG00000173531|ENSG00000164068|ENSG00000176020|ENSG00000173540|ENSG00000176095|ENSG00000187492|ENSG00000185614|ENSG00000182179|ENSG00000183763|ENSG00000164076|ENSG00000164078|ENSG00000228008|ENSG00000164077|ENSG00000004534|ENSG00000003756|ENSG00000001617|ENSG00000114349|ENSG00000114353|ENSG00000179564|ENSG00000214706|ENSG00000186792|ENSG00000243477|ENSG00000114378…	BSN|APEH|MST1|AC099668.5|RNF123|AMIGO3|GMPPB|IP6K1|COX6CP14|RP13-1056D16.2|CDHR4|FAM212A|UBA7|MIR5193|AC139451.1|TRAIP|CAMKV|RN7SL217P|ACTBP13|MST1R|CTD-2330K9.2|CTD-2330K9.3|MON1A|RBM6|RBM5|RP11-493K19.3|SEMA3F|MIR566|GNAT1|SLC38A3|GNAI2|U73169.1|U73166.2|SEMA3B-AS1|SEMA3B|LSMEM2|IFRD2|HYAL3|NAT6|HYAL1|HYAL2|TUSC2|RASSF1|ZMYND10-AS1|ZMYND10|NPRL2|CYB561D2|XXcos-LUCA11.5|TMEM115|CACNA2D2|XXcos-LU…	ENSG00000164061|ENSG00000164062|ENSG00000173531|ENSG00000259970|ENSG00000164068|ENSG00000176020|ENSG00000173540|ENSG00000176095|ENSG00000239576|ENSG00000244730|ENSG00000187492|ENSG00000185614|ENSG00000182179|ENSG00000263506|ENSG00000263651|ENSG00000183763|ENSG00000164076|ENSG00000264706|ENSG00000234667|ENSG00000164078|ENSG00000230698|ENSG00000228008|ENSG00000164077|ENSG00000004534|ENSG00000003756…
3	75395701	76099201	-3110.84	0.088	0	3	30		FRG2C|ZNF717|ROBO2	ENSG00000172969|ENSG00000227124|ENSG00000185008	OR7E66P|OR7E22P|AC139453.1|OR7E55P|RP11-803B1.2|LSP1P2|RP11-803B1.3|ALG1L6P|FAM86DP|RP11-803B1.8|ENPP7P2|CTD-2026G6.2|CTD-2026G6.3|RPS3AP15|AC133041.1|RP11-413E6.2|OR7E121P|UNC93B3|RP11-413E6.1|MIR1324|AGGF1P3|RARRES2P1|FRG2C|RP11-413E6.7|LINC00960|ZNF717|RN7SL92P|MIR4273|ROBO2|Y_RNA	ENSG00000243674|ENSG00000179799|ENSG00000266685|ENSG00000230655|ENSG00000244699|ENSG00000240665|ENSG00000242953|ENSG00000238278|ENSG00000244026|ENSG00000272690|ENSG00000239959|ENSG00000243794|ENSG00000272710|ENSG00000244674|ENSG00000221602|ENSG00000239383|ENSG00000244222|ENSG00000172971|ENSG00000243422|ENSG00000221795|ENSG00000241532|ENSG00000241622|ENSG00000172969|ENSG00000236138|ENSG00000242516…
3	86203701	90410301	-6450.32	0.001	0	9	33		VGLL3|CHMP2B|POU1F1|HTR1F|CGGBP1|RP11-159G9.5|ZNF654|C3orf38|EPHA3	ENSG00000206538|ENSG00000083937|ENSG00000064835|ENSG00000179097|ENSG00000163320|ENSG00000229729|ENSG00000175105|ENSG00000179021|ENSG00000044524	RNU6-1129P|RP11-789F5.1|RN7SKP284|RP11-331K15.1|VGLL3|PPATP1|MIR4795|CHMP2B|POU1F1|KRT8P25|APOOP2|PSMC1P6|RP11-451B8.1|RNU6-873P|RNU6ATAC6P|HTR1F|CGGBP1|RP11-159G9.5|CBX5P1|ZNF654|C3orf38|ABCF2P1|Y_RNA|NDUFA5P5|NARG2P2|GAPDHP50|EPHA3|RP11-91A15.2|RP11-91A15.1|U3|RNU6-712P|PROSP|HSPE1P19	ENSG00000251773|ENSG00000239767|ENSG00000222934|ENSG00000241328|ENSG00000206538|ENSG00000241293|ENSG00000264119|ENSG00000083937|ENSG00000064835|ENSG00000239829|ENSG00000240902|ENSG00000240255|ENSG00000239572|ENSG00000200703|ENSG00000221059|ENSG00000179097|ENSG00000163320|ENSG00000229729|ENSG00000241535|ENSG00000175105|ENSG00000179021|ENSG00000242159|ENSG00000207316|ENSG00000242365|ENSG00000242705…
3	129144401	129371001	1283.71	0.0021575	0	7	9		EFCAB12|MBD4|IFT122|RHO|H1FOO|PLXND1|TMCC1	ENSG00000172771|ENSG00000129071|ENSG00000163913|ENSG00000163914|ENSG00000178804|ENSG00000004399|ENSG00000172765	EFCAB12|MBD4|IFT122|RHO|H1FOO|PLXND1|RN7SL752P|RP11-263I1.1|TMCC1	ENSG00000172771|ENSG00000129071|ENSG00000163913|ENSG00000163914|ENSG00000178804|ENSG00000004399|ENSG00000239437|ENSG00000248659|ENSG00000172765
3	162511801	162723901	682.447	0.0915105	0	0	1				NA	NA
4	507101	2398201	16385.7	0	1	34	69	FGFR3	PIGG|PDE6B|ATP5I|MYL5|MFSD7|PCGF3|CPLX1|GAK|TMEM175|DGKQ|SLC26A1|IDUA|FGFRL1|RNF212|SPON2|CTBP1|MAEA|UVSSA|CRIPAK|NKX1-1|FAM53A|SLBP|TMEM129|TACC3|FGFR3|LETM1|WHSC1|NELFA|C4orf48|NAT8L|POLN|HAUS3|MXD4|ZFYVE28	ENSG00000174227|ENSG00000133256|ENSG00000169020|ENSG00000215375|ENSG00000169026|ENSG00000185619|ENSG00000168993|ENSG00000178950|ENSG00000127419|ENSG00000145214|ENSG00000145217|ENSG00000127415|ENSG00000127418|ENSG00000178222|ENSG00000159674|ENSG00000159692|ENSG00000090316|ENSG00000163945|ENSG00000179979|ENSG00000235608|ENSG00000174137|ENSG00000163950|ENSG00000168936|ENSG00000013810|ENSG00000068078…	PIGG|RP11-1263C18.1|RN7SL358P|PDE6B|RP11-1191J2.2|RP11-1191J2.5|ATP5I|MYL5|MFSD7|PCGF3|RP11-1191J2.4|RP11-440L14.4|RP11-440L14.1|AC139887.4|CPLX1|RP11-440L14.3|GAK|TMEM175|DGKQ|SLC26A1|IDUA|FGFRL1|RP11-460I19.2|RNF212|RP11-20I20.1|RP11-20I20.2|TMED11P|SNORA48|AC092535.3|SPON2|RP11-20I20.4|CTBP1|CTBP1-AS2|MAEA|UVSSA|AC078852.1|AC078852.2|CRIPAK|NKX1-1|RP13-1016M1.2|RP11-1398P2.1|FAM53A|Y_RNA|SLBP|…	ENSG00000174227|ENSG00000273238|ENSG00000263386|ENSG00000133256|ENSG00000242686|ENSG00000272927|ENSG00000169020|ENSG00000215375|ENSG00000169026|ENSG00000185619|ENSG00000248416|ENSG00000272588|ENSG00000249592|ENSG00000233799|ENSG00000168993|ENSG00000260262|ENSG00000178950|ENSG00000127419|ENSG00000145214|ENSG00000145217|ENSG00000127415|ENSG00000127418|ENSG00000250259|ENSG00000178222|ENSG00000251639…
4	6980601	9483701	10575.4	0.009	0	39	82		TBC1D14|CCDC96|TADA2B|GRPEL1|SORCS2|PSAPL1|AFAP1|AC097381.1|ABLIM2|SH3TC1|HTRA3|ACOX3|TRMT44|GPR78|CPZ|HMX1|FAM90A26|USP17L13|USP17L10|USP17L11|USP17L12|USP17L15|USP17L17|USP17L18|USP17L19|USP17L20|USP17L21|USP17L22|USP17L23|USP17L24|USP17L25|USP17L26|USP17L5|USP17L27|USP17L28|USP17L29|USP17L30|RP11-1396O13.13|DEFB131	ENSG00000132405|ENSG00000173013|ENSG00000173011|ENSG00000109519|ENSG00000184985|ENSG00000178597|ENSG00000196526|ENSG00000228919|ENSG00000163995|ENSG00000125089|ENSG00000170801|ENSG00000087008|ENSG00000155275|ENSG00000155269|ENSG00000109625|ENSG00000215612|ENSG00000229924|ENSG00000232399|ENSG00000231396|ENSG00000233136|ENSG00000227551|ENSG00000223569|ENSG00000249104|ENSG00000250844|ENSG00000248920…	TBC1D14|AC097382.5|RN7SKP292|AC097382.1|RP11-367J11.2|CCDC96|TADA2B|GRPEL1|RP11-367J11.3|RN7SKP36|SORCS2|MIR4798|PSAPL1|MIR4274|AFAP1-AS1|AFAP1|AC097381.1|ABLIM2|MIR95|RP11-338K13.1|RP11-1258F18.1|GMPSP1|SH3TC1|HTRA3|RP11-774O3.2|RP11-774O3.1|RP11-774O3.3|ACOX3|RNA5SP152|TRMT44|RP11-689P11.3|RP11-689P11.2|GPR78|CPZ|RP11-1338A24.1|HMX1|RP13-582L3.4|RP11-747H12.1|UNC93B8|RP11-747H12.3|RP11-747H12.4…	ENSG00000132405|ENSG00000187904|ENSG00000202392|ENSG00000265550|ENSG00000245748|ENSG00000173013|ENSG00000173011|ENSG00000109519|ENSG00000245468|ENSG00000200867|ENSG00000184985|ENSG00000264658|ENSG00000178597|ENSG00000266690|ENSG00000272620|ENSG00000196526|ENSG00000228919|ENSG00000163995|ENSG00000207807|ENSG00000273267|ENSG00000251460|ENSG00000250471|ENSG00000125089|ENSG00000170801|ENSG00000249145…
4	10204101	10236401	-659.847	0	0	0	1				NA	NA
4	69344601	69508601	4324.78	0	0	2	6		TMPRSS11E|UGT2B17	ENSG00000087128|ENSG00000197888	TMPRSS11E|UGT2B29P|UGT2B17|RP11-1267H10.2|RP11-1267H10.1|RP11-1267H10.3	ENSG00000087128|ENSG00000250566|ENSG00000197888|ENSG00000249472|ENSG00000251101|ENSG00000251074
4	187091801	187098901	89.7449	0.0204082	0	1	2		FAM149A	ENSG00000109794	FAM149A|ORAOV1P1	ENSG00000109794|ENSG00000251008
5	12037401	15430001	11295.3	0.018	0	5	33		DNAH5|TRIO|FAM105A|FAM105B|ANKH	ENSG00000039139|ENSG00000038382|ENSG00000145569|ENSG00000154124|ENSG00000154122	RNU6-679P|RP11-308B16.2|CT49|AC106771.1|RP11-419C19.3|RP11-419C19.1|RP11-419C19.2|AC016553.1|CTC-305H11.1|RPS23P5|CTD-2042D5.1|CTC-232H10.1|DNAH5|CTB-51A17.1|TRIO|FAM105A|CTD-2165H16.3|CCT6P2|EEF1A1P13|CTD-2165H16.4|FAM105B|ANKH|RBBP4P1|MIR4637|CTB-40H15.4|UQCRBP3|HNRNPKP5|AC016575.1|SEPHS2P1|U8|RP1-251I12.1|RP1-137K24.1|MARK2P5	ENSG00000212305|ENSG00000248783|ENSG00000248131|ENSG00000264921|ENSG00000251112|ENSG00000249053|ENSG00000248457|ENSG00000222717|ENSG00000248145|ENSG00000242608|ENSG00000248462|ENSG00000243744|ENSG00000039139|ENSG00000251423|ENSG00000038382|ENSG00000145569|ENSG00000248791|ENSG00000250526|ENSG00000250182|ENSG00000261360|ENSG00000154124|ENSG00000154122|ENSG00000249485|ENSG00000264792|ENSG00000272057…
5	42734001	46405601	22892.9	0	0	14	51		CCDC152|SEPP1|ANXA2R|ZNF131|NIM1K|HMGCS1|CCL28|C5orf28|C5orf34|PAIP1|NNT|FGF10|MRPS30|HCN1	ENSG00000198865|ENSG00000250722|ENSG00000177721|ENSG00000172262|ENSG00000177453|ENSG00000112972|ENSG00000151882|ENSG00000151881|ENSG00000172244|ENSG00000172239|ENSG00000112992|ENSG00000070193|ENSG00000112996|ENSG00000164588	CCDC152|SEPP1|CTD-2325A15.5|CTD-2325A15.3|CTD-2325A15.2|CTD-2201E18.4|CTD-2201E18.2|CTD-2201E18.1|CTD-2201E18.5|CTD-2201E18.3|CTD-2035E11.3|CTD-2035E11.4|ANXA2R|AC025171.1|CTD-2035E11.5|ZNF131|NIM1K|RP11-447H19.3|RP11-447H19.2|RP11-447H19.1|CTD-2636A23.2|HMGCS1|RP11-159F24.2|CCL28|C5orf28|RP11-159F24.3|C5orf34|EEF1A1P19|RP11-159F24.6|RP11-159F24.5|PAIP1|NNT-AS1|CTD-2210P15.2|NNT|RPL29P12|RP11-8L2…	ENSG00000198865|ENSG00000250722|ENSG00000272234|ENSG00000249092|ENSG00000251163|ENSG00000251656|ENSG00000249516|ENSG00000250711|ENSG00000271788|ENSG00000177738|ENSG00000251131|ENSG00000272382|ENSG00000177721|ENSG00000215068|ENSG00000272144|ENSG00000172262|ENSG00000177453|ENSG00000249779|ENSG00000249888|ENSG00000247763|ENSG00000261604|ENSG00000112972|ENSG00000188850|ENSG00000151882|ENSG00000151881…
5	86212501	86219201	63.576	0	0	0	1				NA	NA
5	90956501	93401701	-3812.37	0	0	3	22		NR2F1|FAM172A|POU5F2	ENSG00000175745|ENSG00000113391|ENSG00000248483	PCBP2P3|RP11-348J24.2|RP11-348J24.1|AC120120.1|RP11-133F8.2|CTC-529L17.1|CTC-529L17.2|AC026781.1|CTC-458G6.4|LDHBP3|CCT7P2|CTC-458G6.2|CTD-2091N23.1|POLD2P1|NR2F1-AS1|NR2F1|FAM172A|MIR2277|NPM1P27|POU5F2|RP11-185E12.2|RP11-549J18.1	ENSG00000248826|ENSG00000250049|ENSG00000248864|ENSG00000264489|ENSG00000249776|ENSG00000249169|ENSG00000249984|ENSG00000221810|ENSG00000248588|ENSG00000248950|ENSG00000249958|ENSG00000248528|ENSG00000251361|ENSG00000213730|ENSG00000237187|ENSG00000175745|ENSG00000113391|ENSG00000251725|ENSG00000249353|ENSG00000248483|ENSG00000272406|ENSG00000251023
6	29842901	29849601	103.275	0	0	0	1				NA	NA
6	29849701	29917901	-814.066	0	0	1	10		HLA-A	ENSG00000206503	HCG4P7|HLA-H|HLA-T|DDX39BP1|MCCD1P1|HCG4B|HLA-K|HLA-U|HLA-A|HCG4P5	ENSG00000230521|ENSG00000206341|ENSG00000231130|ENSG00000233677|ENSG00000235963|ENSG00000227262|ENSG00000230795|ENSG00000228078|ENSG00000206503|ENSG00000227766
6	31180301	32644901	3285.41	0.029	0	79	133		HLA-C|HLA-B|MICA|MICB|MCCD1|ATP6V1G2-DDX39B|DDX39B|ATP6V1G2|NFKBIL1|LTA|TNF|LTB|LST1|NCR3|AIF1|PRRC2A|BAG6|APOM|C6orf47|GPANK1|CSNK2B|CSNK2B-LY6G5B-1181|LY6G5B|LY6G5C|ABHD16A|XXbac-BPG32J3.20|LY6G6F|MEGT1|LY6G6E|LY6G6D|C6orf25|LY6G6C|DDAH2|CLIC1|MSH5|MSH5-SAPCD1|SAPCD1|VWA7|VARS|LSM2|HSPA1L|HSPA1A|HSPA1B|C6orf48|NEU1|SLC44A4|EHMT2|C2|ZBTB12|CFB|CFB|NELFE|SKIV2L|DXO|STK19|C4A|AL645922.1|C4B|CYP21A…	ENSG00000204525|ENSG00000234745|ENSG00000204520|ENSG00000204516|ENSG00000204511|ENSG00000254870|ENSG00000198563|ENSG00000213760|ENSG00000204498|ENSG00000226979|ENSG00000232810|ENSG00000227507|ENSG00000204482|ENSG00000204475|ENSG00000204472|ENSG00000204469|ENSG00000204463|ENSG00000204444|ENSG00000204439|ENSG00000204438|ENSG00000204435|ENSG00000263020|ENSG00000240053|ENSG00000204428|ENSG00000204427…	XXbac-BPG299F13.15|XXbac-BPG299F13.16|HLA-C|USP8P1|RPL3P2|WASF5P|XXbac-BPG248L24.13|XXbac-BPG248L24.10|HLA-B|XXbac-BPG248L24.12|DHFRP2|RNU6-283P|AL671883.1|FGFR3P1|ZDHHC20P2|HLA-S|XXbac-BPG181B23.7|HCP5|Y_RNA|MICA|LINC01149|XXbac-BPG181B23.6|MICB|Y_RNA|XXbac-BPG16N22.5|PPIAP9|RPL15P4|MCCD1|ATP6V1G2-DDX39B|DDX39B|SNORD117|SNORD84|DDX39B-AS1|ATP6V1G2|NFKBIL1|LTA|TNF|LTB|LST1|NCR3|UQCRHP1|AIF1|PRRC2…	ENSG00000255726|ENSG00000255899|ENSG00000204525|ENSG00000214892|ENSG00000227939|ENSG00000231402|ENSG00000256166|ENSG00000229836|ENSG00000234745|ENSG00000271581|ENSG00000228432|ENSG00000201658|ENSG00000265294|ENSG00000230994|ENSG00000223702|ENSG00000225851|ENSG00000272221|ENSG00000206337|ENSG00000199332|ENSG00000204520|ENSG00000230174|ENSG00000233902|ENSG00000204516|ENSG00000201680|ENSG00000256851…
6	36847401	38897801	5182.56	0.001	1	16	40	PIM1	C6orf89|PI16|MTCH1|FGD2|COX6A1P2|PIM1|TMEM217|TBC1D22B|RNF8|CMTR1|CCDC167|MDGA1|ZFAND3|BTBD9|GLO1|DNAH8	ENSG00000198663|ENSG00000164530|ENSG00000137409|ENSG00000146192|ENSG00000226976|ENSG00000137193|ENSG00000172738|ENSG00000065491|ENSG00000112130|ENSG00000137200|ENSG00000198937|ENSG00000112139|ENSG00000156639|ENSG00000183826|ENSG00000124767|ENSG00000124721	C6orf89|RP1-90K10.4|PI16|MTCH1|FGD2|COX6A1P2|RPL12P2|PIM1|SNORD112|TMEM217|snoU13|TBC1D22B|RNF8|RN7SL273P|CMTR1|CCDC167|RP1-153P14.8|RP1-153P14.3|RP1-153P14.5|MIR4462|MDGA1|RP3-441A12.1|ZFAND3|RN7SL285P|RNU1-87P|RP11-420A21.1|BTBD9|SNORD45|AL031905.1|BTBD9-AS1|Y_RNA|RP1-319M7.2|GLO1|RP3-503A6.2|DNAH8|RN7SL465P|RP1-217P22.2|SNORA8|RP1-207H1.3|RP1-207H1.2	ENSG00000198663|ENSG00000232598|ENSG00000164530|ENSG00000137409|ENSG00000146192|ENSG00000226976|ENSG00000216412|ENSG00000137193|ENSG00000252687|ENSG00000172738|ENSG00000238375|ENSG00000065491|ENSG00000112130|ENSG00000239953|ENSG00000137200|ENSG00000198937|ENSG00000204110|ENSG00000229559|ENSG00000227920|ENSG00000263926|ENSG00000112139|ENSG00000225945|ENSG00000156639|ENSG00000243313|ENSG00000200597…
6	63645101	66981101	-5890.16	0	0	5	30		FKBP1C|LGSN|PTP4A1|PHF3|EYS	ENSG00000198225|ENSG00000146166|ENSG00000112245|ENSG00000118482|ENSG00000188107	AL590558.1|RP11-184C23.1|FKBP1C|SPTLC1P3|RP11-184C23.4|LGSN|RP3-407E4.2|RP3-407E4.3|RP3-407E4.4|EEF1B2P5|PTP4A1|RPL7AP34|RP5-1148A21.3|RP11-164N20.2|RPL9P18|PHF3|EYS|RP11-59D5__B.3|RP11-59D5__B.2|GCNT1P4|RP11-349P19.1|HNRNPDP2|RP11-307F22.2|AL109922.1|AL109922.2|RP11-74E24.2|AL109612.1|SLC25A51P1|ADH5P4|NUFIP1P	ENSG00000266682|ENSG00000217477|ENSG00000198225|ENSG00000219940|ENSG00000218520|ENSG00000146166|ENSG00000218617|ENSG00000218274|ENSG00000218048|ENSG00000225121|ENSG00000112245|ENSG00000213312|ENSG00000266680|ENSG00000262651|ENSG00000213309|ENSG00000118482|ENSG00000188107|ENSG00000218813|ENSG00000236345|ENSG00000219653|ENSG00000232120|ENSG00000217811|ENSG00000243828|ENSG00000221312|ENSG00000256352…
6	91495501	94991201	-5917.95	0	0	1	22		EPHA7	ENSG00000135333	RP1-177I10.1|MIR4643|CASC6|RP3-433F14.4|RP3-433F14.2|RP3-433F14.1|RN7SL415P|RP11-40G16.1|RPL5P19|U3|RP1-149C7.1|AL359987.1|RP11-127B16.1|U3|AL589947.1|ATF1P1|RP1-23E21.2|COPS5P1|EPHA7|SNORA18|RP11-524K14.1|RP3-463P15.1	ENSG00000224605|ENSG00000263734|ENSG00000224944|ENSG00000262095|ENSG00000219087|ENSG00000220340|ENSG00000240961|ENSG00000219867|ENSG00000220553|ENSG00000200492|ENSG00000261038|ENSG00000265419|ENSG00000220908|ENSG00000221455|ENSG00000238412|ENSG00000219387|ENSG00000235099|ENSG00000213187|ENSG00000135333|ENSG00000252249|ENSG00000229600|ENSG00000231143
6	103733701	103768701	714.244	0	0	0	1				NA	NA
6	170979101	171053401	-199.671	0.038835	0	0	4				XX-C2158C12.1|XX-C2158C12.2|XX-C2158C6.1|XX-C2158C6.3	ENSG00000234986|ENSG00000213863|ENSG00000230423|ENSG00000225532
7	148801	3616601	5734.32	0.071	1	39	86	CARD11	FAM20C|AC145676.2|AC187652.1|PDGFA|PRKAR1B|HEATR2|SUN1|GET4|ADAP1|COX19|CYP2W1|C7orf50|GPR146|GPER1|ZFAND2A|UNCX|MICALL2|INTS1|MAFK|TMEM184A|PSMG3|ELFN1|AC074389.6|MAD1L1|AC110781.3|FTSJ2|NUDT1|SNX8|EIF3B|CHST12|LFNG|BRAT1|IQCE|TTYH3|AMZ1|GNA12|CARD11|AC091801.1|SDK1	ENSG00000177706|ENSG00000249852|ENSG00000269396|ENSG00000197461|ENSG00000188191|ENSG00000164818|ENSG00000164828|ENSG00000239857|ENSG00000105963|ENSG00000240230|ENSG00000073067|ENSG00000146540|ENSG00000164849|ENSG00000164850|ENSG00000178381|ENSG00000164853|ENSG00000164877|ENSG00000164880|ENSG00000198517|ENSG00000164855|ENSG00000157778|ENSG00000225968|ENSG00000205971|ENSG00000002822|ENSG00000176349…	AC093627.9|AC093627.10|RP11-90P13.1|AC093627.11|AC093627.12|FAM20C|AC145676.2|AC187652.1|WI2-2373I1.1|WI2-2373I1.2|AC226118.1|AC147651.1|PDGFA|AC147651.3|PRKAR1B|AC147651.2|AC147651.5|AC147651.4|HEATR2|SUN1|GET4|RP11-449P15.2|ADAP1|COX19|CYP2W1|C7orf50|MIR339|AC073957.15|GPR146|RP11-449P15.1|AC091729.7|AC091729.8|GPER1|ZFAND2A|AC091729.9|UNCX|AC073094.4|MICALL2|AC102953.4|RP11-1246C19.1|INTS1|AC1…	ENSG00000242474|ENSG00000240859|ENSG00000261795|ENSG00000239715|ENSG00000240093|ENSG00000177706|ENSG00000249852|ENSG00000269396|ENSG00000248999|ENSG00000248767|ENSG00000249574|ENSG00000234471|ENSG00000197461|ENSG00000223855|ENSG00000188191|ENSG00000252986|ENSG00000229380|ENSG00000237181|ENSG00000164818|ENSG00000164828|ENSG00000239857|ENSG00000273151|ENSG00000105963|ENSG00000240230|ENSG00000073067…
7	27081401	27316901	1203.82	0.0010395	3	13	28	HOXA9|HOXA11|HOXA13	HOXA1|HOXA2|HOXA3|HOXA4|HOXA5|HOXA6|HOXA7|HOXA9|RP1-170O19.20|HOXA10|HOXA11|HOXA13|EVX1	ENSG00000105991|ENSG00000105996|ENSG00000105997|ENSG00000197576|ENSG00000106004|ENSG00000106006|ENSG00000122592|ENSG00000078399|ENSG00000257184|ENSG00000253293|ENSG00000005073|ENSG00000106031|ENSG00000106038	NHP2P2|HOXA1|HOTAIRM1|HOXA2|HOXA3|HOXA-AS2|HOXA4|RP1-170O19.22|HOXA-AS3|HOXA5|HOXA6|RP1-170O19.23|HOXA7|RP1-170O19.21|HOXA9|RP1-170O19.20|HOXA10-AS|MIR196B|HOXA10|HOXA11|HOXA11-AS|RP1-170O19.14|HOXA13|HOTTIP|RP1-170O19.17|EVX1-AS|EVX1|RPL35P4	ENSG00000213786|ENSG00000105991|ENSG00000233429|ENSG00000105996|ENSG00000105997|ENSG00000253552|ENSG00000197576|ENSG00000273433|ENSG00000254369|ENSG00000106004|ENSG00000106006|ENSG00000272801|ENSG00000122592|ENSG00000270182|ENSG00000078399|ENSG00000257184|ENSG00000253187|ENSG00000207584|ENSG00000253293|ENSG00000005073|ENSG00000240990|ENSG00000253508|ENSG00000106031|ENSG00000243766|ENSG00000253308…
7	38286301	38390501	530.678	0.00166945	0	0	19				TRGC2|TRGJ2|TRGJP2|TRGC1|TRGJ1|TRGJP|TRGJP1|TRGV11|TRGVB|TRGV10|AC006033.22|TRGV9|TRGVA|RP11-121A8.1|TRGV8|TRGV7|TRGV6|TRGV5P|TRGV5	ENSG00000227191|ENSG00000211687|ENSG00000211688|ENSG00000211689|ENSG00000211690|ENSG00000211691|ENSG00000211692|ENSG00000211693|ENSG00000231202|ENSG00000211694|ENSG00000231916|ENSG00000211695|ENSG00000225992|ENSG00000272908|ENSG00000211696|ENSG00000249978|ENSG00000226212|ENSG00000228668|ENSG00000211697
7	51594201	51599901	-41.7589	0	0	0	1				NA	NA
7	101503301	103876601	6228.32	0.014	0	28	69		CUX1|SH2B2|PRKRIP1|ORAI2|ALKBH4|LRWD1|POLR2J|RASA4B|POLR2J3|RP11-514P8.7|SPDYE2|RASA4|RP11-514P8.6|UPK3BL|POLR2J2|POLR2J2|SPDYE2B|FAM185A|FBXL13|LRRC17|ARMC10|NAPEPLD|PMPCB|DNAJC2|PSMC2|SLC26A5|RELN|ORC5	ENSG00000257923|ENSG00000160999|ENSG00000128563|ENSG00000160991|ENSG00000160993|ENSG00000161036|ENSG00000005075|ENSG00000170667|ENSG00000168255|ENSG00000270249|ENSG00000205238|ENSG00000105808|ENSG00000205236|ENSG00000267368|ENSG00000228049|ENSG00000267645|ENSG00000173678|ENSG00000222011|ENSG00000161040|ENSG00000128606|ENSG00000170632|ENSG00000161048|ENSG00000105819|ENSG00000105821|ENSG00000161057…	CUX1|CTB-181H17.1|CTA-357J21.1|AC005086.1|AC005086.3|AC005086.2|AC005086.4|SNORA48|AC005088.1|SH2B2|MIR4285|CTA-313A17.2|Y_RNA|CTA-313A17.3|SPDYE6|PRKRIP1|RP11-163E9.2|RP11-163E9.1|MIR548O|RP11-514P8.2|ORAI2|ALKBH4|LRWD1|MIR5090|MIR4467|POLR2J|AC093668.2|AC093668.3|RASA4B|RP11-514P8.8|AC093668.1|POLR2J3|RP11-514P8.7|SPDYE2|RASA4|RP11-514P8.6|AC105052.1|UPK3BL|POLR2J2|POLR2J2|SPDYE2B|RASA4DP|FAM18…	ENSG00000257923|ENSG00000272219|ENSG00000272544|ENSG00000230110|ENSG00000258040|ENSG00000256295|ENSG00000258093|ENSG00000252824|ENSG00000264642|ENSG00000160999|ENSG00000264675|ENSG00000170409|ENSG00000200552|ENSG00000228546|ENSG00000166667|ENSG00000128563|ENSG00000239969|ENSG00000239486|ENSG00000221510|ENSG00000239480|ENSG00000160991|ENSG00000160993|ENSG00000161036|ENSG00000266715|ENSG00000264471…
7	109433801	109456201	669.111	0	0	0	1				NA	NA
7	118830601	118835001	60.7069	0	0	0	1				NA	NA
7	152016301	154400001	-8005.61	0	1	4	28	KMT2C	KMT2C|XRCC2|ACTR3B|DPP6	ENSG00000055609|ENSG00000196584|ENSG00000133627|ENSG00000130226	KMT2C|RP11-208G20.3|RP11-208G20.2|SEPT7P6|Y_RNA|FABP5P3|AC005631.1|CCT8L1P|LINC01003|AC104843.4|RNA5SP250|snoU13|AC104843.3|SNORA26|XRCC2|RN7SL811P|ATP5F1P3|RN7SL845P|ACTR3B|AF104455.1|AC079809.2|AC073236.3|AC091652.2|DPP6|AC005588.2|RP5-1048B16.1|AC006019.3|AC006019.4	ENSG00000055609|ENSG00000270405|ENSG00000204894|ENSG00000241007|ENSG00000253088|ENSG00000241735|ENSG00000221454|ENSG00000020219|ENSG00000261455|ENSG00000231139|ENSG00000199404|ENSG00000238557|ENSG00000225416|ENSG00000212590|ENSG00000196584|ENSG00000265439|ENSG00000214003|ENSG00000244328|ENSG00000133627|ENSG00000265275|ENSG00000224104|ENSG00000234722|ENSG00000233489|ENSG00000130226|ENSG00000226509…
8	25066501	25070801	-11.9742	0.0643275	0	1	1		DOCK5	ENSG00000147459	DOCK5	ENSG00000147459
8	39230501	39388901	8152.25	0	0	0	2				ADAM5|ADAM3A	ENSG00000196115|ENSG00000197475
8	42887701	43839001	-2376.7	0.002	0	4	32		RP11-598P20.5|FNTA|POMK|HGSNAT	ENSG00000254673|ENSG00000168522|ENSG00000185900|ENSG00000165102	RP11-598P20.5|FNTA|RNU1-124P|POMK|RP11-598P20.3|HGSNAT|VN1R46P|RP11-726G23.2|RP11-726G23.11|RP11-359P18.2|RP11-726G23.3|AFG3L2P1|RP11-726G23.7|RP11-726G23.10|RP11-726G23.8|POTEA|RNU6-104P|RP11-726G23.12|AC022616.1|RP11-726G23.6|U3|RN7SKP41|RP11-359P18.1|RP11-359P18.7|RP11-359P18.8|SNX18P27|RP11-359P18.5|CYP4F44P|RP11-359P18.6|AC134698.1|RP11-643N23.2|RP11-643N23.1	ENSG00000254673|ENSG00000168522|ENSG00000200731|ENSG00000185900|ENSG00000254198|ENSG00000165102|ENSG00000253611|ENSG00000253884|ENSG00000255166|ENSG00000253312|ENSG00000253186|ENSG00000253606|ENSG00000253486|ENSG00000234713|ENSG00000253707|ENSG00000188877|ENSG00000238509|ENSG00000255497|ENSG00000264094|ENSG00000254342|ENSG00000201329|ENSG00000222630|ENSG00000250637|ENSG00000254069|ENSG00000253319…
8	129762401	129766701	110.154	0	0	0	1				NA	NA
9	21301001	26127701	-12939.6	0	1	17	52	CDKN2A	IFNA5|KLHL9|IFNA6|IFNA13|IFNA2|IFNA8|IFNA1|IFNE|MTAP|RP11-145E5.5|C9orf53|CDKN2A|CDKN2B|DMRTA1|ELAVL2|IZUMO3|TUSC1	ENSG00000147873|ENSG00000198642|ENSG00000120235|ENSG00000233816|ENSG00000188379|ENSG00000120242|ENSG00000197919|ENSG00000184995|ENSG00000099810|ENSG00000264545|ENSG00000224854|ENSG00000147889|ENSG00000147883|ENSG00000176399|ENSG00000107105|ENSG00000205442|ENSG00000198680	IFNA5|IFNA20P|KLHL9|IFNA6|IFNA13|IFNA2|RP11-354P17.15|IFNA11P|IFNA12P|IFNA8|IFNWP2|IFNA1|IFNWP19|MIR31HG|IFNE|MIR31|SNORD39|RP11-344A7.1|KHSRPP1|RN7SL151P|MTAP|RP11-145E5.5|AL359922.1|TUBB8P1|RP11-70L8.4|RP11-149I2.5|C9orf53|CDKN2A|CDKN2B-AS1|RP11-149I2.4|CDKN2B|UBA52P6|RP11-408N14.1|DMRTA1|RP11-399D6.2|RP11-370B11.1|RP11-370B11.3|AL391117.1|SUMO2P2|RP11-315I14.2|RP11-315I14.5|ELAVL2|RP11-321L2.1…	ENSG00000147873|ENSG00000226393|ENSG00000198642|ENSG00000120235|ENSG00000233816|ENSG00000188379|ENSG00000261696|ENSG00000231195|ENSG00000235108|ENSG00000120242|ENSG00000237691|ENSG00000197919|ENSG00000238271|ENSG00000171889|ENSG00000184995|ENSG00000199177|ENSG00000264379|ENSG00000227443|ENSG00000229835|ENSG00000244230|ENSG00000099810|ENSG00000264545|ENSG00000266732|ENSG00000229298|ENSG00000265194…
9	65468101	71002501	7707.36	0.087	0	20	133		SPATA31A7|FAM27E3|FAM27B|BX649567.1|ANKRD20A1|RP11-195B21.3|FOXD4L6|CBWD6|BX255923.1|CR769776.1|ANKRD20A4|AL445665.1|FOXD4L5|FOXD4L4|CBWD5|AL591479.1|CBWD3|AL353608.1|FOXD4L3|PGM5	ENSG00000234734|ENSG00000232833|ENSG00000170215|ENSG00000233434|ENSG00000196774|ENSG00000155282|ENSG00000204793|ENSG00000204790|ENSG00000196400|ENSG00000204788|ENSG00000172014|ENSG00000176134|ENSG00000204779|ENSG00000184659|ENSG00000147996|ENSG00000269337|ENSG00000196873|ENSG00000228537|ENSG00000187559|ENSG00000154330	RP11-101E5.1|FAM74A4|RP11-101E5.2|SPATA31A7|RP11-203I2.1|RP11-237M21.1|RP11-118H15.1|RBPJP2|RP11-120E5.2|ATP5A1P10|RP11-93P10.2|RP11-93P10.3|RP11-459O16.1|CNN2P5|RP11-459O16.3|CYP4F61P|SNX18P6|RP11-459O16.7|RP11-262H14.1|RNA5SP283|AL512625.1|RP11-262H14.5|PTGER4P2|CDK2AP2P2|MYO5BP2|RP11-262H14.3|RP11-262H14.7|RP11-262H14.11|RP11-262H14.4|RP11-282E4.1|RP11-318K12.1|RNU6-156P|RP11-318K12.2|RP11-318…	ENSG00000203372|ENSG00000229746|ENSG00000235496|ENSG00000234734|ENSG00000237792|ENSG00000231379|ENSG00000233022|ENSG00000237086|ENSG00000237191|ENSG00000243382|ENSG00000223449|ENSG00000242301|ENSG00000237869|ENSG00000233414|ENSG00000233171|ENSG00000235327|ENSG00000234430|ENSG00000235003|ENSG00000238113|ENSG00000202474|ENSG00000203438|ENSG00000229422|ENSG00000184523|ENSG00000237451|ENSG00000238245…
10	17772901	18231701	2001.61	0.00200401	0	4	7		TMEM236|MRC1L1|TMEM236|MRC1	ENSG00000148483|ENSG00000183748|ENSG00000184040|ENSG00000120586	TMEM236|MRC1L1|MIR511-1|TMEM236|MRC1|MIR511-2|RP11-457D2.3	ENSG00000148483|ENSG00000183748|ENSG00000207937|ENSG00000184040|ENSG00000120586|ENSG00000207938|ENSG00000235637
10	33686601	35689501	9224.46	0	0	4	27		PARD3|CUL2|CREM|CCNY	ENSG00000148498|ENSG00000108094|ENSG00000095794|ENSG00000108100	RP11-476F14.1|RP13-259N13.2|LINC00838|RPL23P11|RP11-490O24.2|PARD3|Y_RNA|TCEB2P4|RP11-8L18.3|RP11-8L18.2|PARD3-AS1|SS18L2P1|RNU6-847P|RNU6-193P|PRDX2P2|CUL2|MIR3611|RP11-297A16.2|CREM|RNU7-77P|ATP6V1G1P4|RP11-324I22.3|RP11-324I22.2|RNU6-794P|CCNY|RNU6-1167P|RP11-324I22.4	ENSG00000226412|ENSG00000203565|ENSG00000261683|ENSG00000226407|ENSG00000223470|ENSG00000148498|ENSG00000199200|ENSG00000234167|ENSG00000229235|ENSG00000215184|ENSG00000226386|ENSG00000232525|ENSG00000223047|ENSG00000222909|ENSG00000213724|ENSG00000108094|ENSG00000266228|ENSG00000230534|ENSG00000095794|ENSG00000253054|ENSG00000233343|ENSG00000269952|ENSG00000233200|ENSG00000253070|ENSG00000108100…
10	36557701	38730501	-7499.33	0.032	0	8	50		NAMPTL|ANKRD30A|MTRNR2L7|ZNF248|ZNF25|ZNF33A|ZNF37A|LINC00999	ENSG00000229644|ENSG00000148513|ENSG00000256892|ENSG00000198105|ENSG00000175395|ENSG00000189180|ENSG00000075407|ENSG00000225119	MTND5P17|MTND4P18|SNORA40|NAMPTL|Y_RNA|RP11-322I2.1|MKNK2P1|ARL6IP1P2|ANKRD30A|RNU6-811P|RP11-20F24.2|ATP8A2P1|RN7SL314P|Y_RNA|LINC00993|TMEM161BP1|VN1R53P|TACC1P1|MTND1P18|MTRNR2L7|RP11-258F22.1|RP11-258F22.2|ZNF33BP1|ZNF248|RP11-162G10.1|AL135791.1|RP11-162G10.5|RP11-775A3.1|ZNF33AP1|ZNF25|AL117337.1|RP11-393J16.4|Y_RNA|ZNF33A|RNU6-795P|EIF3LP3|FXYD6P2|ZNF37A|RP11-508N22.12|RP11-508N22.13|RP11-…	ENSG00000236626|ENSG00000228694|ENSG00000237002|ENSG00000229644|ENSG00000207271|ENSG00000238176|ENSG00000233533|ENSG00000225355|ENSG00000148513|ENSG00000206796|ENSG00000234918|ENSG00000240800|ENSG00000244402|ENSG00000252621|ENSG00000235687|ENSG00000237970|ENSG00000236313|ENSG00000224920|ENSG00000225276|ENSG00000256892|ENSG00000226578|ENSG00000260137|ENSG00000225192|ENSG00000198105|ENSG00000228828…
10	39074701	39154901	-234.245	0.0271399	0	0	1				RP11-96F8.1	ENSG00000233832
10	81411201	81677101	-1737.73	0.00315789	0	2	12		NUTM2B|NUTM2E	ENSG00000188199|ENSG00000228570	RP11-506M13.3|RP11-119F19.2|RP11-182L21.5|BEND3P3|NUTM2B|RP11-773D16.1|RP11-182L21.6|NUTM2E|NPAP1P2|CTSLP6|PGGT1BP2|MBL1P	ENSG00000244733|ENSG00000226381|ENSG00000272489|ENSG00000224886|ENSG00000188199|ENSG00000225484|ENSG00000272447|ENSG00000228570|ENSG00000214695|ENSG00000204437|ENSG00000214584|ENSG00000242600
11	49575401	50783801	9913.11	0	0	2	26		OR4C13|OR4C12	ENSG00000258817|ENSG00000221954	RP11-707M1.1|RP11-707M1.7|RP11-707M1.9|TRIM51FP|RP11-163O19.1|RP11-163O19.11|RP11-163O19.10|TRIM51DP|RP11-163O19.3|RP11-163O19.8|OR4A1P|OR4A49P|OR4A18P|OR4A19P|OR4R3P|OR4C13|OR4C12|RP11-227P3.1|RP11-347H15.1|RP11-347H15.6|RP11-347H15.2|RP11-347H15.5|RP11-347H15.3|RP11-347H15.4|RP11-574M7.1|RP11-574M7.2	ENSG00000205035|ENSG00000254487|ENSG00000255268|ENSG00000219061|ENSG00000254714|ENSG00000255550|ENSG00000255214|ENSG00000255190|ENSG00000254800|ENSG00000255111|ENSG00000254408|ENSG00000254472|ENSG00000254637|ENSG00000254940|ENSG00000254624|ENSG00000258817|ENSG00000221954|ENSG00000255199|ENSG00000255442|ENSG00000236919|ENSG00000255500|ENSG00000255042|ENSG00000255001|ENSG00000254518|ENSG00000254840…
11	54694301	55285701	-1322.06	0.007	0	3	21		TRIM48|OR4A16|OR4A15	ENSG00000150244|ENSG00000181961|ENSG00000181958	TRIM48|RP11-72M10.2|RP11-72M10.4|RP11-72M10.8|RP11-72M10.7|TRIM51HP|RP11-72M10.5|OR4A11P|OR4A12P|OR4A16|OR4A15|OR4A9P|OR4X7P|RP11-131J4.12|OR4A10P|OR4A17P|OR4A13P|OR4A50P|OR4A14P|OR4A21P|OR4C1P	ENSG00000150244|ENSG00000255543|ENSG00000255283|ENSG00000255110|ENSG00000254696|ENSG00000166007|ENSG00000254828|ENSG00000254663|ENSG00000254723|ENSG00000181961|ENSG00000181958|ENSG00000254891|ENSG00000255077|ENSG00000255493|ENSG00000254886|ENSG00000255196|ENSG00000181950|ENSG00000255294|ENSG00000254962|ENSG00000181943|ENSG00000254576
12	11213501	11255301	391.761	0	0	4	6		PRR4|TAS2R14|TAS2R46|TAS2R43	ENSG00000111215|ENSG00000212127|ENSG00000226761|ENSG00000255374	PRR4|TAS2R14|TAS2R46|TAS2R64P|TAS2R43|RP11-673D15.7	ENSG00000111215|ENSG00000212127|ENSG00000226761|ENSG00000256274|ENSG00000255374|ENSG00000256400
12	25153701	28956401	19844.6	0.079	0	25	72		LRMP|CASC1|LYRM5|KRAS|AC087239.1|IFLTD1|RASSF8|BHLHE41|SSPN|ITPR2|ASUN|FGFR1OP2|TM7SF3|MED21|C12orf71|STK38L|ARNTL2|SMCO2|PPFIBP1|REP15|MRPS35|MANSC4|KLHL42|PTHLH|CCDC91	ENSG00000118308|ENSG00000118307|ENSG00000205707|ENSG00000133703|ENSG00000268076|ENSG00000152936|ENSG00000123094|ENSG00000123095|ENSG00000123096|ENSG00000123104|ENSG00000064102|ENSG00000111790|ENSG00000064115|ENSG00000152944|ENSG00000214700|ENSG00000211455|ENSG00000029153|ENSG00000165935|ENSG00000110841|ENSG00000174236|ENSG00000061794|ENSG00000205693|ENSG00000087448|ENSG00000087494|ENSG00000123106	RP11-713N11.5|LRMP|RP11-713N11.3|RP11-713N11.4|CASC1|LYRM5|KRAS|AC087239.1|RNU4-67P|RP11-318G8.1|IFLTD1|RP11-318G8.2|TUBB4BP1|RP11-685B13.2|RN7SKP262|RP11-443N24.2|RP11-443N24.1|RP11-443N24.3|RP11-443N24.4|RASSF8-AS1|RASSF8|BHLHE41|SSPN|RP11-283G6.3|RP11-283G6.4|RP11-283G6.5|RP11-612B6.1|RP11-513G19.1|RP11-612B6.2|ITPR2|RNA5SP354|RP11-666F17.1|RP11-666F17.2|ASUN|FGFR1OP2|RP11-421F16.3|TM7SF3|AC02…	ENSG00000258879|ENSG00000118308|ENSG00000258546|ENSG00000258449|ENSG00000118307|ENSG00000205707|ENSG00000133703|ENSG00000268076|ENSG00000201439|ENSG00000241846|ENSG00000152936|ENSG00000256079|ENSG00000255988|ENSG00000257009|ENSG00000222950|ENSG00000256686|ENSG00000255725|ENSG00000256440|ENSG00000256256|ENSG00000246695|ENSG00000123094|ENSG00000123095|ENSG00000123096|ENSG00000256894|ENSG00000256234…
12	28655401	31003801	-2428.07	0	0	8	24		CCDC91|FAR2|ERGIC2|OVCH1-AS1|OVCH1|TMTC1|IPO8|CAPRIN2	ENSG00000123106|ENSG00000064763|ENSG00000087502|ENSG00000257599|ENSG00000187950|ENSG00000133687|ENSG00000133704|ENSG00000110888	CCDC91|RNA5SP355|RP11-874G11.1|RP11-977P2.1|AC012150.1|RP11-946L16.1|FAR2|RP11-996F15.2|ERGIC2|OVCH1-AS1|OVCH1|TMTC1|RP11-310I24.1|RP11-1110J8.1|U3|RP11-776A13.1|RP11-776A13.3|RNA5SP356|RP11-155I9.1|RP11-776A13.2|IPO8|CAPRIN2|RP11-77I22.2|LINC00941	ENSG00000123106|ENSG00000202187|ENSG00000244712|ENSG00000256513|ENSG00000222481|ENSG00000257258|ENSG00000064763|ENSG00000257176|ENSG00000087502|ENSG00000257599|ENSG00000187950|ENSG00000133687|ENSG00000257456|ENSG00000242986|ENSG00000253052|ENSG00000257262|ENSG00000257756|ENSG00000251781|ENSG00000257932|ENSG00000258202|ENSG00000133704|ENSG00000110888|ENSG00000246331|ENSG00000235884
12	33381801	33398601	-94.8528	0.0288184	0	0	1				NA	NA
12	37856601	39641701	-1016.43	0.078	0	2	24		ALG10B|CPNE8	ENSG00000175548|ENSG00000139117	RP11-125N22.4|RP11-125N22.3|RP11-125N22.1|RP11-125N22.2|RP11-297L6.2|RP11-297L6.1|RNA5SP358|RNA5SP359|TUBB8P5|RP11-266O15.4|RP11-266O15.3|Y_RNA|ALG10B|AC117372.1|AC087897.1|RP11-804F13.2|RP11-804F13.1|CPNE8|RP11-396F22.1|AC067735.1|RP11-554L12.3|RP11-554L12.2|RP11-554L12.1|RP11-421H10.2	ENSG00000257794|ENSG00000257899|ENSG00000257933|ENSG00000258368|ENSG00000257173|ENSG00000258278|ENSG00000199843|ENSG00000201708|ENSG00000254381|ENSG00000257292|ENSG00000258360|ENSG00000253016|ENSG00000175548|ENSG00000266333|ENSG00000256878|ENSG00000257645|ENSG00000258119|ENSG00000139117|ENSG00000257718|ENSG00000252801|ENSG00000257586|ENSG00000257237|ENSG00000258144|ENSG00000270718
12	68399901	71245101	30507.7	0.001	1	24	63	MDM2	IFNG|IL26|IL22|MDM1|RAP1B|NUP107|SLC35E3|AC124890.1|MDM2|CPM|CPSF6|LYZ|YEATS4|FRS2|CCT2|LRRC10|BEST3|RAB3IP|AC025263.3|MYRFL|CNOT2|KCNMB4|PTPRB|PTPRR	ENSG00000111537|ENSG00000111536|ENSG00000127318|ENSG00000111554|ENSG00000127314|ENSG00000111581|ENSG00000175782|ENSG00000251695|ENSG00000135679|ENSG00000135678|ENSG00000111605|ENSG00000090382|ENSG00000127337|ENSG00000166225|ENSG00000166226|ENSG00000198812|ENSG00000127325|ENSG00000127328|ENSG00000258052|ENSG00000166268|ENSG00000111596|ENSG00000135643|ENSG00000127329|ENSG00000153233	IFNG-AS1|HNRNPA1P70|RP11-444B24.2|IFNG|IL26|IL22|MDM1|RP11-81H14.2|RP11-71J4.2|RP11-81H14.3|RP11-81H14.4|RP11-254B13.1|RAP1B|RP11-254B13.4|SNORA70G|RP11-254B13.3|RP11-637A17.2|RPL7P42|NUP107|KRT8P39|SLC35E3|AC124890.1|RP11-611O2.2|MDM2|RP11-611O2.1|RP11-611O2.5|RP11-611O2.3|CPM|RNU7-4P|RP11-611O2.6|AC133749.1|PRELID2P1|AC139931.1|RP11-324P9.1|CPSF6|RP11-1143G9.2|LYZ|RP11-1143G9.4|YEATS4|RN7SL804P…	ENSG00000255733|ENSG00000236946|ENSG00000256708|ENSG00000111537|ENSG00000111536|ENSG00000127318|ENSG00000111554|ENSG00000251301|ENSG00000256273|ENSG00000256075|ENSG00000256917|ENSG00000240087|ENSG00000127314|ENSG00000234040|ENSG00000206650|ENSG00000234925|ENSG00000247363|ENSG00000241825|ENSG00000111581|ENSG00000233560|ENSG00000175782|ENSG00000251695|ENSG00000256678|ENSG00000135679|ENSG00000256325…
13	19024301	21955401	-13913.2	0.001	1	21	108	ZMYM2	TUBA3C|RP11-408E5.4|TPTE2|MPHOSPH8|PSPC1|AL354808.2|ZMYM5|ZMYM2|GJA3|GJB2|GJB6|CRYL1|IFT88|IL17D|N6AMT2|XPO4|LATS2|SAP18|SKA3|MRP63|ZDHHC20	ENSG00000198033|ENSG00000121388|ENSG00000132958|ENSG00000196199|ENSG00000121390|ENSG00000269591|ENSG00000132950|ENSG00000121741|ENSG00000121743|ENSG00000165474|ENSG00000121742|ENSG00000165475|ENSG00000032742|ENSG00000172458|ENSG00000150456|ENSG00000132953|ENSG00000150457|ENSG00000150459|ENSG00000165480|ENSG00000173141|ENSG00000180776	ZNF962P|BNIP3P7|LINC00349|LONRF2P2|LINC00388|FEM1AP4|LINC00387|TERF1P5|FAM207BP|LINC00418|GXYLT1P1|CNN2P12|ZNF965P|CYP4F34P|SNX18P26|LINC00328-2P|ANKRD20A9P|RHOT1P3|RP11-38M15.11|RNU6-55P|RNU6-76P|SNX19P2|LINC00408|RP11-442J17.3|PHF2P2|LINC00442|USP24P1|GTF2IP3|RP11-301J16.7|RNA5SP24|CENPIP1|RNU6-52P|RP11-408E5.6|SMPD4P2|TUBA3C|RP11-408E5.4|PSPC1P1|RP11-408E5.5|ANKRD26P3|MRPL3P1|LINC00421|PARP4P2…	ENSG00000215604|ENSG00000270496|ENSG00000231238|ENSG00000233905|ENSG00000229788|ENSG00000235876|ENSG00000231914|ENSG00000226361|ENSG00000228797|ENSG00000236169|ENSG00000230931|ENSG00000204718|ENSG00000227784|ENSG00000244155|ENSG00000227568|ENSG00000225016|ENSG00000206192|ENSG00000242756|ENSG00000227332|ENSG00000223024|ENSG00000206787|ENSG00000235500|ENSG00000226250|ENSG00000231358|ENSG00000226057…
13	22592601	22598501	15.4513	0.0810811	0	0	1				NA	NA
13	38070601	38087601	-154.738	0.083682	0	0	1				NA	NA
13	84294501	86647801	-7763.89	0.069	0	2	12		SLITRK1|SLITRK6	ENSG00000178235|ENSG00000184564	SLITRK1|VENTXP2|UBE2D3P4|MTND4P1|MTND5P3|LINC00333|LINC00375|LINC00351|RNU6-72P|SLITRK6|MOB1AP1|RP11-30L8.1	ENSG00000178235|ENSG00000215037|ENSG00000224188|ENSG00000228597|ENSG00000232447|ENSG00000233349|ENSG00000226370|ENSG00000226317|ENSG00000207012|ENSG00000184564|ENSG00000228241|ENSG00000232252
13	87325601	90534401	6982.95	0.008	0	1	27		SLITRK5	ENSG00000165300	TXNL1P1|LINC00430|UBBP5|LIN28AP2|RP11-342C20.2|MIR4500HG|RP11-29P20.1|MIR4500|SLITRK5|LINC00397|RP11-471M2.3|TET1P1|RP11-545P6.2|AL354896.1|RPL29P29|LINC00433|LINC00560|GRPEL2P1|LINC01047|TRIM60P13|LINC00440|SP3P|LINC01040|LINC00353|RP11-75N6.3|RPL7L1P1|SNORD38	ENSG00000231879|ENSG00000233528|ENSG00000228074|ENSG00000228473|ENSG00000232636|ENSG00000228824|ENSG00000272515|ENSG00000266052|ENSG00000165300|ENSG00000223404|ENSG00000272046|ENSG00000232204|ENSG00000231019|ENSG00000223059|ENSG00000225289|ENSG00000229443|ENSG00000261666|ENSG00000233211|ENSG00000232225|ENSG00000227247|ENSG00000234660|ENSG00000225530|ENSG00000226037|ENSG00000236176|ENSG00000271395…
13	110446701	115109801	11176.8	0	0	37	89		COL4A1|COL4A2|RAB20|CARKD|CARS2|ING1|LINC00346|ANKRD10|ARHGEF7|TEX29|RP11-65D24.2|SOX1|SPACA7|TUBGCP3|C13orf35|ATP11A|MCF2L|AL137002.1|F7|F10|PROZ|PCID2|CUL4A|LAMP1|GRTP1|ADPRHL1|DCUN1D2|TMCO3|TFDP1|ATP4B|GRK1|TMEM255B|GAS6|RASA3|CDC16|UPF3A|CHAMP1	ENSG00000187498|ENSG00000134871|ENSG00000139832|ENSG00000213995|ENSG00000134905|ENSG00000153487|ENSG00000255874|ENSG00000088448|ENSG00000102606|ENSG00000153495|ENSG00000204398|ENSG00000182968|ENSG00000153498|ENSG00000126216|ENSG00000197595|ENSG00000068650|ENSG00000126217|ENSG00000268130|ENSG00000057593|ENSG00000126218|ENSG00000126231|ENSG00000126226|ENSG00000139842|ENSG00000185896|ENSG00000139835…	RN7SKP10|LINC00396|RN7SL783P|COL4A1|COL4A2|snoU13|COL4A2-AS2|COL4A2-AS1|RAB20|CARKD|AL139385.1|CARS2|ING1|RPL21P107|LINC00567|LINC00346|ANKRD10|ANKRD10-IT1|PARP1P1|LINC00431|LINC00368|ARHGEF7-AS2|ARHGEF7|ARHGEF7-IT1|ARHGEF7-AS1|TEX29|RP11-65D24.2|RP11-65D24.1|LINC00354|AL136302.1|SNORD44|SOX1|RP11-450H6.3|LINC00404|LINC00403|LINC01070|LINC01043|LINC01044|SPACA7|TUBGCP3|C13orf35|ATP11A|AL162711.1|…	ENSG00000201161|ENSG00000231428|ENSG00000265885|ENSG00000187498|ENSG00000134871|ENSG00000238629|ENSG00000224821|ENSG00000232814|ENSG00000139832|ENSG00000213995|ENSG00000255831|ENSG00000134905|ENSG00000153487|ENSG00000225239|ENSG00000259831|ENSG00000255874|ENSG00000088448|ENSG00000229152|ENSG00000227105|ENSG00000225760|ENSG00000225870|ENSG00000235875|ENSG00000102606|ENSG00000233644|ENSG00000227352…
14	104356301	106797801	17734.8	0	1	32	179	AKT1	C14orf2|TDRD9|RD3L|ASPG|KIF26A|C14orf144|TMEM179|C14orf180|INF2|ADSSL1|SIVA1|AKT1|ZBTB42|CEP170B|PLD4|AHNAK2|C14orf79|CDCA4|GPR132|JAG2|NUDT14|BRF1|BTBD6|PACS2|TEX22|MTA1|CRIP2|CRIP1|CRIP1|C14orf80|TMEM121|KIAA0125	ENSG00000156411|ENSG00000156414|ENSG00000227729|ENSG00000166183|ENSG00000066735|ENSG00000228032|ENSG00000258986|ENSG00000184601|ENSG00000203485|ENSG00000185100|ENSG00000184990|ENSG00000142208|ENSG00000179627|ENSG00000099814|ENSG00000166428|ENSG00000185567|ENSG00000140104|ENSG00000170779|ENSG00000183484|ENSG00000184916|ENSG00000183828|ENSG00000185024|ENSG00000184887|ENSG00000179364|ENSG00000226174…	C14orf2|TDRD9|RD3L|AL136001.1|RN7SL634P|ASPG|MIR203|CTD-2223O18.1|KIF26A|RP11-260M19.2|C14orf144|RP11-260M19.1|RNU6-684P|CEND1P1|TMEM179|C14orf180|RP11-614O9.1|RP11-982M15.7|RP11-982M15.8|MIR4710|RP11-982M15.6|INF2|RP11-982M15.5|ADSSL1|SIVA1|RP11-982M15.2|AKT1|ZBTB42|LINC00638|RPS26P49|RPS2P4|CTD-3051D23.1|CTD-3051D23.4|CEP170B|CTD-3051D23.3|PLD4|AHNAK2|C14orf79|CDCA4|GPR132|RP11-44N21.1|RP11-44N…	ENSG00000156411|ENSG00000156414|ENSG00000227729|ENSG00000264439|ENSG00000242894|ENSG00000166183|ENSG00000207568|ENSG00000258748|ENSG00000066735|ENSG00000258913|ENSG00000228032|ENSG00000258598|ENSG00000222761|ENSG00000213159|ENSG00000258986|ENSG00000184601|ENSG00000259037|ENSG00000258736|ENSG00000260792|ENSG00000265291|ENSG00000256050|ENSG00000203485|ENSG00000258858|ENSG00000185100|ENSG00000184990…
15	30347701	30945101	2450.6	0	0	7	45		GOLGA8J|GOLGA8T|CHRFAM7A|GOLGA8R|GOLGA8Q|GOLGA8H|ARHGAP11B	ENSG00000179938|ENSG00000261247|ENSG00000166664|ENSG00000186399|ENSG00000178115|ENSG00000261794|ENSG00000187951	CTD-2022H16.1|GOLGA8J|RN7SL673P|AC120045.1|DNM1P28|ULK4P3|U8|GOLGA8T|RN7SL469P|AC120045.2|DNM1P30|RP11-932O9.3|RP11-932O9.4|AC026150.5|RP11-261B23.1|RNU6-17P|RP11-261B23.2|Y_RNA|RP11-382B18.4|CHRFAM7A|RP11-382B18.3|U8|GOLGA8R|AC019322.1|RN7SL196P|RP11-382B18.5|CTD-3092A11.1|CTD-3092A11.2|AC026150.6|AC026150.8|GOLGA8Q|RN7SL796P|AC026150.2|DNM1P50|ULK4P2|U8|GOLGA8H|RP11-932O9.8|RN7SL628P|AC026150.1…	ENSG00000229389|ENSG00000179938|ENSG00000239955|ENSG00000221250|ENSG00000261792|ENSG00000178081|ENSG00000207432|ENSG00000261247|ENSG00000241167|ENSG00000221785|ENSG00000260897|ENSG00000261747|ENSG00000259906|ENSG00000225930|ENSG00000259993|ENSG00000206972|ENSG00000270955|ENSG00000238783|ENSG00000270173|ENSG00000166664|ENSG00000263070|ENSG00000238519|ENSG00000186399|ENSG00000221723|ENSG00000240221…
15	32416701	32929101	3411.76	0	0	7	32		CHRNA7|GOLGA8K|AC139426.2|GOLGA8O|AC135983.2|GOLGA8N|ARHGAP11A	ENSG00000175344|ENSG00000249931|ENSG00000233812|ENSG00000206127|ENSG00000268759|ENSG00000232653|ENSG00000198826	CHRNA7|Y_RNA|RP13-395E19.4|RNU6-18P|RP13-395E19.2|RP11-717I24.1|DNM1P31|GOLGA8K|AC139426.1|RN7SL185P|RP13-395E19.3|AC139426.2|ULK4P1|U8|DNM1P32|GOLGA8O|AC135983.1|RN7SL539P|RP11-632K20.8|AC135983.2|RP11-632K20.6|RP11-632K20.2|RP11-632K20.7|RP11-1000B6.3|GOLGA8N|AC123768.3|AC123768.1|RN7SL286P|AC123768.2|AC123768.4|RP11-1000B6.5|ARHGAP11A	ENSG00000175344|ENSG00000201084|ENSG00000271078|ENSG00000207257|ENSG00000260211|ENSG00000260642|ENSG00000261491|ENSG00000249931|ENSG00000221444|ENSG00000241459|ENSG00000215304|ENSG00000233812|ENSG00000261279|ENSG00000206987|ENSG00000261708|ENSG00000206127|ENSG00000221318|ENSG00000243088|ENSG00000270789|ENSG00000268759|ENSG00000261375|ENSG00000254912|ENSG00000223509|ENSG00000261064|ENSG00000232653…
15	76880901	76900901	308.281	0.0208333	0	1	1		SCAPER	ENSG00000140386	SCAPER	ENSG00000140386
15	82568601	83218901	989.534	0.0519348	0	11	37		FAM154B|GOLGA6L10|GOLGA6L9|RPS17|GOLGA6L18|GOLGA6L19|GOLGA6L20|RPS17L|RP11-152F13.10|RP11-379H8.1|CPEB1	ENSG00000188659|ENSG00000205281|ENSG00000197978|ENSG00000184779|ENSG00000215749|ENSG00000259243|ENSG00000196648|ENSG00000182774|ENSG00000260836|ENSG00000261086|ENSG00000214575	FAM154B|ADAMTS7P1|GOLGA6L10|UBE2Q2P2|UBE2Q2P6|RP13-608F4.8|GOLGA6L9|CSPG4P8|RP11-152F13.3|AC135995.1|RN7SL61P|GOLGA6L17P|DNM1P38|RPS17|RP13-608F4.6|ADAMTS7P2|GOLGA6L18|RP11-152F13.7|RN7SL256P|CSPG4P9|AC126339.1|RP13-608F4.5|GOLGA6L19|UBE2Q2P3|RPL9P8|RP11-152F13.8|GOLGA6L20|CSPG4P10|RP13-996F3.3|AC010724.1|RN7SL410P|GOLGA6L21P|DNM1P42|RPS17L|RP11-152F13.10|RP11-379H8.1|CPEB1	ENSG00000188659|ENSG00000259785|ENSG00000205281|ENSG00000225273|ENSG00000237550|ENSG00000259206|ENSG00000197978|ENSG00000188384|ENSG00000255769|ENSG00000221095|ENSG00000240994|ENSG00000186322|ENSG00000259567|ENSG00000184779|ENSG00000259613|ENSG00000259387|ENSG00000215749|ENSG00000259328|ENSG00000241500|ENSG00000205275|ENSG00000221177|ENSG00000259323|ENSG00000259243|ENSG00000259429|ENSG00000230903…
15	84841601	85796501	-9232.37	0	0	10	48		UBE2Q2L|GOLGA6L4|ZSCAN2|WDR73|NMB|SEC11A|ZNF592|ALPK3|SLC28A1|PDE8A	ENSG00000259511|ENSG00000184206|ENSG00000176371|ENSG00000177082|ENSG00000197696|ENSG00000140612|ENSG00000166716|ENSG00000136383|ENSG00000156222|ENSG00000073417	RP13-262C2.3|UBE2Q2L|CSPG4P11|GOLGA2P7|AC136698.1|RN7SL331P|GOLGA6L4|UBE2Q2P8|RP11-182J1.14|RN7SL417P|RP11-671M22.4|AC136704.1|DNM1P51|CSPG4P5|UBE2Q2P11|RP11-182J1.13|UBE2Q2P12|RP11-182J1.10|RP11-182J1.11|GOLGA6L5P|RP11-182J1.12|UBE2Q2P1|LINC00933|ZSCAN2|RP11-182J1.5|SCAND2P|RP11-182J1.1|EGLN1P1|WDR73|NMB|SEC11A|RP11-245C17.2|ZNF592|RP11-7M10.2|ALPK3|SNORA25|SLC28A1|RNU6-339P|RNU6-796P|RP11-255M6…	ENSG00000259694|ENSG00000259511|ENSG00000259726|ENSG00000225151|ENSG00000221008|ENSG00000240466|ENSG00000184206|ENSG00000259633|ENSG00000259683|ENSG00000244056|ENSG00000259570|ENSG00000221247|ENSG00000235370|ENSG00000272887|ENSG00000259538|ENSG00000259774|ENSG00000197627|ENSG00000259551|ENSG00000259302|ENSG00000230373|ENSG00000259244|ENSG00000189136|ENSG00000259728|ENSG00000176371|ENSG00000256278…
16	18169701	18839601	1277.76	0.081	0	7	22		NPIPA8|NPIPA7|NOMO2|RPS15A|RP11-1035H13.3|ARL6IP1|SMG1	ENSG00000214940|ENSG00000233024|ENSG00000185164|ENSG00000134419|ENSG00000260342|ENSG00000170540|ENSG00000157106	CTA-481E9.4|CTA-481E9.3|RP11-164A6.1|NPIPA8|RP11-1212A22.1|NPIPA7|PKD1P5|Y_RNA|MIR3180-3|hsa-mir-3180-3|hsa-mir-3670-2|MIR3179-3|MIR3179-3|NOMO2|RP11-457I16.4|RP11-457I16.2|ABCC6P1|RPS15A|RP11-1035H13.3|ARL6IP1|RP11-1035H13.2|SMG1	ENSG00000259929|ENSG00000260242|ENSG00000260933|ENSG00000214940|ENSG00000205746|ENSG00000233024|ENSG00000254681|ENSG00000206927|ENSG00000257563|ENSG00000266291|ENSG00000265776|ENSG00000257527|ENSG00000266454|ENSG00000185164|ENSG00000262974|ENSG00000260550|ENSG00000256340|ENSG00000134419|ENSG00000260342|ENSG00000170540|ENSG00000260017|ENSG00000157106
16	24246901	26514301	4775.44	0.02	0	9	37		CACNG3|RBBP6|TNRC6A|SLC5A11|ARHGAP17|LCMT1|AQP8|ZKSCAN2|HS3ST4	ENSG00000006116|ENSG00000122257|ENSG00000090905|ENSG00000158865|ENSG00000140750|ENSG00000205629|ENSG00000103375|ENSG00000155592|ENSG00000182601	AC004125.3|CACNG3|SNORA1|RNU7-24P|AC008938.1|CTD-2313J23.1|RBBP6|CTD-2540M10.1|AC012317.1|TNRC6A|CTD-2515A14.1|SLC5A11|ARHGAP17|AC008731.1|RP11-266L9.1|RP11-266L9.4|RP11-266L9.5|SCML2P2|RP11-266L9.6|RP11-449H11.1|RP11-266L9.3|LCMT1|RP11-266L9.2|RN7SL557P|AQP8|ZKSCAN2|CTD-2547G23.2|CTA-249B10.1|CYCSP39|HS3ST4|RP11-185O21.1|MIR548W|RNA5SP405|HMGN2P3|HSPE1P16|AC009158.1|AC130464.1	ENSG00000260264|ENSG00000006116|ENSG00000201541|ENSG00000239081|ENSG00000264465|ENSG00000260072|ENSG00000122257|ENSG00000259888|ENSG00000224310|ENSG00000090905|ENSG00000261669|ENSG00000158865|ENSG00000140750|ENSG00000256439|ENSG00000260714|ENSG00000262587|ENSG00000262155|ENSG00000271105|ENSG00000263326|ENSG00000260448|ENSG00000262700|ENSG00000205629|ENSG00000260034|ENSG00000266166|ENSG00000103375…
16	29005201	32045501	4465.77	0.085	1	102	215	FUS	CTB-134H23.2|NPIPB11|RP11-345J4.5|BOLA2|SLX1B|SULT1A4|RP11-345J4.3|RP11-231C14.4|SPN|QPRT|C16orf54|ZG16|KIF22|MAZ|PRRT2|PAGR1|PAGR1|MVP|CDIPT|SEZ6L2|ASPHD1|KCTD13|TMEM219|TAOK2|HIRIP3|INO80E|DOC2A|C16orf92|FAM57B|ALDOA|PPP4C|TBX6|YPEL3|GDPD3|MAPK3|CORO1A|BOLA2B|SLX1A|SULT1A3|RP11-347C12.3|RP11-347C12.1|CD2BP2|TBC1D10B|MYLPF|ZNF48|SEPT1|SEPT1|ZNF771|DCTPP1|SEPHS2|ITGAL|ZNF768|ZNF747|ZNF747|AC00231…	ENSG00000196796|ENSG00000254206|ENSG00000261740|ENSG00000183336|ENSG00000181625|ENSG00000213648|ENSG00000258150|ENSG00000169203|ENSG00000197471|ENSG00000103485|ENSG00000185905|ENSG00000174992|ENSG00000079616|ENSG00000103495|ENSG00000167371|ENSG00000185928|ENSG00000263136|ENSG00000013364|ENSG00000103502|ENSG00000174938|ENSG00000174939|ENSG00000174943|ENSG00000149932|ENSG00000149930|ENSG00000149929…	CTB-134H23.2|CTB-134H23.3|snoU13|RRN3P2|RP11-426C22.5|RP11-426C22.4|AC009093.1|SNX29P2|RP11-426C22.6|RP11-231C14.6|SNX29P2|NPIPB11|RP11-231C14.3|snoU13|RP11-345J4.5|RP11-345J4.6|BOLA2|SLX1B|SLX1B-SULT1A4|SULT1A4|RP11-345J4.3|RP11-345J4.1|RP11-231C14.5|RP11-231C14.4|RP11-345J4.8|snoU13|MIR3680-2|SLC7A5P1|CA5AP1|RP11-368N21.1|SPN|QPRT|RN7SKP127|C16orf54|AC009133.17|ZG16|AC009133.21|KIF22|MAZ|AC0091…	ENSG00000196796|ENSG00000260908|ENSG00000238699|ENSG00000103472|ENSG00000260517|ENSG00000259807|ENSG00000196927|ENSG00000198106|ENSG00000260953|ENSG00000260413|ENSG00000271699|ENSG00000254206|ENSG00000254634|ENSG00000238639|ENSG00000261740|ENSG00000260335|ENSG00000183336|ENSG00000181625|ENSG00000260280|ENSG00000213648|ENSG00000258150|ENSG00000257691|ENSG00000257506|ENSG00000169203|ENSG00000205534…
16	31951201	35262901	-9319.23	0	0	7	188		AC142381.1|TP53TG3D|TP53TG3|TP53TG3C|TP53TG3B|RP11-812E19.9|CTD-2144E22.5	ENSG00000223931|ENSG00000205456|ENSG00000183632|ENSG00000205457|ENSG00000261509|ENSG00000259680|ENSG00000179755	RP11-170L3.5|RP11-170L3.7|RP11-170L3.6|RP11-1166P10.1|RP11-1166P10.6|IGHV1OR16-1|AC142381.1|IGHV1OR16-3|IGHV3OR16-9|HERC2P4|RP11-1166P10.7|RP11-17M15.1|RP11-56L13.4|FAM108A9P|RP11-56L13.6|RP11-56L13.7|TP53TG3D|RP11-56L13.1|RP11-1292F20.1|RP11-17M15.2|RP11-17M15.4|ACTR3BP3|RP11-626K17.5|PABPC1P13|RP11-626K17.3|RP11-626K17.2|ABCD1P3|RP11-652G5.1|RP11-652G5.2|RP11-96K14.1|RP11-586K12.11|RP11-586K12.…	ENSG00000261289|ENSG00000197476|ENSG00000260218|ENSG00000260628|ENSG00000261727|ENSG00000261704|ENSG00000223931|ENSG00000260048|ENSG00000270472|ENSG00000230267|ENSG00000260584|ENSG00000260847|ENSG00000260649|ENSG00000260540|ENSG00000260344|ENSG00000260575|ENSG00000205456|ENSG00000260402|ENSG00000259822|ENSG00000261127|ENSG00000260516|ENSG00000260327|ENSG00000260866|ENSG00000260307|ENSG00000261541…
16	58646601	58650801	58.8015	0	0	1	1		CNOT1	ENSG00000125107	CNOT1	ENSG00000125107
16	78366101	78384601	58.2812	0.0217391	0	1	1		WWOX	ENSG00000186153	WWOX	ENSG00000186153
16	88691701	90294601	-4569.37	0	2	45	84	CBFA2T3|FANCA	ZC3H18|IL17C|CYBA|MVD|SNAI3|RNF166|CTU2|PIEZO1|CDT1|APRT|GALNS|AC092384.1|TRAPPC2L|PABPN1L|CBFA2T3|RP11-830F9.6|ACSF3|CDH15|SLC22A31|ZNF778|ANKRD11|AC137932.1|SPG7|RPL13|CPNE7|DPEP1|CHMP1A|SPATA33|CDK10|RP11-368I7.4|SPATA2L|VPS9D1|ZNF276|FANCA|SPIRE2|TCF25|MC1R|TUBB3|TUBB3|DEF8|CENPBD1|DBNDD1|GAS8|C16orf3|PRDM7	ENSG00000158545|ENSG00000124391|ENSG00000051523|ENSG00000167508|ENSG00000185669|ENSG00000158717|ENSG00000174177|ENSG00000103335|ENSG00000167513|ENSG00000198931|ENSG00000141012|ENSG00000269422|ENSG00000167515|ENSG00000205022|ENSG00000129993|ENSG00000205018|ENSG00000176715|ENSG00000129910|ENSG00000259803|ENSG00000170100|ENSG00000167522|ENSG00000268218|ENSG00000197912|ENSG00000167526|ENSG00000178773…	ZC3H18|IL17C|CYBA|MVD|SNAI3-AS1|SNAI3|RNF166|RP5-1142A6.5|CTU2|PIEZO1|MIR4722|RP5-1142A6.9|RP5-1142A6.2|RP5-1142A6.7|RP5-1142A6.8|CDT1|APRT|GALNS|AC092384.1|TRAPPC2L|PABPN1L|CBFA2T3|RP11-830F9.5|RP11-830F9.7|RP11-830F9.6|CTD-2555A7.1|CTD-2555A7.2|ACSF3|CTD-2555A7.3|LINC00304|RP11-46C24.3|CDH15|SLC22A31|RP11-46C24.7|ZNF778|RP11-46C24.6|RP11-46C24.5|ANKRD11|AC137932.1|AC137932.5|AC137932.6|RP1-168P…	ENSG00000158545|ENSG00000124391|ENSG00000051523|ENSG00000167508|ENSG00000260630|ENSG00000185669|ENSG00000158717|ENSG00000259813|ENSG00000174177|ENSG00000103335|ENSG00000265672|ENSG00000260121|ENSG00000224888|ENSG00000260617|ENSG00000182376|ENSG00000167513|ENSG00000198931|ENSG00000141012|ENSG00000269422|ENSG00000167515|ENSG00000205022|ENSG00000129993|ENSG00000259881|ENSG00000261226|ENSG00000205018…
17	1	243701	-1309.7	0.0613839	0	2	8		DOC2B|RPH3AL	ENSG00000272636|ENSG00000181031	AC108004.5|DOC2B|AC108004.2|RPH3AL|RP11-1260E13.1|RP11-1260E13.4|RP11-1260E13.2|RP11-1260E13.3	ENSG00000273288|ENSG00000272636|ENSG00000273172|ENSG00000181031|ENSG00000262920|ENSG00000262061|ENSG00000262294|ENSG00000262558
17	13007201	13444201	715.554	0.008	0	1	3		HS3ST3A1	ENSG00000153976	AC003664.1|HS3ST3A1|AC005375.1	ENSG00000234634|ENSG00000153976|ENSG00000266115
17	19284901	22262901	-6543.98	0	1	22	159	SPECC1	MAPK7|MFAP4|RNF112|SLC47A1|ALDH3A2|SLC47A2|ALDH3A1|ULK2|AKAP10|SPECC1|LGALS9B|CDRT15L2|CCDC144NL|USP22|DHRS7B|TMEM11|C17orf103|MAP2K3|KCNJ12|C17orf51|UBBP4|MTRNR2L1	ENSG00000166484|ENSG00000166482|ENSG00000128482|ENSG00000142494|ENSG00000072210|ENSG00000180638|ENSG00000108602|ENSG00000083290|ENSG00000108599|ENSG00000128487|ENSG00000170298|ENSG00000214819|ENSG00000205212|ENSG00000124422|ENSG00000109016|ENSG00000178307|ENSG00000154035|ENSG00000034152|ENSG00000184185|ENSG00000212719|ENSG00000263563|ENSG00000256618	MAPK7|MFAP4|RNF112|CTB-187M2.2|AC004448.2|snoMe28S-Am2634|AC004448.5|RPS2P46|CTB-187M2.1|CTB-187M2.3|SLC47A1|RPL17P43|SNORA59B|RP11-1113L8.1|AC025627.7|RP11-1113L8.2|RP11-1113L8.6|RP11-1113L8.7|MTND1P14|TRNAQ41P|MTND2P12|AC025627.4|CTD-2104P17.1|ALDH3A2|Y_RNA|SNORA31|SLC47A2|RP11-311F12.1|RP11-311F12.2|ALDH3A1|AC005722.4|ULK2|AC015726.1|RP11-78O7.2|AKAP10|RP11-209D14.4|RP11-209D14.2|SPECC1|AC0057…	ENSG00000166484|ENSG00000166482|ENSG00000128482|ENSG00000265126|ENSG00000227078|ENSG00000265335|ENSG00000235979|ENSG00000189343|ENSG00000231477|ENSG00000263726|ENSG00000142494|ENSG00000228331|ENSG00000266079|ENSG00000262769|ENSG00000228983|ENSG00000263107|ENSG00000266179|ENSG00000271900|ENSG00000227225|ENSG00000242752|ENSG00000228725|ENSG00000224254|ENSG00000231625|ENSG00000072210|ENSG00000264932…
17	27587401	31105301	-5261.59	0.001	2	41	153	NF1|SUZ12	NUFIP2|TAOK1|ABHD15|TP53I13|GIT1|ANKRD13B|CORO6|SSH2|EFCAB5|NSRP1|SLC6A4|BLMH|TMIGD1|CPD|GOSR1|TBC1D29|CRLF3|ATAD5|TEFM|ADAP2|RNF135|NF1|OMG|EVI2B|CTD-2370N5.3|EVI2A|RAB11FIP4|AC003101.1|COPRS|UTP6|SUZ12|LRRC37B|AC090616.2|RHOT1|AC116407.2|RHBDL3|C17orf75|ZNF207|PSMD11|CDK5R1|MYO1D	ENSG00000108256|ENSG00000160551|ENSG00000168792|ENSG00000167543|ENSG00000108262|ENSG00000198720|ENSG00000167549|ENSG00000141298|ENSG00000176927|ENSG00000126653|ENSG00000108576|ENSG00000108578|ENSG00000182271|ENSG00000108582|ENSG00000108587|ENSG00000266733|ENSG00000176390|ENSG00000176208|ENSG00000172171|ENSG00000184060|ENSG00000181481|ENSG00000196712|ENSG00000126861|ENSG00000185862|ENSG00000265118…	NUFIP2|RPL35AP35|RP11-296K13.4|MIR4523|RNU4-34P|TAOK1|MIR4523|RNU6-711P|RNU6-1034P|ABHD15|RP11-68I3.2|TP53I13|RP11-68I3.4|GIT1|ANKRD13B|RP11-68I3.7|CORO6|RP11-68I3.10|SSH2|RP11-68I3.5|RNU6-920P|RP11-68I3.11|RPL21P123|RP11-82O19.1|RP11-82O19.2|SNORA70|RPL9P30|RP11-338L22.2|snoU13|EFCAB5|RP11-338L22.3|AC104996.1|RNY4P13|RNY4P13|AC104984.4|RP11-1148O4.1|RP11-1148O4.2|NSRP1|MIR3184|MIR423|RP11-354P11…	ENSG00000108256|ENSG00000239256|ENSG00000266111|ENSG00000264808|ENSG00000222363|ENSG00000160551|ENSG00000263719|ENSG00000253064|ENSG00000202205|ENSG00000168792|ENSG00000264031|ENSG00000167543|ENSG00000264290|ENSG00000108262|ENSG00000198720|ENSG00000264647|ENSG00000167549|ENSG00000264007|ENSG00000141298|ENSG00000263370|ENSG00000222858|ENSG00000265625|ENSG00000240531|ENSG00000263657|ENSG00000265713…
17	39419001	39433901	104.418	0	0	2	3		KRTAP9-6|KRTAP9-7	ENSG00000212659|ENSG00000180386	KRTAP9-6|KRTAP9-11P|KRTAP9-7	ENSG00000212659|ENSG00000229351|ENSG00000180386
17	43530501	43657401	142.825	0.0701754	0	1	10		PLEKHM1	ENSG00000225190	PLEKHM1|AC091132.1|RN7SL730P|LRRC37A4P|RP11-798G7.5|RN7SL739P|RP11-798G7.8|RP11-798G7.6|RP11-798G7.7|RP11-798G7.4	ENSG00000225190|ENSG00000236234|ENSG00000264225|ENSG00000214425|ENSG00000131484|ENSG00000265821|ENSG00000266918|ENSG00000267198|ENSG00000267246|ENSG00000266504
17	44136901	44825201	-2794.4	0.001	0	6	18		KANSL1|ARL17B|LRRC37A|LRRC37A2|ARL17A|NSF	ENSG00000120071|ENSG00000228696|ENSG00000176681|ENSG00000238083|ENSG00000185829|ENSG00000073969	KANSL1|RNU7-101P|KANSL1-AS1|Y_RNA|RP11-259G18.2|RP11-259G18.3|RP11-259G18.1|ARL17B|LRRC37A|RN7SL656P|NSFP1|RP11-995C19.2|LRRC37A2|ARL17A|RN7SL199P|FAM215B|NSF|RPS7P11	ENSG00000120071|ENSG00000252698|ENSG00000214401|ENSG00000238723|ENSG00000262500|ENSG00000262539|ENSG00000261575|ENSG00000228696|ENSG00000176681|ENSG00000265411|ENSG00000260075|ENSG00000266497|ENSG00000238083|ENSG00000185829|ENSG00000265315|ENSG00000232300|ENSG00000073969|ENSG00000213326
17	48467001	51882501	3269.05	0.015	0	22	58		LRRC59|ACSF2|CHAD|RSAD1|MYCBPAP|EPN3|SPATA20|CACNA1G|ABCC3|ANKRD40|LUC7L3|WFIKKN2|TOB1|SPAG9|NME1|NME1-NME2|NME2|MBTD1|UTP18|CA10|AC102948.2|C17orf112	ENSG00000108829|ENSG00000167107|ENSG00000136457|ENSG00000136444|ENSG00000136449|ENSG00000049283|ENSG00000006282|ENSG00000006283|ENSG00000108846|ENSG00000154945|ENSG00000108848|ENSG00000173714|ENSG00000141232|ENSG00000008294|ENSG00000239672|ENSG00000243678|ENSG00000011052|ENSG00000011258|ENSG00000011260|ENSG00000154975|ENSG00000226364|ENSG00000227011	LRRC59|RP1-117B12.4|ACSF2|MRPS21P9|CHAD|RSAD1|RP11-94C24.6|MYCBPAP|EPN3|RP11-94C24.8|SPATA20|CACNA1G-AS1|CACNA1G|RP11-94C24.11|CTB-22K21.2|ABCC3|ANKRD40|RP11-294J22.6|Y_RNA|LUC7L3|LINC00483|RP11-294J22.5|WFIKKN2|RP11-506D12.5|RPL5P33|TOB1|TOB1-AS1|RP11-700H6.4|RP11-700H6.1|RP11-700H6.2|SPAG9|RP11-481C4.1|snoU13|NME1|NME1-NME2|NME2|MBTD1|RP11-421E14.2|UTP18|RP11-1018N14.1|RP11-1018N14.3|RP11-1018N…	ENSG00000108829|ENSG00000253102|ENSG00000167107|ENSG00000262759|ENSG00000136457|ENSG00000136444|ENSG00000249451|ENSG00000136449|ENSG00000049283|ENSG00000250286|ENSG00000006282|ENSG00000250107|ENSG00000006283|ENSG00000250976|ENSG00000251239|ENSG00000108846|ENSG00000154945|ENSG00000262967|ENSG00000201340|ENSG00000108848|ENSG00000167117|ENSG00000248702|ENSG00000173714|ENSG00000261976|ENSG00000243521…
18	19384101	23593501	9578.84	0.001	1	18	81	ZNF521	MIB1|RP11-595B24.2|GATA6|CTAGE1|RBBP8|CABLES1|TMEM241|RIOK3|C18orf8|NPC1|ANKRD29|LAMA3|TTC39C|CABYR|OSBPL1A|IMPACT|HRH4|ZNF521	ENSG00000101752|ENSG00000263588|ENSG00000141448|ENSG00000212710|ENSG00000101773|ENSG00000134508|ENSG00000134490|ENSG00000101782|ENSG00000141452|ENSG00000141458|ENSG00000154065|ENSG00000053747|ENSG00000168234|ENSG00000154040|ENSG00000141447|ENSG00000154059|ENSG00000134489|ENSG00000198795	MIB1|SNORA73|MIR1-2|RP11-268I9.1|RP11-268I9.3|RNU6-1038P|RP11-268I9.4|RNA5SP451|RP11-595B24.1|AC091043.1|RP11-595B24.2|RNU6ATAC20P|GATA6-AS1|GATA6|RP11-627G18.2|RNU6-702P|RP11-627G18.1|RP11-627G18.4|snoU13|RP11-535A5.1|CTAGE1|RP11-863N1.4|RPS4XP18|RNU6-1032P|RP11-739L10.1|RP11-370A5.1|RBBP8|RP11-370A5.2|UBE2CP2|snoU13|MIR4741|RN7SL745P|Y_RNA|CABLES1|AC105247.1|TMEM241|RP11-17J14.2|RIOK3|Y_RNA|C18…	ENSG00000101752|ENSG00000199977|ENSG00000265142|ENSG00000243303|ENSG00000264149|ENSG00000252325|ENSG00000264289|ENSG00000222520|ENSG00000265758|ENSG00000265568|ENSG00000263588|ENSG00000221363|ENSG00000266010|ENSG00000141448|ENSG00000264012|ENSG00000201852|ENSG00000266283|ENSG00000264825|ENSG00000238907|ENSG00000273348|ENSG00000212710|ENSG00000270855|ENSG00000239490|ENSG00000206827|ENSG00000265943…
18	34780901	35244201	3039.26	0.00102669	0	2	6		KIAA1328|CELF4	ENSG00000150477|ENSG00000101489	KIAA1328|RP11-95O2.1|CELF4|RP11-95O2.5|RP11-797E24.3|MIR4318	ENSG00000150477|ENSG00000267651|ENSG00000101489|ENSG00000267707|ENSG00000267202|ENSG00000266530
18	44541501	44561101	-151.973	0	0	5	5		KATNAL2|TCEB3CL2|TCEB3CL|TCEB3C|TCEB3B	ENSG00000167216|ENSG00000266996|ENSG00000234298|ENSG00000183791|ENSG00000206181	KATNAL2|TCEB3CL2|TCEB3CL|TCEB3C|TCEB3B	ENSG00000167216|ENSG00000266996|ENSG00000234298|ENSG00000183791|ENSG00000206181
18	46113001	46591601	1759.64	0.0112821	0	3	9		CTIF|SMAD7|DYM	ENSG00000134030|ENSG00000101665|ENSG00000141627	CTIF|MIR4743|RP11-426J5.2|RP11-484L8.1|SMAD7|RP11-1058N17.1|RP11-15F12.1|DYM|MIR4744	ENSG00000134030|ENSG00000266276|ENSG00000267762|ENSG00000267764|ENSG00000101665|ENSG00000266905|ENSG00000264269|ENSG00000141627|ENSG00000263849
19	15046101	15049901	-9.88376	0.0597015	0	0	1				NA	NA
19	24297001	24629501	730.918	0.0926119	0	1	2		ZNF254	ENSG00000213096	ZNF254|HAVCR1P1	ENSG00000213096|ENSG00000268442
19	38609401	41393101	8398.82	0.021	1	95	159	AKT2	SIPA1L3|DPF1|SPINT2|PPP1R14A|CTB-102L5.4|C19orf33|YIF1B|KCNK6|CATSPERG|PSMD8|GGN|SPRED3|FAM98C|RASGRP4|RYR1|MAP4K1|EIF3K|ACTN4|CAPN12|LGALS7|LGALS7B|LGALS4|ECH1|AC104534.3|HNRNPL|RINL|SIRT2|NFKBIB|CCER2|SARS2|CTC-360G5.8|MRPS12|FBXO17|FBXO27|PAPL|PAK4|NCCRP1|SYCN|IFNL3|IFNL2|IFNL1|LRFN1|GMFG|SAMD4B|PAF1|MED29|ZFP36|PLEKHG2|RPS16|SUPT5H|AC011500.1|TIMM50|DLL3|SELV|EID2B|EID2|LGALS13|LGALS16|LGALS1…	ENSG00000105738|ENSG00000011332|ENSG00000167642|ENSG00000167641|ENSG00000267748|ENSG00000167644|ENSG00000167645|ENSG00000099337|ENSG00000099338|ENSG00000099341|ENSG00000179168|ENSG00000188766|ENSG00000130244|ENSG00000171777|ENSG00000196218|ENSG00000104814|ENSG00000178982|ENSG00000130402|ENSG00000182472|ENSG00000205076|ENSG00000178934|ENSG00000171747|ENSG00000104823|ENSG00000268083|ENSG00000104824…	SIPA1L3|CTB-102L5.7|CTB-102L5.8|RN7SL663P|DPF1|SPINT2|PPP1R14A|CTB-102L5.4|Y_RNA|C19orf33|YIF1B|KCNK6|AC026806.2|CATSPERG|snoU13|AC005625.1|PSMD8|GGN|AC005789.9|SPRED3|AC005789.11|FAM98C|RASGRP4|RYR1|AC067969.1|AC067969.2|MAP4K1|CTB-186G2.1|EIF3K|ACTN4|CTB-186G2.4|CAPN12|CTD-2540F13.2|LGALS7|LGALS7B|RNU6-140P|LGALS4|ECH1|AC104534.3|AC104534.2|HNRNPL|AC008982.2|RINL|CTC-360G5.6|SIRT2|NFKBIB|CCER2|…	ENSG00000105738|ENSG00000269653|ENSG00000268499|ENSG00000266428|ENSG00000011332|ENSG00000167642|ENSG00000167641|ENSG00000267748|ENSG00000200209|ENSG00000167644|ENSG00000167645|ENSG00000099337|ENSG00000268913|ENSG00000099338|ENSG00000238838|ENSG00000266963|ENSG00000099341|ENSG00000179168|ENSG00000267090|ENSG00000188766|ENSG00000267473|ENSG00000130244|ENSG00000171777|ENSG00000196218|ENSG00000269445…
19	43189601	43868301	-4133.89	0.004	0	9	23		PSG3|PSG8|PSG1|PSG6|PSG11|PSG2|PSG5|PSG4|PSG9	ENSG00000221826|ENSG00000124467|ENSG00000231924|ENSG00000170848|ENSG00000243130|ENSG00000242221|ENSG00000204941|ENSG00000243137|ENSG00000183668	PSG3|PSG8|CEACAMP6|AC004603.4|PSG10P|PSG1|PSG6|PSG7|CEACAMP7|PSG11|CEACAMP8|PSG2|CEACAMP9|AC005392.13|PSG5|PSG4|CEACAMP10|PSG9|CEACAMP11|CEACAMP4|CTC-490G23.2|CD177|CTC-490G23.4	ENSG00000221826|ENSG00000124467|ENSG00000238092|ENSG00000225877|ENSG00000248257|ENSG00000231924|ENSG00000170848|ENSG00000221878|ENSG00000227349|ENSG00000243130|ENSG00000236932|ENSG00000242221|ENSG00000230529|ENSG00000227606|ENSG00000204941|ENSG00000243137|ENSG00000241104|ENSG00000183668|ENSG00000236123|ENSG00000230681|ENSG00000231412|ENSG00000204936|ENSG00000272396
20	29419501	29938201	1503.12	0.0419652	0	3	14		FRG1B|DEFB115|DEFB116	ENSG00000149531|ENSG00000215547|ENSG00000215545	RP4-610C12.2|RP4-610C12.4|RP4-610C12.3|Y_RNA|RP4-610C12.1|FRG1B|AL441988.1|MLLT10P1|DEFB115|DKKL1P1|RP5-854E16.2|DEFB116|RPL31P3|HAUS6P2	ENSG00000204555|ENSG00000205611|ENSG00000225490|ENSG00000200325|ENSG00000231934|ENSG00000149531|ENSG00000221319|ENSG00000238151|ENSG00000215547|ENSG00000215546|ENSG00000224628|ENSG00000215545|ENSG00000237929|ENSG00000236121
21	9411101	10875501	4538.02	0.015	0	0	12				CR381670.1|MIR3648|MIR3687|TEKT4P2|CR392039.2|CR392039.1|CR381653.1|RN7SL52P|SNORA70|bP-21201H5.1|IGHV1OR21-1|AF254982.2	ENSG00000238411|ENSG00000264462|ENSG00000264063|ENSG00000188681|ENSG00000239179|ENSG00000239107|ENSG00000263839|ENSG00000264002|ENSG00000252199|ENSG00000270533|ENSG00000169861|ENSG00000235476
21	14866601	15285201	-795.067	0.066459	0	2	20		POTED|AL050303.1	ENSG00000166351|ENSG00000269011	SNX19P1|OR4K11P|AP001465.5|OR4K12P|POTED|RNU6-286P|MIR3118-5|GRAMD4P1|CXADRP1|AL050303.1|FEM1AP1|AL050303.7|TERF1P1|FAM207CP|GXYLT1P2|CNN2P7|ZNF114P1|CYP4F29P|SNX18P13|ANKRD20A11P	ENSG00000228184|ENSG00000179381|ENSG00000228159|ENSG00000218549|ENSG00000166351|ENSG00000207476|ENSG00000266299|ENSG00000227874|ENSG00000214319|ENSG00000269011|ENSG00000229231|ENSG00000224922|ENSG00000173231|ENSG00000232797|ENSG00000224860|ENSG00000215562|ENSG00000234538|ENSG00000228314|ENSG00000230965|ENSG00000215559
22	18713101	19000801	213.073	0.0677966	0	4	10		AC008132.1|AC008132.13|DGCR6|PRODH	ENSG00000182824|ENSG00000161103|ENSG00000183628|ENSG00000100033	AC008132.1|GGT3P|AC008132.14|AC008132.12|AC008132.13|BCRP7|DGCR6|PRODH|DGCR5|AC007326.9	ENSG00000182824|ENSG00000197421|ENSG00000239989|ENSG00000234764|ENSG00000161103|ENSG00000215544|ENSG00000183628|ENSG00000100033|ENSG00000237517|ENSG00000271275
22	24214401	24333501	173.688	0.00289017	0	8	17		SLC2A11|AP000350.10|MIF|AP000350.4|GSTT2B|DDTL|DDT|GSTT2	ENSG00000133460|ENSG00000251357|ENSG00000240972|ENSG00000218537|ENSG00000133433|ENSG00000099974|ENSG00000099977|ENSG00000099984	SLC2A11|AP000350.10|RN7SL268P|MIF|AP000350.4|AP000350.5|AP000350.6|AP000350.7|AP000350.8|GSTT2B|KB-1125A3.10|DDTL|KB-226F1.2|DDT|AP000351.3|GSTT2|AP000351.4	ENSG00000133460|ENSG00000251357|ENSG00000244425|ENSG00000240972|ENSG00000218537|ENSG00000273295|ENSG00000225282|ENSG00000206090|ENSG00000231271|ENSG00000133433|ENSG00000228039|ENSG00000099974|ENSG00000272787|ENSG00000099977|ENSG00000250470|ENSG00000099984|ENSG00000224205
22	30350501	32523001	2956.65	0.024	1	42	94	PATZ1	MTMR3|HORMAD2|LIF|OSM|GATSL3|RP1-130H16.18|TBC1D10A|SF3A1|CCDC157|RNF215|SEC14L2|RP4-539M6.19|KIAA1658|MTFP1|SEC14L3|SEC14L4|SEC14L6|GAL3ST1|PES1|TCN2|SLC35E4|DUSP18|OSBP2|MORC2|SMTN|SELM|INPP5J|PLA2G3|RNF185|LIMK2|PIK3IP1|PATZ1|AC005003.1|DRG1|EIF4ENIF1|SFI1|PISD|PRR14L|DEPDC5|C22orf24|YWHAH|SLC5A1	ENSG00000100330|ENSG00000176635|ENSG00000128342|ENSG00000099985|ENSG00000239282|ENSG00000248751|ENSG00000099992|ENSG00000099995|ENSG00000187860|ENSG00000099999|ENSG00000100003|ENSG00000249590|ENSG00000268538|ENSG00000242114|ENSG00000100012|ENSG00000133488|ENSG00000214491|ENSG00000128242|ENSG00000100029|ENSG00000185339|ENSG00000100036|ENSG00000167065|ENSG00000184792|ENSG00000133422|ENSG00000183963…	MTMR3|CTA-85E5.10|CNN2P1|HORMAD2|CTA-85E5.7|CTA-85E5.6|RP3-438O4.4|RP1-102K2.6|LIF|RP1-102K2.8|OSM|GATSL3|RP1-130H16.18|TBC1D10A|SF3A1|CCDC157|RP1-130H16.16|RNF215|SEC14L2|RP4-539M6.19|KIAA1658|RP4-539M6.20|RNU6-564P|RP4-539M6.21|MTFP1|RP4-539M6.22|AC004832.1|RP4-539M6.18|SEC14L3|SDC4P|RP4-539M6.14|SEC14L4|SEC14L6|SIRPAP1|GAL3ST1|PES1|RP1-56J10.8|TCN2|SLC35E4|DUSP18|CTA-963H5.5|OSBP2|MIR3200|EIF4…	ENSG00000100330|ENSG00000227117|ENSG00000227201|ENSG00000176635|ENSG00000226573|ENSG00000225971|ENSG00000225676|ENSG00000232530|ENSG00000128342|ENSG00000268812|ENSG00000099985|ENSG00000239282|ENSG00000248751|ENSG00000099992|ENSG00000099995|ENSG00000187860|ENSG00000241528|ENSG00000099999|ENSG00000100003|ENSG00000249590|ENSG00000268538|ENSG00000273350|ENSG00000222915|ENSG00000272689|ENSG00000242114…
22	47816801	50111901	-6249.74	0.054	0	4	22		LL22NC03-75H12.2|FAM19A5|CTA-299D3.8|C22orf34	ENSG00000218357|ENSG00000219438|ENSG00000219016|ENSG00000188511	LL22NC03-75H12.2|LINC00898|RP11-191L9.4|RP11-191L9.5|RP13-455A7.1|CTA-280A3__B.2|LL22NC03-121E8.4|LL22NC03-121E8.3|MIR3201|RP11-536P6.3|FAM19A5|CTA-299D3.8|MIR4535|AL954742.1|WI2-81516E3.1|RPL35P8|C22orf34|MIR3667|RP1-29C18.10|RP1-29C18.9|RP1-29C18.8|RP5-983L19.2	ENSG00000218357|ENSG00000205634|ENSG00000224271|ENSG00000232897|ENSG00000230345|ENSG00000235154|ENSG00000238192|ENSG00000229275|ENSG00000266508|ENSG00000233179|ENSG00000219438|ENSG00000219016|ENSG00000266887|ENSG00000251912|ENSG00000205632|ENSG00000226142|ENSG00000188511|ENSG00000264139|ENSG00000212939|ENSG00000213279|ENSG00000235111|ENSG00000226954

## Sheet: FDC3
chr	start	end	score	pvalue	cnt.genes.census	cnt.genes.protein_coding	cnt.genes.all	genes.census	genes.protein_coding	gids.protein_coding	genes.all	gids.all
1	9901	4004301	13900.8	0	2	87	212	TNFRSF14|PRDM16	OR4F5|AL627309.1|OR4F29|OR4F16|AL669831.1|AL645608.2|SAMD11|AL645608.1|NOC2L|KLHL17|PLEKHN1|C1orf170|HES4|ISG15|AGRN|RNF223|C1orf159|TTLL10|TNFRSF18|TNFRSF4|SDF4|B3GALT6|FAM132A|UBE2J2|SCNN1D|ACAP3|PUSL1|CPSF3L|GLTPD1|TAS1R3|DVL1|MXRA8|AURKAIP1|CCNL2|RP4-758J18.2|MRPL20|ANKRD65|TMEM88B|VWA1|ATAD3C|ATAD3B|ATAD3A|TMEM240|SSU72|AL645728.1|C1orf233|MIB2|MMP23B|CDK11B|SLC35E2B|CDK11A|SLC35E2|NADK|GNB1…	ENSG00000186092|ENSG00000237683|ENSG00000235249|ENSG00000185097|ENSG00000269831|ENSG00000269308|ENSG00000187634|ENSG00000268179|ENSG00000188976|ENSG00000187961|ENSG00000187583|ENSG00000187642|ENSG00000188290|ENSG00000187608|ENSG00000188157|ENSG00000237330|ENSG00000131591|ENSG00000162571|ENSG00000186891|ENSG00000186827|ENSG00000078808|ENSG00000176022|ENSG00000184163|ENSG00000160087|ENSG00000162572…	DDX11L1|WASH7P|MIR1302-10|FAM138A|OR4G4P|OR4G11P|OR4F5|RP11-34P13.7|RP11-34P13.8|CICP27|AL627309.1|RP11-34P13.15|RP11-34P13.16|RP11-34P13.14|RP11-34P13.13|RNU6-1100P|RP11-34P13.9|AP006222.2|AP006222.1|RP4-669L17.10|RP4-669L17.8|CICP7|RP4-669L17.4|OR4F29|WBP1LP7|AL732372.1|RP4-669L17.2|RP5-857K21.15|RP4-669L17.1|RP5-857K21.1|RP5-857K21.2|RP5-857K21.3|RP5-857K21.4|RP5-857K21.5|MTND1P23|MTND2P28|hsa…	ENSG00000223972|ENSG00000227232|ENSG00000243485|ENSG00000237613|ENSG00000268020|ENSG00000240361|ENSG00000186092|ENSG00000238009|ENSG00000239945|ENSG00000233750|ENSG00000237683|ENSG00000268903|ENSG00000269981|ENSG00000239906|ENSG00000241860|ENSG00000222623|ENSG00000241599|ENSG00000228463|ENSG00000241670|ENSG00000237094|ENSG00000250575|ENSG00000233653|ENSG00000224813|ENSG00000235249|ENSG00000269732…
1	25585101	25736201	1728.16	0	0	4	11		C1orf63|RHD|TMEM50A|RHCE	ENSG00000117616|ENSG00000187010|ENSG00000183726|ENSG00000188672	C1orf63|RP3-465N24.5|RHD|SDHDP6|RP11-335G20.7|TMEM50A|RNU6-1171P|snoU13|RHCE|RP3-469D22.1|AL031284.1	ENSG00000117616|ENSG00000261349|ENSG00000187010|ENSG00000224183|ENSG00000259984|ENSG00000183726|ENSG00000252515|ENSG00000238889|ENSG00000188672|ENSG00000238084|ENSG00000266468
1	39332101	40839401	5405.45	0	1	25	54	MYCL	MYCBP|GJA9|RHBDL2|AKIRIN1|NDUFS5|MACF1|KIAA0754|BMP8A|PABPC4|HEYL|NT5C1A|HPCAL4|PPIE|BMP8B|OXCT2|TRIT1|MYCL|MFSD2A|CAP1|PPT1|RLF|TMCO2|ZMPSTE24|COL9A2|SMAP2	ENSG00000214114|ENSG00000131233|ENSG00000158315|ENSG00000174574|ENSG00000168653|ENSG00000127603|ENSG00000255103|ENSG00000183682|ENSG00000090621|ENSG00000163909|ENSG00000116981|ENSG00000116983|ENSG00000084072|ENSG00000116985|ENSG00000198754|ENSG00000043514|ENSG00000116990|ENSG00000168389|ENSG00000131236|ENSG00000131238|ENSG00000117000|ENSG00000188800|ENSG00000084073|ENSG00000049089|ENSG00000084070	RP5-864K19.4|MYCBP|GJA9|RHBDL2|RNU6-605P|Y_RNA|RP11-781D11.1|AKIRIN1|NDUFS5|MACF1|RNU6-608P|RNA5SP44|RP11-416A14.1|RP11-420K8.1|HSPE1P8|KIAA0754|BMP8A|OXCT2P1|RP11-69E11.4|PPIEL|PABPC4|RP11-69E11.8|SNORA55|HEYL|RP1-144F13.3|NT5C1A|HPCAL4|PPIE|RP1-144F13.4|RNU7-121P|BMP8B|OXCT2|RP1-118J21.25|RP1-118J21.24|TRIT1|Y_RNA|MYCL|RP1-118J21.5|Y_RNA|MFSD2A|RP3-342P20.2|CAP1|PPT1|RP11-115D7.3|RLF|RNU6-1237P…	ENSG00000228436|ENSG00000214114|ENSG00000131233|ENSG00000158315|ENSG00000199963|ENSG00000207466|ENSG00000235549|ENSG00000174574|ENSG00000168653|ENSG00000127603|ENSG00000206654|ENSG00000222378|ENSG00000270040|ENSG00000226438|ENSG00000217897|ENSG00000255103|ENSG00000183682|ENSG00000237624|ENSG00000182109|ENSG00000243970|ENSG00000090621|ENSG00000228060|ENSG00000201457|ENSG00000163909|ENSG00000225903…
1	56126901	56133901	31.6674	0.03125	0	0	1				RP11-466L17.1	ENSG00000234810
1	59194201	59197601	10.8966	0.0769231	0	0	1				NA	NA
1	72503201	72825701	-918.676	0.0694586	0	1	3		NEGR1	ENSG00000172260	NEGR1|GDI2P2|RPL31P12	ENSG00000172260|ENSG00000233994|ENSG00000227207
1	118825201	121485701	-3043.64	0	1	13	63	NOTCH2	TBX15|WARS2|HAO2|HSD3B2|HSD3B1|ZNF697|PHGDH|HMGCS2|REG4|ADAM30|NOTCH2|FAM72B|FCGR1B	ENSG00000092607|ENSG00000116874|ENSG00000116882|ENSG00000203859|ENSG00000203857|ENSG00000143067|ENSG00000092621|ENSG00000134240|ENSG00000134193|ENSG00000134249|ENSG00000134250|ENSG00000188610|ENSG00000198019	PSMC1P12|RP4-630J13.1|TBX15|RP4-712E4.1|RP4-712E4.2|WARS2|WARS2-IT1|RBMX2P3|RPS3AP12|RP11-418J17.1|RPL6P2|snoU13|RP11-418J17.3|RP5-834N19.1|RNU1-75P|HAO2|HAO2-IT1|HSD3B2|RP5-871G17.5|HSD3BP2|GAPDHP23|HSD3BP1|GAPDHP58|HSD3B1|GAPDHP32|HSD3BP3|GAPDHP27|HSD3BP4|GAPDHP33|LINC00622|HSD3BP5|ZNF697|PHGDH|HMGCS2|REG4|NBPF7|PFN1P9|NOTCH2P1|ADAM30|RP5-1042I8.7|NOTCH2|RP11-114O18.1|RNU6-465P|RP6-42F4.1|RP11-…	ENSG00000226126|ENSG00000229911|ENSG00000092607|ENSG00000226172|ENSG00000239216|ENSG00000116874|ENSG00000224238|ENSG00000223575|ENSG00000236804|ENSG00000231365|ENSG00000227056|ENSG00000238679|ENSG00000227712|ENSG00000232650|ENSG00000194297|ENSG00000116882|ENSG00000230921|ENSG00000203859|ENSG00000232780|ENSG00000203858|ENSG00000235595|ENSG00000187481|ENSG00000229570|ENSG00000203857|ENSG00000226443…
1	210076001	210093101	460.131	0	0	0	1				NA	NA
2	95326201	97922101	1613.25	0.001001	0	31	105		TEKT4|MAL|MRPS5|ZNF514|ZNF2|PROM2|KCNIP3|FAHD2A|TRIM43|ANKRD36C|GPAT2|ADRA2B|ASTL|DUSP2|STARD7|TMEM127|CIAO1|SNRNP200|ITPRIPL1|NCAPH|ARID5A|KANSL3|LMAN2L|CNNM4|CNNM3|ANKRD23|ANKRD39|SEMA4C|FAM178B|FAHD2B|ANKRD36	ENSG00000163060|ENSG00000172005|ENSG00000144029|ENSG00000144026|ENSG00000163067|ENSG00000155066|ENSG00000115041|ENSG00000115042|ENSG00000144015|ENSG00000174501|ENSG00000186281|ENSG00000222040|ENSG00000188886|ENSG00000158050|ENSG00000084090|ENSG00000135956|ENSG00000144021|ENSG00000144028|ENSG00000198885|ENSG00000121152|ENSG00000196843|ENSG00000114982|ENSG00000114988|ENSG00000158158|ENSG00000168763…	CNN2P11|AC073464.4|CNN2P8|AC073464.6|CYP4F32P|AC073464.7|SNX18P14|AC073464.11|ANKRD20A8P|RNU6-1320P|AC097374.2|TEKT4|AC097374.3|AC097374.4|RPS24P6|AC103563.2|AC103563.3|AC103563.4|AC103563.5|AC103563.6|AC103563.7|RN7SL575P|AC103563.8|MAL|AC103563.9|MRPS5|ZNF514|ZNF2|AC092835.2|PROM2|KCNIP3|FABP7P2|FAHD2A|AC009238.6|AC009238.8|AC009238.7|UBTFL5|AC133104.2|TRIM43B|AC009237.4|AC009237.2|AC009237.5|A…	ENSG00000237383|ENSG00000227265|ENSG00000213355|ENSG00000234837|ENSG00000223564|ENSG00000232502|ENSG00000235571|ENSG00000204717|ENSG00000229089|ENSG00000212140|ENSG00000259848|ENSG00000163060|ENSG00000237055|ENSG00000232128|ENSG00000233158|ENSG00000231331|ENSG00000232594|ENSG00000233105|ENSG00000224585|ENSG00000233447|ENSG00000235186|ENSG00000242822|ENSG00000233850|ENSG00000172005|ENSG00000231062…
2	97854601	98244301	-1782.26	0	0	1	14		ANKRD36	ENSG00000135976	ANKRD36|IGKV1OR2-11|IGKV2OR2-10|IGKV2OR2-7|IGKV1OR2-6|IGKV3OR2-5|IGKV2OR2-7D|IGKV2OR2-8|IGKV1OR2-9|AC159540.3|AC159540.1|AC159540.2|ANKRD36B|AC159540.14	ENSG00000135976|ENSG00000270187|ENSG00000271226|ENSG00000271015|ENSG00000271569|ENSG00000270252|ENSG00000270450|ENSG00000271630|ENSG00000271351|ENSG00000237837|ENSG00000230606|ENSG00000241481|ENSG00000196912|ENSG00000235833
2	106878701	106887601	-71.9921	0	0	0	1				NA	NA
2	117796701	117809701	75.3638	0.0330579	0	0	1				NA	NA
2	220052001	222511901	1130.99	0.032	0	22	55		ZFAND2B|ABCB6|ATG9A|ANKZF1|GLB1L|STK16|TUBA4A|DNAJB2|PTPRN|RESP18|DNPEP|DES|SPEG|GMPPA|ASIC4|CHPF|TMEM198|OBSL1|INHA|STK11IP|SLC4A3|EPHA4	ENSG00000158552|ENSG00000115657|ENSG00000198925|ENSG00000163516|ENSG00000163521|ENSG00000115661|ENSG00000127824|ENSG00000135924|ENSG00000054356|ENSG00000182698|ENSG00000123992|ENSG00000175084|ENSG00000072195|ENSG00000144591|ENSG00000072182|ENSG00000123989|ENSG00000188760|ENSG00000124006|ENSG00000123999|ENSG00000144589|ENSG00000114923|ENSG00000116106	ZFAND2B|ABCB6|ATG9A|AC068946.1|ANKZF1|GLB1L|STK16|TUBA4A|TUBA4B|DNAJB2|PTPRN|MIR153-1|AC114803.3|RESP18|AC053503.2|DNPEP|AC053503.4|DES|AC053503.6|SPEG|AC053503.11|RP11-316O14.1|GMPPA|ASIC4|CHPF|TMEM198|RP11-256I23.1|MIR3132|OBSL1|RP11-256I23.2|INHA|RN7SKP213|STK11IP|AC009955.8|SLC4A3|RP11-256I23.3|AC009502.1|AC009502.4|RPL23P4|AC008281.1|MIR4268|AC009310.1|AC114765.1|AC114765.2|AC114765.3|AC0679…	ENSG00000158552|ENSG00000115657|ENSG00000198925|ENSG00000221344|ENSG00000163516|ENSG00000163521|ENSG00000115661|ENSG00000127824|ENSG00000243910|ENSG00000135924|ENSG00000054356|ENSG00000207647|ENSG00000230432|ENSG00000182698|ENSG00000232789|ENSG00000123992|ENSG00000229525|ENSG00000175084|ENSG00000234638|ENSG00000072195|ENSG00000227432|ENSG00000268603|ENSG00000144591|ENSG00000072182|ENSG00000123989…
3	49685001	50699901	5161.23	0	0	38	56		BSN|APEH|MST1|RNF123|AMIGO3|GMPPB|IP6K1|CDHR4|FAM212A|UBA7|TRAIP|CAMKV|MST1R|CTD-2330K9.3|MON1A|RBM6|RBM5|SEMA3F|GNAT1|GNAI2|LSMEM2|IFRD2|HYAL3|NAT6|HYAL1|HYAL2|TUSC2|RASSF1|ZMYND10|NPRL2|CYB561D2|XXcos-LUCA11.5|TMEM115|CACNA2D2|C3orf18|HEMK1|CISH|MAPKAPK3	ENSG00000164061|ENSG00000164062|ENSG00000173531|ENSG00000164068|ENSG00000176020|ENSG00000173540|ENSG00000176095|ENSG00000187492|ENSG00000185614|ENSG00000182179|ENSG00000183763|ENSG00000164076|ENSG00000164078|ENSG00000228008|ENSG00000164077|ENSG00000004534|ENSG00000003756|ENSG00000001617|ENSG00000114349|ENSG00000114353|ENSG00000179564|ENSG00000214706|ENSG00000186792|ENSG00000243477|ENSG00000114378…	BSN|APEH|MST1|AC099668.5|RNF123|AMIGO3|GMPPB|IP6K1|COX6CP14|RP13-1056D16.2|CDHR4|FAM212A|UBA7|MIR5193|AC139451.1|TRAIP|CAMKV|RN7SL217P|ACTBP13|MST1R|CTD-2330K9.2|CTD-2330K9.3|MON1A|RBM6|RBM5|RP11-493K19.3|SEMA3F|MIR566|GNAT1|SLC38A3|GNAI2|U73169.1|U73166.2|SEMA3B-AS1|SEMA3B|LSMEM2|IFRD2|HYAL3|NAT6|HYAL1|HYAL2|TUSC2|RASSF1|ZMYND10-AS1|ZMYND10|NPRL2|CYB561D2|XXcos-LUCA11.5|TMEM115|CACNA2D2|XXcos-LU…	ENSG00000164061|ENSG00000164062|ENSG00000173531|ENSG00000259970|ENSG00000164068|ENSG00000176020|ENSG00000173540|ENSG00000176095|ENSG00000239576|ENSG00000244730|ENSG00000187492|ENSG00000185614|ENSG00000182179|ENSG00000263506|ENSG00000263651|ENSG00000183763|ENSG00000164076|ENSG00000264706|ENSG00000234667|ENSG00000164078|ENSG00000230698|ENSG00000228008|ENSG00000164077|ENSG00000004534|ENSG00000003756…
3	75395701	76099201	-3110.84	0.08	0	3	30		FRG2C|ZNF717|ROBO2	ENSG00000172969|ENSG00000227124|ENSG00000185008	OR7E66P|OR7E22P|AC139453.1|OR7E55P|RP11-803B1.2|LSP1P2|RP11-803B1.3|ALG1L6P|FAM86DP|RP11-803B1.8|ENPP7P2|CTD-2026G6.2|CTD-2026G6.3|RPS3AP15|AC133041.1|RP11-413E6.2|OR7E121P|UNC93B3|RP11-413E6.1|MIR1324|AGGF1P3|RARRES2P1|FRG2C|RP11-413E6.7|LINC00960|ZNF717|RN7SL92P|MIR4273|ROBO2|Y_RNA	ENSG00000243674|ENSG00000179799|ENSG00000266685|ENSG00000230655|ENSG00000244699|ENSG00000240665|ENSG00000242953|ENSG00000238278|ENSG00000244026|ENSG00000272690|ENSG00000239959|ENSG00000243794|ENSG00000272710|ENSG00000244674|ENSG00000221602|ENSG00000239383|ENSG00000244222|ENSG00000172971|ENSG00000243422|ENSG00000221795|ENSG00000241532|ENSG00000241622|ENSG00000172969|ENSG00000236138|ENSG00000242516…
3	86203701	90410301	-6450.32	0	0	9	33		VGLL3|CHMP2B|POU1F1|HTR1F|CGGBP1|RP11-159G9.5|ZNF654|C3orf38|EPHA3	ENSG00000206538|ENSG00000083937|ENSG00000064835|ENSG00000179097|ENSG00000163320|ENSG00000229729|ENSG00000175105|ENSG00000179021|ENSG00000044524	RNU6-1129P|RP11-789F5.1|RN7SKP284|RP11-331K15.1|VGLL3|PPATP1|MIR4795|CHMP2B|POU1F1|KRT8P25|APOOP2|PSMC1P6|RP11-451B8.1|RNU6-873P|RNU6ATAC6P|HTR1F|CGGBP1|RP11-159G9.5|CBX5P1|ZNF654|C3orf38|ABCF2P1|Y_RNA|NDUFA5P5|NARG2P2|GAPDHP50|EPHA3|RP11-91A15.2|RP11-91A15.1|U3|RNU6-712P|PROSP|HSPE1P19	ENSG00000251773|ENSG00000239767|ENSG00000222934|ENSG00000241328|ENSG00000206538|ENSG00000241293|ENSG00000264119|ENSG00000083937|ENSG00000064835|ENSG00000239829|ENSG00000240902|ENSG00000240255|ENSG00000239572|ENSG00000200703|ENSG00000221059|ENSG00000179097|ENSG00000163320|ENSG00000229729|ENSG00000241535|ENSG00000175105|ENSG00000179021|ENSG00000242159|ENSG00000207316|ENSG00000242365|ENSG00000242705…
3	129144401	129371001	1283.71	0.00217155	0	7	9		EFCAB12|MBD4|IFT122|RHO|H1FOO|PLXND1|TMCC1	ENSG00000172771|ENSG00000129071|ENSG00000163913|ENSG00000163914|ENSG00000178804|ENSG00000004399|ENSG00000172765	EFCAB12|MBD4|IFT122|RHO|H1FOO|PLXND1|RN7SL752P|RP11-263I1.1|TMCC1	ENSG00000172771|ENSG00000129071|ENSG00000163913|ENSG00000163914|ENSG00000178804|ENSG00000004399|ENSG00000239437|ENSG00000248659|ENSG00000172765
3	162511801	162723901	682.447	0.0897868	0	0	1				NA	NA
4	507101	2398201	16385.7	0	1	34	69	FGFR3	PIGG|PDE6B|ATP5I|MYL5|MFSD7|PCGF3|CPLX1|GAK|TMEM175|DGKQ|SLC26A1|IDUA|FGFRL1|RNF212|SPON2|CTBP1|MAEA|UVSSA|CRIPAK|NKX1-1|FAM53A|SLBP|TMEM129|TACC3|FGFR3|LETM1|WHSC1|NELFA|C4orf48|NAT8L|POLN|HAUS3|MXD4|ZFYVE28	ENSG00000174227|ENSG00000133256|ENSG00000169020|ENSG00000215375|ENSG00000169026|ENSG00000185619|ENSG00000168993|ENSG00000178950|ENSG00000127419|ENSG00000145214|ENSG00000145217|ENSG00000127415|ENSG00000127418|ENSG00000178222|ENSG00000159674|ENSG00000159692|ENSG00000090316|ENSG00000163945|ENSG00000179979|ENSG00000235608|ENSG00000174137|ENSG00000163950|ENSG00000168936|ENSG00000013810|ENSG00000068078…	PIGG|RP11-1263C18.1|RN7SL358P|PDE6B|RP11-1191J2.2|RP11-1191J2.5|ATP5I|MYL5|MFSD7|PCGF3|RP11-1191J2.4|RP11-440L14.4|RP11-440L14.1|AC139887.4|CPLX1|RP11-440L14.3|GAK|TMEM175|DGKQ|SLC26A1|IDUA|FGFRL1|RP11-460I19.2|RNF212|RP11-20I20.1|RP11-20I20.2|TMED11P|SNORA48|AC092535.3|SPON2|RP11-20I20.4|CTBP1|CTBP1-AS2|MAEA|UVSSA|AC078852.1|AC078852.2|CRIPAK|NKX1-1|RP13-1016M1.2|RP11-1398P2.1|FAM53A|Y_RNA|SLBP|…	ENSG00000174227|ENSG00000273238|ENSG00000263386|ENSG00000133256|ENSG00000242686|ENSG00000272927|ENSG00000169020|ENSG00000215375|ENSG00000169026|ENSG00000185619|ENSG00000248416|ENSG00000272588|ENSG00000249592|ENSG00000233799|ENSG00000168993|ENSG00000260262|ENSG00000178950|ENSG00000127419|ENSG00000145214|ENSG00000145217|ENSG00000127415|ENSG00000127418|ENSG00000250259|ENSG00000178222|ENSG00000251639…
4	6980601	9483701	10575.4	0	0	39	82		TBC1D14|CCDC96|TADA2B|GRPEL1|SORCS2|PSAPL1|AFAP1|AC097381.1|ABLIM2|SH3TC1|HTRA3|ACOX3|TRMT44|GPR78|CPZ|HMX1|FAM90A26|USP17L13|USP17L10|USP17L11|USP17L12|USP17L15|USP17L17|USP17L18|USP17L19|USP17L20|USP17L21|USP17L22|USP17L23|USP17L24|USP17L25|USP17L26|USP17L5|USP17L27|USP17L28|USP17L29|USP17L30|RP11-1396O13.13|DEFB131	ENSG00000132405|ENSG00000173013|ENSG00000173011|ENSG00000109519|ENSG00000184985|ENSG00000178597|ENSG00000196526|ENSG00000228919|ENSG00000163995|ENSG00000125089|ENSG00000170801|ENSG00000087008|ENSG00000155275|ENSG00000155269|ENSG00000109625|ENSG00000215612|ENSG00000229924|ENSG00000232399|ENSG00000231396|ENSG00000233136|ENSG00000227551|ENSG00000223569|ENSG00000249104|ENSG00000250844|ENSG00000248920…	TBC1D14|AC097382.5|RN7SKP292|AC097382.1|RP11-367J11.2|CCDC96|TADA2B|GRPEL1|RP11-367J11.3|RN7SKP36|SORCS2|MIR4798|PSAPL1|MIR4274|AFAP1-AS1|AFAP1|AC097381.1|ABLIM2|MIR95|RP11-338K13.1|RP11-1258F18.1|GMPSP1|SH3TC1|HTRA3|RP11-774O3.2|RP11-774O3.1|RP11-774O3.3|ACOX3|RNA5SP152|TRMT44|RP11-689P11.3|RP11-689P11.2|GPR78|CPZ|RP11-1338A24.1|HMX1|RP13-582L3.4|RP11-747H12.1|UNC93B8|RP11-747H12.3|RP11-747H12.4…	ENSG00000132405|ENSG00000187904|ENSG00000202392|ENSG00000265550|ENSG00000245748|ENSG00000173013|ENSG00000173011|ENSG00000109519|ENSG00000245468|ENSG00000200867|ENSG00000184985|ENSG00000264658|ENSG00000178597|ENSG00000266690|ENSG00000272620|ENSG00000196526|ENSG00000228919|ENSG00000163995|ENSG00000207807|ENSG00000273267|ENSG00000251460|ENSG00000250471|ENSG00000125089|ENSG00000170801|ENSG00000249145…
4	10204101	10236401	-659.847	0	0	0	1				NA	NA
4	23057001	27772001	8759.82	0	1	16	57	SLC34A2	PPARGC1A|DHX15|SOD3|CCDC149|LGI2|SEPSECS|PI4K2B|ZCCHC4|ANAPC4|SLC34A2|SEL1L3|SMIM20|RBPJ|CCKAR|TBC1D19|STIM2	ENSG00000109819|ENSG00000109606|ENSG00000109610|ENSG00000181982|ENSG00000153012|ENSG00000109618|ENSG00000038210|ENSG00000168228|ENSG00000053900|ENSG00000157765|ENSG00000091490|ENSG00000250317|ENSG00000168214|ENSG00000163394|ENSG00000109680|ENSG00000109689	RP11-412P11.1|RP11-552M14.1|RP11-453O5.1|RFPL4AP3|RP11-380P13.1|RP11-380P13.2|PPARGC1A|RP13-497K6.1|AC092846.1|AC092846.2|DHX15|MIR573|RN7SL16P|ATP5LP3|RP11-496D24.2|AC006390.4|HNRNPA1P65|SOD3|CCDC149|LGI2|SEPSECS|PI4K2B|RP11-660M5.1|ZCCHC4|AC108218.1|ANAPC4|RP11-206P5.1|RP11-206P5.2|RNU7-126P|RP11-302F12.3|RP11-302F12.2|SLC34A2|RP11-302F12.1|RP11-302F12.4|MTND4P9|RP11-302F12.7|MTND3P5|RP11-302F1…	ENSG00000248837|ENSG00000249645|ENSG00000249547|ENSG00000251220|ENSG00000250137|ENSG00000251292|ENSG00000109819|ENSG00000249453|ENSG00000222262|ENSG00000265001|ENSG00000109606|ENSG00000207697|ENSG00000243005|ENSG00000249256|ENSG00000261121|ENSG00000251638|ENSG00000248444|ENSG00000109610|ENSG00000181982|ENSG00000153012|ENSG00000109618|ENSG00000038210|ENSG00000271172|ENSG00000168228|ENSG00000264496…
4	64688201	64719201	-68.4359	0.0940767	0	0	1				NA	NA
4	69344601	69508601	4324.78	0	0	2	6		TMPRSS11E|UGT2B17	ENSG00000087128|ENSG00000197888	TMPRSS11E|UGT2B29P|UGT2B17|RP11-1267H10.2|RP11-1267H10.1|RP11-1267H10.3	ENSG00000087128|ENSG00000250566|ENSG00000197888|ENSG00000249472|ENSG00000251101|ENSG00000251074
4	187091801	187098901	89.7449	0.0222222	0	1	2		FAM149A	ENSG00000109794	FAM149A|ORAOV1P1	ENSG00000109794|ENSG00000251008
5	10001	3171701	8253.95	0.004	0	31	77		PLEKHG4B|LRRC14B|CCDC127|SDHA|PDCD6|AHRR|C5orf55|EXOC3|CTD-2228K2.5|SLC9A3|CEP72|TPPP|AC026740.1|ZDHHC11|ZDHHC11B|BRD9|TRIP13|RP11-661C8.3|NKD2|SLC12A7|SLC6A19|SLC6A18|TERT|CLPTM1L|SLC6A3|LPCAT1|MRPL36|NDUFS6|IRX4|IRX2|C5orf38	ENSG00000153404|ENSG00000185028|ENSG00000164366|ENSG00000073578|ENSG00000249915|ENSG00000063438|ENSG00000221990|ENSG00000180104|ENSG00000188242|ENSG00000066230|ENSG00000112877|ENSG00000171368|ENSG00000268885|ENSG00000188818|ENSG00000206077|ENSG00000028310|ENSG00000071539|ENSG00000250173|ENSG00000145506|ENSG00000113504|ENSG00000174358|ENSG00000164363|ENSG00000164362|ENSG00000049656|ENSG00000142319…	RP11-811I15.1|CTD-2231H16.1|PLEKHG4B|Y_RNA|LRRC14B|CTD-2083E4.7|CCDC127|CTD-2083E4.4|SDHA|CTD-2083E4.6|PDCD6|CTD-2083E4.5|AHRR|CTD-2228K2.2|CTD-2228K2.1|C5orf55|EXOC3|CTD-2228K2.5|CTD-2228K2.7|SLC9A3|RP11-310P5.2|MIR4456|RP11-310P5.1|CEP72|TPPP|AC026740.1|CTD-2589H19.6|ZDHHC11|ZDHHC11B|CTD-2589H19.4|SPCS2P3|BRD9|TRIP13|RP11-661C8.2|RP11-661C8.3|RP11-43F13.3|AC116351.1|AC116351.2|RP11-43F13.4|NKD2…	ENSG00000250020|ENSG00000249430|ENSG00000153404|ENSG00000199540|ENSG00000185028|ENSG00000261434|ENSG00000164366|ENSG00000260774|ENSG00000073578|ENSG00000248925|ENSG00000249915|ENSG00000250848|ENSG00000063438|ENSG00000214278|ENSG00000250645|ENSG00000221990|ENSG00000180104|ENSG00000188242|ENSG00000225138|ENSG00000066230|ENSG00000250385|ENSG00000264233|ENSG00000249650|ENSG00000112877|ENSG00000171368…
5	8356901	10654001	5835.7	0.017	0	9	50		SEMA5A|TAS2R1|FAM173B|CCT5|CMBL|MARCH6|ROPN1L|RP11-1C1.5|ANKRD33B	ENSG00000112902|ENSG00000169777|ENSG00000150756|ENSG00000150753|ENSG00000164237|ENSG00000145495|ENSG00000145491|ENSG00000249160|ENSG00000164236	RP11-480D4.1|RP11-480D4.2|RP11-480D4.5|RP11-480D4.6|MIR4458HG|RP11-480D4.4|RP11-417J1.1|MTND6P2|RP11-417J1.3|RP11-315A16.1|RP11-143A12.3|CTD-2215L10.1|SEMA5A|MIR4636|CTD-2201E9.4|CTD-2201E9.1|CTD-2201E9.2|SNHG18|SNORD123|CTD-2001E22.1|TAS2R1|CTD-2143L24.1|RNA5SP177|RP11-447B18.1|CTD-2199O4.1|CTD-2199O4.3|CTD-2199O4.7|AC034229.1|CTD-2199O4.6|FAM173B|CTD-2256P15.1|CCT5|CTD-2256P15.4|CTD-2256P15.5|C…	ENSG00000245729|ENSG00000249159|ENSG00000251549|ENSG00000272049|ENSG00000247516|ENSG00000250037|ENSG00000249782|ENSG00000250389|ENSG00000248765|ENSG00000260981|ENSG00000250198|ENSG00000250619|ENSG00000112902|ENSG00000266415|ENSG00000248537|ENSG00000251370|ENSG00000250001|ENSG00000250786|ENSG00000239112|ENSG00000248525|ENSG00000169777|ENSG00000249781|ENSG00000222054|ENSG00000250814|ENSG00000249807…
5	12037401	15430001	11295.3	0	0	5	33		DNAH5|TRIO|FAM105A|FAM105B|ANKH	ENSG00000039139|ENSG00000038382|ENSG00000145569|ENSG00000154124|ENSG00000154122	RNU6-679P|RP11-308B16.2|CT49|AC106771.1|RP11-419C19.3|RP11-419C19.1|RP11-419C19.2|AC016553.1|CTC-305H11.1|RPS23P5|CTD-2042D5.1|CTC-232H10.1|DNAH5|CTB-51A17.1|TRIO|FAM105A|CTD-2165H16.3|CCT6P2|EEF1A1P13|CTD-2165H16.4|FAM105B|ANKH|RBBP4P1|MIR4637|CTB-40H15.4|UQCRBP3|HNRNPKP5|AC016575.1|SEPHS2P1|U8|RP1-251I12.1|RP1-137K24.1|MARK2P5	ENSG00000212305|ENSG00000248783|ENSG00000248131|ENSG00000264921|ENSG00000251112|ENSG00000249053|ENSG00000248457|ENSG00000222717|ENSG00000248145|ENSG00000242608|ENSG00000248462|ENSG00000243744|ENSG00000039139|ENSG00000251423|ENSG00000038382|ENSG00000145569|ENSG00000248791|ENSG00000250526|ENSG00000250182|ENSG00000261360|ENSG00000154124|ENSG00000154122|ENSG00000249485|ENSG00000264792|ENSG00000272057…
5	42734001	46405601	22892.9	0	0	14	51		CCDC152|SEPP1|ANXA2R|ZNF131|NIM1K|HMGCS1|CCL28|C5orf28|C5orf34|PAIP1|NNT|FGF10|MRPS30|HCN1	ENSG00000198865|ENSG00000250722|ENSG00000177721|ENSG00000172262|ENSG00000177453|ENSG00000112972|ENSG00000151882|ENSG00000151881|ENSG00000172244|ENSG00000172239|ENSG00000112992|ENSG00000070193|ENSG00000112996|ENSG00000164588	CCDC152|SEPP1|CTD-2325A15.5|CTD-2325A15.3|CTD-2325A15.2|CTD-2201E18.4|CTD-2201E18.2|CTD-2201E18.1|CTD-2201E18.5|CTD-2201E18.3|CTD-2035E11.3|CTD-2035E11.4|ANXA2R|AC025171.1|CTD-2035E11.5|ZNF131|NIM1K|RP11-447H19.3|RP11-447H19.2|RP11-447H19.1|CTD-2636A23.2|HMGCS1|RP11-159F24.2|CCL28|C5orf28|RP11-159F24.3|C5orf34|EEF1A1P19|RP11-159F24.6|RP11-159F24.5|PAIP1|NNT-AS1|CTD-2210P15.2|NNT|RPL29P12|RP11-8L2…	ENSG00000198865|ENSG00000250722|ENSG00000272234|ENSG00000249092|ENSG00000251163|ENSG00000251656|ENSG00000249516|ENSG00000250711|ENSG00000271788|ENSG00000177738|ENSG00000251131|ENSG00000272382|ENSG00000177721|ENSG00000215068|ENSG00000272144|ENSG00000172262|ENSG00000177453|ENSG00000249779|ENSG00000249888|ENSG00000247763|ENSG00000261604|ENSG00000112972|ENSG00000188850|ENSG00000151882|ENSG00000151881…
5	68816301	74007901	7185.86	0.015	0	27	115		OCLN|GTF2H2C|SERF1B|SMN2|SERF1A|SMN1|NAIP|GTF2H2|BDP1|MCCC2|CARTPT|MAP1B|MRPS27|PTCD2|ZNF366|TNPO1|FCHO2|TMEM171|TMEM174|FOXD1|BTF3|ANKRA2|UTP15|AC008387.1|ARHGEF28|ENC1|HEXB	ENSG00000197822|ENSG00000183474|ENSG00000205572|ENSG00000205571|ENSG00000172058|ENSG00000172062|ENSG00000249437|ENSG00000145736|ENSG00000145734|ENSG00000131844|ENSG00000164326|ENSG00000131711|ENSG00000113048|ENSG00000049883|ENSG00000178175|ENSG00000083312|ENSG00000157107|ENSG00000157111|ENSG00000164325|ENSG00000251493|ENSG00000145741|ENSG00000164331|ENSG00000164338|ENSG00000268217|ENSG00000214944…	OCLN|GUSBP3|RNU6-724P|snoU13|GTF2H2C|RP11-848G14.2|RP11-848G14.5|RP11-974F13.5|RP11-98J23.2|RP11-98J23.1|CDH12P2|SERF1B|SMN2|RN7SL9P|RP11-1319K7.1|CDH12P3|RP11-1415C14.4|RP11-1415C14.1|RP11-1415C14.3|RP11-1415C14.2|GTF2H2B|RP11-497H16.9|RP11-497H16.7|RP11-497H16.2|RP11-497H16.8|RP11-497H16.6|RP11-497H16.5|RP11-497H16.4|RP11-589F5.4|RP11-589F5.3|CDH12P1|SERF1A|SMN1|NAIP|RP11-195E2.4|GTF2H2|RP11-19…	ENSG00000197822|ENSG00000253203|ENSG00000212260|ENSG00000238740|ENSG00000183474|ENSG00000248477|ENSG00000250138|ENSG00000248769|ENSG00000198237|ENSG00000251158|ENSG00000249230|ENSG00000205572|ENSG00000205571|ENSG00000265577|ENSG00000179978|ENSG00000253492|ENSG00000254701|ENSG00000251007|ENSG00000253816|ENSG00000250867|ENSG00000226259|ENSG00000269983|ENSG00000250687|ENSG00000237075|ENSG00000253333…
5	86212501	86219201	63.576	0	0	0	1				NA	NA
5	90956501	93401701	-3812.37	0	0	3	22		NR2F1|FAM172A|POU5F2	ENSG00000175745|ENSG00000113391|ENSG00000248483	PCBP2P3|RP11-348J24.2|RP11-348J24.1|AC120120.1|RP11-133F8.2|CTC-529L17.1|CTC-529L17.2|AC026781.1|CTC-458G6.4|LDHBP3|CCT7P2|CTC-458G6.2|CTD-2091N23.1|POLD2P1|NR2F1-AS1|NR2F1|FAM172A|MIR2277|NPM1P27|POU5F2|RP11-185E12.2|RP11-549J18.1	ENSG00000248826|ENSG00000250049|ENSG00000248864|ENSG00000264489|ENSG00000249776|ENSG00000249169|ENSG00000249984|ENSG00000221810|ENSG00000248588|ENSG00000248950|ENSG00000249958|ENSG00000248528|ENSG00000251361|ENSG00000213730|ENSG00000237187|ENSG00000175745|ENSG00000113391|ENSG00000251725|ENSG00000249353|ENSG00000248483|ENSG00000272406|ENSG00000251023
6	29842901	29849601	103.275	0	0	0	1				NA	NA
6	29849701	29917901	-814.066	0	0	1	10		HLA-A	ENSG00000206503	HCG4P7|HLA-H|HLA-T|DDX39BP1|MCCD1P1|HCG4B|HLA-K|HLA-U|HLA-A|HCG4P5	ENSG00000230521|ENSG00000206341|ENSG00000231130|ENSG00000233677|ENSG00000235963|ENSG00000227262|ENSG00000230795|ENSG00000228078|ENSG00000206503|ENSG00000227766
6	31180301	32644901	3285.41	0.024	0	79	133		HLA-C|HLA-B|MICA|MICB|MCCD1|ATP6V1G2-DDX39B|DDX39B|ATP6V1G2|NFKBIL1|LTA|TNF|LTB|LST1|NCR3|AIF1|PRRC2A|BAG6|APOM|C6orf47|GPANK1|CSNK2B|CSNK2B-LY6G5B-1181|LY6G5B|LY6G5C|ABHD16A|XXbac-BPG32J3.20|LY6G6F|MEGT1|LY6G6E|LY6G6D|C6orf25|LY6G6C|DDAH2|CLIC1|MSH5|MSH5-SAPCD1|SAPCD1|VWA7|VARS|LSM2|HSPA1L|HSPA1A|HSPA1B|C6orf48|NEU1|SLC44A4|EHMT2|C2|ZBTB12|CFB|CFB|NELFE|SKIV2L|DXO|STK19|C4A|AL645922.1|C4B|CYP21A…	ENSG00000204525|ENSG00000234745|ENSG00000204520|ENSG00000204516|ENSG00000204511|ENSG00000254870|ENSG00000198563|ENSG00000213760|ENSG00000204498|ENSG00000226979|ENSG00000232810|ENSG00000227507|ENSG00000204482|ENSG00000204475|ENSG00000204472|ENSG00000204469|ENSG00000204463|ENSG00000204444|ENSG00000204439|ENSG00000204438|ENSG00000204435|ENSG00000263020|ENSG00000240053|ENSG00000204428|ENSG00000204427…	XXbac-BPG299F13.15|XXbac-BPG299F13.16|HLA-C|USP8P1|RPL3P2|WASF5P|XXbac-BPG248L24.13|XXbac-BPG248L24.10|HLA-B|XXbac-BPG248L24.12|DHFRP2|RNU6-283P|AL671883.1|FGFR3P1|ZDHHC20P2|HLA-S|XXbac-BPG181B23.7|HCP5|Y_RNA|MICA|LINC01149|XXbac-BPG181B23.6|MICB|Y_RNA|XXbac-BPG16N22.5|PPIAP9|RPL15P4|MCCD1|ATP6V1G2-DDX39B|DDX39B|SNORD117|SNORD84|DDX39B-AS1|ATP6V1G2|NFKBIL1|LTA|TNF|LTB|LST1|NCR3|UQCRHP1|AIF1|PRRC2…	ENSG00000255726|ENSG00000255899|ENSG00000204525|ENSG00000214892|ENSG00000227939|ENSG00000231402|ENSG00000256166|ENSG00000229836|ENSG00000234745|ENSG00000271581|ENSG00000228432|ENSG00000201658|ENSG00000265294|ENSG00000230994|ENSG00000223702|ENSG00000225851|ENSG00000272221|ENSG00000206337|ENSG00000199332|ENSG00000204520|ENSG00000230174|ENSG00000233902|ENSG00000204516|ENSG00000201680|ENSG00000256851…
6	36847401	38897801	5182.56	0	1	16	40	PIM1	C6orf89|PI16|MTCH1|FGD2|COX6A1P2|PIM1|TMEM217|TBC1D22B|RNF8|CMTR1|CCDC167|MDGA1|ZFAND3|BTBD9|GLO1|DNAH8	ENSG00000198663|ENSG00000164530|ENSG00000137409|ENSG00000146192|ENSG00000226976|ENSG00000137193|ENSG00000172738|ENSG00000065491|ENSG00000112130|ENSG00000137200|ENSG00000198937|ENSG00000112139|ENSG00000156639|ENSG00000183826|ENSG00000124767|ENSG00000124721	C6orf89|RP1-90K10.4|PI16|MTCH1|FGD2|COX6A1P2|RPL12P2|PIM1|SNORD112|TMEM217|snoU13|TBC1D22B|RNF8|RN7SL273P|CMTR1|CCDC167|RP1-153P14.8|RP1-153P14.3|RP1-153P14.5|MIR4462|MDGA1|RP3-441A12.1|ZFAND3|RN7SL285P|RNU1-87P|RP11-420A21.1|BTBD9|SNORD45|AL031905.1|BTBD9-AS1|Y_RNA|RP1-319M7.2|GLO1|RP3-503A6.2|DNAH8|RN7SL465P|RP1-217P22.2|SNORA8|RP1-207H1.3|RP1-207H1.2	ENSG00000198663|ENSG00000232598|ENSG00000164530|ENSG00000137409|ENSG00000146192|ENSG00000226976|ENSG00000216412|ENSG00000137193|ENSG00000252687|ENSG00000172738|ENSG00000238375|ENSG00000065491|ENSG00000112130|ENSG00000239953|ENSG00000137200|ENSG00000198937|ENSG00000204110|ENSG00000229559|ENSG00000227920|ENSG00000263926|ENSG00000112139|ENSG00000225945|ENSG00000156639|ENSG00000243313|ENSG00000200597…
6	63645101	66981101	-5890.16	0	0	5	30		FKBP1C|LGSN|PTP4A1|PHF3|EYS	ENSG00000198225|ENSG00000146166|ENSG00000112245|ENSG00000118482|ENSG00000188107	AL590558.1|RP11-184C23.1|FKBP1C|SPTLC1P3|RP11-184C23.4|LGSN|RP3-407E4.2|RP3-407E4.3|RP3-407E4.4|EEF1B2P5|PTP4A1|RPL7AP34|RP5-1148A21.3|RP11-164N20.2|RPL9P18|PHF3|EYS|RP11-59D5__B.3|RP11-59D5__B.2|GCNT1P4|RP11-349P19.1|HNRNPDP2|RP11-307F22.2|AL109922.1|AL109922.2|RP11-74E24.2|AL109612.1|SLC25A51P1|ADH5P4|NUFIP1P	ENSG00000266682|ENSG00000217477|ENSG00000198225|ENSG00000219940|ENSG00000218520|ENSG00000146166|ENSG00000218617|ENSG00000218274|ENSG00000218048|ENSG00000225121|ENSG00000112245|ENSG00000213312|ENSG00000266680|ENSG00000262651|ENSG00000213309|ENSG00000118482|ENSG00000188107|ENSG00000218813|ENSG00000236345|ENSG00000219653|ENSG00000232120|ENSG00000217811|ENSG00000243828|ENSG00000221312|ENSG00000256352…
6	91495501	94991201	-5917.95	0	0	1	22		EPHA7	ENSG00000135333	RP1-177I10.1|MIR4643|CASC6|RP3-433F14.4|RP3-433F14.2|RP3-433F14.1|RN7SL415P|RP11-40G16.1|RPL5P19|U3|RP1-149C7.1|AL359987.1|RP11-127B16.1|U3|AL589947.1|ATF1P1|RP1-23E21.2|COPS5P1|EPHA7|SNORA18|RP11-524K14.1|RP3-463P15.1	ENSG00000224605|ENSG00000263734|ENSG00000224944|ENSG00000262095|ENSG00000219087|ENSG00000220340|ENSG00000240961|ENSG00000219867|ENSG00000220553|ENSG00000200492|ENSG00000261038|ENSG00000265419|ENSG00000220908|ENSG00000221455|ENSG00000238412|ENSG00000219387|ENSG00000235099|ENSG00000213187|ENSG00000135333|ENSG00000252249|ENSG00000229600|ENSG00000231143
6	103733701	103768701	714.244	0	0	0	1				NA	NA
6	170979101	171053401	-199.671	0.0477707	0	0	4				XX-C2158C12.1|XX-C2158C12.2|XX-C2158C6.1|XX-C2158C6.3	ENSG00000234986|ENSG00000213863|ENSG00000230423|ENSG00000225532
7	148801	3616601	5734.32	0.007	1	39	86	CARD11	FAM20C|AC145676.2|AC187652.1|PDGFA|PRKAR1B|HEATR2|SUN1|GET4|ADAP1|COX19|CYP2W1|C7orf50|GPR146|GPER1|ZFAND2A|UNCX|MICALL2|INTS1|MAFK|TMEM184A|PSMG3|ELFN1|AC074389.6|MAD1L1|AC110781.3|FTSJ2|NUDT1|SNX8|EIF3B|CHST12|LFNG|BRAT1|IQCE|TTYH3|AMZ1|GNA12|CARD11|AC091801.1|SDK1	ENSG00000177706|ENSG00000249852|ENSG00000269396|ENSG00000197461|ENSG00000188191|ENSG00000164818|ENSG00000164828|ENSG00000239857|ENSG00000105963|ENSG00000240230|ENSG00000073067|ENSG00000146540|ENSG00000164849|ENSG00000164850|ENSG00000178381|ENSG00000164853|ENSG00000164877|ENSG00000164880|ENSG00000198517|ENSG00000164855|ENSG00000157778|ENSG00000225968|ENSG00000205971|ENSG00000002822|ENSG00000176349…	AC093627.9|AC093627.10|RP11-90P13.1|AC093627.11|AC093627.12|FAM20C|AC145676.2|AC187652.1|WI2-2373I1.1|WI2-2373I1.2|AC226118.1|AC147651.1|PDGFA|AC147651.3|PRKAR1B|AC147651.2|AC147651.5|AC147651.4|HEATR2|SUN1|GET4|RP11-449P15.2|ADAP1|COX19|CYP2W1|C7orf50|MIR339|AC073957.15|GPR146|RP11-449P15.1|AC091729.7|AC091729.8|GPER1|ZFAND2A|AC091729.9|UNCX|AC073094.4|MICALL2|AC102953.4|RP11-1246C19.1|INTS1|AC1…	ENSG00000242474|ENSG00000240859|ENSG00000261795|ENSG00000239715|ENSG00000240093|ENSG00000177706|ENSG00000249852|ENSG00000269396|ENSG00000248999|ENSG00000248767|ENSG00000249574|ENSG00000234471|ENSG00000197461|ENSG00000223855|ENSG00000188191|ENSG00000252986|ENSG00000229380|ENSG00000237181|ENSG00000164818|ENSG00000164828|ENSG00000239857|ENSG00000273151|ENSG00000105963|ENSG00000240230|ENSG00000073067…
7	27081401	27316901	1203.82	0.00104275	3	13	28	HOXA9|HOXA11|HOXA13	HOXA1|HOXA2|HOXA3|HOXA4|HOXA5|HOXA6|HOXA7|HOXA9|RP1-170O19.20|HOXA10|HOXA11|HOXA13|EVX1	ENSG00000105991|ENSG00000105996|ENSG00000105997|ENSG00000197576|ENSG00000106004|ENSG00000106006|ENSG00000122592|ENSG00000078399|ENSG00000257184|ENSG00000253293|ENSG00000005073|ENSG00000106031|ENSG00000106038	NHP2P2|HOXA1|HOTAIRM1|HOXA2|HOXA3|HOXA-AS2|HOXA4|RP1-170O19.22|HOXA-AS3|HOXA5|HOXA6|RP1-170O19.23|HOXA7|RP1-170O19.21|HOXA9|RP1-170O19.20|HOXA10-AS|MIR196B|HOXA10|HOXA11|HOXA11-AS|RP1-170O19.14|HOXA13|HOTTIP|RP1-170O19.17|EVX1-AS|EVX1|RPL35P4	ENSG00000213786|ENSG00000105991|ENSG00000233429|ENSG00000105996|ENSG00000105997|ENSG00000253552|ENSG00000197576|ENSG00000273433|ENSG00000254369|ENSG00000106004|ENSG00000106006|ENSG00000272801|ENSG00000122592|ENSG00000270182|ENSG00000078399|ENSG00000257184|ENSG00000253187|ENSG00000207584|ENSG00000253293|ENSG00000005073|ENSG00000240990|ENSG00000253508|ENSG00000106031|ENSG00000243766|ENSG00000253308…
7	38286301	38390501	530.678	0.00174825	0	0	19				TRGC2|TRGJ2|TRGJP2|TRGC1|TRGJ1|TRGJP|TRGJP1|TRGV11|TRGVB|TRGV10|AC006033.22|TRGV9|TRGVA|RP11-121A8.1|TRGV8|TRGV7|TRGV6|TRGV5P|TRGV5	ENSG00000227191|ENSG00000211687|ENSG00000211688|ENSG00000211689|ENSG00000211690|ENSG00000211691|ENSG00000211692|ENSG00000211693|ENSG00000231202|ENSG00000211694|ENSG00000231916|ENSG00000211695|ENSG00000225992|ENSG00000272908|ENSG00000211696|ENSG00000249978|ENSG00000226212|ENSG00000228668|ENSG00000211697
7	51594201	51599901	-41.7589	0	0	0	1				NA	NA
7	73119201	76173801	-2922.07	0.092	2	38	104	ELN|HIP1	WBSCR22|STX1A|ABHD11|CLDN3|CLDN4|WBSCR27|WBSCR28|ELN|LIMK1|EIF4H|LAT2|RFC2|CLIP2|GTF2IRD1|GTF2I|NCF1|GTF2IRD2|GATSL1|WBSCR16|GTF2IRD2B|GATSL2|AC006014.1|TRIM73|POM121C|HIP1|CCL26|CCL24|RHBDD2|POR|STYXL1|MDH2|SRRM3|HSPB1|YWHAG|SRCRB4D|ZP3|DTX2|UPK3B	ENSG00000071462|ENSG00000106089|ENSG00000106077|ENSG00000165215|ENSG00000189143|ENSG00000165171|ENSG00000175877|ENSG00000049540|ENSG00000106683|ENSG00000106682|ENSG00000086730|ENSG00000049541|ENSG00000106665|ENSG00000006704|ENSG00000077809|ENSG00000158517|ENSG00000196275|ENSG00000183086|ENSG00000174374|ENSG00000174428|ENSG00000198750|ENSG00000268891|ENSG00000178809|ENSG00000135213|ENSG00000127946…	WBSCR22|STX1A|MIR4284|RN7SL265P|LINC00035|ABHD11|CLDN3|CLDN4|WBSCR27|WBSCR28|RP11-731K22.1|ELN|CTB-51J22.1|LIMK1|EIF4H|MIR590|LAT2|RFC2|RNU6-1070P|CLIP2|GTF2IRD1|RNA5SP233|AC004851.1|RP5-1186P10.2|GTF2I|AC083884.8|STAG3L2|PHBP15|NCF1|GTF2IRD2|PMS2P5|Y_RNA|AC004166.6|GATSL1|WBSCR16|GTF2IRD2B|NCF1C|GTF2IP1|PHBP6|AC138783.13|AC138783.11|AC138783.12|Y_RNA|AC118138.2|GATSL2|AC004878.2|AC004878.7|AC004…	ENSG00000071462|ENSG00000106089|ENSG00000265724|ENSG00000241709|ENSG00000225969|ENSG00000106077|ENSG00000165215|ENSG00000189143|ENSG00000165171|ENSG00000175877|ENSG00000261467|ENSG00000049540|ENSG00000232415|ENSG00000106683|ENSG00000106682|ENSG00000207741|ENSG00000086730|ENSG00000049541|ENSG00000252538|ENSG00000106665|ENSG00000006704|ENSG00000238391|ENSG00000252378|ENSG00000273069|ENSG00000077809…
7	101503301	103876601	6228.32	0.001	0	28	69		CUX1|SH2B2|PRKRIP1|ORAI2|ALKBH4|LRWD1|POLR2J|RASA4B|POLR2J3|RP11-514P8.7|SPDYE2|RASA4|RP11-514P8.6|UPK3BL|POLR2J2|POLR2J2|SPDYE2B|FAM185A|FBXL13|LRRC17|ARMC10|NAPEPLD|PMPCB|DNAJC2|PSMC2|SLC26A5|RELN|ORC5	ENSG00000257923|ENSG00000160999|ENSG00000128563|ENSG00000160991|ENSG00000160993|ENSG00000161036|ENSG00000005075|ENSG00000170667|ENSG00000168255|ENSG00000270249|ENSG00000205238|ENSG00000105808|ENSG00000205236|ENSG00000267368|ENSG00000228049|ENSG00000267645|ENSG00000173678|ENSG00000222011|ENSG00000161040|ENSG00000128606|ENSG00000170632|ENSG00000161048|ENSG00000105819|ENSG00000105821|ENSG00000161057…	CUX1|CTB-181H17.1|CTA-357J21.1|AC005086.1|AC005086.3|AC005086.2|AC005086.4|SNORA48|AC005088.1|SH2B2|MIR4285|CTA-313A17.2|Y_RNA|CTA-313A17.3|SPDYE6|PRKRIP1|RP11-163E9.2|RP11-163E9.1|MIR548O|RP11-514P8.2|ORAI2|ALKBH4|LRWD1|MIR5090|MIR4467|POLR2J|AC093668.2|AC093668.3|RASA4B|RP11-514P8.8|AC093668.1|POLR2J3|RP11-514P8.7|SPDYE2|RASA4|RP11-514P8.6|AC105052.1|UPK3BL|POLR2J2|POLR2J2|SPDYE2B|RASA4DP|FAM18…	ENSG00000257923|ENSG00000272219|ENSG00000272544|ENSG00000230110|ENSG00000258040|ENSG00000256295|ENSG00000258093|ENSG00000252824|ENSG00000264642|ENSG00000160999|ENSG00000264675|ENSG00000170409|ENSG00000200552|ENSG00000228546|ENSG00000166667|ENSG00000128563|ENSG00000239969|ENSG00000239486|ENSG00000221510|ENSG00000239480|ENSG00000160991|ENSG00000160993|ENSG00000161036|ENSG00000266715|ENSG00000264471…
7	109433801	109456201	669.111	0	0	0	1				NA	NA
7	118830601	118835001	60.7069	0	0	0	1				NA	NA
7	152016301	154400001	-8005.61	0	1	4	28	KMT2C	KMT2C|XRCC2|ACTR3B|DPP6	ENSG00000055609|ENSG00000196584|ENSG00000133627|ENSG00000130226	KMT2C|RP11-208G20.3|RP11-208G20.2|SEPT7P6|Y_RNA|FABP5P3|AC005631.1|CCT8L1P|LINC01003|AC104843.4|RNA5SP250|snoU13|AC104843.3|SNORA26|XRCC2|RN7SL811P|ATP5F1P3|RN7SL845P|ACTR3B|AF104455.1|AC079809.2|AC073236.3|AC091652.2|DPP6|AC005588.2|RP5-1048B16.1|AC006019.3|AC006019.4	ENSG00000055609|ENSG00000270405|ENSG00000204894|ENSG00000241007|ENSG00000253088|ENSG00000241735|ENSG00000221454|ENSG00000020219|ENSG00000261455|ENSG00000231139|ENSG00000199404|ENSG00000238557|ENSG00000225416|ENSG00000212590|ENSG00000196584|ENSG00000265439|ENSG00000214003|ENSG00000244328|ENSG00000133627|ENSG00000265275|ENSG00000224104|ENSG00000234722|ENSG00000233489|ENSG00000130226|ENSG00000226509…
8	25066501	25070801	-11.9742	0.0537634	0	1	1		DOCK5	ENSG00000147459	DOCK5	ENSG00000147459
8	31132301	34446701	-2490.59	0.078	0	6	42		NRG1|FUT10|TTI2|MAK16|RNF122|DUSP26	ENSG00000157168|ENSG00000172728|ENSG00000129696|ENSG00000198042|ENSG00000133874|ENSG00000133878	RP11-566H8.3|RP11-566H8.2|RP11-566H8.1|RNA5SP261|NRG1|NRG1-IT1|NRG1-IT2|RNA5SP262|RNA5SP263|NRG1-IT3|RP11-1002K11.1|RNU6-663P|RP11-11N9.4|MTND1P6|MTND2P32|RANP9|AC104037.1|RP11-451O18.1|RNU6-528P|RP11-722E23.2|FUT10|RP11-359B20.1|TTI2|MAK16|SNORD13|RP11-359B20.5|SNORA70|RP11-10D7.5|RNF122|RN7SL621P|DUSP26|RP11-317N12.1|RP11-10D7.2|RN7SL457P|VENTXP5|RP1-273G13.1|RP1-273G13.2|RP1-273G13.3|RP11-431M…	ENSG00000253377|ENSG00000254095|ENSG00000253275|ENSG00000222468|ENSG00000157168|ENSG00000253974|ENSG00000253222|ENSG00000252261|ENSG00000200246|ENSG00000254049|ENSG00000272327|ENSG00000212407|ENSG00000247134|ENSG00000254346|ENSG00000254090|ENSG00000253393|ENSG00000265562|ENSG00000253993|ENSG00000252735|ENSG00000272338|ENSG00000172728|ENSG00000254061|ENSG00000129696|ENSG00000198042|ENSG00000239039…
8	39230501	39388901	8152.25	0	0	0	2				ADAM5|ADAM3A	ENSG00000196115|ENSG00000197475
8	42887701	43839001	-2376.7	0.002	0	4	32		RP11-598P20.5|FNTA|POMK|HGSNAT	ENSG00000254673|ENSG00000168522|ENSG00000185900|ENSG00000165102	RP11-598P20.5|FNTA|RNU1-124P|POMK|RP11-598P20.3|HGSNAT|VN1R46P|RP11-726G23.2|RP11-726G23.11|RP11-359P18.2|RP11-726G23.3|AFG3L2P1|RP11-726G23.7|RP11-726G23.10|RP11-726G23.8|POTEA|RNU6-104P|RP11-726G23.12|AC022616.1|RP11-726G23.6|U3|RN7SKP41|RP11-359P18.1|RP11-359P18.7|RP11-359P18.8|SNX18P27|RP11-359P18.5|CYP4F44P|RP11-359P18.6|AC134698.1|RP11-643N23.2|RP11-643N23.1	ENSG00000254673|ENSG00000168522|ENSG00000200731|ENSG00000185900|ENSG00000254198|ENSG00000165102|ENSG00000253611|ENSG00000253884|ENSG00000255166|ENSG00000253312|ENSG00000253186|ENSG00000253606|ENSG00000253486|ENSG00000234713|ENSG00000253707|ENSG00000188877|ENSG00000238509|ENSG00000255497|ENSG00000264094|ENSG00000254342|ENSG00000201329|ENSG00000222630|ENSG00000250637|ENSG00000254069|ENSG00000253319…
8	129762401	129766701	110.154	0	0	0	1				NA	NA
9	21301001	26127701	-12939.6	0	1	17	52	CDKN2A	IFNA5|KLHL9|IFNA6|IFNA13|IFNA2|IFNA8|IFNA1|IFNE|MTAP|RP11-145E5.5|C9orf53|CDKN2A|CDKN2B|DMRTA1|ELAVL2|IZUMO3|TUSC1	ENSG00000147873|ENSG00000198642|ENSG00000120235|ENSG00000233816|ENSG00000188379|ENSG00000120242|ENSG00000197919|ENSG00000184995|ENSG00000099810|ENSG00000264545|ENSG00000224854|ENSG00000147889|ENSG00000147883|ENSG00000176399|ENSG00000107105|ENSG00000205442|ENSG00000198680	IFNA5|IFNA20P|KLHL9|IFNA6|IFNA13|IFNA2|RP11-354P17.15|IFNA11P|IFNA12P|IFNA8|IFNWP2|IFNA1|IFNWP19|MIR31HG|IFNE|MIR31|SNORD39|RP11-344A7.1|KHSRPP1|RN7SL151P|MTAP|RP11-145E5.5|AL359922.1|TUBB8P1|RP11-70L8.4|RP11-149I2.5|C9orf53|CDKN2A|CDKN2B-AS1|RP11-149I2.4|CDKN2B|UBA52P6|RP11-408N14.1|DMRTA1|RP11-399D6.2|RP11-370B11.1|RP11-370B11.3|AL391117.1|SUMO2P2|RP11-315I14.2|RP11-315I14.5|ELAVL2|RP11-321L2.1…	ENSG00000147873|ENSG00000226393|ENSG00000198642|ENSG00000120235|ENSG00000233816|ENSG00000188379|ENSG00000261696|ENSG00000231195|ENSG00000235108|ENSG00000120242|ENSG00000237691|ENSG00000197919|ENSG00000238271|ENSG00000171889|ENSG00000184995|ENSG00000199177|ENSG00000264379|ENSG00000227443|ENSG00000229835|ENSG00000244230|ENSG00000099810|ENSG00000264545|ENSG00000266732|ENSG00000229298|ENSG00000265194…
9	65468101	71002501	7707.36	0.023	0	20	133		SPATA31A7|FAM27E3|FAM27B|BX649567.1|ANKRD20A1|RP11-195B21.3|FOXD4L6|CBWD6|BX255923.1|CR769776.1|ANKRD20A4|AL445665.1|FOXD4L5|FOXD4L4|CBWD5|AL591479.1|CBWD3|AL353608.1|FOXD4L3|PGM5	ENSG00000234734|ENSG00000232833|ENSG00000170215|ENSG00000233434|ENSG00000196774|ENSG00000155282|ENSG00000204793|ENSG00000204790|ENSG00000196400|ENSG00000204788|ENSG00000172014|ENSG00000176134|ENSG00000204779|ENSG00000184659|ENSG00000147996|ENSG00000269337|ENSG00000196873|ENSG00000228537|ENSG00000187559|ENSG00000154330	RP11-101E5.1|FAM74A4|RP11-101E5.2|SPATA31A7|RP11-203I2.1|RP11-237M21.1|RP11-118H15.1|RBPJP2|RP11-120E5.2|ATP5A1P10|RP11-93P10.2|RP11-93P10.3|RP11-459O16.1|CNN2P5|RP11-459O16.3|CYP4F61P|SNX18P6|RP11-459O16.7|RP11-262H14.1|RNA5SP283|AL512625.1|RP11-262H14.5|PTGER4P2|CDK2AP2P2|MYO5BP2|RP11-262H14.3|RP11-262H14.7|RP11-262H14.11|RP11-262H14.4|RP11-282E4.1|RP11-318K12.1|RNU6-156P|RP11-318K12.2|RP11-318…	ENSG00000203372|ENSG00000229746|ENSG00000235496|ENSG00000234734|ENSG00000237792|ENSG00000231379|ENSG00000233022|ENSG00000237086|ENSG00000237191|ENSG00000243382|ENSG00000223449|ENSG00000242301|ENSG00000237869|ENSG00000233414|ENSG00000233171|ENSG00000235327|ENSG00000234430|ENSG00000235003|ENSG00000238113|ENSG00000202474|ENSG00000203438|ENSG00000229422|ENSG00000184523|ENSG00000237451|ENSG00000238245…
9	138813801	140611901	-3068.1	0.07	1	80	114	NOTCH1	UBAC1|NACC2|C9orf69|LHX3|QSOX2|DKFZP434A062|GPSM1|DNLZ|CARD9|SNAPC4|SDCCAG3|PMPCA|INPP5E|SEC16A|C9orf163|NOTCH1|EGFL7|AGPAT2|FAM69B|LCN6|LCN10|LCN6|LCN8|LCN15|TMEM141|RP11-216L13.17|CCDC183|RABL6|C9orf172|PHPT1|MAMDC4|EDF1|TRAF2|FBXW5|C8G|LCN12|C9orf141|PTGDS|LCNL1|C9orf142|CLIC3|ABCA2|C9orf139|FUT7|NPDC1|ENTPD2|SAPCD2|UAP1L1|AL807752.1|MAN1B1|DPP7|GRIN1|LRRC26|TMEM210|ANAPC2|SSNA1|TPRN|TMEM203|N…	ENSG00000130560|ENSG00000148411|ENSG00000238227|ENSG00000107187|ENSG00000165661|ENSG00000267845|ENSG00000160360|ENSG00000213221|ENSG00000187796|ENSG00000165684|ENSG00000165689|ENSG00000165688|ENSG00000148384|ENSG00000148396|ENSG00000196366|ENSG00000148400|ENSG00000172889|ENSG00000169692|ENSG00000165716|ENSG00000204003|ENSG00000187922|ENSG00000267206|ENSG00000204001|ENSG00000177984|ENSG00000244187…	UBAC1|NACC2|RP11-83N9.5|C9orf69|LHX3|QSOX2|WI2-1959D15.1|DKFZP434A062|GPSM1|DNLZ|CARD9|SNAPC4|SDCCAG3|PMPCA|INPP5E|SEC16A|C9orf163|NOTCH1|MIR4673|RP11-413M3.4|MIR4674|RP11-611D20.2|U3|RP11-251M1.1|EGFL7|MIR126|AGPAT2|AL590226.1|FAM69B|SNHG7|LCN6|LCN10|LCN6|LCN8|LCN15|ATP6V1G1P3|TMEM141|RP11-216L13.17|CCDC183|RP11-216L13.19|RP11-216L13.18|CCDC183-AS1|RABL6|NCLP1|MIR4292|C9orf172|PHPT1|MAMDC4|EDF1|…	ENSG00000130560|ENSG00000148411|ENSG00000260193|ENSG00000238227|ENSG00000107187|ENSG00000165661|ENSG00000264527|ENSG00000267845|ENSG00000160360|ENSG00000213221|ENSG00000187796|ENSG00000165684|ENSG00000165689|ENSG00000165688|ENSG00000148384|ENSG00000148396|ENSG00000196366|ENSG00000148400|ENSG00000263403|ENSG00000227512|ENSG00000265181|ENSG00000237886|ENSG00000252440|ENSG00000228401|ENSG00000172889…
10	17772901	18231701	2001.61	0.00101523	0	4	7		TMEM236|MRC1L1|TMEM236|MRC1	ENSG00000148483|ENSG00000183748|ENSG00000184040|ENSG00000120586	TMEM236|MRC1L1|MIR511-1|TMEM236|MRC1|MIR511-2|RP11-457D2.3	ENSG00000148483|ENSG00000183748|ENSG00000207937|ENSG00000184040|ENSG00000120586|ENSG00000207938|ENSG00000235637
10	33686601	35689501	9224.46	0	0	4	27		PARD3|CUL2|CREM|CCNY	ENSG00000148498|ENSG00000108094|ENSG00000095794|ENSG00000108100	RP11-476F14.1|RP13-259N13.2|LINC00838|RPL23P11|RP11-490O24.2|PARD3|Y_RNA|TCEB2P4|RP11-8L18.3|RP11-8L18.2|PARD3-AS1|SS18L2P1|RNU6-847P|RNU6-193P|PRDX2P2|CUL2|MIR3611|RP11-297A16.2|CREM|RNU7-77P|ATP6V1G1P4|RP11-324I22.3|RP11-324I22.2|RNU6-794P|CCNY|RNU6-1167P|RP11-324I22.4	ENSG00000226412|ENSG00000203565|ENSG00000261683|ENSG00000226407|ENSG00000223470|ENSG00000148498|ENSG00000199200|ENSG00000234167|ENSG00000229235|ENSG00000215184|ENSG00000226386|ENSG00000232525|ENSG00000223047|ENSG00000222909|ENSG00000213724|ENSG00000108094|ENSG00000266228|ENSG00000230534|ENSG00000095794|ENSG00000253054|ENSG00000233343|ENSG00000269952|ENSG00000233200|ENSG00000253070|ENSG00000108100…
10	36557701	38730501	-7499.33	0.006	0	8	50		NAMPTL|ANKRD30A|MTRNR2L7|ZNF248|ZNF25|ZNF33A|ZNF37A|LINC00999	ENSG00000229644|ENSG00000148513|ENSG00000256892|ENSG00000198105|ENSG00000175395|ENSG00000189180|ENSG00000075407|ENSG00000225119	MTND5P17|MTND4P18|SNORA40|NAMPTL|Y_RNA|RP11-322I2.1|MKNK2P1|ARL6IP1P2|ANKRD30A|RNU6-811P|RP11-20F24.2|ATP8A2P1|RN7SL314P|Y_RNA|LINC00993|TMEM161BP1|VN1R53P|TACC1P1|MTND1P18|MTRNR2L7|RP11-258F22.1|RP11-258F22.2|ZNF33BP1|ZNF248|RP11-162G10.1|AL135791.1|RP11-162G10.5|RP11-775A3.1|ZNF33AP1|ZNF25|AL117337.1|RP11-393J16.4|Y_RNA|ZNF33A|RNU6-795P|EIF3LP3|FXYD6P2|ZNF37A|RP11-508N22.12|RP11-508N22.13|RP11-…	ENSG00000236626|ENSG00000228694|ENSG00000237002|ENSG00000229644|ENSG00000207271|ENSG00000238176|ENSG00000233533|ENSG00000225355|ENSG00000148513|ENSG00000206796|ENSG00000234918|ENSG00000240800|ENSG00000244402|ENSG00000252621|ENSG00000235687|ENSG00000237970|ENSG00000236313|ENSG00000224920|ENSG00000225276|ENSG00000256892|ENSG00000226578|ENSG00000260137|ENSG00000225192|ENSG00000198105|ENSG00000228828…
10	39074701	39154901	-234.245	0.02746	0	0	1				RP11-96F8.1	ENSG00000233832
10	81411201	81677101	-1737.73	0.00318134	0	2	12		NUTM2B|NUTM2E	ENSG00000188199|ENSG00000228570	RP11-506M13.3|RP11-119F19.2|RP11-182L21.5|BEND3P3|NUTM2B|RP11-773D16.1|RP11-182L21.6|NUTM2E|NPAP1P2|CTSLP6|PGGT1BP2|MBL1P	ENSG00000244733|ENSG00000226381|ENSG00000272489|ENSG00000224886|ENSG00000188199|ENSG00000225484|ENSG00000272447|ENSG00000228570|ENSG00000214695|ENSG00000204437|ENSG00000214584|ENSG00000242600
11	49575401	50783801	9913.11	0	0	2	26		OR4C13|OR4C12	ENSG00000258817|ENSG00000221954	RP11-707M1.1|RP11-707M1.7|RP11-707M1.9|TRIM51FP|RP11-163O19.1|RP11-163O19.11|RP11-163O19.10|TRIM51DP|RP11-163O19.3|RP11-163O19.8|OR4A1P|OR4A49P|OR4A18P|OR4A19P|OR4R3P|OR4C13|OR4C12|RP11-227P3.1|RP11-347H15.1|RP11-347H15.6|RP11-347H15.2|RP11-347H15.5|RP11-347H15.3|RP11-347H15.4|RP11-574M7.1|RP11-574M7.2	ENSG00000205035|ENSG00000254487|ENSG00000255268|ENSG00000219061|ENSG00000254714|ENSG00000255550|ENSG00000255214|ENSG00000255190|ENSG00000254800|ENSG00000255111|ENSG00000254408|ENSG00000254472|ENSG00000254637|ENSG00000254940|ENSG00000254624|ENSG00000258817|ENSG00000221954|ENSG00000255199|ENSG00000255442|ENSG00000236919|ENSG00000255500|ENSG00000255042|ENSG00000255001|ENSG00000254518|ENSG00000254840…
11	54694301	55285701	-1322.06	0.002002	0	3	21		TRIM48|OR4A16|OR4A15	ENSG00000150244|ENSG00000181961|ENSG00000181958	TRIM48|RP11-72M10.2|RP11-72M10.4|RP11-72M10.8|RP11-72M10.7|TRIM51HP|RP11-72M10.5|OR4A11P|OR4A12P|OR4A16|OR4A15|OR4A9P|OR4X7P|RP11-131J4.12|OR4A10P|OR4A17P|OR4A13P|OR4A50P|OR4A14P|OR4A21P|OR4C1P	ENSG00000150244|ENSG00000255543|ENSG00000255283|ENSG00000255110|ENSG00000254696|ENSG00000166007|ENSG00000254828|ENSG00000254663|ENSG00000254723|ENSG00000181961|ENSG00000181958|ENSG00000254891|ENSG00000255077|ENSG00000255493|ENSG00000254886|ENSG00000255196|ENSG00000181950|ENSG00000255294|ENSG00000254962|ENSG00000181943|ENSG00000254576
12	11213501	11255301	391.761	0	0	4	6		PRR4|TAS2R14|TAS2R46|TAS2R43	ENSG00000111215|ENSG00000212127|ENSG00000226761|ENSG00000255374	PRR4|TAS2R14|TAS2R46|TAS2R64P|TAS2R43|RP11-673D15.7	ENSG00000111215|ENSG00000212127|ENSG00000226761|ENSG00000256274|ENSG00000255374|ENSG00000256400
12	25153701	28956401	19844.6	0.001	0	25	72		LRMP|CASC1|LYRM5|KRAS|AC087239.1|IFLTD1|RASSF8|BHLHE41|SSPN|ITPR2|ASUN|FGFR1OP2|TM7SF3|MED21|C12orf71|STK38L|ARNTL2|SMCO2|PPFIBP1|REP15|MRPS35|MANSC4|KLHL42|PTHLH|CCDC91	ENSG00000118308|ENSG00000118307|ENSG00000205707|ENSG00000133703|ENSG00000268076|ENSG00000152936|ENSG00000123094|ENSG00000123095|ENSG00000123096|ENSG00000123104|ENSG00000064102|ENSG00000111790|ENSG00000064115|ENSG00000152944|ENSG00000214700|ENSG00000211455|ENSG00000029153|ENSG00000165935|ENSG00000110841|ENSG00000174236|ENSG00000061794|ENSG00000205693|ENSG00000087448|ENSG00000087494|ENSG00000123106	RP11-713N11.5|LRMP|RP11-713N11.3|RP11-713N11.4|CASC1|LYRM5|KRAS|AC087239.1|RNU4-67P|RP11-318G8.1|IFLTD1|RP11-318G8.2|TUBB4BP1|RP11-685B13.2|RN7SKP262|RP11-443N24.2|RP11-443N24.1|RP11-443N24.3|RP11-443N24.4|RASSF8-AS1|RASSF8|BHLHE41|SSPN|RP11-283G6.3|RP11-283G6.4|RP11-283G6.5|RP11-612B6.1|RP11-513G19.1|RP11-612B6.2|ITPR2|RNA5SP354|RP11-666F17.1|RP11-666F17.2|ASUN|FGFR1OP2|RP11-421F16.3|TM7SF3|AC02…	ENSG00000258879|ENSG00000118308|ENSG00000258546|ENSG00000258449|ENSG00000118307|ENSG00000205707|ENSG00000133703|ENSG00000268076|ENSG00000201439|ENSG00000241846|ENSG00000152936|ENSG00000256079|ENSG00000255988|ENSG00000257009|ENSG00000222950|ENSG00000256686|ENSG00000255725|ENSG00000256440|ENSG00000256256|ENSG00000246695|ENSG00000123094|ENSG00000123095|ENSG00000123096|ENSG00000256894|ENSG00000256234…
12	28655401	31003801	-2428.07	0	0	8	24		CCDC91|FAR2|ERGIC2|OVCH1-AS1|OVCH1|TMTC1|IPO8|CAPRIN2	ENSG00000123106|ENSG00000064763|ENSG00000087502|ENSG00000257599|ENSG00000187950|ENSG00000133687|ENSG00000133704|ENSG00000110888	CCDC91|RNA5SP355|RP11-874G11.1|RP11-977P2.1|AC012150.1|RP11-946L16.1|FAR2|RP11-996F15.2|ERGIC2|OVCH1-AS1|OVCH1|TMTC1|RP11-310I24.1|RP11-1110J8.1|U3|RP11-776A13.1|RP11-776A13.3|RNA5SP356|RP11-155I9.1|RP11-776A13.2|IPO8|CAPRIN2|RP11-77I22.2|LINC00941	ENSG00000123106|ENSG00000202187|ENSG00000244712|ENSG00000256513|ENSG00000222481|ENSG00000257258|ENSG00000064763|ENSG00000257176|ENSG00000087502|ENSG00000257599|ENSG00000187950|ENSG00000133687|ENSG00000257456|ENSG00000242986|ENSG00000253052|ENSG00000257262|ENSG00000257756|ENSG00000251781|ENSG00000257932|ENSG00000258202|ENSG00000133704|ENSG00000110888|ENSG00000246331|ENSG00000235884
12	33381801	33398601	-94.8528	0.0358566	0	0	1				NA	NA
12	37856601	39641701	-1016.43	0.0430862	0	2	24		ALG10B|CPNE8	ENSG00000175548|ENSG00000139117	RP11-125N22.4|RP11-125N22.3|RP11-125N22.1|RP11-125N22.2|RP11-297L6.2|RP11-297L6.1|RNA5SP358|RNA5SP359|TUBB8P5|RP11-266O15.4|RP11-266O15.3|Y_RNA|ALG10B|AC117372.1|AC087897.1|RP11-804F13.2|RP11-804F13.1|CPNE8|RP11-396F22.1|AC067735.1|RP11-554L12.3|RP11-554L12.2|RP11-554L12.1|RP11-421H10.2	ENSG00000257794|ENSG00000257899|ENSG00000257933|ENSG00000258368|ENSG00000257173|ENSG00000258278|ENSG00000199843|ENSG00000201708|ENSG00000254381|ENSG00000257292|ENSG00000258360|ENSG00000253016|ENSG00000175548|ENSG00000266333|ENSG00000256878|ENSG00000257645|ENSG00000258119|ENSG00000139117|ENSG00000257718|ENSG00000252801|ENSG00000257586|ENSG00000257237|ENSG00000258144|ENSG00000270718
12	68399901	71245101	30507.7	0	1	24	63	MDM2	IFNG|IL26|IL22|MDM1|RAP1B|NUP107|SLC35E3|AC124890.1|MDM2|CPM|CPSF6|LYZ|YEATS4|FRS2|CCT2|LRRC10|BEST3|RAB3IP|AC025263.3|MYRFL|CNOT2|KCNMB4|PTPRB|PTPRR	ENSG00000111537|ENSG00000111536|ENSG00000127318|ENSG00000111554|ENSG00000127314|ENSG00000111581|ENSG00000175782|ENSG00000251695|ENSG00000135679|ENSG00000135678|ENSG00000111605|ENSG00000090382|ENSG00000127337|ENSG00000166225|ENSG00000166226|ENSG00000198812|ENSG00000127325|ENSG00000127328|ENSG00000258052|ENSG00000166268|ENSG00000111596|ENSG00000135643|ENSG00000127329|ENSG00000153233	IFNG-AS1|HNRNPA1P70|RP11-444B24.2|IFNG|IL26|IL22|MDM1|RP11-81H14.2|RP11-71J4.2|RP11-81H14.3|RP11-81H14.4|RP11-254B13.1|RAP1B|RP11-254B13.4|SNORA70G|RP11-254B13.3|RP11-637A17.2|RPL7P42|NUP107|KRT8P39|SLC35E3|AC124890.1|RP11-611O2.2|MDM2|RP11-611O2.1|RP11-611O2.5|RP11-611O2.3|CPM|RNU7-4P|RP11-611O2.6|AC133749.1|PRELID2P1|AC139931.1|RP11-324P9.1|CPSF6|RP11-1143G9.2|LYZ|RP11-1143G9.4|YEATS4|RN7SL804P…	ENSG00000255733|ENSG00000236946|ENSG00000256708|ENSG00000111537|ENSG00000111536|ENSG00000127318|ENSG00000111554|ENSG00000251301|ENSG00000256273|ENSG00000256075|ENSG00000256917|ENSG00000240087|ENSG00000127314|ENSG00000234040|ENSG00000206650|ENSG00000234925|ENSG00000247363|ENSG00000241825|ENSG00000111581|ENSG00000233560|ENSG00000175782|ENSG00000251695|ENSG00000256678|ENSG00000135679|ENSG00000256325…
13	19024301	21955401	-13913.2	0.001	1	21	108	ZMYM2	TUBA3C|RP11-408E5.4|TPTE2|MPHOSPH8|PSPC1|AL354808.2|ZMYM5|ZMYM2|GJA3|GJB2|GJB6|CRYL1|IFT88|IL17D|N6AMT2|XPO4|LATS2|SAP18|SKA3|MRP63|ZDHHC20	ENSG00000198033|ENSG00000121388|ENSG00000132958|ENSG00000196199|ENSG00000121390|ENSG00000269591|ENSG00000132950|ENSG00000121741|ENSG00000121743|ENSG00000165474|ENSG00000121742|ENSG00000165475|ENSG00000032742|ENSG00000172458|ENSG00000150456|ENSG00000132953|ENSG00000150457|ENSG00000150459|ENSG00000165480|ENSG00000173141|ENSG00000180776	ZNF962P|BNIP3P7|LINC00349|LONRF2P2|LINC00388|FEM1AP4|LINC00387|TERF1P5|FAM207BP|LINC00418|GXYLT1P1|CNN2P12|ZNF965P|CYP4F34P|SNX18P26|LINC00328-2P|ANKRD20A9P|RHOT1P3|RP11-38M15.11|RNU6-55P|RNU6-76P|SNX19P2|LINC00408|RP11-442J17.3|PHF2P2|LINC00442|USP24P1|GTF2IP3|RP11-301J16.7|RNA5SP24|CENPIP1|RNU6-52P|RP11-408E5.6|SMPD4P2|TUBA3C|RP11-408E5.4|PSPC1P1|RP11-408E5.5|ANKRD26P3|MRPL3P1|LINC00421|PARP4P2…	ENSG00000215604|ENSG00000270496|ENSG00000231238|ENSG00000233905|ENSG00000229788|ENSG00000235876|ENSG00000231914|ENSG00000226361|ENSG00000228797|ENSG00000236169|ENSG00000230931|ENSG00000204718|ENSG00000227784|ENSG00000244155|ENSG00000227568|ENSG00000225016|ENSG00000206192|ENSG00000242756|ENSG00000227332|ENSG00000223024|ENSG00000206787|ENSG00000235500|ENSG00000226250|ENSG00000231358|ENSG00000226057…
13	22592601	22598501	15.4513	0.0769231	0	0	1				NA	NA
13	38070601	38087601	-154.738	0.0765027	0	0	1				NA	NA
13	43597701	45492501	2721.16	0.0500501	0	7	24		DNAJC15|ENOX1|CCDC122|LACC1|SMIM2|SERP2|TSC22D1	ENSG00000120675|ENSG00000120658|ENSG00000151773|ENSG00000179630|ENSG00000139656|ENSG00000151778|ENSG00000102804	DNAJC15|LINC00400|ENOX1|RPL36P19|ENOX1-AS2|ENOX1-AS1|RP11-168P13.1|CCDC122|LACC1|LINC00284|DGKZP1|LINC00390|SMIM2-AS1|SMIM2|SMIM2-IT1|RP11-478K15.6|SERP2|LINC01071|TSC22D1|RP11-71C5.2|SMARCE1P5|snoU13|LINC00407|LINC00330	ENSG00000120675|ENSG00000229928|ENSG00000120658|ENSG00000232540|ENSG00000238189|ENSG00000233821|ENSG00000270522|ENSG00000151773|ENSG00000179630|ENSG00000233725|ENSG00000179611|ENSG00000226519|ENSG00000227258|ENSG00000139656|ENSG00000235285|ENSG00000230731|ENSG00000151778|ENSG00000237361|ENSG00000102804|ENSG00000225727|ENSG00000230793|ENSG00000238932|ENSG00000237585|ENSG00000235097
13	84294501	86647801	-7763.89	0.0380762	0	2	12		SLITRK1|SLITRK6	ENSG00000178235|ENSG00000184564	SLITRK1|VENTXP2|UBE2D3P4|MTND4P1|MTND5P3|LINC00333|LINC00375|LINC00351|RNU6-72P|SLITRK6|MOB1AP1|RP11-30L8.1	ENSG00000178235|ENSG00000215037|ENSG00000224188|ENSG00000228597|ENSG00000232447|ENSG00000233349|ENSG00000226370|ENSG00000226317|ENSG00000207012|ENSG00000184564|ENSG00000228241|ENSG00000232252
13	87325601	90534401	6982.95	0	0	1	27		SLITRK5	ENSG00000165300	TXNL1P1|LINC00430|UBBP5|LIN28AP2|RP11-342C20.2|MIR4500HG|RP11-29P20.1|MIR4500|SLITRK5|LINC00397|RP11-471M2.3|TET1P1|RP11-545P6.2|AL354896.1|RPL29P29|LINC00433|LINC00560|GRPEL2P1|LINC01047|TRIM60P13|LINC00440|SP3P|LINC01040|LINC00353|RP11-75N6.3|RPL7L1P1|SNORD38	ENSG00000231879|ENSG00000233528|ENSG00000228074|ENSG00000228473|ENSG00000232636|ENSG00000228824|ENSG00000272515|ENSG00000266052|ENSG00000165300|ENSG00000223404|ENSG00000272046|ENSG00000232204|ENSG00000231019|ENSG00000223059|ENSG00000225289|ENSG00000229443|ENSG00000261666|ENSG00000233211|ENSG00000232225|ENSG00000227247|ENSG00000234660|ENSG00000225530|ENSG00000226037|ENSG00000236176|ENSG00000271395…
13	95109001	96778301	3055.68	0.027027	0	10	30		DCT|TGDS|GPR180|SOX21|ABCC4|CLDN10|DZIP1|DNAJC3|UGGT2|HS6ST3	ENSG00000080166|ENSG00000088451|ENSG00000152749|ENSG00000125285|ENSG00000125257|ENSG00000134873|ENSG00000134874|ENSG00000102580|ENSG00000102595|ENSG00000185352	DCT|AL139318.1|TGDS|GPR180|RNA5SP36|RN7SL585P|LINC00391|SOX21|SOX21-AS1|BRD7P5|RPL21P112|LINC00557|RNU6-62P|ABCC4|snoU13|RNY3P8|RNY4P27|MEMO1P5|CLDN10|CLDN10-AS1|DZIP1|DNAJC3-AS1|DNAJC3|MTND5P2|MTND6P18|MTCYBP3|snR65|UGGT2|HMGN1P24|HS6ST3	ENSG00000080166|ENSG00000212057|ENSG00000088451|ENSG00000152749|ENSG00000222129|ENSG00000242037|ENSG00000238230|ENSG00000125285|ENSG00000227640|ENSG00000235768|ENSG00000237924|ENSG00000260962|ENSG00000252335|ENSG00000125257|ENSG00000238463|ENSG00000223298|ENSG00000200211|ENSG00000271492|ENSG00000134873|ENSG00000223392|ENSG00000134874|ENSG00000247400|ENSG00000102580|ENSG00000229622|ENSG00000227714…
13	110446701	115109801	11176.8	0	0	37	89		COL4A1|COL4A2|RAB20|CARKD|CARS2|ING1|LINC00346|ANKRD10|ARHGEF7|TEX29|RP11-65D24.2|SOX1|SPACA7|TUBGCP3|C13orf35|ATP11A|MCF2L|AL137002.1|F7|F10|PROZ|PCID2|CUL4A|LAMP1|GRTP1|ADPRHL1|DCUN1D2|TMCO3|TFDP1|ATP4B|GRK1|TMEM255B|GAS6|RASA3|CDC16|UPF3A|CHAMP1	ENSG00000187498|ENSG00000134871|ENSG00000139832|ENSG00000213995|ENSG00000134905|ENSG00000153487|ENSG00000255874|ENSG00000088448|ENSG00000102606|ENSG00000153495|ENSG00000204398|ENSG00000182968|ENSG00000153498|ENSG00000126216|ENSG00000197595|ENSG00000068650|ENSG00000126217|ENSG00000268130|ENSG00000057593|ENSG00000126218|ENSG00000126231|ENSG00000126226|ENSG00000139842|ENSG00000185896|ENSG00000139835…	RN7SKP10|LINC00396|RN7SL783P|COL4A1|COL4A2|snoU13|COL4A2-AS2|COL4A2-AS1|RAB20|CARKD|AL139385.1|CARS2|ING1|RPL21P107|LINC00567|LINC00346|ANKRD10|ANKRD10-IT1|PARP1P1|LINC00431|LINC00368|ARHGEF7-AS2|ARHGEF7|ARHGEF7-IT1|ARHGEF7-AS1|TEX29|RP11-65D24.2|RP11-65D24.1|LINC00354|AL136302.1|SNORD44|SOX1|RP11-450H6.3|LINC00404|LINC00403|LINC01070|LINC01043|LINC01044|SPACA7|TUBGCP3|C13orf35|ATP11A|AL162711.1|…	ENSG00000201161|ENSG00000231428|ENSG00000265885|ENSG00000187498|ENSG00000134871|ENSG00000238629|ENSG00000224821|ENSG00000232814|ENSG00000139832|ENSG00000213995|ENSG00000255831|ENSG00000134905|ENSG00000153487|ENSG00000225239|ENSG00000259831|ENSG00000255874|ENSG00000088448|ENSG00000229152|ENSG00000227105|ENSG00000225760|ENSG00000225870|ENSG00000235875|ENSG00000102606|ENSG00000233644|ENSG00000227352…
14	18999901	23277901	9886.31	0.002	1	71	346	CCNB1IP1	OR11H12|POTEG|POTEM|OR4N2|OR4Q3|OR4M1|OR4K2|OR4K5|OR4K1|OR4K15|OR4K14|OR4K13|OR4L1|OR4K17|OR4N5|OR11G2|OR11H6|OR11H4|TTC5|CCNB1IP1|PARP2|TEP1|KLHL33|OSGEP|APEX1|TMEM55B|PNP|RNASE10|RNASE9|RNASE11|RNASE11|RNASE12|OR6S1|RNASE4|ANG|AL163636.6|EDDM3A|EDDM3B|RNASE6|RNASE1|RNASE3|RNASE2|METTL17|SLC39A2|NDRG2|TPPP2|RP11-998D10.1|RNASE13|RNASE7|RNASE8|ARHGEF40|ZNF219|TMEM253|OR5AU1|HNRNPC|RPGRIP1|SUPT16H…	ENSG00000257115|ENSG00000222036|ENSG00000187537|ENSG00000176294|ENSG00000182652|ENSG00000176299|ENSG00000165762|ENSG00000176281|ENSG00000155249|ENSG00000169488|ENSG00000169484|ENSG00000176253|ENSG00000176246|ENSG00000176230|ENSG00000184394|ENSG00000196832|ENSG00000176219|ENSG00000176198|ENSG00000136319|ENSG00000100814|ENSG00000129484|ENSG00000129566|ENSG00000185271|ENSG00000092094|ENSG00000100823…	RP11-754I20.1|RNU6-458P|RP11-754I20.3|RP11-754I20.2|CR383657.1|RP11-536C10.4|RP11-536C10.2|RP11-536C10.3|RP11-536C10.5|OR11H12|RP11-536C10.17|ARHGAP42P5|RP11-536C10.7|RP11-536C10.13|RP11-536C10.12|RP11-536C10.16|RP11-536C10.11|RP11-536C10.14|RP11-536C10.15|RP11-536C10.1|RP11-536C10.10|RP11-536C10.9|NF1P4|MED15P1|CTD-2311B13.1|CTD-2311B13.2|POTEG|CTD-2311B13.5|RNU6-1239P|CTD-2314B22.1|GRAMD4P3|AL5…	ENSG00000215398|ENSG00000206906|ENSG00000257171|ENSG00000257356|ENSG00000238442|ENSG00000257959|ENSG00000257721|ENSG00000258367|ENSG00000257825|ENSG00000257115|ENSG00000257672|ENSG00000258233|ENSG00000257504|ENSG00000257644|ENSG00000257175|ENSG00000258364|ENSG00000257731|ENSG00000258076|ENSG00000257558|ENSG00000239200|ENSG00000257635|ENSG00000257224|ENSG00000257990|ENSG00000257853|ENSG00000257891…
14	51685201	55573801	5878.19	0.002	0	27	74		TMX1|FRMD6|GNG2|RP11-463J10.2|AL358333.1|C14orf166|NID2|PTGDR|PTGER2|TXNDC16|GPR137C|ERO1L|PSMC6|STYX|GNPNAT1|FERMT2|DDHD1|BMP4|CDKN3|CNIH1|GMFB|CGRRF1|SAMD4A|GCH1|WDHD1|SOCS4|MAPK1IP1L	ENSG00000139921|ENSG00000139926|ENSG00000186469|ENSG00000258928|ENSG00000267802|ENSG00000087302|ENSG00000087303|ENSG00000168229|ENSG00000125384|ENSG00000087301|ENSG00000180998|ENSG00000197930|ENSG00000100519|ENSG00000198252|ENSG00000100522|ENSG00000073712|ENSG00000100523|ENSG00000125378|ENSG00000100526|ENSG00000100528|ENSG00000197045|ENSG00000100532|ENSG00000020577|ENSG00000131979|ENSG00000198554…	TMX1|SNORA70|Y_RNA|LINC00519|LINC00640|RP11-255G12.2|RP11-255G12.3|SETP2|FRMD6-AS2|FRMD6|RNU6-1291P|RNU6-1033P|RNA5SP385|RNU6-301P|RP11-280K24.1|OR7E105P|OR7E106P|RP11-280K24.4|OR7E159P|RP11-280K24.6|GNG2|RP11-463J10.2|RP11-463J10.3|AL358333.1|RP11-463J10.4|C14orf166|NID2|RP11-1033H12.1|COX5AP2|RP11-1033H12.3|PTGDR|RP11-452D12.1|PTGER2|TXNDC16|GPR137C|ERO1L|RP11-841O20.2|PSMC6|STYX|GNPNAT1|RP11-5…	ENSG00000139921|ENSG00000201376|ENSG00000201820|ENSG00000258955|ENSG00000258479|ENSG00000258942|ENSG00000258808|ENSG00000258893|ENSG00000258537|ENSG00000139926|ENSG00000252400|ENSG00000251771|ENSG00000251756|ENSG00000207004|ENSG00000259111|ENSG00000258423|ENSG00000258550|ENSG00000258535|ENSG00000258849|ENSG00000259157|ENSG00000186469|ENSG00000258928|ENSG00000259007|ENSG00000267802|ENSG00000258854…
14	104356301	106797801	17734.8	0	1	32	179	AKT1	C14orf2|TDRD9|RD3L|ASPG|KIF26A|C14orf144|TMEM179|C14orf180|INF2|ADSSL1|SIVA1|AKT1|ZBTB42|CEP170B|PLD4|AHNAK2|C14orf79|CDCA4|GPR132|JAG2|NUDT14|BRF1|BTBD6|PACS2|TEX22|MTA1|CRIP2|CRIP1|CRIP1|C14orf80|TMEM121|KIAA0125	ENSG00000156411|ENSG00000156414|ENSG00000227729|ENSG00000166183|ENSG00000066735|ENSG00000228032|ENSG00000258986|ENSG00000184601|ENSG00000203485|ENSG00000185100|ENSG00000184990|ENSG00000142208|ENSG00000179627|ENSG00000099814|ENSG00000166428|ENSG00000185567|ENSG00000140104|ENSG00000170779|ENSG00000183484|ENSG00000184916|ENSG00000183828|ENSG00000185024|ENSG00000184887|ENSG00000179364|ENSG00000226174…	C14orf2|TDRD9|RD3L|AL136001.1|RN7SL634P|ASPG|MIR203|CTD-2223O18.1|KIF26A|RP11-260M19.2|C14orf144|RP11-260M19.1|RNU6-684P|CEND1P1|TMEM179|C14orf180|RP11-614O9.1|RP11-982M15.7|RP11-982M15.8|MIR4710|RP11-982M15.6|INF2|RP11-982M15.5|ADSSL1|SIVA1|RP11-982M15.2|AKT1|ZBTB42|LINC00638|RPS26P49|RPS2P4|CTD-3051D23.1|CTD-3051D23.4|CEP170B|CTD-3051D23.3|PLD4|AHNAK2|C14orf79|CDCA4|GPR132|RP11-44N21.1|RP11-44N…	ENSG00000156411|ENSG00000156414|ENSG00000227729|ENSG00000264439|ENSG00000242894|ENSG00000166183|ENSG00000207568|ENSG00000258748|ENSG00000066735|ENSG00000258913|ENSG00000228032|ENSG00000258598|ENSG00000222761|ENSG00000213159|ENSG00000258986|ENSG00000184601|ENSG00000259037|ENSG00000258736|ENSG00000260792|ENSG00000265291|ENSG00000256050|ENSG00000203485|ENSG00000258858|ENSG00000185100|ENSG00000184990…
15	30347701	30945101	2450.6	0	0	7	45		GOLGA8J|GOLGA8T|CHRFAM7A|GOLGA8R|GOLGA8Q|GOLGA8H|ARHGAP11B	ENSG00000179938|ENSG00000261247|ENSG00000166664|ENSG00000186399|ENSG00000178115|ENSG00000261794|ENSG00000187951	CTD-2022H16.1|GOLGA8J|RN7SL673P|AC120045.1|DNM1P28|ULK4P3|U8|GOLGA8T|RN7SL469P|AC120045.2|DNM1P30|RP11-932O9.3|RP11-932O9.4|AC026150.5|RP11-261B23.1|RNU6-17P|RP11-261B23.2|Y_RNA|RP11-382B18.4|CHRFAM7A|RP11-382B18.3|U8|GOLGA8R|AC019322.1|RN7SL196P|RP11-382B18.5|CTD-3092A11.1|CTD-3092A11.2|AC026150.6|AC026150.8|GOLGA8Q|RN7SL796P|AC026150.2|DNM1P50|ULK4P2|U8|GOLGA8H|RP11-932O9.8|RN7SL628P|AC026150.1…	ENSG00000229389|ENSG00000179938|ENSG00000239955|ENSG00000221250|ENSG00000261792|ENSG00000178081|ENSG00000207432|ENSG00000261247|ENSG00000241167|ENSG00000221785|ENSG00000260897|ENSG00000261747|ENSG00000259906|ENSG00000225930|ENSG00000259993|ENSG00000206972|ENSG00000270955|ENSG00000238783|ENSG00000270173|ENSG00000166664|ENSG00000263070|ENSG00000238519|ENSG00000186399|ENSG00000221723|ENSG00000240221…
15	32416701	32929101	3411.76	0	0	7	32		CHRNA7|GOLGA8K|AC139426.2|GOLGA8O|AC135983.2|GOLGA8N|ARHGAP11A	ENSG00000175344|ENSG00000249931|ENSG00000233812|ENSG00000206127|ENSG00000268759|ENSG00000232653|ENSG00000198826	CHRNA7|Y_RNA|RP13-395E19.4|RNU6-18P|RP13-395E19.2|RP11-717I24.1|DNM1P31|GOLGA8K|AC139426.1|RN7SL185P|RP13-395E19.3|AC139426.2|ULK4P1|U8|DNM1P32|GOLGA8O|AC135983.1|RN7SL539P|RP11-632K20.8|AC135983.2|RP11-632K20.6|RP11-632K20.2|RP11-632K20.7|RP11-1000B6.3|GOLGA8N|AC123768.3|AC123768.1|RN7SL286P|AC123768.2|AC123768.4|RP11-1000B6.5|ARHGAP11A	ENSG00000175344|ENSG00000201084|ENSG00000271078|ENSG00000207257|ENSG00000260211|ENSG00000260642|ENSG00000261491|ENSG00000249931|ENSG00000221444|ENSG00000241459|ENSG00000215304|ENSG00000233812|ENSG00000261279|ENSG00000206987|ENSG00000261708|ENSG00000206127|ENSG00000221318|ENSG00000243088|ENSG00000270789|ENSG00000268759|ENSG00000261375|ENSG00000254912|ENSG00000223509|ENSG00000261064|ENSG00000232653…
15	76880901	76900901	308.281	0.0222222	0	1	1		SCAPER	ENSG00000140386	SCAPER	ENSG00000140386
15	82568601	83218901	989.534	0.0256684	0	11	37		FAM154B|GOLGA6L10|GOLGA6L9|RPS17|GOLGA6L18|GOLGA6L19|GOLGA6L20|RPS17L|RP11-152F13.10|RP11-379H8.1|CPEB1	ENSG00000188659|ENSG00000205281|ENSG00000197978|ENSG00000184779|ENSG00000215749|ENSG00000259243|ENSG00000196648|ENSG00000182774|ENSG00000260836|ENSG00000261086|ENSG00000214575	FAM154B|ADAMTS7P1|GOLGA6L10|UBE2Q2P2|UBE2Q2P6|RP13-608F4.8|GOLGA6L9|CSPG4P8|RP11-152F13.3|AC135995.1|RN7SL61P|GOLGA6L17P|DNM1P38|RPS17|RP13-608F4.6|ADAMTS7P2|GOLGA6L18|RP11-152F13.7|RN7SL256P|CSPG4P9|AC126339.1|RP13-608F4.5|GOLGA6L19|UBE2Q2P3|RPL9P8|RP11-152F13.8|GOLGA6L20|CSPG4P10|RP13-996F3.3|AC010724.1|RN7SL410P|GOLGA6L21P|DNM1P42|RPS17L|RP11-152F13.10|RP11-379H8.1|CPEB1	ENSG00000188659|ENSG00000259785|ENSG00000205281|ENSG00000225273|ENSG00000237550|ENSG00000259206|ENSG00000197978|ENSG00000188384|ENSG00000255769|ENSG00000221095|ENSG00000240994|ENSG00000186322|ENSG00000259567|ENSG00000184779|ENSG00000259613|ENSG00000259387|ENSG00000215749|ENSG00000259328|ENSG00000241500|ENSG00000205275|ENSG00000221177|ENSG00000259323|ENSG00000259243|ENSG00000259429|ENSG00000230903…
15	84841601	85796501	-9232.37	0	0	10	48		UBE2Q2L|GOLGA6L4|ZSCAN2|WDR73|NMB|SEC11A|ZNF592|ALPK3|SLC28A1|PDE8A	ENSG00000259511|ENSG00000184206|ENSG00000176371|ENSG00000177082|ENSG00000197696|ENSG00000140612|ENSG00000166716|ENSG00000136383|ENSG00000156222|ENSG00000073417	RP13-262C2.3|UBE2Q2L|CSPG4P11|GOLGA2P7|AC136698.1|RN7SL331P|GOLGA6L4|UBE2Q2P8|RP11-182J1.14|RN7SL417P|RP11-671M22.4|AC136704.1|DNM1P51|CSPG4P5|UBE2Q2P11|RP11-182J1.13|UBE2Q2P12|RP11-182J1.10|RP11-182J1.11|GOLGA6L5P|RP11-182J1.12|UBE2Q2P1|LINC00933|ZSCAN2|RP11-182J1.5|SCAND2P|RP11-182J1.1|EGLN1P1|WDR73|NMB|SEC11A|RP11-245C17.2|ZNF592|RP11-7M10.2|ALPK3|SNORA25|SLC28A1|RNU6-339P|RNU6-796P|RP11-255M6…	ENSG00000259694|ENSG00000259511|ENSG00000259726|ENSG00000225151|ENSG00000221008|ENSG00000240466|ENSG00000184206|ENSG00000259633|ENSG00000259683|ENSG00000244056|ENSG00000259570|ENSG00000221247|ENSG00000235370|ENSG00000272887|ENSG00000259538|ENSG00000259774|ENSG00000197627|ENSG00000259551|ENSG00000259302|ENSG00000230373|ENSG00000259244|ENSG00000189136|ENSG00000259728|ENSG00000176371|ENSG00000256278…
16	18169701	18839601	1277.76	0.0550551	0	7	22		NPIPA8|NPIPA7|NOMO2|RPS15A|RP11-1035H13.3|ARL6IP1|SMG1	ENSG00000214940|ENSG00000233024|ENSG00000185164|ENSG00000134419|ENSG00000260342|ENSG00000170540|ENSG00000157106	CTA-481E9.4|CTA-481E9.3|RP11-164A6.1|NPIPA8|RP11-1212A22.1|NPIPA7|PKD1P5|Y_RNA|MIR3180-3|hsa-mir-3180-3|hsa-mir-3670-2|MIR3179-3|MIR3179-3|NOMO2|RP11-457I16.4|RP11-457I16.2|ABCC6P1|RPS15A|RP11-1035H13.3|ARL6IP1|RP11-1035H13.2|SMG1	ENSG00000259929|ENSG00000260242|ENSG00000260933|ENSG00000214940|ENSG00000205746|ENSG00000233024|ENSG00000254681|ENSG00000206927|ENSG00000257563|ENSG00000266291|ENSG00000265776|ENSG00000257527|ENSG00000266454|ENSG00000185164|ENSG00000262974|ENSG00000260550|ENSG00000256340|ENSG00000134419|ENSG00000260342|ENSG00000170540|ENSG00000260017|ENSG00000157106
16	21465301	21986801	832.092	0.0744467	0	5	20		METTL9|IGSF6|OTOA|NPIPB4|UQCRC2	ENSG00000197006|ENSG00000140749|ENSG00000155719|ENSG00000185864|ENSG00000140740	CTD-2547E10.2|snoU13|MIR3680-1|SLC7A5P2|CTB-31N19.2|CTB-31N19.4|SCARNA6|METTL9|CTB-31N19.3|IGSF6|RNU6-1005P|RNU6-196P|OTOA|RP11-645C24.5|RRN3P1|NPIPB4|RP11-645C24.2|snoU13|RP11-645C24.4|UQCRC2	ENSG00000180747|ENSG00000238954|ENSG00000265462|ENSG00000258186|ENSG00000257639|ENSG00000271609|ENSG00000252798|ENSG00000197006|ENSG00000261596|ENSG00000140749|ENSG00000207248|ENSG00000207042|ENSG00000155719|ENSG00000260306|ENSG00000248124|ENSG00000185864|ENSG00000185710|ENSG00000238712|ENSG00000257408|ENSG00000140740
16	24246901	26514301	4775.44	0.001	0	9	37		CACNG3|RBBP6|TNRC6A|SLC5A11|ARHGAP17|LCMT1|AQP8|ZKSCAN2|HS3ST4	ENSG00000006116|ENSG00000122257|ENSG00000090905|ENSG00000158865|ENSG00000140750|ENSG00000205629|ENSG00000103375|ENSG00000155592|ENSG00000182601	AC004125.3|CACNG3|SNORA1|RNU7-24P|AC008938.1|CTD-2313J23.1|RBBP6|CTD-2540M10.1|AC012317.1|TNRC6A|CTD-2515A14.1|SLC5A11|ARHGAP17|AC008731.1|RP11-266L9.1|RP11-266L9.4|RP11-266L9.5|SCML2P2|RP11-266L9.6|RP11-449H11.1|RP11-266L9.3|LCMT1|RP11-266L9.2|RN7SL557P|AQP8|ZKSCAN2|CTD-2547G23.2|CTA-249B10.1|CYCSP39|HS3ST4|RP11-185O21.1|MIR548W|RNA5SP405|HMGN2P3|HSPE1P16|AC009158.1|AC130464.1	ENSG00000260264|ENSG00000006116|ENSG00000201541|ENSG00000239081|ENSG00000264465|ENSG00000260072|ENSG00000122257|ENSG00000259888|ENSG00000224310|ENSG00000090905|ENSG00000261669|ENSG00000158865|ENSG00000140750|ENSG00000256439|ENSG00000260714|ENSG00000262587|ENSG00000262155|ENSG00000271105|ENSG00000263326|ENSG00000260448|ENSG00000262700|ENSG00000205629|ENSG00000260034|ENSG00000266166|ENSG00000103375…
16	29005201	32045501	4465.77	0.007	1	102	215	FUS	CTB-134H23.2|NPIPB11|RP11-345J4.5|BOLA2|SLX1B|SULT1A4|RP11-345J4.3|RP11-231C14.4|SPN|QPRT|C16orf54|ZG16|KIF22|MAZ|PRRT2|PAGR1|PAGR1|MVP|CDIPT|SEZ6L2|ASPHD1|KCTD13|TMEM219|TAOK2|HIRIP3|INO80E|DOC2A|C16orf92|FAM57B|ALDOA|PPP4C|TBX6|YPEL3|GDPD3|MAPK3|CORO1A|BOLA2B|SLX1A|SULT1A3|RP11-347C12.3|RP11-347C12.1|CD2BP2|TBC1D10B|MYLPF|ZNF48|SEPT1|SEPT1|ZNF771|DCTPP1|SEPHS2|ITGAL|ZNF768|ZNF747|ZNF747|AC00231…	ENSG00000196796|ENSG00000254206|ENSG00000261740|ENSG00000183336|ENSG00000181625|ENSG00000213648|ENSG00000258150|ENSG00000169203|ENSG00000197471|ENSG00000103485|ENSG00000185905|ENSG00000174992|ENSG00000079616|ENSG00000103495|ENSG00000167371|ENSG00000185928|ENSG00000263136|ENSG00000013364|ENSG00000103502|ENSG00000174938|ENSG00000174939|ENSG00000174943|ENSG00000149932|ENSG00000149930|ENSG00000149929…	CTB-134H23.2|CTB-134H23.3|snoU13|RRN3P2|RP11-426C22.5|RP11-426C22.4|AC009093.1|SNX29P2|RP11-426C22.6|RP11-231C14.6|SNX29P2|NPIPB11|RP11-231C14.3|snoU13|RP11-345J4.5|RP11-345J4.6|BOLA2|SLX1B|SLX1B-SULT1A4|SULT1A4|RP11-345J4.3|RP11-345J4.1|RP11-231C14.5|RP11-231C14.4|RP11-345J4.8|snoU13|MIR3680-2|SLC7A5P1|CA5AP1|RP11-368N21.1|SPN|QPRT|RN7SKP127|C16orf54|AC009133.17|ZG16|AC009133.21|KIF22|MAZ|AC0091…	ENSG00000196796|ENSG00000260908|ENSG00000238699|ENSG00000103472|ENSG00000260517|ENSG00000259807|ENSG00000196927|ENSG00000198106|ENSG00000260953|ENSG00000260413|ENSG00000271699|ENSG00000254206|ENSG00000254634|ENSG00000238639|ENSG00000261740|ENSG00000260335|ENSG00000183336|ENSG00000181625|ENSG00000260280|ENSG00000213648|ENSG00000258150|ENSG00000257691|ENSG00000257506|ENSG00000169203|ENSG00000205534…
16	31951201	35262901	-9319.23	0	0	7	188		AC142381.1|TP53TG3D|TP53TG3|TP53TG3C|TP53TG3B|RP11-812E19.9|CTD-2144E22.5	ENSG00000223931|ENSG00000205456|ENSG00000183632|ENSG00000205457|ENSG00000261509|ENSG00000259680|ENSG00000179755	RP11-170L3.5|RP11-170L3.7|RP11-170L3.6|RP11-1166P10.1|RP11-1166P10.6|IGHV1OR16-1|AC142381.1|IGHV1OR16-3|IGHV3OR16-9|HERC2P4|RP11-1166P10.7|RP11-17M15.1|RP11-56L13.4|FAM108A9P|RP11-56L13.6|RP11-56L13.7|TP53TG3D|RP11-56L13.1|RP11-1292F20.1|RP11-17M15.2|RP11-17M15.4|ACTR3BP3|RP11-626K17.5|PABPC1P13|RP11-626K17.3|RP11-626K17.2|ABCD1P3|RP11-652G5.1|RP11-652G5.2|RP11-96K14.1|RP11-586K12.11|RP11-586K12.…	ENSG00000261289|ENSG00000197476|ENSG00000260218|ENSG00000260628|ENSG00000261727|ENSG00000261704|ENSG00000223931|ENSG00000260048|ENSG00000270472|ENSG00000230267|ENSG00000260584|ENSG00000260847|ENSG00000260649|ENSG00000260540|ENSG00000260344|ENSG00000260575|ENSG00000205456|ENSG00000260402|ENSG00000259822|ENSG00000261127|ENSG00000260516|ENSG00000260327|ENSG00000260866|ENSG00000260307|ENSG00000261541…
16	51865901	55832001	4283.08	0.012	0	15	63		C16orf97|TOX3|CHD9|RBL2|AKTIP|RPGRIP1L|FTO|RP11-324D17.1|IRX3|IRX5|IRX6|MMP2|LPCAT2|CAPNS2|SLC6A2	ENSG00000261190|ENSG00000103460|ENSG00000177200|ENSG00000103479|ENSG00000166971|ENSG00000103494|ENSG00000140718|ENSG00000259517|ENSG00000177508|ENSG00000176842|ENSG00000159387|ENSG00000087245|ENSG00000087253|ENSG00000256812|ENSG00000103546	C16orf97|RP11-152O14.4|LINC00919|RP11-152O14.1|RP11-142G1.3|RP11-142G1.1|AC007333.1|RP11-142G1.2|TOX3|CASC16|RP11-297L17.2|RP11-297L17.3|RP11-297L17.4|RP11-297L17.6|RP11-467J12.1|RP11-467J12.2|RP11-467J12.3|RP11-467J12.4|CHD9|RP11-295M3.2|Y_RNA|RP11-454F8.2|snoU13|RNA5SP427|RP11-44F14.4|RP11-44F14.1|RP11-44F14.2|RP11-44F14.8|RBL2|RNU6-1153P|RP11-44F14.5|AKTIP|RPGRIP1L|FTO|RP11-357N13.3|RP11-357N1…	ENSG00000261190|ENSG00000261470|ENSG00000260268|ENSG00000261749|ENSG00000260975|ENSG00000260478|ENSG00000221515|ENSG00000260887|ENSG00000103460|ENSG00000249231|ENSG00000260963|ENSG00000260393|ENSG00000261261|ENSG00000234337|ENSG00000260326|ENSG00000260258|ENSG00000260939|ENSG00000261550|ENSG00000177200|ENSG00000261291|ENSG00000212582|ENSG00000261056|ENSG00000238645|ENSG00000202193|ENSG00000259962…
16	58646601	58650801	58.8015	0	0	1	1		CNOT1	ENSG00000125107	CNOT1	ENSG00000125107
16	78366101	78384601	58.2812	0.021978	0	1	1		WWOX	ENSG00000186153	WWOX	ENSG00000186153
16	88691701	90294601	-4569.37	0	2	45	84	CBFA2T3|FANCA	ZC3H18|IL17C|CYBA|MVD|SNAI3|RNF166|CTU2|PIEZO1|CDT1|APRT|GALNS|AC092384.1|TRAPPC2L|PABPN1L|CBFA2T3|RP11-830F9.6|ACSF3|CDH15|SLC22A31|ZNF778|ANKRD11|AC137932.1|SPG7|RPL13|CPNE7|DPEP1|CHMP1A|SPATA33|CDK10|RP11-368I7.4|SPATA2L|VPS9D1|ZNF276|FANCA|SPIRE2|TCF25|MC1R|TUBB3|TUBB3|DEF8|CENPBD1|DBNDD1|GAS8|C16orf3|PRDM7	ENSG00000158545|ENSG00000124391|ENSG00000051523|ENSG00000167508|ENSG00000185669|ENSG00000158717|ENSG00000174177|ENSG00000103335|ENSG00000167513|ENSG00000198931|ENSG00000141012|ENSG00000269422|ENSG00000167515|ENSG00000205022|ENSG00000129993|ENSG00000205018|ENSG00000176715|ENSG00000129910|ENSG00000259803|ENSG00000170100|ENSG00000167522|ENSG00000268218|ENSG00000197912|ENSG00000167526|ENSG00000178773…	ZC3H18|IL17C|CYBA|MVD|SNAI3-AS1|SNAI3|RNF166|RP5-1142A6.5|CTU2|PIEZO1|MIR4722|RP5-1142A6.9|RP5-1142A6.2|RP5-1142A6.7|RP5-1142A6.8|CDT1|APRT|GALNS|AC092384.1|TRAPPC2L|PABPN1L|CBFA2T3|RP11-830F9.5|RP11-830F9.7|RP11-830F9.6|CTD-2555A7.1|CTD-2555A7.2|ACSF3|CTD-2555A7.3|LINC00304|RP11-46C24.3|CDH15|SLC22A31|RP11-46C24.7|ZNF778|RP11-46C24.6|RP11-46C24.5|ANKRD11|AC137932.1|AC137932.5|AC137932.6|RP1-168P…	ENSG00000158545|ENSG00000124391|ENSG00000051523|ENSG00000167508|ENSG00000260630|ENSG00000185669|ENSG00000158717|ENSG00000259813|ENSG00000174177|ENSG00000103335|ENSG00000265672|ENSG00000260121|ENSG00000224888|ENSG00000260617|ENSG00000182376|ENSG00000167513|ENSG00000198931|ENSG00000141012|ENSG00000269422|ENSG00000167515|ENSG00000205022|ENSG00000129993|ENSG00000259881|ENSG00000261226|ENSG00000205018…
17	1	243701	-1309.7	0.0561927	0	2	8		DOC2B|RPH3AL	ENSG00000272636|ENSG00000181031	AC108004.5|DOC2B|AC108004.2|RPH3AL|RP11-1260E13.1|RP11-1260E13.4|RP11-1260E13.2|RP11-1260E13.3	ENSG00000273288|ENSG00000272636|ENSG00000273172|ENSG00000181031|ENSG00000262920|ENSG00000262061|ENSG00000262294|ENSG00000262558
17	13007201	13444201	715.554	0.00204918	0	1	3		HS3ST3A1	ENSG00000153976	AC003664.1|HS3ST3A1|AC005375.1	ENSG00000234634|ENSG00000153976|ENSG00000266115
17	19284901	22262901	-6543.98	0	1	22	159	SPECC1	MAPK7|MFAP4|RNF112|SLC47A1|ALDH3A2|SLC47A2|ALDH3A1|ULK2|AKAP10|SPECC1|LGALS9B|CDRT15L2|CCDC144NL|USP22|DHRS7B|TMEM11|C17orf103|MAP2K3|KCNJ12|C17orf51|UBBP4|MTRNR2L1	ENSG00000166484|ENSG00000166482|ENSG00000128482|ENSG00000142494|ENSG00000072210|ENSG00000180638|ENSG00000108602|ENSG00000083290|ENSG00000108599|ENSG00000128487|ENSG00000170298|ENSG00000214819|ENSG00000205212|ENSG00000124422|ENSG00000109016|ENSG00000178307|ENSG00000154035|ENSG00000034152|ENSG00000184185|ENSG00000212719|ENSG00000263563|ENSG00000256618	MAPK7|MFAP4|RNF112|CTB-187M2.2|AC004448.2|snoMe28S-Am2634|AC004448.5|RPS2P46|CTB-187M2.1|CTB-187M2.3|SLC47A1|RPL17P43|SNORA59B|RP11-1113L8.1|AC025627.7|RP11-1113L8.2|RP11-1113L8.6|RP11-1113L8.7|MTND1P14|TRNAQ41P|MTND2P12|AC025627.4|CTD-2104P17.1|ALDH3A2|Y_RNA|SNORA31|SLC47A2|RP11-311F12.1|RP11-311F12.2|ALDH3A1|AC005722.4|ULK2|AC015726.1|RP11-78O7.2|AKAP10|RP11-209D14.4|RP11-209D14.2|SPECC1|AC0057…	ENSG00000166484|ENSG00000166482|ENSG00000128482|ENSG00000265126|ENSG00000227078|ENSG00000265335|ENSG00000235979|ENSG00000189343|ENSG00000231477|ENSG00000263726|ENSG00000142494|ENSG00000228331|ENSG00000266079|ENSG00000262769|ENSG00000228983|ENSG00000263107|ENSG00000266179|ENSG00000271900|ENSG00000227225|ENSG00000242752|ENSG00000228725|ENSG00000224254|ENSG00000231625|ENSG00000072210|ENSG00000264932…
17	27587401	31105301	-5261.59	0	2	41	153	NF1|SUZ12	NUFIP2|TAOK1|ABHD15|TP53I13|GIT1|ANKRD13B|CORO6|SSH2|EFCAB5|NSRP1|SLC6A4|BLMH|TMIGD1|CPD|GOSR1|TBC1D29|CRLF3|ATAD5|TEFM|ADAP2|RNF135|NF1|OMG|EVI2B|CTD-2370N5.3|EVI2A|RAB11FIP4|AC003101.1|COPRS|UTP6|SUZ12|LRRC37B|AC090616.2|RHOT1|AC116407.2|RHBDL3|C17orf75|ZNF207|PSMD11|CDK5R1|MYO1D	ENSG00000108256|ENSG00000160551|ENSG00000168792|ENSG00000167543|ENSG00000108262|ENSG00000198720|ENSG00000167549|ENSG00000141298|ENSG00000176927|ENSG00000126653|ENSG00000108576|ENSG00000108578|ENSG00000182271|ENSG00000108582|ENSG00000108587|ENSG00000266733|ENSG00000176390|ENSG00000176208|ENSG00000172171|ENSG00000184060|ENSG00000181481|ENSG00000196712|ENSG00000126861|ENSG00000185862|ENSG00000265118…	NUFIP2|RPL35AP35|RP11-296K13.4|MIR4523|RNU4-34P|TAOK1|MIR4523|RNU6-711P|RNU6-1034P|ABHD15|RP11-68I3.2|TP53I13|RP11-68I3.4|GIT1|ANKRD13B|RP11-68I3.7|CORO6|RP11-68I3.10|SSH2|RP11-68I3.5|RNU6-920P|RP11-68I3.11|RPL21P123|RP11-82O19.1|RP11-82O19.2|SNORA70|RPL9P30|RP11-338L22.2|snoU13|EFCAB5|RP11-338L22.3|AC104996.1|RNY4P13|RNY4P13|AC104984.4|RP11-1148O4.1|RP11-1148O4.2|NSRP1|MIR3184|MIR423|RP11-354P11…	ENSG00000108256|ENSG00000239256|ENSG00000266111|ENSG00000264808|ENSG00000222363|ENSG00000160551|ENSG00000263719|ENSG00000253064|ENSG00000202205|ENSG00000168792|ENSG00000264031|ENSG00000167543|ENSG00000264290|ENSG00000108262|ENSG00000198720|ENSG00000264647|ENSG00000167549|ENSG00000264007|ENSG00000141298|ENSG00000263370|ENSG00000222858|ENSG00000265625|ENSG00000240531|ENSG00000263657|ENSG00000265713…
17	36233801	38079501	1743.62	0.054	4	42	83	MLLT6|LASP1|CDK12|ERBB2	TBC1D3F|TBC1D3|RP11-1407O15.2|MRPL45|GPR179|SOCS7|ARHGAP23|SRCIN1|C17orf96|MLLT6|AC006449.1|CISD3|PCGF2|CTB-58E17.5|PSMB3|PIP4K2B|CWC25|C17orf98|RPL23|LASP1|FBXO47|PLXDC1|ARL5C|CACNB1|RPL19|STAC2|FBXL20|MED1|CDK12|NEUROD2|PPP1R1B|STARD3|TCAP|PNMT|PGAP3|ERBB2|MIEN1|GRB7|IKZF3|ZPBP2|GSDMB|ORMDL3	ENSG00000185128|ENSG00000197681|ENSG00000174093|ENSG00000174100|ENSG00000188888|ENSG00000174111|ENSG00000225485|ENSG00000017373|ENSG00000179294|ENSG00000108292|ENSG00000269094|ENSG00000230055|ENSG00000056661|ENSG00000227450|ENSG00000108294|ENSG00000141720|ENSG00000108296|ENSG00000214556|ENSG00000125691|ENSG00000002834|ENSG00000204952|ENSG00000161381|ENSG00000141748|ENSG00000067191|ENSG00000108298…	YWHAEP7|RNU6-489P|TBC1D3F|RP11-1407O15.3|TBC1D3|RP11-1407O15.2|Y_RNA|MRPL45|GPR179|SOCS7|RN7SL458P|ARHGAP23|AC124789.1|SRCIN1|CTB-58E17.2|RN7SL102P|C17orf96|MIR4734|CTB-58E17.1|CTB-58E17.3|MLLT6|CTB-58E17.9|MIR4726|AC006449.1|CISD3|RNA5SP440|PCGF2|CTB-58E17.5|PSMB3|RNU6-866P|PIP4K2B|CWC25|MIR4727|C17orf98|RPL23|SNORA21|SNORA21|RPS20P35|LASP1|RP1-56K13.2|RP1-56K13.3|LINC00672|FBXO47|RP1-56K13.6|RP…	ENSG00000267671|ENSG00000201283|ENSG00000185128|ENSG00000270399|ENSG00000197681|ENSG00000174093|ENSG00000207212|ENSG00000174100|ENSG00000188888|ENSG00000174111|ENSG00000266103|ENSG00000225485|ENSG00000260833|ENSG00000017373|ENSG00000265130|ENSG00000265081|ENSG00000179294|ENSG00000265930|ENSG00000261005|ENSG00000266040|ENSG00000108292|ENSG00000263975|ENSG00000266632|ENSG00000269094|ENSG00000230055…
17	39419001	39433901	104.418	0	0	2	3		KRTAP9-6|KRTAP9-7	ENSG00000212659|ENSG00000180386	KRTAP9-6|KRTAP9-11P|KRTAP9-7	ENSG00000212659|ENSG00000229351|ENSG00000180386
17	43530501	43657401	142.825	0.0562914	0	1	10		PLEKHM1	ENSG00000225190	PLEKHM1|AC091132.1|RN7SL730P|LRRC37A4P|RP11-798G7.5|RN7SL739P|RP11-798G7.8|RP11-798G7.6|RP11-798G7.7|RP11-798G7.4	ENSG00000225190|ENSG00000236234|ENSG00000264225|ENSG00000214425|ENSG00000131484|ENSG00000265821|ENSG00000266918|ENSG00000267198|ENSG00000267246|ENSG00000266504
17	44136901	44825201	-2794.4	0	0	6	18		KANSL1|ARL17B|LRRC37A|LRRC37A2|ARL17A|NSF	ENSG00000120071|ENSG00000228696|ENSG00000176681|ENSG00000238083|ENSG00000185829|ENSG00000073969	KANSL1|RNU7-101P|KANSL1-AS1|Y_RNA|RP11-259G18.2|RP11-259G18.3|RP11-259G18.1|ARL17B|LRRC37A|RN7SL656P|NSFP1|RP11-995C19.2|LRRC37A2|ARL17A|RN7SL199P|FAM215B|NSF|RPS7P11	ENSG00000120071|ENSG00000252698|ENSG00000214401|ENSG00000238723|ENSG00000262500|ENSG00000262539|ENSG00000261575|ENSG00000228696|ENSG00000176681|ENSG00000265411|ENSG00000260075|ENSG00000266497|ENSG00000238083|ENSG00000185829|ENSG00000265315|ENSG00000232300|ENSG00000073969|ENSG00000213326
17	48467001	51882501	3269.05	0.001	0	22	58		LRRC59|ACSF2|CHAD|RSAD1|MYCBPAP|EPN3|SPATA20|CACNA1G|ABCC3|ANKRD40|LUC7L3|WFIKKN2|TOB1|SPAG9|NME1|NME1-NME2|NME2|MBTD1|UTP18|CA10|AC102948.2|C17orf112	ENSG00000108829|ENSG00000167107|ENSG00000136457|ENSG00000136444|ENSG00000136449|ENSG00000049283|ENSG00000006282|ENSG00000006283|ENSG00000108846|ENSG00000154945|ENSG00000108848|ENSG00000173714|ENSG00000141232|ENSG00000008294|ENSG00000239672|ENSG00000243678|ENSG00000011052|ENSG00000011258|ENSG00000011260|ENSG00000154975|ENSG00000226364|ENSG00000227011	LRRC59|RP1-117B12.4|ACSF2|MRPS21P9|CHAD|RSAD1|RP11-94C24.6|MYCBPAP|EPN3|RP11-94C24.8|SPATA20|CACNA1G-AS1|CACNA1G|RP11-94C24.11|CTB-22K21.2|ABCC3|ANKRD40|RP11-294J22.6|Y_RNA|LUC7L3|LINC00483|RP11-294J22.5|WFIKKN2|RP11-506D12.5|RPL5P33|TOB1|TOB1-AS1|RP11-700H6.4|RP11-700H6.1|RP11-700H6.2|SPAG9|RP11-481C4.1|snoU13|NME1|NME1-NME2|NME2|MBTD1|RP11-421E14.2|UTP18|RP11-1018N14.1|RP11-1018N14.3|RP11-1018N…	ENSG00000108829|ENSG00000253102|ENSG00000167107|ENSG00000262759|ENSG00000136457|ENSG00000136444|ENSG00000249451|ENSG00000136449|ENSG00000049283|ENSG00000250286|ENSG00000006282|ENSG00000250107|ENSG00000006283|ENSG00000250976|ENSG00000251239|ENSG00000108846|ENSG00000154945|ENSG00000262967|ENSG00000201340|ENSG00000108848|ENSG00000167117|ENSG00000248702|ENSG00000173714|ENSG00000261976|ENSG00000243521…
18	19384101	23593501	9578.84	0	1	18	81	ZNF521	MIB1|RP11-595B24.2|GATA6|CTAGE1|RBBP8|CABLES1|TMEM241|RIOK3|C18orf8|NPC1|ANKRD29|LAMA3|TTC39C|CABYR|OSBPL1A|IMPACT|HRH4|ZNF521	ENSG00000101752|ENSG00000263588|ENSG00000141448|ENSG00000212710|ENSG00000101773|ENSG00000134508|ENSG00000134490|ENSG00000101782|ENSG00000141452|ENSG00000141458|ENSG00000154065|ENSG00000053747|ENSG00000168234|ENSG00000154040|ENSG00000141447|ENSG00000154059|ENSG00000134489|ENSG00000198795	MIB1|SNORA73|MIR1-2|RP11-268I9.1|RP11-268I9.3|RNU6-1038P|RP11-268I9.4|RNA5SP451|RP11-595B24.1|AC091043.1|RP11-595B24.2|RNU6ATAC20P|GATA6-AS1|GATA6|RP11-627G18.2|RNU6-702P|RP11-627G18.1|RP11-627G18.4|snoU13|RP11-535A5.1|CTAGE1|RP11-863N1.4|RPS4XP18|RNU6-1032P|RP11-739L10.1|RP11-370A5.1|RBBP8|RP11-370A5.2|UBE2CP2|snoU13|MIR4741|RN7SL745P|Y_RNA|CABLES1|AC105247.1|TMEM241|RP11-17J14.2|RIOK3|Y_RNA|C18…	ENSG00000101752|ENSG00000199977|ENSG00000265142|ENSG00000243303|ENSG00000264149|ENSG00000252325|ENSG00000264289|ENSG00000222520|ENSG00000265758|ENSG00000265568|ENSG00000263588|ENSG00000221363|ENSG00000266010|ENSG00000141448|ENSG00000264012|ENSG00000201852|ENSG00000266283|ENSG00000264825|ENSG00000238907|ENSG00000273348|ENSG00000212710|ENSG00000270855|ENSG00000239490|ENSG00000206827|ENSG00000265943…
18	34780901	35244201	3039.26	0.00103734	0	2	6		KIAA1328|CELF4	ENSG00000150477|ENSG00000101489	KIAA1328|RP11-95O2.1|CELF4|RP11-95O2.5|RP11-797E24.3|MIR4318	ENSG00000150477|ENSG00000267651|ENSG00000101489|ENSG00000267707|ENSG00000267202|ENSG00000266530
18	44541501	44561101	-151.973	0	0	5	5		KATNAL2|TCEB3CL2|TCEB3CL|TCEB3C|TCEB3B	ENSG00000167216|ENSG00000266996|ENSG00000234298|ENSG00000183791|ENSG00000206181	KATNAL2|TCEB3CL2|TCEB3CL|TCEB3C|TCEB3B	ENSG00000167216|ENSG00000266996|ENSG00000234298|ENSG00000183791|ENSG00000206181
18	46113001	46591601	1759.64	0.00207254	0	3	9		CTIF|SMAD7|DYM	ENSG00000134030|ENSG00000101665|ENSG00000141627	CTIF|MIR4743|RP11-426J5.2|RP11-484L8.1|SMAD7|RP11-1058N17.1|RP11-15F12.1|DYM|MIR4744	ENSG00000134030|ENSG00000266276|ENSG00000267762|ENSG00000267764|ENSG00000101665|ENSG00000266905|ENSG00000264269|ENSG00000141627|ENSG00000263849
19	8815501	8819401	7.01322	0.0555556	0	0	1				NA	NA
19	15046101	15049901	-9.88376	0.0508475	0	0	1				NA	NA
19	24297001	24629501	730.918	0.0901468	0	1	2		ZNF254	ENSG00000213096	ZNF254|HAVCR1P1	ENSG00000213096|ENSG00000268442
19	38609401	41393101	8398.82	0.002	1	95	159	AKT2	SIPA1L3|DPF1|SPINT2|PPP1R14A|CTB-102L5.4|C19orf33|YIF1B|KCNK6|CATSPERG|PSMD8|GGN|SPRED3|FAM98C|RASGRP4|RYR1|MAP4K1|EIF3K|ACTN4|CAPN12|LGALS7|LGALS7B|LGALS4|ECH1|AC104534.3|HNRNPL|RINL|SIRT2|NFKBIB|CCER2|SARS2|CTC-360G5.8|MRPS12|FBXO17|FBXO27|PAPL|PAK4|NCCRP1|SYCN|IFNL3|IFNL2|IFNL1|LRFN1|GMFG|SAMD4B|PAF1|MED29|ZFP36|PLEKHG2|RPS16|SUPT5H|AC011500.1|TIMM50|DLL3|SELV|EID2B|EID2|LGALS13|LGALS16|LGALS1…	ENSG00000105738|ENSG00000011332|ENSG00000167642|ENSG00000167641|ENSG00000267748|ENSG00000167644|ENSG00000167645|ENSG00000099337|ENSG00000099338|ENSG00000099341|ENSG00000179168|ENSG00000188766|ENSG00000130244|ENSG00000171777|ENSG00000196218|ENSG00000104814|ENSG00000178982|ENSG00000130402|ENSG00000182472|ENSG00000205076|ENSG00000178934|ENSG00000171747|ENSG00000104823|ENSG00000268083|ENSG00000104824…	SIPA1L3|CTB-102L5.7|CTB-102L5.8|RN7SL663P|DPF1|SPINT2|PPP1R14A|CTB-102L5.4|Y_RNA|C19orf33|YIF1B|KCNK6|AC026806.2|CATSPERG|snoU13|AC005625.1|PSMD8|GGN|AC005789.9|SPRED3|AC005789.11|FAM98C|RASGRP4|RYR1|AC067969.1|AC067969.2|MAP4K1|CTB-186G2.1|EIF3K|ACTN4|CTB-186G2.4|CAPN12|CTD-2540F13.2|LGALS7|LGALS7B|RNU6-140P|LGALS4|ECH1|AC104534.3|AC104534.2|HNRNPL|AC008982.2|RINL|CTC-360G5.6|SIRT2|NFKBIB|CCER2|…	ENSG00000105738|ENSG00000269653|ENSG00000268499|ENSG00000266428|ENSG00000011332|ENSG00000167642|ENSG00000167641|ENSG00000267748|ENSG00000200209|ENSG00000167644|ENSG00000167645|ENSG00000099337|ENSG00000268913|ENSG00000099338|ENSG00000238838|ENSG00000266963|ENSG00000099341|ENSG00000179168|ENSG00000267090|ENSG00000188766|ENSG00000267473|ENSG00000130244|ENSG00000171777|ENSG00000196218|ENSG00000269445…
19	43189601	43868301	-4133.89	0.001	0	9	23		PSG3|PSG8|PSG1|PSG6|PSG11|PSG2|PSG5|PSG4|PSG9	ENSG00000221826|ENSG00000124467|ENSG00000231924|ENSG00000170848|ENSG00000243130|ENSG00000242221|ENSG00000204941|ENSG00000243137|ENSG00000183668	PSG3|PSG8|CEACAMP6|AC004603.4|PSG10P|PSG1|PSG6|PSG7|CEACAMP7|PSG11|CEACAMP8|PSG2|CEACAMP9|AC005392.13|PSG5|PSG4|CEACAMP10|PSG9|CEACAMP11|CEACAMP4|CTC-490G23.2|CD177|CTC-490G23.4	ENSG00000221826|ENSG00000124467|ENSG00000238092|ENSG00000225877|ENSG00000248257|ENSG00000231924|ENSG00000170848|ENSG00000221878|ENSG00000227349|ENSG00000243130|ENSG00000236932|ENSG00000242221|ENSG00000230529|ENSG00000227606|ENSG00000204941|ENSG00000243137|ENSG00000241104|ENSG00000183668|ENSG00000236123|ENSG00000230681|ENSG00000231412|ENSG00000204936|ENSG00000272396
20	29419501	29938201	1503.12	0.0328205	0	3	14		FRG1B|DEFB115|DEFB116	ENSG00000149531|ENSG00000215547|ENSG00000215545	RP4-610C12.2|RP4-610C12.4|RP4-610C12.3|Y_RNA|RP4-610C12.1|FRG1B|AL441988.1|MLLT10P1|DEFB115|DKKL1P1|RP5-854E16.2|DEFB116|RPL31P3|HAUS6P2	ENSG00000204555|ENSG00000205611|ENSG00000225490|ENSG00000200325|ENSG00000231934|ENSG00000149531|ENSG00000221319|ENSG00000238151|ENSG00000215547|ENSG00000215546|ENSG00000224628|ENSG00000215545|ENSG00000237929|ENSG00000236121
20	60284601	62965401	11210.3	0.074	1	70	121	SS18L1	CDH4|RP11-429E11.3|TAF4|LSM14B|PSMA7|SS18L1|MTG2|HRH3|OSBPL2|ADRM1|LAMA5|RPS21|CABLES2|RBBP8NL|GATA5|C20orf166|RP11-93B14.6|SLCO4A1|NTSR1|MRGBP|OGFR|COL9A3|TCFL5|DIDO1|GID8|SLC17A9|BHLHE23|YTHDF1|BIRC7|NKAIN4|ARFGAP1|COL20A1|CHRNA4|KCNQ2|EEF1A2|PPDPF|PTK6|SRMS|C20orf195|HELZ2|GMEB2|STMN3|RTEL1|RTEL1-TNFRSF6B|TNFRSF6B|ARFRP1|ZGPAT|RP4-583P15.15|LIME1|RP4-583P15.14|SLC2A4RG|ZBTB46|AL158091.1|ABHD16…	ENSG00000179242|ENSG00000179253|ENSG00000130699|ENSG00000149657|ENSG00000101182|ENSG00000184402|ENSG00000101181|ENSG00000101180|ENSG00000130703|ENSG00000130706|ENSG00000130702|ENSG00000171858|ENSG00000149679|ENSG00000130701|ENSG00000130700|ENSG00000174407|ENSG00000167046|ENSG00000101187|ENSG00000101188|ENSG00000101189|ENSG00000060491|ENSG00000092758|ENSG00000101190|ENSG00000101191|ENSG00000101193…	CDH4|RP11-429E11.3|RP11-429E11.2|TAF4|MIR1257|RP11-11M20.2|hsa-mir-3195|LSM14B|PSMA7|SS18L1|MTG2|HRH3|OSBPL2|ADRM1|RP11-157P1.4|LAMA5|MIR4758|RP11-157P1.5|RPS21|CABLES2|RBBP8NL|RP5-908M14.5|GATA5|RP13-379O24.3|RP13-379O24.2|C20orf166-AS1|C20orf166|MIR1-1|MIR133A2|RPL7P3|WI2-87327B8.1|RP13-30A9.1|RP13-30A9.2|RP11-93B14.6|SLCO4A1|RP11-93B14.5|LINC00686|NTSR1|RP11-93B14.4|LINC00659|MRGBP|OGFR-AS1|OG…	ENSG00000179242|ENSG00000179253|ENSG00000225106|ENSG00000130699|ENSG00000221417|ENSG00000235018|ENSG00000265306|ENSG00000149657|ENSG00000101182|ENSG00000184402|ENSG00000101181|ENSG00000101180|ENSG00000130703|ENSG00000130706|ENSG00000226332|ENSG00000130702|ENSG00000265329|ENSG00000228812|ENSG00000171858|ENSG00000149679|ENSG00000130701|ENSG00000233017|ENSG00000130700|ENSG00000272050|ENSG00000260542…
21	9411101	10875501	4538.02	0.009	0	0	12				CR381670.1|MIR3648|MIR3687|TEKT4P2|CR392039.2|CR392039.1|CR381653.1|RN7SL52P|SNORA70|bP-21201H5.1|IGHV1OR21-1|AF254982.2	ENSG00000238411|ENSG00000264462|ENSG00000264063|ENSG00000188681|ENSG00000239179|ENSG00000239107|ENSG00000263839|ENSG00000264002|ENSG00000252199|ENSG00000270533|ENSG00000169861|ENSG00000235476
21	14866601	15285201	-795.067	0.0469799	0	2	20		POTED|AL050303.1	ENSG00000166351|ENSG00000269011	SNX19P1|OR4K11P|AP001465.5|OR4K12P|POTED|RNU6-286P|MIR3118-5|GRAMD4P1|CXADRP1|AL050303.1|FEM1AP1|AL050303.7|TERF1P1|FAM207CP|GXYLT1P2|CNN2P7|ZNF114P1|CYP4F29P|SNX18P13|ANKRD20A11P	ENSG00000228184|ENSG00000179381|ENSG00000228159|ENSG00000218549|ENSG00000166351|ENSG00000207476|ENSG00000266299|ENSG00000227874|ENSG00000214319|ENSG00000269011|ENSG00000229231|ENSG00000224922|ENSG00000173231|ENSG00000232797|ENSG00000224860|ENSG00000215562|ENSG00000234538|ENSG00000228314|ENSG00000230965|ENSG00000215559
22	18713101	19000801	213.073	0.0607676	0	4	10		AC008132.1|AC008132.13|DGCR6|PRODH	ENSG00000182824|ENSG00000161103|ENSG00000183628|ENSG00000100033	AC008132.1|GGT3P|AC008132.14|AC008132.12|AC008132.13|BCRP7|DGCR6|PRODH|DGCR5|AC007326.9	ENSG00000182824|ENSG00000197421|ENSG00000239989|ENSG00000234764|ENSG00000161103|ENSG00000215544|ENSG00000183628|ENSG00000100033|ENSG00000237517|ENSG00000271275
22	21466701	22640501	1461.73	0.074	0	15	78		POM121L7|GGT2|RIMBP3B|HIC2|RIMBP3C|UBE2L3|YDJC|CCDC116|SDF2L1|PPIL2|YPEL1|MAPK1|PPM1F|TOP3B|VPREB1	ENSG00000239511|ENSG00000133475|ENSG00000196934|ENSG00000169635|ENSG00000183246|ENSG00000185651|ENSG00000161179|ENSG00000161180|ENSG00000128228|ENSG00000100023|ENSG00000100027|ENSG00000100030|ENSG00000100034|ENSG00000100038|ENSG00000169575	BCRP2|KB-1592A4.15|POM121L7|KB-1592A4.13|FAM230B|KB-1592A4.14|GGT2|KB-1183D5.9|POM121L8P|BCRP6|FAM230C|KB-1183D5.14|PPP1R26P5|KB-1183D5.16|RIMBP3B|RN7SKP63|SCARNA18|SCARNA17|snoU13|HIC2|TMEM191C|PI4KAP2|snoU13|SCARNA17|SCARNA18|RN7SKP221|RIMBP3C|UBE2L3|YDJC|CCDC116|KB-1440D3.14|SDF2L1|PPIL2|MIR301B|MIR130B|KB-1440D3.13|YPEL1|RN7SL280P|MAPK1|RNA5SP493|KB-1027C11.4|PPM1F|LL22NC03-86G7.1|TOP3B|PRAME…	ENSG00000169668|ENSG00000197210|ENSG00000239511|ENSG00000224688|ENSG00000215498|ENSG00000234503|ENSG00000133475|ENSG00000226885|ENSG00000229266|ENSG00000169662|ENSG00000206142|ENSG00000237407|ENSG00000232771|ENSG00000226534|ENSG00000196934|ENSG00000200057|ENSG00000252314|ENSG00000252020|ENSG00000252402|ENSG00000169635|ENSG00000206140|ENSG00000183506|ENSG00000252799|ENSG00000252143|ENSG00000252605…
22	24214401	24333501	173.688	0.0034188	0	8	17		SLC2A11|AP000350.10|MIF|AP000350.4|GSTT2B|DDTL|DDT|GSTT2	ENSG00000133460|ENSG00000251357|ENSG00000240972|ENSG00000218537|ENSG00000133433|ENSG00000099974|ENSG00000099977|ENSG00000099984	SLC2A11|AP000350.10|RN7SL268P|MIF|AP000350.4|AP000350.5|AP000350.6|AP000350.7|AP000350.8|GSTT2B|KB-1125A3.10|DDTL|KB-226F1.2|DDT|AP000351.3|GSTT2|AP000351.4	ENSG00000133460|ENSG00000251357|ENSG00000244425|ENSG00000240972|ENSG00000218537|ENSG00000273295|ENSG00000225282|ENSG00000206090|ENSG00000231271|ENSG00000133433|ENSG00000228039|ENSG00000099974|ENSG00000272787|ENSG00000099977|ENSG00000250470|ENSG00000099984|ENSG00000224205
22	30350501	32523001	2956.65	0	1	42	94	PATZ1	MTMR3|HORMAD2|LIF|OSM|GATSL3|RP1-130H16.18|TBC1D10A|SF3A1|CCDC157|RNF215|SEC14L2|RP4-539M6.19|KIAA1658|MTFP1|SEC14L3|SEC14L4|SEC14L6|GAL3ST1|PES1|TCN2|SLC35E4|DUSP18|OSBP2|MORC2|SMTN|SELM|INPP5J|PLA2G3|RNF185|LIMK2|PIK3IP1|PATZ1|AC005003.1|DRG1|EIF4ENIF1|SFI1|PISD|PRR14L|DEPDC5|C22orf24|YWHAH|SLC5A1	ENSG00000100330|ENSG00000176635|ENSG00000128342|ENSG00000099985|ENSG00000239282|ENSG00000248751|ENSG00000099992|ENSG00000099995|ENSG00000187860|ENSG00000099999|ENSG00000100003|ENSG00000249590|ENSG00000268538|ENSG00000242114|ENSG00000100012|ENSG00000133488|ENSG00000214491|ENSG00000128242|ENSG00000100029|ENSG00000185339|ENSG00000100036|ENSG00000167065|ENSG00000184792|ENSG00000133422|ENSG00000183963…	MTMR3|CTA-85E5.10|CNN2P1|HORMAD2|CTA-85E5.7|CTA-85E5.6|RP3-438O4.4|RP1-102K2.6|LIF|RP1-102K2.8|OSM|GATSL3|RP1-130H16.18|TBC1D10A|SF3A1|CCDC157|RP1-130H16.16|RNF215|SEC14L2|RP4-539M6.19|KIAA1658|RP4-539M6.20|RNU6-564P|RP4-539M6.21|MTFP1|RP4-539M6.22|AC004832.1|RP4-539M6.18|SEC14L3|SDC4P|RP4-539M6.14|SEC14L4|SEC14L6|SIRPAP1|GAL3ST1|PES1|RP1-56J10.8|TCN2|SLC35E4|DUSP18|CTA-963H5.5|OSBP2|MIR3200|EIF4…	ENSG00000100330|ENSG00000227117|ENSG00000227201|ENSG00000176635|ENSG00000226573|ENSG00000225971|ENSG00000225676|ENSG00000232530|ENSG00000128342|ENSG00000268812|ENSG00000099985|ENSG00000239282|ENSG00000248751|ENSG00000099992|ENSG00000099995|ENSG00000187860|ENSG00000241528|ENSG00000099999|ENSG00000100003|ENSG00000249590|ENSG00000268538|ENSG00000273350|ENSG00000222915|ENSG00000272689|ENSG00000242114…
22	35441901	38754301	-6901.97	0.00621118	1	61	123	MYH9	ISX|HMGXB4|TOM1|HMOX1|MCM5|RASD2|MB|AL049747.1|APOL6|APOL5|RBFOX2|APOL3|APOL4|APOL2|APOL1|MYH9|TXN2|FOXRED2|EIF3D|CACNG2|IFT27|PVALB|NCF4|CSF2RB|TEX33|TST|MPST|KCTD17|TMPRSS6|IL2RB|C1QTNF6|SSTR3|RAC2|CYTH4|ELFN2|MFNG|CARD10|CDC42EP1|LGALS2|GGA1|SH3BP1|PDXP|LGALS1|NOL12|TRIOBP|H1F0|GCAT|GALR3|ANKRD54|EIF3L|MICALL1|C22orf23|POLR2F|SOX10|PICK1|SLC16A8|BAIAP2L2|PLA2G6|MAFF|TMEM184B|CSNK1E	ENSG00000175329|ENSG00000100281|ENSG00000100284|ENSG00000100292|ENSG00000100297|ENSG00000100302|ENSG00000198125|ENSG00000268818|ENSG00000221963|ENSG00000128313|ENSG00000100320|ENSG00000128284|ENSG00000100336|ENSG00000128335|ENSG00000100342|ENSG00000100345|ENSG00000100348|ENSG00000100350|ENSG00000100353|ENSG00000166862|ENSG00000100360|ENSG00000100362|ENSG00000100365|ENSG00000100368|ENSG00000185264…	RP1-272J12.1|ISX|CTA-714B7.5|CTA-714B7.7|CTA-714B7.4|COX7BP1|RNU7-167P|HMGXB4|RP3-510H16.3|TOM1|MIR3909|HMOX1|MCM5|RP4-569D19.5|RP4-569D19.8|RASD2|MB|AL049747.1|APOL6|RP1-41P2.7|MRPS16P3|APOL5|RBFOX2|NDUFA9P1|APOL3|Z95114.4|Z95114.3|Z95114.5|Z95114.6|Z95114.7|MTND1P10|APOL4|APOL2|APOL1|MYH9|RN7SL349P|RP4-633O19__A.1|RPS15AP38|BX470187.1|Y_RNA|RP5-1119A7.14|TXN2|FOXRED2|EIF3D|RP5-1119A7.11|RP5-111…	ENSG00000227895|ENSG00000175329|ENSG00000233080|ENSG00000273068|ENSG00000238153|ENSG00000243453|ENSG00000238584|ENSG00000100281|ENSG00000273176|ENSG00000100284|ENSG00000266320|ENSG00000100292|ENSG00000100297|ENSG00000233388|ENSG00000273044|ENSG00000100302|ENSG00000198125|ENSG00000268818|ENSG00000221963|ENSG00000228587|ENSG00000226336|ENSG00000128313|ENSG00000100320|ENSG00000237406|ENSG00000128284…
22	47816801	50111901	-6249.74	0.00517598	0	4	22		LL22NC03-75H12.2|FAM19A5|CTA-299D3.8|C22orf34	ENSG00000218357|ENSG00000219438|ENSG00000219016|ENSG00000188511	LL22NC03-75H12.2|LINC00898|RP11-191L9.4|RP11-191L9.5|RP13-455A7.1|CTA-280A3__B.2|LL22NC03-121E8.4|LL22NC03-121E8.3|MIR3201|RP11-536P6.3|FAM19A5|CTA-299D3.8|MIR4535|AL954742.1|WI2-81516E3.1|RPL35P8|C22orf34|MIR3667|RP1-29C18.10|RP1-29C18.9|RP1-29C18.8|RP5-983L19.2	ENSG00000218357|ENSG00000205634|ENSG00000224271|ENSG00000232897|ENSG00000230345|ENSG00000235154|ENSG00000238192|ENSG00000229275|ENSG00000266508|ENSG00000233179|ENSG00000219438|ENSG00000219016|ENSG00000266887|ENSG00000251912|ENSG00000205632|ENSG00000226142|ENSG00000188511|ENSG00000264139|ENSG00000212939|ENSG00000213279|ENSG00000235111|ENSG00000226954

## Sheet: FDC4
chr	start	end	score	pvalue	cnt.genes.census	cnt.genes.protein_coding	cnt.genes.all	genes.census	genes.protein_coding	gids.protein_coding	genes.all	gids.all
1	9901	4004301	13900.8	0	2	87	212	TNFRSF14|PRDM16	OR4F5|AL627309.1|OR4F29|OR4F16|AL669831.1|AL645608.2|SAMD11|AL645608.1|NOC2L|KLHL17|PLEKHN1|C1orf170|HES4|ISG15|AGRN|RNF223|C1orf159|TTLL10|TNFRSF18|TNFRSF4|SDF4|B3GALT6|FAM132A|UBE2J2|SCNN1D|ACAP3|PUSL1|CPSF3L|GLTPD1|TAS1R3|DVL1|MXRA8|AURKAIP1|CCNL2|RP4-758J18.2|MRPL20|ANKRD65|TMEM88B|VWA1|ATAD3C|ATAD3B|ATAD3A|TMEM240|SSU72|AL645728.1|C1orf233|MIB2|MMP23B|CDK11B|SLC35E2B|CDK11A|SLC35E2|NADK|GNB1…	ENSG00000186092|ENSG00000237683|ENSG00000235249|ENSG00000185097|ENSG00000269831|ENSG00000269308|ENSG00000187634|ENSG00000268179|ENSG00000188976|ENSG00000187961|ENSG00000187583|ENSG00000187642|ENSG00000188290|ENSG00000187608|ENSG00000188157|ENSG00000237330|ENSG00000131591|ENSG00000162571|ENSG00000186891|ENSG00000186827|ENSG00000078808|ENSG00000176022|ENSG00000184163|ENSG00000160087|ENSG00000162572…	DDX11L1|WASH7P|MIR1302-10|FAM138A|OR4G4P|OR4G11P|OR4F5|RP11-34P13.7|RP11-34P13.8|CICP27|AL627309.1|RP11-34P13.15|RP11-34P13.16|RP11-34P13.14|RP11-34P13.13|RNU6-1100P|RP11-34P13.9|AP006222.2|AP006222.1|RP4-669L17.10|RP4-669L17.8|CICP7|RP4-669L17.4|OR4F29|WBP1LP7|AL732372.1|RP4-669L17.2|RP5-857K21.15|RP4-669L17.1|RP5-857K21.1|RP5-857K21.2|RP5-857K21.3|RP5-857K21.4|RP5-857K21.5|MTND1P23|MTND2P28|hsa…	ENSG00000223972|ENSG00000227232|ENSG00000243485|ENSG00000237613|ENSG00000268020|ENSG00000240361|ENSG00000186092|ENSG00000238009|ENSG00000239945|ENSG00000233750|ENSG00000237683|ENSG00000268903|ENSG00000269981|ENSG00000239906|ENSG00000241860|ENSG00000222623|ENSG00000241599|ENSG00000228463|ENSG00000241670|ENSG00000237094|ENSG00000250575|ENSG00000233653|ENSG00000224813|ENSG00000235249|ENSG00000269732…
1	3560401	5870301	-1390.95	0	0	9	26		WRAP73|TP73|CCDC27|SMIM1|LRRC47|CEP104|DFFB|C1orf174|AJAP1	ENSG00000116213|ENSG00000078900|ENSG00000162592|ENSG00000235169|ENSG00000130764|ENSG00000116198|ENSG00000169598|ENSG00000198912|ENSG00000196581	WRAP73|TP73|RP5-1092A11.5|RP5-1092A11.2|TP73-AS1|CCDC27|SMIM1|LRRC47|RN7SL574P|RP1-286D6.5|CEP104|DFFB|AL691523.1|C1orf174|LINC01134|RP13-614K11.1|RP13-614K11.2|RP11-374C13.1|RP5-1166F10.1|RP1-37J18.1|RP1-37J18.2|AJAP1|RP11-542C10.1|RP1-58B11.1|MIR4417|RP11-154H17.1	ENSG00000116213|ENSG00000078900|ENSG00000227589|ENSG00000235131|ENSG00000227372|ENSG00000162592|ENSG00000235169|ENSG00000130764|ENSG00000266075|ENSG00000272153|ENSG00000116198|ENSG00000169598|ENSG00000264428|ENSG00000198912|ENSG00000236423|ENSG00000233304|ENSG00000226374|ENSG00000229280|ENSG00000235054|ENSG00000227169|ENSG00000232596|ENSG00000196581|ENSG00000231510|ENSG00000260972|ENSG00000264341…
1	12849801	13146301	-346.988	0	0	10	18		PRAMEF1|PRAMEF11|HNRNPCL1|PRAMEF2|PRAMEF4|PRAMEF10|PRAMEF7|PRAMEF6|PRAMEF22|WI2-3308P17.2	ENSG00000116721|ENSG00000204513|ENSG00000179172|ENSG00000120952|ENSG00000243073|ENSG00000187545|ENSG00000204510|ENSG00000232423|ENSG00000204508|ENSG00000239810	PRAMEF1|RP5-845O24.8|PRAMEF11|RP5-845O24.3|HNRNPCL1|PRAMEF2|PRAMEF4|PRAMEF10|PRAMEF7|RNU6-1072P|RP11-450I1.2|PRAMEF6|RP11-450I1.4|PRAMEF22|WI2-3308P17.2|PRAMEF23|RP13-221M14.6|PRAMEF25	ENSG00000116721|ENSG00000228338|ENSG00000204513|ENSG00000231103|ENSG00000179172|ENSG00000120952|ENSG00000243073|ENSG00000187545|ENSG00000204510|ENSG00000207434|ENSG00000234064|ENSG00000232423|ENSG00000250894|ENSG00000204508|ENSG00000239810|ENSG00000270601|ENSG00000250113|ENSG00000204505
1	25585101	25736201	1728.16	0	0	4	11		C1orf63|RHD|TMEM50A|RHCE	ENSG00000117616|ENSG00000187010|ENSG00000183726|ENSG00000188672	C1orf63|RP3-465N24.5|RHD|SDHDP6|RP11-335G20.7|TMEM50A|RNU6-1171P|snoU13|RHCE|RP3-469D22.1|AL031284.1	ENSG00000117616|ENSG00000261349|ENSG00000187010|ENSG00000224183|ENSG00000259984|ENSG00000183726|ENSG00000252515|ENSG00000238889|ENSG00000188672|ENSG00000238084|ENSG00000266468
1	39332101	40839401	5405.45	0	1	25	54	MYCL	MYCBP|GJA9|RHBDL2|AKIRIN1|NDUFS5|MACF1|KIAA0754|BMP8A|PABPC4|HEYL|NT5C1A|HPCAL4|PPIE|BMP8B|OXCT2|TRIT1|MYCL|MFSD2A|CAP1|PPT1|RLF|TMCO2|ZMPSTE24|COL9A2|SMAP2	ENSG00000214114|ENSG00000131233|ENSG00000158315|ENSG00000174574|ENSG00000168653|ENSG00000127603|ENSG00000255103|ENSG00000183682|ENSG00000090621|ENSG00000163909|ENSG00000116981|ENSG00000116983|ENSG00000084072|ENSG00000116985|ENSG00000198754|ENSG00000043514|ENSG00000116990|ENSG00000168389|ENSG00000131236|ENSG00000131238|ENSG00000117000|ENSG00000188800|ENSG00000084073|ENSG00000049089|ENSG00000084070	RP5-864K19.4|MYCBP|GJA9|RHBDL2|RNU6-605P|Y_RNA|RP11-781D11.1|AKIRIN1|NDUFS5|MACF1|RNU6-608P|RNA5SP44|RP11-416A14.1|RP11-420K8.1|HSPE1P8|KIAA0754|BMP8A|OXCT2P1|RP11-69E11.4|PPIEL|PABPC4|RP11-69E11.8|SNORA55|HEYL|RP1-144F13.3|NT5C1A|HPCAL4|PPIE|RP1-144F13.4|RNU7-121P|BMP8B|OXCT2|RP1-118J21.25|RP1-118J21.24|TRIT1|Y_RNA|MYCL|RP1-118J21.5|Y_RNA|MFSD2A|RP3-342P20.2|CAP1|PPT1|RP11-115D7.3|RLF|RNU6-1237P…	ENSG00000228436|ENSG00000214114|ENSG00000131233|ENSG00000158315|ENSG00000199963|ENSG00000207466|ENSG00000235549|ENSG00000174574|ENSG00000168653|ENSG00000127603|ENSG00000206654|ENSG00000222378|ENSG00000270040|ENSG00000226438|ENSG00000217897|ENSG00000255103|ENSG00000183682|ENSG00000237624|ENSG00000182109|ENSG00000243970|ENSG00000090621|ENSG00000228060|ENSG00000201457|ENSG00000163909|ENSG00000225903…
1	72503201	72825701	-918.676	0	0	1	3		NEGR1	ENSG00000172260	NEGR1|GDI2P2|RPL31P12	ENSG00000172260|ENSG00000233994|ENSG00000227207
1	81013901	81590201	-378.923	0	0	0	4				RP11-115A15.1|RP5-887A10.1|MTND2P30|RPL7P10	ENSG00000224326|ENSG00000234184|ENSG00000227937|ENSG00000229752
1	118825201	121485701	-3043.64	0	1	13	63	NOTCH2	TBX15|WARS2|HAO2|HSD3B2|HSD3B1|ZNF697|PHGDH|HMGCS2|REG4|ADAM30|NOTCH2|FAM72B|FCGR1B	ENSG00000092607|ENSG00000116874|ENSG00000116882|ENSG00000203859|ENSG00000203857|ENSG00000143067|ENSG00000092621|ENSG00000134240|ENSG00000134193|ENSG00000134249|ENSG00000134250|ENSG00000188610|ENSG00000198019	PSMC1P12|RP4-630J13.1|TBX15|RP4-712E4.1|RP4-712E4.2|WARS2|WARS2-IT1|RBMX2P3|RPS3AP12|RP11-418J17.1|RPL6P2|snoU13|RP11-418J17.3|RP5-834N19.1|RNU1-75P|HAO2|HAO2-IT1|HSD3B2|RP5-871G17.5|HSD3BP2|GAPDHP23|HSD3BP1|GAPDHP58|HSD3B1|GAPDHP32|HSD3BP3|GAPDHP27|HSD3BP4|GAPDHP33|LINC00622|HSD3BP5|ZNF697|PHGDH|HMGCS2|REG4|NBPF7|PFN1P9|NOTCH2P1|ADAM30|RP5-1042I8.7|NOTCH2|RP11-114O18.1|RNU6-465P|RP6-42F4.1|RP11-…	ENSG00000226126|ENSG00000229911|ENSG00000092607|ENSG00000226172|ENSG00000239216|ENSG00000116874|ENSG00000224238|ENSG00000223575|ENSG00000236804|ENSG00000231365|ENSG00000227056|ENSG00000238679|ENSG00000227712|ENSG00000232650|ENSG00000194297|ENSG00000116882|ENSG00000230921|ENSG00000203859|ENSG00000232780|ENSG00000203858|ENSG00000235595|ENSG00000187481|ENSG00000229570|ENSG00000203857|ENSG00000226443…
1	142535101	144027201	-1228.33	0	0	2	48		PPIAL4G|FAM72D	ENSG00000236334|ENSG00000215784	RP11-417J8.1|RP11-417J8.2|RP11-417J8.3|RP11-417J8.6|AL583842.3|AL583842.1|AL583842.2|SNX18P15|MIR3118-1|SNX18P16|ANKRD20A12P|RP11-423O2.3|RP11-423O2.2|RP11-423O2.1|ASNSP5|RP11-423O2.5|ANKRD20A14P|RP11-423O2.7|RP11-782C8.2|RP11-782C8.1|RP11-782C8.4|MIR3118-2|RP11-782C8.3|RP11-782C8.5|RP11-782C8.6|RP11-782C8.7|RP11-782C8.8|RP11-435B5.1|RP11-435B5.2|RP11-435B5.3|RP11-435B5.4|RP11-435B5.5|MIR3118-3|B…	ENSG00000227552|ENSG00000233798|ENSG00000230880|ENSG00000203849|ENSG00000266657|ENSG00000239012|ENSG00000265466|ENSG00000225015|ENSG00000265715|ENSG00000233218|ENSG00000242676|ENSG00000230446|ENSG00000236055|ENSG00000230255|ENSG00000229683|ENSG00000234978|ENSG00000232745|ENSG00000231182|ENSG00000232274|ENSG00000230850|ENSG00000237291|ENSG00000265661|ENSG00000232336|ENSG00000225278|ENSG00000231289…
1	152553901	152771801	-296.96	0	0	13	17		LCE3C|LCE3B|LCE3A|LCE2D|LCE2B|LCE2C|LCE2A|LCE4A|C1orf68|KPRP|LCE1F|LCE1E|LCE1D	ENSG00000244057|ENSG00000187238|ENSG00000185962|ENSG00000187223|ENSG00000159455|ENSG00000187180|ENSG00000187173|ENSG00000187170|ENSG00000198854|ENSG00000203786|ENSG00000240386|ENSG00000186226|ENSG00000172155	LCE3C|LCE3B|LCE3A|RP1-52J10.9|LINC00302|LCE2D|LCE2B|LCE2C|LCE2A|LCE4A|C1orf68|RP1-43O17.1|RP1-43O17.2|KPRP|LCE1F|LCE1E|LCE1D	ENSG00000244057|ENSG00000187238|ENSG00000185962|ENSG00000226947|ENSG00000176075|ENSG00000187223|ENSG00000159455|ENSG00000187180|ENSG00000187173|ENSG00000187170|ENSG00000198854|ENSG00000229713|ENSG00000233819|ENSG00000203786|ENSG00000240386|ENSG00000186226|ENSG00000172155
1	210076001	210093101	460.131	0	0	0	1				NA	NA
2	35972001	36183001	225.6	0	0	0	1				NA	NA
2	85926401	88314001	853.317	0	0	19	58		ATOH8|ST3GAL5|POLR1A|PTCD3|IMMT|MRPL35|REEP1|KDM3A|CHMP3|RNF103-CHMP3|RNF103|RMND5A|CD8A|CD8B|AC111200.1|RGPD1|PLGLB1|PLGLB2|RGPD2	ENSG00000168874|ENSG00000115525|ENSG00000068654|ENSG00000132300|ENSG00000132305|ENSG00000132313|ENSG00000068615|ENSG00000115548|ENSG00000115561|ENSG00000249884|ENSG00000239305|ENSG00000153561|ENSG00000153563|ENSG00000172116|ENSG00000229615|ENSG00000187627|ENSG00000183281|ENSG00000125551|ENSG00000185304	RNU1-38P|ATOH8|AC105053.3|RN7SKP83|ST3GAL5|AC105053.4|RP11-548P2.2|POLR1A|PTCD3|SNORD94|IMMT|Y_RNA|MIR4779|RP11-301O19.1|MRPL35|REEP1|U8|SNORA19|KDM3A|CHMP3|RNF103-CHMP3|RNU6-640P|AC015971.2|AC015971.1|RNF103|RMND5A|CD8A|CD8B|AC111200.1|ANAPC1P1|AC111200.2|RGPD1|AC111200.7|AC111200.8|PLGLB1|AC125232.1|RP11-1252D15.1|AC092651.1|AC083899.3|MIR4771-1|AC083899.1|RP11-223J6.1|IGKV3OR2-268|AC068279.2|A…	ENSG00000199687|ENSG00000168874|ENSG00000229498|ENSG00000252321|ENSG00000115525|ENSG00000232504|ENSG00000272564|ENSG00000068654|ENSG00000132300|ENSG00000208772|ENSG00000132305|ENSG00000200241|ENSG00000265420|ENSG00000273080|ENSG00000132313|ENSG00000068615|ENSG00000202537|ENSG00000251974|ENSG00000115548|ENSG00000115561|ENSG00000249884|ENSG00000200563|ENSG00000228363|ENSG00000252453|ENSG00000239305…
2	95326201	97922101	1613.25	0	0	31	105		TEKT4|MAL|MRPS5|ZNF514|ZNF2|PROM2|KCNIP3|FAHD2A|TRIM43|ANKRD36C|GPAT2|ADRA2B|ASTL|DUSP2|STARD7|TMEM127|CIAO1|SNRNP200|ITPRIPL1|NCAPH|ARID5A|KANSL3|LMAN2L|CNNM4|CNNM3|ANKRD23|ANKRD39|SEMA4C|FAM178B|FAHD2B|ANKRD36	ENSG00000163060|ENSG00000172005|ENSG00000144029|ENSG00000144026|ENSG00000163067|ENSG00000155066|ENSG00000115041|ENSG00000115042|ENSG00000144015|ENSG00000174501|ENSG00000186281|ENSG00000222040|ENSG00000188886|ENSG00000158050|ENSG00000084090|ENSG00000135956|ENSG00000144021|ENSG00000144028|ENSG00000198885|ENSG00000121152|ENSG00000196843|ENSG00000114982|ENSG00000114988|ENSG00000158158|ENSG00000168763…	CNN2P11|AC073464.4|CNN2P8|AC073464.6|CYP4F32P|AC073464.7|SNX18P14|AC073464.11|ANKRD20A8P|RNU6-1320P|AC097374.2|TEKT4|AC097374.3|AC097374.4|RPS24P6|AC103563.2|AC103563.3|AC103563.4|AC103563.5|AC103563.6|AC103563.7|RN7SL575P|AC103563.8|MAL|AC103563.9|MRPS5|ZNF514|ZNF2|AC092835.2|PROM2|KCNIP3|FABP7P2|FAHD2A|AC009238.6|AC009238.8|AC009238.7|UBTFL5|AC133104.2|TRIM43B|AC009237.4|AC009237.2|AC009237.5|A…	ENSG00000237383|ENSG00000227265|ENSG00000213355|ENSG00000234837|ENSG00000223564|ENSG00000232502|ENSG00000235571|ENSG00000204717|ENSG00000229089|ENSG00000212140|ENSG00000259848|ENSG00000163060|ENSG00000237055|ENSG00000232128|ENSG00000233158|ENSG00000231331|ENSG00000232594|ENSG00000233105|ENSG00000224585|ENSG00000233447|ENSG00000235186|ENSG00000242822|ENSG00000233850|ENSG00000172005|ENSG00000231062…
2	97854601	98244301	-1782.26	0	0	1	14		ANKRD36	ENSG00000135976	ANKRD36|IGKV1OR2-11|IGKV2OR2-10|IGKV2OR2-7|IGKV1OR2-6|IGKV3OR2-5|IGKV2OR2-7D|IGKV2OR2-8|IGKV1OR2-9|AC159540.3|AC159540.1|AC159540.2|ANKRD36B|AC159540.14	ENSG00000135976|ENSG00000270187|ENSG00000271226|ENSG00000271015|ENSG00000271569|ENSG00000270252|ENSG00000270450|ENSG00000271630|ENSG00000271351|ENSG00000237837|ENSG00000230606|ENSG00000241481|ENSG00000196912|ENSG00000235833
2	176927901	177276101	447.54	0	1	11	22	HOXD11	EVX2|HOXD13|HOXD12|HOXD11|HOXD10|HOXD9|HOXD8|HOXD3|HOXD4|HOXD1|MTX2	ENSG00000174279|ENSG00000128714|ENSG00000170178|ENSG00000128713|ENSG00000128710|ENSG00000128709|ENSG00000175879|ENSG00000128652|ENSG00000170166|ENSG00000128645|ENSG00000128654	EVX2|HOXD13|HOXD12|HOXD11|AC009336.1|HOXD10|HOXD-AS2|HOXD9|HOXD8|HOXD3|MIR10B|HOXD4|RP11-387A1.5|HOXD-AS1|AC009336.24|HOXD1|AC016739.2|AC016739.1|MTX2|AC073069.2|AC068706.2|AC068706.1	ENSG00000174279|ENSG00000128714|ENSG00000170178|ENSG00000128713|ENSG00000216193|ENSG00000128710|ENSG00000237380|ENSG00000128709|ENSG00000175879|ENSG00000128652|ENSG00000207744|ENSG00000170166|ENSG00000272729|ENSG00000224189|ENSG00000226363|ENSG00000128645|ENSG00000218175|ENSG00000230384|ENSG00000128654|ENSG00000237260|ENSG00000265186|ENSG00000221304
2	220052001	222511901	1130.99	0	0	22	55		ZFAND2B|ABCB6|ATG9A|ANKZF1|GLB1L|STK16|TUBA4A|DNAJB2|PTPRN|RESP18|DNPEP|DES|SPEG|GMPPA|ASIC4|CHPF|TMEM198|OBSL1|INHA|STK11IP|SLC4A3|EPHA4	ENSG00000158552|ENSG00000115657|ENSG00000198925|ENSG00000163516|ENSG00000163521|ENSG00000115661|ENSG00000127824|ENSG00000135924|ENSG00000054356|ENSG00000182698|ENSG00000123992|ENSG00000175084|ENSG00000072195|ENSG00000144591|ENSG00000072182|ENSG00000123989|ENSG00000188760|ENSG00000124006|ENSG00000123999|ENSG00000144589|ENSG00000114923|ENSG00000116106	ZFAND2B|ABCB6|ATG9A|AC068946.1|ANKZF1|GLB1L|STK16|TUBA4A|TUBA4B|DNAJB2|PTPRN|MIR153-1|AC114803.3|RESP18|AC053503.2|DNPEP|AC053503.4|DES|AC053503.6|SPEG|AC053503.11|RP11-316O14.1|GMPPA|ASIC4|CHPF|TMEM198|RP11-256I23.1|MIR3132|OBSL1|RP11-256I23.2|INHA|RN7SKP213|STK11IP|AC009955.8|SLC4A3|RP11-256I23.3|AC009502.1|AC009502.4|RPL23P4|AC008281.1|MIR4268|AC009310.1|AC114765.1|AC114765.2|AC114765.3|AC0679…	ENSG00000158552|ENSG00000115657|ENSG00000198925|ENSG00000221344|ENSG00000163516|ENSG00000163521|ENSG00000115661|ENSG00000127824|ENSG00000243910|ENSG00000135924|ENSG00000054356|ENSG00000207647|ENSG00000230432|ENSG00000182698|ENSG00000232789|ENSG00000123992|ENSG00000229525|ENSG00000175084|ENSG00000234638|ENSG00000072195|ENSG00000227432|ENSG00000268603|ENSG00000144591|ENSG00000072182|ENSG00000123989…
2	242671201	242989101	314.092	0	0	6	14		D2HGDH|GAL3ST2|NEU4|PDCD1|CXXC11|AC131097.4	ENSG00000180902|ENSG00000154252|ENSG00000204099|ENSG00000188389|ENSG00000188011|ENSG00000216921	D2HGDH|AC114730.8|AC114730.7|GAL3ST2|AC114730.5|AC114730.3|NEU4|AC114730.2|PDCD1|CXXC11|AC131097.3|AC131097.4|AC093642.3|AC093642.4	ENSG00000180902|ENSG00000215692|ENSG00000234793|ENSG00000154252|ENSG00000215023|ENSG00000224272|ENSG00000204099|ENSG00000235151|ENSG00000188389|ENSG00000188011|ENSG00000233806|ENSG00000216921|ENSG00000237940|ENSG00000226423
3	32101001	32108301	20.0506	0	0	1	2		OSBPL10	ENSG00000144645	OSBPL10|NIFKP7	ENSG00000144645|ENSG00000251590
3	49685001	50699901	5161.23	0	0	38	56		BSN|APEH|MST1|RNF123|AMIGO3|GMPPB|IP6K1|CDHR4|FAM212A|UBA7|TRAIP|CAMKV|MST1R|CTD-2330K9.3|MON1A|RBM6|RBM5|SEMA3F|GNAT1|GNAI2|LSMEM2|IFRD2|HYAL3|NAT6|HYAL1|HYAL2|TUSC2|RASSF1|ZMYND10|NPRL2|CYB561D2|XXcos-LUCA11.5|TMEM115|CACNA2D2|C3orf18|HEMK1|CISH|MAPKAPK3	ENSG00000164061|ENSG00000164062|ENSG00000173531|ENSG00000164068|ENSG00000176020|ENSG00000173540|ENSG00000176095|ENSG00000187492|ENSG00000185614|ENSG00000182179|ENSG00000183763|ENSG00000164076|ENSG00000164078|ENSG00000228008|ENSG00000164077|ENSG00000004534|ENSG00000003756|ENSG00000001617|ENSG00000114349|ENSG00000114353|ENSG00000179564|ENSG00000214706|ENSG00000186792|ENSG00000243477|ENSG00000114378…	BSN|APEH|MST1|AC099668.5|RNF123|AMIGO3|GMPPB|IP6K1|COX6CP14|RP13-1056D16.2|CDHR4|FAM212A|UBA7|MIR5193|AC139451.1|TRAIP|CAMKV|RN7SL217P|ACTBP13|MST1R|CTD-2330K9.2|CTD-2330K9.3|MON1A|RBM6|RBM5|RP11-493K19.3|SEMA3F|MIR566|GNAT1|SLC38A3|GNAI2|U73169.1|U73166.2|SEMA3B-AS1|SEMA3B|LSMEM2|IFRD2|HYAL3|NAT6|HYAL1|HYAL2|TUSC2|RASSF1|ZMYND10-AS1|ZMYND10|NPRL2|CYB561D2|XXcos-LUCA11.5|TMEM115|CACNA2D2|XXcos-LU…	ENSG00000164061|ENSG00000164062|ENSG00000173531|ENSG00000259970|ENSG00000164068|ENSG00000176020|ENSG00000173540|ENSG00000176095|ENSG00000239576|ENSG00000244730|ENSG00000187492|ENSG00000185614|ENSG00000182179|ENSG00000263506|ENSG00000263651|ENSG00000183763|ENSG00000164076|ENSG00000264706|ENSG00000234667|ENSG00000164078|ENSG00000230698|ENSG00000228008|ENSG00000164077|ENSG00000004534|ENSG00000003756…
3	68633201	68748201	136.636	0	0	0	3				RP11-436J20.1|AC096922.1|PSMC1P1	ENSG00000244640|ENSG00000212095|ENSG00000241506
3	75395701	76099201	-3110.84	0	0	3	30		FRG2C|ZNF717|ROBO2	ENSG00000172969|ENSG00000227124|ENSG00000185008	OR7E66P|OR7E22P|AC139453.1|OR7E55P|RP11-803B1.2|LSP1P2|RP11-803B1.3|ALG1L6P|FAM86DP|RP11-803B1.8|ENPP7P2|CTD-2026G6.2|CTD-2026G6.3|RPS3AP15|AC133041.1|RP11-413E6.2|OR7E121P|UNC93B3|RP11-413E6.1|MIR1324|AGGF1P3|RARRES2P1|FRG2C|RP11-413E6.7|LINC00960|ZNF717|RN7SL92P|MIR4273|ROBO2|Y_RNA	ENSG00000243674|ENSG00000179799|ENSG00000266685|ENSG00000230655|ENSG00000244699|ENSG00000240665|ENSG00000242953|ENSG00000238278|ENSG00000244026|ENSG00000272690|ENSG00000239959|ENSG00000243794|ENSG00000272710|ENSG00000244674|ENSG00000221602|ENSG00000239383|ENSG00000244222|ENSG00000172971|ENSG00000243422|ENSG00000221795|ENSG00000241532|ENSG00000241622|ENSG00000172969|ENSG00000236138|ENSG00000242516…
3	75591501	75802701	90.751	0	0	2	16		FRG2C|ZNF717	ENSG00000172969|ENSG00000227124	CTD-2026G6.3|RPS3AP15|AC133041.1|RP11-413E6.2|OR7E121P|UNC93B3|RP11-413E6.1|MIR1324|AGGF1P3|RARRES2P1|FRG2C|RP11-413E6.7|LINC00960|ZNF717|RN7SL92P|MIR4273	ENSG00000272710|ENSG00000244674|ENSG00000221602|ENSG00000239383|ENSG00000244222|ENSG00000172971|ENSG00000243422|ENSG00000221795|ENSG00000241532|ENSG00000241622|ENSG00000172969|ENSG00000236138|ENSG00000242516|ENSG00000227124|ENSG00000265592|ENSG00000266396
3	86203701	90410301	-6450.32	0	0	9	33		VGLL3|CHMP2B|POU1F1|HTR1F|CGGBP1|RP11-159G9.5|ZNF654|C3orf38|EPHA3	ENSG00000206538|ENSG00000083937|ENSG00000064835|ENSG00000179097|ENSG00000163320|ENSG00000229729|ENSG00000175105|ENSG00000179021|ENSG00000044524	RNU6-1129P|RP11-789F5.1|RN7SKP284|RP11-331K15.1|VGLL3|PPATP1|MIR4795|CHMP2B|POU1F1|KRT8P25|APOOP2|PSMC1P6|RP11-451B8.1|RNU6-873P|RNU6ATAC6P|HTR1F|CGGBP1|RP11-159G9.5|CBX5P1|ZNF654|C3orf38|ABCF2P1|Y_RNA|NDUFA5P5|NARG2P2|GAPDHP50|EPHA3|RP11-91A15.2|RP11-91A15.1|U3|RNU6-712P|PROSP|HSPE1P19	ENSG00000251773|ENSG00000239767|ENSG00000222934|ENSG00000241328|ENSG00000206538|ENSG00000241293|ENSG00000264119|ENSG00000083937|ENSG00000064835|ENSG00000239829|ENSG00000240902|ENSG00000240255|ENSG00000239572|ENSG00000200703|ENSG00000221059|ENSG00000179097|ENSG00000163320|ENSG00000229729|ENSG00000241535|ENSG00000175105|ENSG00000179021|ENSG00000242159|ENSG00000207316|ENSG00000242365|ENSG00000242705…
3	129144401	129371001	1283.71	0	0	7	9		EFCAB12|MBD4|IFT122|RHO|H1FOO|PLXND1|TMCC1	ENSG00000172771|ENSG00000129071|ENSG00000163913|ENSG00000163914|ENSG00000178804|ENSG00000004399|ENSG00000172765	EFCAB12|MBD4|IFT122|RHO|H1FOO|PLXND1|RN7SL752P|RP11-263I1.1|TMCC1	ENSG00000172771|ENSG00000129071|ENSG00000163913|ENSG00000163914|ENSG00000178804|ENSG00000004399|ENSG00000239437|ENSG00000248659|ENSG00000172765
3	162511801	162723901	682.447	0	0	0	1				NA	NA
3	192872601	192886701	34.6762	0	0	0	2				RP11-143P4.2|VEZF1P1	ENSG00000232130|ENSG00000236229
3	195193801	195733701	-585.039	0	0	5	27		PPP1R2|APOD|MUC20|MUC4|TNK2	ENSG00000184203|ENSG00000189058|ENSG00000176945|ENSG00000145113|ENSG00000061938	PPP1R2|RNU6ATAC24P|AC091633.3|AC091633.2|AC090018.1|APOD|AC069213.1|RP11-141C7.4|RP11-141C7.3|AC069513.4|LINC00969|SDHAP2|MIR570|MUC20|MUC4|AC124944.5|AC124944.4|TNK2|TNK2-AS1|AC124944.3|RP11-352G9.1|RN7SL773P|RNU2-11P|AC024937.6|RP11-480A16.1|SDHAP1|AC024937.4	ENSG00000184203|ENSG00000252620|ENSG00000223711|ENSG00000236844|ENSG00000236425|ENSG00000189058|ENSG00000224769|ENSG00000272792|ENSG00000271662|ENSG00000229178|ENSG00000242086|ENSG00000215837|ENSG00000207650|ENSG00000176945|ENSG00000145113|ENSG00000223783|ENSG00000235836|ENSG00000061938|ENSG00000224614|ENSG00000226155|ENSG00000273009|ENSG00000266730|ENSG00000239122|ENSG00000231443|ENSG00000260261…
3	195281601	195548101	137.731	0	0	3	12		APOD|MUC20|MUC4	ENSG00000189058|ENSG00000176945|ENSG00000145113	AC091633.2|AC090018.1|APOD|AC069213.1|RP11-141C7.4|RP11-141C7.3|AC069513.4|LINC00969|SDHAP2|MIR570|MUC20|MUC4	ENSG00000236844|ENSG00000236425|ENSG00000189058|ENSG00000224769|ENSG00000272792|ENSG00000271662|ENSG00000229178|ENSG00000242086|ENSG00000215837|ENSG00000207650|ENSG00000176945|ENSG00000145113
4	507101	2398201	16385.7	0	1	34	69	FGFR3	PIGG|PDE6B|ATP5I|MYL5|MFSD7|PCGF3|CPLX1|GAK|TMEM175|DGKQ|SLC26A1|IDUA|FGFRL1|RNF212|SPON2|CTBP1|MAEA|UVSSA|CRIPAK|NKX1-1|FAM53A|SLBP|TMEM129|TACC3|FGFR3|LETM1|WHSC1|NELFA|C4orf48|NAT8L|POLN|HAUS3|MXD4|ZFYVE28	ENSG00000174227|ENSG00000133256|ENSG00000169020|ENSG00000215375|ENSG00000169026|ENSG00000185619|ENSG00000168993|ENSG00000178950|ENSG00000127419|ENSG00000145214|ENSG00000145217|ENSG00000127415|ENSG00000127418|ENSG00000178222|ENSG00000159674|ENSG00000159692|ENSG00000090316|ENSG00000163945|ENSG00000179979|ENSG00000235608|ENSG00000174137|ENSG00000163950|ENSG00000168936|ENSG00000013810|ENSG00000068078…	PIGG|RP11-1263C18.1|RN7SL358P|PDE6B|RP11-1191J2.2|RP11-1191J2.5|ATP5I|MYL5|MFSD7|PCGF3|RP11-1191J2.4|RP11-440L14.4|RP11-440L14.1|AC139887.4|CPLX1|RP11-440L14.3|GAK|TMEM175|DGKQ|SLC26A1|IDUA|FGFRL1|RP11-460I19.2|RNF212|RP11-20I20.1|RP11-20I20.2|TMED11P|SNORA48|AC092535.3|SPON2|RP11-20I20.4|CTBP1|CTBP1-AS2|MAEA|UVSSA|AC078852.1|AC078852.2|CRIPAK|NKX1-1|RP13-1016M1.2|RP11-1398P2.1|FAM53A|Y_RNA|SLBP|…	ENSG00000174227|ENSG00000273238|ENSG00000263386|ENSG00000133256|ENSG00000242686|ENSG00000272927|ENSG00000169020|ENSG00000215375|ENSG00000169026|ENSG00000185619|ENSG00000248416|ENSG00000272588|ENSG00000249592|ENSG00000233799|ENSG00000168993|ENSG00000260262|ENSG00000178950|ENSG00000127419|ENSG00000145214|ENSG00000145217|ENSG00000127415|ENSG00000127418|ENSG00000250259|ENSG00000178222|ENSG00000251639…
4	1838201	3544301	-1102.12	0	0	25	47		LETM1|WHSC1|NELFA|C4orf48|NAT8L|POLN|HAUS3|MXD4|ZFYVE28|RP11-503N18.3|RNF4|FAM193A|TNIP2|SH3BP2|ADD1|MFSD10|NOP14|GRK4|HTT|MSANTD1|RGS12|HGFAC|DOK7|LRPAP1|AL590235.1	ENSG00000168924|ENSG00000109685|ENSG00000185049|ENSG00000243449|ENSG00000185818|ENSG00000130997|ENSG00000214367|ENSG00000123933|ENSG00000159733|ENSG00000249428|ENSG00000063978|ENSG00000125386|ENSG00000168884|ENSG00000087266|ENSG00000087274|ENSG00000109736|ENSG00000087269|ENSG00000125388|ENSG00000197386|ENSG00000188981|ENSG00000159788|ENSG00000109758|ENSG00000175920|ENSG00000163956|ENSG00000268781	LETM1|RN7SL671P|WHSC1|AL132868.1|SCARNA22|NELFA|MIR943|C4orf48|NAT8L|POLN|RP11-317B7.2|RP11-317B7.3|HAUS3|COX6B1P5|MXD4|MIR4800|ZFYVE28|RP11-478C1.7|RN7SL589P|RP11-478C1.8|RP11-503N18.1|RP11-503N18.3|RNF4|RP11-503N18.4|RP11-503N18.5|WI2-89927D4.1|Y_RNA|FAM193A|TNIP2|SH3BP2|ADD1|MFSD10|NOP14-AS1|NOP14|GRK4|RNU6-204P|HTT-AS|HTT|MSANTD1|RGS12|RP11-357G3.2|RP11-357G3.1|HGFAC|DOK7|RP11-529E10.6|LRPAP1…	ENSG00000168924|ENSG00000240455|ENSG00000109685|ENSG00000183504|ENSG00000249784|ENSG00000185049|ENSG00000216105|ENSG00000243449|ENSG00000185818|ENSG00000130997|ENSG00000249006|ENSG00000250623|ENSG00000214367|ENSG00000249047|ENSG00000123933|ENSG00000265080|ENSG00000159733|ENSG00000251148|ENSG00000239247|ENSG00000249077|ENSG00000206113|ENSG00000249428|ENSG00000063978|ENSG00000248399|ENSG00000251229…
4	6980601	9483701	10575.4	0	0	39	82		TBC1D14|CCDC96|TADA2B|GRPEL1|SORCS2|PSAPL1|AFAP1|AC097381.1|ABLIM2|SH3TC1|HTRA3|ACOX3|TRMT44|GPR78|CPZ|HMX1|FAM90A26|USP17L13|USP17L10|USP17L11|USP17L12|USP17L15|USP17L17|USP17L18|USP17L19|USP17L20|USP17L21|USP17L22|USP17L23|USP17L24|USP17L25|USP17L26|USP17L5|USP17L27|USP17L28|USP17L29|USP17L30|RP11-1396O13.13|DEFB131	ENSG00000132405|ENSG00000173013|ENSG00000173011|ENSG00000109519|ENSG00000184985|ENSG00000178597|ENSG00000196526|ENSG00000228919|ENSG00000163995|ENSG00000125089|ENSG00000170801|ENSG00000087008|ENSG00000155275|ENSG00000155269|ENSG00000109625|ENSG00000215612|ENSG00000229924|ENSG00000232399|ENSG00000231396|ENSG00000233136|ENSG00000227551|ENSG00000223569|ENSG00000249104|ENSG00000250844|ENSG00000248920…	TBC1D14|AC097382.5|RN7SKP292|AC097382.1|RP11-367J11.2|CCDC96|TADA2B|GRPEL1|RP11-367J11.3|RN7SKP36|SORCS2|MIR4798|PSAPL1|MIR4274|AFAP1-AS1|AFAP1|AC097381.1|ABLIM2|MIR95|RP11-338K13.1|RP11-1258F18.1|GMPSP1|SH3TC1|HTRA3|RP11-774O3.2|RP11-774O3.1|RP11-774O3.3|ACOX3|RNA5SP152|TRMT44|RP11-689P11.3|RP11-689P11.2|GPR78|CPZ|RP11-1338A24.1|HMX1|RP13-582L3.4|RP11-747H12.1|UNC93B8|RP11-747H12.3|RP11-747H12.4…	ENSG00000132405|ENSG00000187904|ENSG00000202392|ENSG00000265550|ENSG00000245748|ENSG00000173013|ENSG00000173011|ENSG00000109519|ENSG00000245468|ENSG00000200867|ENSG00000184985|ENSG00000264658|ENSG00000178597|ENSG00000266690|ENSG00000272620|ENSG00000196526|ENSG00000228919|ENSG00000163995|ENSG00000207807|ENSG00000273267|ENSG00000251460|ENSG00000250471|ENSG00000125089|ENSG00000170801|ENSG00000249145…
4	10204101	10236401	-659.847	0	0	0	1				NA	NA
4	23057001	27772001	8759.82	0	1	16	57	SLC34A2	PPARGC1A|DHX15|SOD3|CCDC149|LGI2|SEPSECS|PI4K2B|ZCCHC4|ANAPC4|SLC34A2|SEL1L3|SMIM20|RBPJ|CCKAR|TBC1D19|STIM2	ENSG00000109819|ENSG00000109606|ENSG00000109610|ENSG00000181982|ENSG00000153012|ENSG00000109618|ENSG00000038210|ENSG00000168228|ENSG00000053900|ENSG00000157765|ENSG00000091490|ENSG00000250317|ENSG00000168214|ENSG00000163394|ENSG00000109680|ENSG00000109689	RP11-412P11.1|RP11-552M14.1|RP11-453O5.1|RFPL4AP3|RP11-380P13.1|RP11-380P13.2|PPARGC1A|RP13-497K6.1|AC092846.1|AC092846.2|DHX15|MIR573|RN7SL16P|ATP5LP3|RP11-496D24.2|AC006390.4|HNRNPA1P65|SOD3|CCDC149|LGI2|SEPSECS|PI4K2B|RP11-660M5.1|ZCCHC4|AC108218.1|ANAPC4|RP11-206P5.1|RP11-206P5.2|RNU7-126P|RP11-302F12.3|RP11-302F12.2|SLC34A2|RP11-302F12.1|RP11-302F12.4|MTND4P9|RP11-302F12.7|MTND3P5|RP11-302F1…	ENSG00000248837|ENSG00000249645|ENSG00000249547|ENSG00000251220|ENSG00000250137|ENSG00000251292|ENSG00000109819|ENSG00000249453|ENSG00000222262|ENSG00000265001|ENSG00000109606|ENSG00000207697|ENSG00000243005|ENSG00000249256|ENSG00000261121|ENSG00000251638|ENSG00000248444|ENSG00000109610|ENSG00000181982|ENSG00000153012|ENSG00000109618|ENSG00000038210|ENSG00000271172|ENSG00000168228|ENSG00000264496…
4	34768701	34828801	67.3694	0	0	0	1				NA	NA
4	37033301	40404601	3313.52	0	1	26	72	RHOH	KIAA1239|C4orf19|RELL1|PGM2|TBC1D1|PTTG2|AC021860.1|KLF3|TLR10|TLR1|TLR6|FAM114A1|TMEM156|KLHL5|WDR19|RFC1|KLB|RPL9|LIAS|UGDH|SMIM14|UBE2K|PDS5A|N4BP2|RHOH|CHRNA9	ENSG00000174145|ENSG00000154274|ENSG00000181826|ENSG00000169299|ENSG00000065882|ENSG00000250254|ENSG00000196355|ENSG00000109787|ENSG00000174123|ENSG00000174125|ENSG00000174130|ENSG00000197712|ENSG00000121895|ENSG00000109790|ENSG00000157796|ENSG00000035928|ENSG00000134962|ENSG00000163682|ENSG00000121897|ENSG00000109814|ENSG00000163683|ENSG00000078140|ENSG00000121892|ENSG00000078177|ENSG00000168421…	RP11-103J17.1|MIR4801|KIAA1239|C4orf19|RP11-36B15.1|RELL1|Y_RNA|RP11-9D8.1|PGM2|RP11-177C12.1|TBC1D1|PTTG2|AC021106.1|RP11-177C12.4|MRPS33P2|AC098680.1|RP11-600L4.1|RP11-83C7.1|RP11-83C7.2|RP11-213G21.1|RP11-213G21.2|RP11-617D20.1|RP11-617D20.2|AC021860.1|KLF3|RNA5SP158|TLR10|TLR1|TLR6|FAM114A1|MIR574|TMEM156|KLHL5|RP11-360F5.1|RP11-360F5.3|WDR19|RFC1|RNU6-32P|RNU6-887P|KLB|MIR5591|Y_RNA|RPL9|LIA…	ENSG00000247810|ENSG00000264319|ENSG00000174145|ENSG00000154274|ENSG00000248936|ENSG00000181826|ENSG00000207075|ENSG00000239532|ENSG00000169299|ENSG00000249863|ENSG00000065882|ENSG00000250254|ENSG00000227325|ENSG00000251332|ENSG00000249649|ENSG00000221495|ENSG00000251642|ENSG00000248227|ENSG00000249534|ENSG00000249667|ENSG00000251635|ENSG00000231160|ENSG00000271958|ENSG00000196355|ENSG00000109787…
4	49056901	49660001	1140.98	0	0	1	28		CWH43	ENSG00000109182	CWH43|AC118282.3|AC118282.2|AC118282.1|RP11-1281K21.2|AC118282.4|RP11-1281K21.3|SNX18P23|RP11-1281K21.1|RP11-1281K21.6|RP11-1281K21.7|RP11-241F15.1|ANKRD20A17P|RP11-241F15.3|RP11-241F15.5|RP11-1281K21.9|RP11-1281K21.10|RP11-241F15.6|RP11-241F15.7|RP11-241F15.9|SNX18P24|RP11-241F15.10|AC119751.5|SNX18P25|AC119751.1|AC119751.3|AC119751.2|AC119751.4	ENSG00000109182|ENSG00000222437|ENSG00000221747|ENSG00000221415|ENSG00000249828|ENSG00000266337|ENSG00000249079|ENSG00000250016|ENSG00000237961|ENSG00000268736|ENSG00000248946|ENSG00000248583|ENSG00000251056|ENSG00000250769|ENSG00000248532|ENSG00000269848|ENSG00000268967|ENSG00000268391|ENSG00000232471|ENSG00000251630|ENSG00000251539|ENSG00000250753|ENSG00000265591|ENSG00000249337|ENSG00000221075…
4	64688201	64719201	-68.4359	0	0	0	1				NA	NA
4	69344601	69508601	4324.78	0	0	2	6		TMPRSS11E|UGT2B17	ENSG00000087128|ENSG00000197888	TMPRSS11E|UGT2B29P|UGT2B17|RP11-1267H10.2|RP11-1267H10.1|RP11-1267H10.3	ENSG00000087128|ENSG00000250566|ENSG00000197888|ENSG00000249472|ENSG00000251101|ENSG00000251074
4	115172401	115183801	50.6156	0	0	0	1				NA	NA
4	183686401	183822801	116.269	0	0	2	5		TENM3|DCTD	ENSG00000218336|ENSG00000129187	TENM3|RP11-18D7.2|AC114798.1|RP11-188P17.2|DCTD	ENSG00000218336|ENSG00000248694|ENSG00000221186|ENSG00000272646|ENSG00000129187
4	187091801	187098901	89.7449	0	0	1	2		FAM149A	ENSG00000109794	FAM149A|ORAOV1P1	ENSG00000109794|ENSG00000251008
5	10001	3171701	8253.95	0	0	31	77		PLEKHG4B|LRRC14B|CCDC127|SDHA|PDCD6|AHRR|C5orf55|EXOC3|CTD-2228K2.5|SLC9A3|CEP72|TPPP|AC026740.1|ZDHHC11|ZDHHC11B|BRD9|TRIP13|RP11-661C8.3|NKD2|SLC12A7|SLC6A19|SLC6A18|TERT|CLPTM1L|SLC6A3|LPCAT1|MRPL36|NDUFS6|IRX4|IRX2|C5orf38	ENSG00000153404|ENSG00000185028|ENSG00000164366|ENSG00000073578|ENSG00000249915|ENSG00000063438|ENSG00000221990|ENSG00000180104|ENSG00000188242|ENSG00000066230|ENSG00000112877|ENSG00000171368|ENSG00000268885|ENSG00000188818|ENSG00000206077|ENSG00000028310|ENSG00000071539|ENSG00000250173|ENSG00000145506|ENSG00000113504|ENSG00000174358|ENSG00000164363|ENSG00000164362|ENSG00000049656|ENSG00000142319…	RP11-811I15.1|CTD-2231H16.1|PLEKHG4B|Y_RNA|LRRC14B|CTD-2083E4.7|CCDC127|CTD-2083E4.4|SDHA|CTD-2083E4.6|PDCD6|CTD-2083E4.5|AHRR|CTD-2228K2.2|CTD-2228K2.1|C5orf55|EXOC3|CTD-2228K2.5|CTD-2228K2.7|SLC9A3|RP11-310P5.2|MIR4456|RP11-310P5.1|CEP72|TPPP|AC026740.1|CTD-2589H19.6|ZDHHC11|ZDHHC11B|CTD-2589H19.4|SPCS2P3|BRD9|TRIP13|RP11-661C8.2|RP11-661C8.3|RP11-43F13.3|AC116351.1|AC116351.2|RP11-43F13.4|NKD2…	ENSG00000250020|ENSG00000249430|ENSG00000153404|ENSG00000199540|ENSG00000185028|ENSG00000261434|ENSG00000164366|ENSG00000260774|ENSG00000073578|ENSG00000248925|ENSG00000249915|ENSG00000250848|ENSG00000063438|ENSG00000214278|ENSG00000250645|ENSG00000221990|ENSG00000180104|ENSG00000188242|ENSG00000225138|ENSG00000066230|ENSG00000250385|ENSG00000264233|ENSG00000249650|ENSG00000112877|ENSG00000171368…
5	8356901	10654001	5835.7	0	0	9	50		SEMA5A|TAS2R1|FAM173B|CCT5|CMBL|MARCH6|ROPN1L|RP11-1C1.5|ANKRD33B	ENSG00000112902|ENSG00000169777|ENSG00000150756|ENSG00000150753|ENSG00000164237|ENSG00000145495|ENSG00000145491|ENSG00000249160|ENSG00000164236	RP11-480D4.1|RP11-480D4.2|RP11-480D4.5|RP11-480D4.6|MIR4458HG|RP11-480D4.4|RP11-417J1.1|MTND6P2|RP11-417J1.3|RP11-315A16.1|RP11-143A12.3|CTD-2215L10.1|SEMA5A|MIR4636|CTD-2201E9.4|CTD-2201E9.1|CTD-2201E9.2|SNHG18|SNORD123|CTD-2001E22.1|TAS2R1|CTD-2143L24.1|RNA5SP177|RP11-447B18.1|CTD-2199O4.1|CTD-2199O4.3|CTD-2199O4.7|AC034229.1|CTD-2199O4.6|FAM173B|CTD-2256P15.1|CCT5|CTD-2256P15.4|CTD-2256P15.5|C…	ENSG00000245729|ENSG00000249159|ENSG00000251549|ENSG00000272049|ENSG00000247516|ENSG00000250037|ENSG00000249782|ENSG00000250389|ENSG00000248765|ENSG00000260981|ENSG00000250198|ENSG00000250619|ENSG00000112902|ENSG00000266415|ENSG00000248537|ENSG00000251370|ENSG00000250001|ENSG00000250786|ENSG00000239112|ENSG00000248525|ENSG00000169777|ENSG00000249781|ENSG00000222054|ENSG00000250814|ENSG00000249807…
5	12037401	15430001	11295.3	0	0	5	33		DNAH5|TRIO|FAM105A|FAM105B|ANKH	ENSG00000039139|ENSG00000038382|ENSG00000145569|ENSG00000154124|ENSG00000154122	RNU6-679P|RP11-308B16.2|CT49|AC106771.1|RP11-419C19.3|RP11-419C19.1|RP11-419C19.2|AC016553.1|CTC-305H11.1|RPS23P5|CTD-2042D5.1|CTC-232H10.1|DNAH5|CTB-51A17.1|TRIO|FAM105A|CTD-2165H16.3|CCT6P2|EEF1A1P13|CTD-2165H16.4|FAM105B|ANKH|RBBP4P1|MIR4637|CTB-40H15.4|UQCRBP3|HNRNPKP5|AC016575.1|SEPHS2P1|U8|RP1-251I12.1|RP1-137K24.1|MARK2P5	ENSG00000212305|ENSG00000248783|ENSG00000248131|ENSG00000264921|ENSG00000251112|ENSG00000249053|ENSG00000248457|ENSG00000222717|ENSG00000248145|ENSG00000242608|ENSG00000248462|ENSG00000243744|ENSG00000039139|ENSG00000251423|ENSG00000038382|ENSG00000145569|ENSG00000248791|ENSG00000250526|ENSG00000250182|ENSG00000261360|ENSG00000154124|ENSG00000154122|ENSG00000249485|ENSG00000264792|ENSG00000272057…
5	42734001	46405601	22892.9	0	0	14	51		CCDC152|SEPP1|ANXA2R|ZNF131|NIM1K|HMGCS1|CCL28|C5orf28|C5orf34|PAIP1|NNT|FGF10|MRPS30|HCN1	ENSG00000198865|ENSG00000250722|ENSG00000177721|ENSG00000172262|ENSG00000177453|ENSG00000112972|ENSG00000151882|ENSG00000151881|ENSG00000172244|ENSG00000172239|ENSG00000112992|ENSG00000070193|ENSG00000112996|ENSG00000164588	CCDC152|SEPP1|CTD-2325A15.5|CTD-2325A15.3|CTD-2325A15.2|CTD-2201E18.4|CTD-2201E18.2|CTD-2201E18.1|CTD-2201E18.5|CTD-2201E18.3|CTD-2035E11.3|CTD-2035E11.4|ANXA2R|AC025171.1|CTD-2035E11.5|ZNF131|NIM1K|RP11-447H19.3|RP11-447H19.2|RP11-447H19.1|CTD-2636A23.2|HMGCS1|RP11-159F24.2|CCL28|C5orf28|RP11-159F24.3|C5orf34|EEF1A1P19|RP11-159F24.6|RP11-159F24.5|PAIP1|NNT-AS1|CTD-2210P15.2|NNT|RPL29P12|RP11-8L2…	ENSG00000198865|ENSG00000250722|ENSG00000272234|ENSG00000249092|ENSG00000251163|ENSG00000251656|ENSG00000249516|ENSG00000250711|ENSG00000271788|ENSG00000177738|ENSG00000251131|ENSG00000272382|ENSG00000177721|ENSG00000215068|ENSG00000272144|ENSG00000172262|ENSG00000177453|ENSG00000249779|ENSG00000249888|ENSG00000247763|ENSG00000261604|ENSG00000112972|ENSG00000188850|ENSG00000151882|ENSG00000151881…
5	68816301	74007901	7185.86	0	0	27	115		OCLN|GTF2H2C|SERF1B|SMN2|SERF1A|SMN1|NAIP|GTF2H2|BDP1|MCCC2|CARTPT|MAP1B|MRPS27|PTCD2|ZNF366|TNPO1|FCHO2|TMEM171|TMEM174|FOXD1|BTF3|ANKRA2|UTP15|AC008387.1|ARHGEF28|ENC1|HEXB	ENSG00000197822|ENSG00000183474|ENSG00000205572|ENSG00000205571|ENSG00000172058|ENSG00000172062|ENSG00000249437|ENSG00000145736|ENSG00000145734|ENSG00000131844|ENSG00000164326|ENSG00000131711|ENSG00000113048|ENSG00000049883|ENSG00000178175|ENSG00000083312|ENSG00000157107|ENSG00000157111|ENSG00000164325|ENSG00000251493|ENSG00000145741|ENSG00000164331|ENSG00000164338|ENSG00000268217|ENSG00000214944…	OCLN|GUSBP3|RNU6-724P|snoU13|GTF2H2C|RP11-848G14.2|RP11-848G14.5|RP11-974F13.5|RP11-98J23.2|RP11-98J23.1|CDH12P2|SERF1B|SMN2|RN7SL9P|RP11-1319K7.1|CDH12P3|RP11-1415C14.4|RP11-1415C14.1|RP11-1415C14.3|RP11-1415C14.2|GTF2H2B|RP11-497H16.9|RP11-497H16.7|RP11-497H16.2|RP11-497H16.8|RP11-497H16.6|RP11-497H16.5|RP11-497H16.4|RP11-589F5.4|RP11-589F5.3|CDH12P1|SERF1A|SMN1|NAIP|RP11-195E2.4|GTF2H2|RP11-19…	ENSG00000197822|ENSG00000253203|ENSG00000212260|ENSG00000238740|ENSG00000183474|ENSG00000248477|ENSG00000250138|ENSG00000248769|ENSG00000198237|ENSG00000251158|ENSG00000249230|ENSG00000205572|ENSG00000205571|ENSG00000265577|ENSG00000179978|ENSG00000253492|ENSG00000254701|ENSG00000251007|ENSG00000253816|ENSG00000250867|ENSG00000226259|ENSG00000269983|ENSG00000250687|ENSG00000237075|ENSG00000253333…
5	90956501	93401701	-3812.37	0	0	3	22		NR2F1|FAM172A|POU5F2	ENSG00000175745|ENSG00000113391|ENSG00000248483	PCBP2P3|RP11-348J24.2|RP11-348J24.1|AC120120.1|RP11-133F8.2|CTC-529L17.1|CTC-529L17.2|AC026781.1|CTC-458G6.4|LDHBP3|CCT7P2|CTC-458G6.2|CTD-2091N23.1|POLD2P1|NR2F1-AS1|NR2F1|FAM172A|MIR2277|NPM1P27|POU5F2|RP11-185E12.2|RP11-549J18.1	ENSG00000248826|ENSG00000250049|ENSG00000248864|ENSG00000264489|ENSG00000249776|ENSG00000249169|ENSG00000249984|ENSG00000221810|ENSG00000248588|ENSG00000248950|ENSG00000249958|ENSG00000248528|ENSG00000251361|ENSG00000213730|ENSG00000237187|ENSG00000175745|ENSG00000113391|ENSG00000251725|ENSG00000249353|ENSG00000248483|ENSG00000272406|ENSG00000251023
5	179455901	180905001	1864.52	0	0	21	61		RNF130|RASGEF1C|MAPK9|GFPT2|CNOT6|SCGB3A1|FLT4|OR2Y1|MGAT1|ZFP62|BTNL8|BTNL3|BTNL9|OR2V1|OR2V2|TRIM7|TRIM41|GNB2L1|TRIM52|AC008443.1|OR4F3	ENSG00000113269|ENSG00000146090|ENSG00000050748|ENSG00000131459|ENSG00000113300|ENSG00000161055|ENSG00000037280|ENSG00000174339|ENSG00000131446|ENSG00000196670|ENSG00000113303|ENSG00000168903|ENSG00000165810|ENSG00000185372|ENSG00000182613|ENSG00000146054|ENSG00000146063|ENSG00000204628|ENSG00000183718|ENSG00000268397|ENSG00000230178	RNF130|RP11-39H3.1|RASGEF1C|RP11-252I14.1|MAPK9|RP11-252I14.2|CTB-129O4.1|GFPT2|CTC-573N18.1|RNU6-525P|CNOT6|RP11-451H23.1|AC122714.1|SCGB3A1|FLT4|RP11-451H23.2|RP11-451H23.3|OR2AI1P|RNU1-17P|OR2Y1|CTC-205M6.5|MGAT1|LINC00847|ZFP62|BTNL8|Y_RNA|RPS29P12|CTD-2593A12.3|CTD-2593A12.2|CTD-2593A12.4|BTNL3|RNU6-1036P|BTNL9|CTB-14A14.1|FOXO1B|CTB-14A14.2|OR2V1|OR2V2|CTC-338M12.2|CTC-338M12.5|TRIM7|CTC-33…	ENSG00000113269|ENSG00000253480|ENSG00000146090|ENSG00000229721|ENSG00000050748|ENSG00000253908|ENSG00000248367|ENSG00000131459|ENSG00000250509|ENSG00000200555|ENSG00000113300|ENSG00000250749|ENSG00000263759|ENSG00000161055|ENSG00000037280|ENSG00000251352|ENSG00000248717|ENSG00000236791|ENSG00000199892|ENSG00000174339|ENSG00000260841|ENSG00000131446|ENSG00000245060|ENSG00000196670|ENSG00000113303…
6	26598501	27131201	405.964	0	0	7	22		ABT1|ZNF322|HIST1H2BJ|HIST1H2AG|HIST1H2BK|HIST1H4I|HIST1H2AH	ENSG00000146109|ENSG00000181315|ENSG00000124635|ENSG00000196787|ENSG00000197903|ENSG00000198339|ENSG00000184825	ABT1|RP11-457M11.6|VN1R14P|RP11-457M11.2|ZNF322|RP11-457M11.5|GUSBP2|RP11-239L20.3|LINC00240|RP11-239L20.6|TRNAI2|VN1R12P|VN1R13P|VN1R11P|RNU2-62P|RP1-86C11.7|HIST1H2BJ|HIST1H2AG|HIST1H2BK|HIST1H4I|HIST1H2AH|MIR3143	ENSG00000146109|ENSG00000271071|ENSG00000218346|ENSG00000233631|ENSG00000181315|ENSG00000261584|ENSG00000241549|ENSG00000243307|ENSG00000224843|ENSG00000272312|ENSG00000238621|ENSG00000220581|ENSG00000216762|ENSG00000219770|ENSG00000222800|ENSG00000272468|ENSG00000124635|ENSG00000196787|ENSG00000197903|ENSG00000198339|ENSG00000184825|ENSG00000265565
6	29842901	29849601	103.275	0	0	0	1				NA	NA
6	29849701	29917901	-814.066	0	0	1	10		HLA-A	ENSG00000206503	HCG4P7|HLA-H|HLA-T|DDX39BP1|MCCD1P1|HCG4B|HLA-K|HLA-U|HLA-A|HCG4P5	ENSG00000230521|ENSG00000206341|ENSG00000231130|ENSG00000233677|ENSG00000235963|ENSG00000227262|ENSG00000230795|ENSG00000228078|ENSG00000206503|ENSG00000227766
6	31180301	32644901	3285.41	0	0	79	133		HLA-C|HLA-B|MICA|MICB|MCCD1|ATP6V1G2-DDX39B|DDX39B|ATP6V1G2|NFKBIL1|LTA|TNF|LTB|LST1|NCR3|AIF1|PRRC2A|BAG6|APOM|C6orf47|GPANK1|CSNK2B|CSNK2B-LY6G5B-1181|LY6G5B|LY6G5C|ABHD16A|XXbac-BPG32J3.20|LY6G6F|MEGT1|LY6G6E|LY6G6D|C6orf25|LY6G6C|DDAH2|CLIC1|MSH5|MSH5-SAPCD1|SAPCD1|VWA7|VARS|LSM2|HSPA1L|HSPA1A|HSPA1B|C6orf48|NEU1|SLC44A4|EHMT2|C2|ZBTB12|CFB|CFB|NELFE|SKIV2L|DXO|STK19|C4A|AL645922.1|C4B|CYP21A…	ENSG00000204525|ENSG00000234745|ENSG00000204520|ENSG00000204516|ENSG00000204511|ENSG00000254870|ENSG00000198563|ENSG00000213760|ENSG00000204498|ENSG00000226979|ENSG00000232810|ENSG00000227507|ENSG00000204482|ENSG00000204475|ENSG00000204472|ENSG00000204469|ENSG00000204463|ENSG00000204444|ENSG00000204439|ENSG00000204438|ENSG00000204435|ENSG00000263020|ENSG00000240053|ENSG00000204428|ENSG00000204427…	XXbac-BPG299F13.15|XXbac-BPG299F13.16|HLA-C|USP8P1|RPL3P2|WASF5P|XXbac-BPG248L24.13|XXbac-BPG248L24.10|HLA-B|XXbac-BPG248L24.12|DHFRP2|RNU6-283P|AL671883.1|FGFR3P1|ZDHHC20P2|HLA-S|XXbac-BPG181B23.7|HCP5|Y_RNA|MICA|LINC01149|XXbac-BPG181B23.6|MICB|Y_RNA|XXbac-BPG16N22.5|PPIAP9|RPL15P4|MCCD1|ATP6V1G2-DDX39B|DDX39B|SNORD117|SNORD84|DDX39B-AS1|ATP6V1G2|NFKBIL1|LTA|TNF|LTB|LST1|NCR3|UQCRHP1|AIF1|PRRC2…	ENSG00000255726|ENSG00000255899|ENSG00000204525|ENSG00000214892|ENSG00000227939|ENSG00000231402|ENSG00000256166|ENSG00000229836|ENSG00000234745|ENSG00000271581|ENSG00000228432|ENSG00000201658|ENSG00000265294|ENSG00000230994|ENSG00000223702|ENSG00000225851|ENSG00000272221|ENSG00000206337|ENSG00000199332|ENSG00000204520|ENSG00000230174|ENSG00000233902|ENSG00000204516|ENSG00000201680|ENSG00000256851…
6	33138601	36262901	3076.61	0	2	61	112	HMGA1|FANCE	COL11A2|RXRB|SLC39A7|HSD17B8|RING1|VPS52|RPS18|B3GALT4|WDR46|PFDN6|RGL2|TAPBP|ZBTB22|DAXX|KIFC1|PHF1|CUTA|SYNGAP1|ZBTB9|BAK1|GGNBP1|ITPR3|UQCC2|SBP1|IP6K3|LEMD2|MLN|GRM4|HMGA1|C6orf1|NUDT3|RPS10-NUDT3|RPS10|PACSIN1|SPDEF|C6orf106|SNRPC|UHRF1BP1|TAF11|ANKS1A|TCP11|SCUBE3|ZNF76|DEF6|PPARD|FANCE|RPL10A|TEAD3|TULP1|FKBP5|ARMC12|CLPSL2|CLPSL1|CLPS|LHFPL5|SRPK1|SLC26A8|MAPK14|MAPK13|BRPF3|PNPLA1	ENSG00000204248|ENSG00000204231|ENSG00000112473|ENSG00000204228|ENSG00000204227|ENSG00000223501|ENSG00000231500|ENSG00000235863|ENSG00000227057|ENSG00000204220|ENSG00000237441|ENSG00000231925|ENSG00000236104|ENSG00000204209|ENSG00000237649|ENSG00000112511|ENSG00000112514|ENSG00000197283|ENSG00000213588|ENSG00000030110|ENSG00000204188|ENSG00000096433|ENSG00000137288|ENSG00000269490|ENSG00000161896…	COL11A2|RXRB|RNY4P10|SLC39A7|HSD17B8|MIR219-1|RING1|ZNF70P1|HTATSF1P|XXbac-BPG157A10.21|HCG25|VPS52|RPS18|B3GALT4|WDR46|PFDN6|RGL2|TAPBP|ZBTB22|DAXX|MYL8P|LYPLA2P1|RPL35AP4|KIFC1|RPL12P1|PHF1|CUTA|SYNGAP1|MIR5004|ZBTB9|RN7SL26P|BAK1|GGNBP1|LINC00336|ITPR3|UQCC2|SBP1|MIR3934|IP6K3|LEMD2|MLN|LINC01016|RP3-468B3.4|RP3-468B3.2|MIR1275|GRM4|AL590403.1|KRT18P9|CYCSP55|HMGA1|C6orf1|RPL35P2|RP11-513I15.6…	ENSG00000204248|ENSG00000204231|ENSG00000202441|ENSG00000112473|ENSG00000204228|ENSG00000199036|ENSG00000204227|ENSG00000225463|ENSG00000223457|ENSG00000272217|ENSG00000232940|ENSG00000223501|ENSG00000231500|ENSG00000235863|ENSG00000227057|ENSG00000204220|ENSG00000237441|ENSG00000231925|ENSG00000236104|ENSG00000204209|ENSG00000229596|ENSG00000228285|ENSG00000225644|ENSG00000237649|ENSG00000204194…
6	36847401	38897801	5182.56	0	1	16	40	PIM1	C6orf89|PI16|MTCH1|FGD2|COX6A1P2|PIM1|TMEM217|TBC1D22B|RNF8|CMTR1|CCDC167|MDGA1|ZFAND3|BTBD9|GLO1|DNAH8	ENSG00000198663|ENSG00000164530|ENSG00000137409|ENSG00000146192|ENSG00000226976|ENSG00000137193|ENSG00000172738|ENSG00000065491|ENSG00000112130|ENSG00000137200|ENSG00000198937|ENSG00000112139|ENSG00000156639|ENSG00000183826|ENSG00000124767|ENSG00000124721	C6orf89|RP1-90K10.4|PI16|MTCH1|FGD2|COX6A1P2|RPL12P2|PIM1|SNORD112|TMEM217|snoU13|TBC1D22B|RNF8|RN7SL273P|CMTR1|CCDC167|RP1-153P14.8|RP1-153P14.3|RP1-153P14.5|MIR4462|MDGA1|RP3-441A12.1|ZFAND3|RN7SL285P|RNU1-87P|RP11-420A21.1|BTBD9|SNORD45|AL031905.1|BTBD9-AS1|Y_RNA|RP1-319M7.2|GLO1|RP3-503A6.2|DNAH8|RN7SL465P|RP1-217P22.2|SNORA8|RP1-207H1.3|RP1-207H1.2	ENSG00000198663|ENSG00000232598|ENSG00000164530|ENSG00000137409|ENSG00000146192|ENSG00000226976|ENSG00000216412|ENSG00000137193|ENSG00000252687|ENSG00000172738|ENSG00000238375|ENSG00000065491|ENSG00000112130|ENSG00000239953|ENSG00000137200|ENSG00000198937|ENSG00000204110|ENSG00000229559|ENSG00000227920|ENSG00000263926|ENSG00000112139|ENSG00000225945|ENSG00000156639|ENSG00000243313|ENSG00000200597…
6	63645101	66981101	-5890.16	0	0	5	30		FKBP1C|LGSN|PTP4A1|PHF3|EYS	ENSG00000198225|ENSG00000146166|ENSG00000112245|ENSG00000118482|ENSG00000188107	AL590558.1|RP11-184C23.1|FKBP1C|SPTLC1P3|RP11-184C23.4|LGSN|RP3-407E4.2|RP3-407E4.3|RP3-407E4.4|EEF1B2P5|PTP4A1|RPL7AP34|RP5-1148A21.3|RP11-164N20.2|RPL9P18|PHF3|EYS|RP11-59D5__B.3|RP11-59D5__B.2|GCNT1P4|RP11-349P19.1|HNRNPDP2|RP11-307F22.2|AL109922.1|AL109922.2|RP11-74E24.2|AL109612.1|SLC25A51P1|ADH5P4|NUFIP1P	ENSG00000266682|ENSG00000217477|ENSG00000198225|ENSG00000219940|ENSG00000218520|ENSG00000146166|ENSG00000218617|ENSG00000218274|ENSG00000218048|ENSG00000225121|ENSG00000112245|ENSG00000213312|ENSG00000266680|ENSG00000262651|ENSG00000213309|ENSG00000118482|ENSG00000188107|ENSG00000218813|ENSG00000236345|ENSG00000219653|ENSG00000232120|ENSG00000217811|ENSG00000243828|ENSG00000221312|ENSG00000256352…
6	91495501	94991201	-5917.95	0	0	1	22		EPHA7	ENSG00000135333	RP1-177I10.1|MIR4643|CASC6|RP3-433F14.4|RP3-433F14.2|RP3-433F14.1|RN7SL415P|RP11-40G16.1|RPL5P19|U3|RP1-149C7.1|AL359987.1|RP11-127B16.1|U3|AL589947.1|ATF1P1|RP1-23E21.2|COPS5P1|EPHA7|SNORA18|RP11-524K14.1|RP3-463P15.1	ENSG00000224605|ENSG00000263734|ENSG00000224944|ENSG00000262095|ENSG00000219087|ENSG00000220340|ENSG00000240961|ENSG00000219867|ENSG00000220553|ENSG00000200492|ENSG00000261038|ENSG00000265419|ENSG00000220908|ENSG00000221455|ENSG00000238412|ENSG00000219387|ENSG00000235099|ENSG00000213187|ENSG00000135333|ENSG00000252249|ENSG00000229600|ENSG00000231143
6	103733701	103768701	714.244	0	0	0	1				NA	NA
6	170979101	171053401	-199.671	0	0	0	4				XX-C2158C12.1|XX-C2158C12.2|XX-C2158C6.1|XX-C2158C6.3	ENSG00000234986|ENSG00000213863|ENSG00000230423|ENSG00000225532
7	148801	3616601	5734.32	0	1	39	86	CARD11	FAM20C|AC145676.2|AC187652.1|PDGFA|PRKAR1B|HEATR2|SUN1|GET4|ADAP1|COX19|CYP2W1|C7orf50|GPR146|GPER1|ZFAND2A|UNCX|MICALL2|INTS1|MAFK|TMEM184A|PSMG3|ELFN1|AC074389.6|MAD1L1|AC110781.3|FTSJ2|NUDT1|SNX8|EIF3B|CHST12|LFNG|BRAT1|IQCE|TTYH3|AMZ1|GNA12|CARD11|AC091801.1|SDK1	ENSG00000177706|ENSG00000249852|ENSG00000269396|ENSG00000197461|ENSG00000188191|ENSG00000164818|ENSG00000164828|ENSG00000239857|ENSG00000105963|ENSG00000240230|ENSG00000073067|ENSG00000146540|ENSG00000164849|ENSG00000164850|ENSG00000178381|ENSG00000164853|ENSG00000164877|ENSG00000164880|ENSG00000198517|ENSG00000164855|ENSG00000157778|ENSG00000225968|ENSG00000205971|ENSG00000002822|ENSG00000176349…	AC093627.9|AC093627.10|RP11-90P13.1|AC093627.11|AC093627.12|FAM20C|AC145676.2|AC187652.1|WI2-2373I1.1|WI2-2373I1.2|AC226118.1|AC147651.1|PDGFA|AC147651.3|PRKAR1B|AC147651.2|AC147651.5|AC147651.4|HEATR2|SUN1|GET4|RP11-449P15.2|ADAP1|COX19|CYP2W1|C7orf50|MIR339|AC073957.15|GPR146|RP11-449P15.1|AC091729.7|AC091729.8|GPER1|ZFAND2A|AC091729.9|UNCX|AC073094.4|MICALL2|AC102953.4|RP11-1246C19.1|INTS1|AC1…	ENSG00000242474|ENSG00000240859|ENSG00000261795|ENSG00000239715|ENSG00000240093|ENSG00000177706|ENSG00000249852|ENSG00000269396|ENSG00000248999|ENSG00000248767|ENSG00000249574|ENSG00000234471|ENSG00000197461|ENSG00000223855|ENSG00000188191|ENSG00000252986|ENSG00000229380|ENSG00000237181|ENSG00000164818|ENSG00000164828|ENSG00000239857|ENSG00000273151|ENSG00000105963|ENSG00000240230|ENSG00000073067…
7	4629101	7029201	-1530.34	0	2	36	85	PMS2|RAC1	FOXK1|AP5Z1|RADIL|PAPOLB|MMD2|RBAK-RBAKDN|RBAK|WIPI2|SLC29A4|TNRC18|FBXL18|ACTB|FSCN1|RNF216|OCM|CCZ1|RSPH10B|PMS2|AIMP2|EIF2AK1|ANKRD61|USP42|CYTH3|FAM220A|RAC1|DAGLB|KDELR2|FLJ20306|GRID2IP|ZDHHC4|C7orf26|ZNF853|AC073343.1|ZNF12|RSPH10B2|CCZ1B	ENSG00000164916|ENSG00000242802|ENSG00000157927|ENSG00000218823|ENSG00000136297|ENSG00000272968|ENSG00000146587|ENSG00000157954|ENSG00000164638|ENSG00000182095|ENSG00000155034|ENSG00000075624|ENSG00000075618|ENSG00000011275|ENSG00000122543|ENSG00000122674|ENSG00000155026|ENSG00000122512|ENSG00000106305|ENSG00000086232|ENSG00000157999|ENSG00000106346|ENSG00000008256|ENSG00000178397|ENSG00000136238…	FOXK1|snoU13|AP5Z1|MIR4656|RADIL|Y_RNA|PAPOLB|AC092610.12|MMD2|RNF216P1|RBAK-RBAKDN|RP11-730B22.1|RBAK|RBAKDN|OR10AH1P|ZNF890P|RNU6-215P|WIPI2|SLC29A4|AC093376.1|TNRC18|AC093620.5|AC092171.2|RP11-1275H24.2|RP11-1275H24.1|RP11-1275H24.3|FBXL18|AC092171.4|snoU13|MIR589|ACTB|AC006483.1|CTB-161C1.1|AC006483.5|FSCN1|RNF216|RNF216-IT1|ZNF815P|RN7SL556P|OCM|CCZ1|RSPH10B|PMS2|Y_RNA|AIMP2|SNORA42|EIF2AK1|…	ENSG00000164916|ENSG00000238781|ENSG00000242802|ENSG00000264474|ENSG00000157927|ENSG00000206895|ENSG00000218823|ENSG00000213935|ENSG00000136297|ENSG00000196204|ENSG00000272968|ENSG00000270822|ENSG00000146587|ENSG00000273313|ENSG00000272595|ENSG00000159904|ENSG00000202039|ENSG00000157954|ENSG00000164638|ENSG00000263808|ENSG00000182095|ENSG00000241269|ENSG00000188365|ENSG00000272953|ENSG00000234432…
7	6786501	6930701	48.6147	0	0	2	8		RSPH10B2|CCZ1B	ENSG00000169402|ENSG00000146574	PMS2CL|RSPH10B2|CCZ1B|OR7E39P|UNC93B2|OR7E136P|AC079804.2|OR7E59P	ENSG00000187953|ENSG00000169402|ENSG00000146574|ENSG00000273252|ENSG00000155070|ENSG00000205897|ENSG00000263457|ENSG00000250561
7	27081401	27316901	1203.82	0	3	13	28	HOXA9|HOXA11|HOXA13	HOXA1|HOXA2|HOXA3|HOXA4|HOXA5|HOXA6|HOXA7|HOXA9|RP1-170O19.20|HOXA10|HOXA11|HOXA13|EVX1	ENSG00000105991|ENSG00000105996|ENSG00000105997|ENSG00000197576|ENSG00000106004|ENSG00000106006|ENSG00000122592|ENSG00000078399|ENSG00000257184|ENSG00000253293|ENSG00000005073|ENSG00000106031|ENSG00000106038	NHP2P2|HOXA1|HOTAIRM1|HOXA2|HOXA3|HOXA-AS2|HOXA4|RP1-170O19.22|HOXA-AS3|HOXA5|HOXA6|RP1-170O19.23|HOXA7|RP1-170O19.21|HOXA9|RP1-170O19.20|HOXA10-AS|MIR196B|HOXA10|HOXA11|HOXA11-AS|RP1-170O19.14|HOXA13|HOTTIP|RP1-170O19.17|EVX1-AS|EVX1|RPL35P4	ENSG00000213786|ENSG00000105991|ENSG00000233429|ENSG00000105996|ENSG00000105997|ENSG00000253552|ENSG00000197576|ENSG00000273433|ENSG00000254369|ENSG00000106004|ENSG00000106006|ENSG00000272801|ENSG00000122592|ENSG00000270182|ENSG00000078399|ENSG00000257184|ENSG00000253187|ENSG00000207584|ENSG00000253293|ENSG00000005073|ENSG00000240990|ENSG00000253508|ENSG00000106031|ENSG00000243766|ENSG00000253308…
7	38286301	38390501	530.678	0	0	0	19				TRGC2|TRGJ2|TRGJP2|TRGC1|TRGJ1|TRGJP|TRGJP1|TRGV11|TRGVB|TRGV10|AC006033.22|TRGV9|TRGVA|RP11-121A8.1|TRGV8|TRGV7|TRGV6|TRGV5P|TRGV5	ENSG00000227191|ENSG00000211687|ENSG00000211688|ENSG00000211689|ENSG00000211690|ENSG00000211691|ENSG00000211692|ENSG00000211693|ENSG00000231202|ENSG00000211694|ENSG00000231916|ENSG00000211695|ENSG00000225992|ENSG00000272908|ENSG00000211696|ENSG00000249978|ENSG00000226212|ENSG00000228668|ENSG00000211697
7	61054301	63404001	1993.93	0	0	2	57		AC006455.1|AC073188.1	ENSG00000230000|ENSG00000268181	RP11-715L17.1|RNU6-417P|RP11-196D18.1|RP11-196D18.2|AC069285.1|ZNF90P3|RP11-196D18.4|RP11-196D18.5|snoU2_19|RP11-373D7.1|PHKG1P1|RP5-905H7.3|SEPT7P4|RP5-905H7.4|ZNF733P|RP5-905H7.9|RP5-905H7.5|RP5-905H7.6|AC006455.1|RP5-905H7.10|RP5-905H7.7|RP5-905H7.8|VN1R31P|VN1R32P|RP11-73B2.2|RP11-73B2.4|RP11-73B2.3|RP11-340I6.3|RP11-340I6.1|AC073188.1|SLC25A1P2|VN1R33P|RP11-73B2.5|ZNF734P|RP5-1193P9.2|SEPT7P…	ENSG00000233918|ENSG00000207443|ENSG00000227148|ENSG00000233454|ENSG00000265865|ENSG00000233782|ENSG00000234312|ENSG00000231523|ENSG00000199231|ENSG00000237572|ENSG00000226075|ENSG00000244550|ENSG00000240651|ENSG00000236638|ENSG00000185037|ENSG00000226587|ENSG00000227298|ENSG00000232165|ENSG00000230000|ENSG00000227545|ENSG00000227923|ENSG00000229301|ENSG00000236284|ENSG00000230361|ENSG00000230600…
7	62288901	62499001	-243.424	0	0	0	1				RNU6-417P	ENSG00000207443
7	73119201	76173801	-2922.07	0	2	38	104	ELN|HIP1	WBSCR22|STX1A|ABHD11|CLDN3|CLDN4|WBSCR27|WBSCR28|ELN|LIMK1|EIF4H|LAT2|RFC2|CLIP2|GTF2IRD1|GTF2I|NCF1|GTF2IRD2|GATSL1|WBSCR16|GTF2IRD2B|GATSL2|AC006014.1|TRIM73|POM121C|HIP1|CCL26|CCL24|RHBDD2|POR|STYXL1|MDH2|SRRM3|HSPB1|YWHAG|SRCRB4D|ZP3|DTX2|UPK3B	ENSG00000071462|ENSG00000106089|ENSG00000106077|ENSG00000165215|ENSG00000189143|ENSG00000165171|ENSG00000175877|ENSG00000049540|ENSG00000106683|ENSG00000106682|ENSG00000086730|ENSG00000049541|ENSG00000106665|ENSG00000006704|ENSG00000077809|ENSG00000158517|ENSG00000196275|ENSG00000183086|ENSG00000174374|ENSG00000174428|ENSG00000198750|ENSG00000268891|ENSG00000178809|ENSG00000135213|ENSG00000127946…	WBSCR22|STX1A|MIR4284|RN7SL265P|LINC00035|ABHD11|CLDN3|CLDN4|WBSCR27|WBSCR28|RP11-731K22.1|ELN|CTB-51J22.1|LIMK1|EIF4H|MIR590|LAT2|RFC2|RNU6-1070P|CLIP2|GTF2IRD1|RNA5SP233|AC004851.1|RP5-1186P10.2|GTF2I|AC083884.8|STAG3L2|PHBP15|NCF1|GTF2IRD2|PMS2P5|Y_RNA|AC004166.6|GATSL1|WBSCR16|GTF2IRD2B|NCF1C|GTF2IP1|PHBP6|AC138783.13|AC138783.11|AC138783.12|Y_RNA|AC118138.2|GATSL2|AC004878.2|AC004878.7|AC004…	ENSG00000071462|ENSG00000106089|ENSG00000265724|ENSG00000241709|ENSG00000225969|ENSG00000106077|ENSG00000165215|ENSG00000189143|ENSG00000165171|ENSG00000175877|ENSG00000261467|ENSG00000049540|ENSG00000232415|ENSG00000106683|ENSG00000106682|ENSG00000207741|ENSG00000086730|ENSG00000049541|ENSG00000252538|ENSG00000106665|ENSG00000006704|ENSG00000238391|ENSG00000252378|ENSG00000273069|ENSG00000077809…
7	74150701	75078401	1416.79	0	0	10	39		GTF2I|NCF1|GTF2IRD2|GATSL1|WBSCR16|GTF2IRD2B|GATSL2|AC006014.1|TRIM73|POM121C	ENSG00000077809|ENSG00000158517|ENSG00000196275|ENSG00000183086|ENSG00000174374|ENSG00000174428|ENSG00000198750|ENSG00000268891|ENSG00000178809|ENSG00000135213	GTF2I|STAG3L2|PHBP15|NCF1|GTF2IRD2|PMS2P5|Y_RNA|AC004166.6|GATSL1|WBSCR16|GTF2IRD2B|NCF1C|GTF2IP1|PHBP6|AC138783.13|AC138783.11|AC138783.12|Y_RNA|AC118138.2|GATSL2|AC004878.2|AC004878.7|AC004878.8|PMS2P2|AC004878.5|PMS2P10|Y_RNA|AC004878.6|AC004878.3|Y_RNA|AC006014.10|Y_RNA|STAG3L1|AC006014.1|Y_RNA|AC006014.8|TRIM73|NSUN5P1|POM121C	ENSG00000077809|ENSG00000160828|ENSG00000232210|ENSG00000158517|ENSG00000196275|ENSG00000123965|ENSG00000239069|ENSG00000184616|ENSG00000183086|ENSG00000174374|ENSG00000174428|ENSG00000165178|ENSG00000232561|ENSG00000223981|ENSG00000231091|ENSG00000205509|ENSG00000189011|ENSG00000202021|ENSG00000230195|ENSG00000198750|ENSG00000224804|ENSG00000249595|ENSG00000254977|ENSG00000174368|ENSG00000205508…
7	76071401	76703401	408.371	0	0	3	28		DTX2|UPK3B|POMZP3	ENSG00000091073|ENSG00000243566|ENSG00000146707	DTX2|FDPSP2|AC007078.4|UPK3B|AC004980.8|Y_RNA|AC004980.9|AC004980.11|AC004980.7|POMZP3|AC004980.10|AC004980.1|AC007003.1|FDPSP7|AC114737.3|AC005522.7|DTX2P1|DTX2P1-UPK3BP1-PMS2P11|UPK3BP1|PMS2P11|Y_RNA|SPDYE9P|PMS2P9|Y_RNA|RP11-467H10.2|AC007000.12|AC007000.11|AC007000.10	ENSG00000091073|ENSG00000233980|ENSG00000250614|ENSG00000243566|ENSG00000250778|ENSG00000238560|ENSG00000230305|ENSG00000185040|ENSG00000205485|ENSG00000146707|ENSG00000214243|ENSG00000221249|ENSG00000231183|ENSG00000231087|ENSG00000236280|ENSG00000225703|ENSG00000186704|ENSG00000265479|ENSG00000242435|ENSG00000241350|ENSG00000201885|ENSG00000186645|ENSG00000233448|ENSG00000201959|ENSG00000259628…
7	101503301	103876601	6228.32	0	0	28	69		CUX1|SH2B2|PRKRIP1|ORAI2|ALKBH4|LRWD1|POLR2J|RASA4B|POLR2J3|RP11-514P8.7|SPDYE2|RASA4|RP11-514P8.6|UPK3BL|POLR2J2|POLR2J2|SPDYE2B|FAM185A|FBXL13|LRRC17|ARMC10|NAPEPLD|PMPCB|DNAJC2|PSMC2|SLC26A5|RELN|ORC5	ENSG00000257923|ENSG00000160999|ENSG00000128563|ENSG00000160991|ENSG00000160993|ENSG00000161036|ENSG00000005075|ENSG00000170667|ENSG00000168255|ENSG00000270249|ENSG00000205238|ENSG00000105808|ENSG00000205236|ENSG00000267368|ENSG00000228049|ENSG00000267645|ENSG00000173678|ENSG00000222011|ENSG00000161040|ENSG00000128606|ENSG00000170632|ENSG00000161048|ENSG00000105819|ENSG00000105821|ENSG00000161057…	CUX1|CTB-181H17.1|CTA-357J21.1|AC005086.1|AC005086.3|AC005086.2|AC005086.4|SNORA48|AC005088.1|SH2B2|MIR4285|CTA-313A17.2|Y_RNA|CTA-313A17.3|SPDYE6|PRKRIP1|RP11-163E9.2|RP11-163E9.1|MIR548O|RP11-514P8.2|ORAI2|ALKBH4|LRWD1|MIR5090|MIR4467|POLR2J|AC093668.2|AC093668.3|RASA4B|RP11-514P8.8|AC093668.1|POLR2J3|RP11-514P8.7|SPDYE2|RASA4|RP11-514P8.6|AC105052.1|UPK3BL|POLR2J2|POLR2J2|SPDYE2B|RASA4DP|FAM18…	ENSG00000257923|ENSG00000272219|ENSG00000272544|ENSG00000230110|ENSG00000258040|ENSG00000256295|ENSG00000258093|ENSG00000252824|ENSG00000264642|ENSG00000160999|ENSG00000264675|ENSG00000170409|ENSG00000200552|ENSG00000228546|ENSG00000166667|ENSG00000128563|ENSG00000239969|ENSG00000239486|ENSG00000221510|ENSG00000239480|ENSG00000160991|ENSG00000160993|ENSG00000161036|ENSG00000266715|ENSG00000264471…
7	109433801	109456201	669.111	0	0	0	1				NA	NA
7	118830601	118835001	60.7069	0	0	0	1				NA	NA
7	149589701	150595901	-1251.42	0	0	16	31		ACTR3C|LRRC61|ZBED6CL|RARRES2|REPIN1|ZNF775|GIMAP8|GIMAP7|GIMAP4|GIMAP6|GIMAP2|GIMAP1|GIMAP5|TMEM176B|TMEM176A|AOC1	ENSG00000106526|ENSG00000127399|ENSG00000188707|ENSG00000106538|ENSG00000214022|ENSG00000196456|ENSG00000171115|ENSG00000179144|ENSG00000133574|ENSG00000133561|ENSG00000106560|ENSG00000213203|ENSG00000196329|ENSG00000106565|ENSG00000002933|ENSG00000002726	RP11-728K20.1|RP11-728K20.2|RP11-545G3.1|ACTR3C|LRRC61|ZBED6CL|RARRES2|RP4-584D14.7|RP4-584D14.5|REPIN1|ZNF775|RP4-584D14.6|LINC00996|GIMAP8|RP11-511P7.4|STRADBP1|GIMAP7|ALDH7A1P3|GIMAP4|RP11-632K21.7|RP11-632K21.3|GIMAP6|RP11-632K21.6|GIMAP2|GIMAP1|GIMAP5|RP5-1051J4.6|RP5-1051J4.4|TMEM176B|TMEM176A|AOC1	ENSG00000224016|ENSG00000260555|ENSG00000241449|ENSG00000106526|ENSG00000127399|ENSG00000188707|ENSG00000106538|ENSG00000261305|ENSG00000240449|ENSG00000214022|ENSG00000196456|ENSG00000239377|ENSG00000242258|ENSG00000171115|ENSG00000271582|ENSG00000213205|ENSG00000179144|ENSG00000243853|ENSG00000133574|ENSG00000271568|ENSG00000232361|ENSG00000133561|ENSG00000270990|ENSG00000106560|ENSG00000213203…
7	150596001	151054901	321.338	0	0	16	22		KCNH2|NOS3|ATG9B|ABCB8|ASIC3|CDK5|SLC4A2|FASTK|TMUB1|AGAP3|GBX1|ASB10|ABCF2|CHPF2|SMARCD3|NUB1	ENSG00000055118|ENSG00000164867|ENSG00000181652|ENSG00000197150|ENSG00000213199|ENSG00000164885|ENSG00000164889|ENSG00000164896|ENSG00000164897|ENSG00000133612|ENSG00000164900|ENSG00000146926|ENSG00000033050|ENSG00000033100|ENSG00000082014|ENSG00000013374	KCNH2|NOS3|ATG9B|ABCB8|RP11-148K1.10|ASIC3|CDK5|SLC4A2|RP11-148K1.12|FASTK|TMUB1|AGAP3|GBX1|ASB10|IQCA1P1|ABCF2|CHPF2|MIR671|SMARCD3|RP4-548D19.3|RP5-1070G24.2|NUB1	ENSG00000055118|ENSG00000164867|ENSG00000181652|ENSG00000197150|ENSG00000243433|ENSG00000213199|ENSG00000164885|ENSG00000164889|ENSG00000244151|ENSG00000164896|ENSG00000164897|ENSG00000133612|ENSG00000164900|ENSG00000146926|ENSG00000183016|ENSG00000033050|ENSG00000033100|ENSG00000211517|ENSG00000082014|ENSG00000272661|ENSG00000243018|ENSG00000013374
7	152016301	154400001	-8005.61	0	1	4	28	KMT2C	KMT2C|XRCC2|ACTR3B|DPP6	ENSG00000055609|ENSG00000196584|ENSG00000133627|ENSG00000130226	KMT2C|RP11-208G20.3|RP11-208G20.2|SEPT7P6|Y_RNA|FABP5P3|AC005631.1|CCT8L1P|LINC01003|AC104843.4|RNA5SP250|snoU13|AC104843.3|SNORA26|XRCC2|RN7SL811P|ATP5F1P3|RN7SL845P|ACTR3B|AF104455.1|AC079809.2|AC073236.3|AC091652.2|DPP6|AC005588.2|RP5-1048B16.1|AC006019.3|AC006019.4	ENSG00000055609|ENSG00000270405|ENSG00000204894|ENSG00000241007|ENSG00000253088|ENSG00000241735|ENSG00000221454|ENSG00000020219|ENSG00000261455|ENSG00000231139|ENSG00000199404|ENSG00000238557|ENSG00000225416|ENSG00000212590|ENSG00000196584|ENSG00000265439|ENSG00000214003|ENSG00000244328|ENSG00000133627|ENSG00000265275|ENSG00000224104|ENSG00000234722|ENSG00000233489|ENSG00000130226|ENSG00000226509…
8	6909401	8143401	5021.84	0	0	20	85		DEFA5|ZNF705G|DEFB4B|DEFB103B|SPAG11B|DEFB104B|DEFB106B|DEFB105B|DEFB107B|PRR23D1|PRR23D2|DEFB107A|DEFB105A|DEFB106A|DEFB104A|SPAG11A|DEFB103A|DEFB4A|ZNF705B|LRLE1	ENSG00000164816|ENSG00000215372|ENSG00000177257|ENSG00000177243|ENSG00000164871|ENSG00000177023|ENSG00000187082|ENSG00000186599|ENSG00000198129|ENSG00000255251|ENSG00000255378|ENSG00000186572|ENSG00000186562|ENSG00000186579|ENSG00000176782|ENSG00000178287|ENSG00000176797|ENSG00000171711|ENSG00000215356|ENSG00000268955	DEFA5|AF238378.7|AF228730.8|AF228730.1|RPS3AP30|AF228730.12|AF228730.7|RPS3AP33|AF228730.2|AF228730.5|AF228730.13|OR7E125P|FAM90A15P|FAM90A3P|FAM90A4P|FAM90A13P|FAM90A5P|FAM90A20P|FAM66B|DEFB109P1B|USP17L1P|USP17L4|AC130360.8|ZNF705G|DEFB108P2|DEFB4B|HSPD1P3|DEFB103B|SPAG11B|AC130360.1|DEFB104B|DEFB106B|DEFB105B|DEFB107B|PRR23D1|FAM90A6P|FAM90A7P|FAM90A21P|FAM90A22P|FAM90A23P|OR7E157P|RP11-1118M6…	ENSG00000164816|ENSG00000255273|ENSG00000234120|ENSG00000216206|ENSG00000228744|ENSG00000254683|ENSG00000230106|ENSG00000214268|ENSG00000221567|ENSG00000231930|ENSG00000255025|ENSG00000177306|ENSG00000230045|ENSG00000233132|ENSG00000249005|ENSG00000223885|ENSG00000215373|ENSG00000233295|ENSG00000215374|ENSG00000206034|ENSG00000230549|ENSG00000236125|ENSG00000235778|ENSG00000215372|ENSG00000215371…
8	11917001	13855201	-1210.81	0	0	10	63		DEFB130|ZNF705D|USP17L2|FAM86B1|DEFB130|FAM86B2|LONRF1|KIAA1456|DLC1|C8orf48	ENSG00000233050|ENSG00000215343|ENSG00000223443|ENSG00000186523|ENSG00000232948|ENSG00000145002|ENSG00000154359|ENSG00000250305|ENSG00000164741|ENSG00000164743	DEFB130|RNA5SP253|DEFB108P3|ZNF705D|FAM66D|RP11-1236K1.8|USP17L7|USP17L2|DEFB109P3|FAM90A2P|ALG1L11P|AC145124.1|FAM86B1|FAM85A|ENPP7P12|ABC12-47043100G14.2|DEFB130|RNA5SP254|DEFB108P4|ZNF705C|FAM66A|RP11-351I21.7|RP11-351I21.6|DEFB109P1|LINC00965|FAM90A25P|ALG1L12P|AC087203.1|FAM86B2|ENPP7P6|RP11-419I17.1|AC130352.1|RPS3AP34|AC068587.2|RP11-303G3.6|RPS3AP35|AC068587.1|RP11-303G3.9|RP11-303G3.10|O…	ENSG00000233050|ENSG00000252029|ENSG00000255544|ENSG00000215343|ENSG00000255052|ENSG00000254923|ENSG00000226430|ENSG00000223443|ENSG00000254866|ENSG00000205879|ENSG00000249889|ENSG00000266637|ENSG00000186523|ENSG00000255495|ENSG00000254527|ENSG00000237215|ENSG00000232948|ENSG00000252535|ENSG00000254623|ENSG00000215339|ENSG00000227888|ENSG00000254423|ENSG00000255556|ENSG00000242296|ENSG00000270074…
8	25066501	25070801	-11.9742	0	0	1	1		DOCK5	ENSG00000147459	DOCK5	ENSG00000147459
8	31132301	34446701	-2490.59	0	0	6	42		NRG1|FUT10|TTI2|MAK16|RNF122|DUSP26	ENSG00000157168|ENSG00000172728|ENSG00000129696|ENSG00000198042|ENSG00000133874|ENSG00000133878	RP11-566H8.3|RP11-566H8.2|RP11-566H8.1|RNA5SP261|NRG1|NRG1-IT1|NRG1-IT2|RNA5SP262|RNA5SP263|NRG1-IT3|RP11-1002K11.1|RNU6-663P|RP11-11N9.4|MTND1P6|MTND2P32|RANP9|AC104037.1|RP11-451O18.1|RNU6-528P|RP11-722E23.2|FUT10|RP11-359B20.1|TTI2|MAK16|SNORD13|RP11-359B20.5|SNORA70|RP11-10D7.5|RNF122|RN7SL621P|DUSP26|RP11-317N12.1|RP11-10D7.2|RN7SL457P|VENTXP5|RP1-273G13.1|RP1-273G13.2|RP1-273G13.3|RP11-431M…	ENSG00000253377|ENSG00000254095|ENSG00000253275|ENSG00000222468|ENSG00000157168|ENSG00000253974|ENSG00000253222|ENSG00000252261|ENSG00000200246|ENSG00000254049|ENSG00000272327|ENSG00000212407|ENSG00000247134|ENSG00000254346|ENSG00000254090|ENSG00000253393|ENSG00000265562|ENSG00000253993|ENSG00000252735|ENSG00000272338|ENSG00000172728|ENSG00000254061|ENSG00000129696|ENSG00000198042|ENSG00000239039…
8	37321101	37322901	-0.739391	0	0	0	1				RP11-150O12.1	ENSG00000253161
8	39230501	39388901	8152.25	0	0	0	2				ADAM5|ADAM3A	ENSG00000196115|ENSG00000197475
8	40402101	43270301	7133.63	0	2	25	77	KAT6A|HOOK3	ZMAT4|SFRP1|GOLGA7|GINS4|AGPAT6|NKX6-3|ANK1|KAT6A|AP3M2|PLAT|IKBKB|POLB|DKK4|VDAC3|SLC20A2|SMIM19|CHRNB3|CHRNA6|THAP1|RNF170|HOOK3|RP11-598P20.5|FNTA|POMK|HGSNAT	ENSG00000165061|ENSG00000104332|ENSG00000147533|ENSG00000147536|ENSG00000158669|ENSG00000165066|ENSG00000029534|ENSG00000083168|ENSG00000070718|ENSG00000104368|ENSG00000104365|ENSG00000070501|ENSG00000104371|ENSG00000078668|ENSG00000168575|ENSG00000176209|ENSG00000147432|ENSG00000147434|ENSG00000131931|ENSG00000120925|ENSG00000168172|ENSG00000254673|ENSG00000168522|ENSG00000185900|ENSG00000165102	ZMAT4|RP11-465K16.1|RNU6-356P|SFRP1|MIR548AO|RPS29P2|CTD-3080F16.3|RNU6-895P|SNORD65|RP11-15G16.1|GOLGA7|KRT18P37|GINS4|RP11-360L9.4|RP11-360L9.7|AGPAT6|RP11-360L9.8|NKX6-3|ANK1|MIR486|RP11-930P14.1|Y_RNA|RP11-930P14.2|RN7SL149P|KAT6A|AC090571.1|SNORD112|RP11-589C21.1|RP11-589C21.2|RP11-589C21.6|RP11-589C21.5|AP3M2|PLAT|snoU13|RP11-231D20.2|IKBKB|POLB|RPL5P23|DKK4|VDAC3|SLC20A2|RP11-1007J8.1|RP11…	ENSG00000165061|ENSG00000254383|ENSG00000206867|ENSG00000104332|ENSG00000263372|ENSG00000239281|ENSG00000253509|ENSG00000206852|ENSG00000238936|ENSG00000253396|ENSG00000147533|ENSG00000253943|ENSG00000147536|ENSG00000253133|ENSG00000253174|ENSG00000158669|ENSG00000264578|ENSG00000165066|ENSG00000029534|ENSG00000221035|ENSG00000253389|ENSG00000207101|ENSG00000260588|ENSG00000241834|ENSG00000083168…
8	42887701	43839001	-2376.7	0	0	4	32		RP11-598P20.5|FNTA|POMK|HGSNAT	ENSG00000254673|ENSG00000168522|ENSG00000185900|ENSG00000165102	RP11-598P20.5|FNTA|RNU1-124P|POMK|RP11-598P20.3|HGSNAT|VN1R46P|RP11-726G23.2|RP11-726G23.11|RP11-359P18.2|RP11-726G23.3|AFG3L2P1|RP11-726G23.7|RP11-726G23.10|RP11-726G23.8|POTEA|RNU6-104P|RP11-726G23.12|AC022616.1|RP11-726G23.6|U3|RN7SKP41|RP11-359P18.1|RP11-359P18.7|RP11-359P18.8|SNX18P27|RP11-359P18.5|CYP4F44P|RP11-359P18.6|AC134698.1|RP11-643N23.2|RP11-643N23.1	ENSG00000254673|ENSG00000168522|ENSG00000200731|ENSG00000185900|ENSG00000254198|ENSG00000165102|ENSG00000253611|ENSG00000253884|ENSG00000255166|ENSG00000253312|ENSG00000253186|ENSG00000253606|ENSG00000253486|ENSG00000234713|ENSG00000253707|ENSG00000188877|ENSG00000238509|ENSG00000255497|ENSG00000264094|ENSG00000254342|ENSG00000201329|ENSG00000222630|ENSG00000250637|ENSG00000254069|ENSG00000253319…
8	46838801	46992001	-166.096	0	0	0	1				NA	NA
8	46839101	48099401	2110.53	0	0	0	22				AC113134.1|HSPA8P13|ASNSP1|RP11-790L1.3|ASNSP4|RP11-101E19.8|TRIM60P15|LINC00293|MTND1P7|RNU6-656P|RP11-101E19.4|MTND6P20|RP11-101E19.7|RP11-350F16.1|RP11-350F16.2|MAPK6PS4|RN7SKP32|AC026241.1|RP11-1134I14.2|RNU6-819P|RPL10AP2|NDUFA5P12	ENSG00000255915|ENSG00000253425|ENSG00000248498|ENSG00000254070|ENSG00000251470|ENSG00000228984|ENSG00000250857|ENSG00000253314|ENSG00000253828|ENSG00000252594|ENSG00000254118|ENSG00000254156|ENSG00000253803|ENSG00000253745|ENSG00000253782|ENSG00000215179|ENSG00000222099|ENSG00000264231|ENSG00000248347|ENSG00000200986|ENSG00000188873|ENSG00000248531
8	142009901	142478901	1613.65	0	0	6	18		PTK2|DENND3|SLC45A4|RP11-10J21.3|GPR20|PTP4A3	ENSG00000169398|ENSG00000105339|ENSG00000022567|ENSG00000254019|ENSG00000204882|ENSG00000184489	PTK2|RP11-128L5.1|DENND3|RP11-809O17.1|SLC45A4|RP11-10J21.4|RP11-10J21.3|RP11-10J21.5|RP11-10J21.6|CTD-3064M3.1|CTD-3064M3.3|GPR20|CTD-3064M3.4|PTP4A3|MROH5|CTD-3064M3.7|SNORD5|HNRNPA1P38	ENSG00000169398|ENSG00000253266|ENSG00000105339|ENSG00000253210|ENSG00000022567|ENSG00000253307|ENSG00000254019|ENSG00000254197|ENSG00000254291|ENSG00000253595|ENSG00000261655|ENSG00000204882|ENSG00000244998|ENSG00000184489|ENSG00000226807|ENSG00000271959|ENSG00000238854|ENSG00000253605
8	144286901	146291101	3608.82	0	1	75	130	RECQL4	GPIHBP1|ZFP41|ZFP41|GLI4|ZNF696|TOP1MT|RHPN1|MAFA|ZC3H3|GSDMD|MROH6|NAPRT1|EEF1D|TIGD5|PYCRL|TSTA3|ZNF623|ZNF707|CCDC166|MAPK15|FAM83H|SCRIB|PUF60|NRBP2|EPPK1|PLEC|PARP10|GRINA|SPATC1|OPLAH|EXOSC4|GPAA1|CYC1|SHARPIN|MAF1|KIAA1875|FAM203A|MROH1|KM-PA-2|SCXB|FAM203B|BOP1|SCXA|HSF1|DGAT1|SCRT1|TMEM249|GS1-393G12.13|SLC52A2|FBXL6|ADCK5|CPSF1|SLC39A4|VPS28|TONSL|CYHR1|KIFC2|FOXH1|PPP1R16A|GPT|MFSD3|RE…	ENSG00000182851|ENSG00000181638|ENSG00000264668|ENSG00000250571|ENSG00000185730|ENSG00000184428|ENSG00000158106|ENSG00000182759|ENSG00000014164|ENSG00000104518|ENSG00000204839|ENSG00000147813|ENSG00000104529|ENSG00000179886|ENSG00000104524|ENSG00000104522|ENSG00000183309|ENSG00000181135|ENSG00000255181|ENSG00000181085|ENSG00000180921|ENSG00000180900|ENSG00000179950|ENSG00000185189|ENSG00000227184…	GPIHBP1|ZFP41|ZFP41|GLI4|RP13-582O9.5|ZNF696|RP13-582O9.7|TOP1MT|AC087793.1|RNU6-220P|RHPN1-AS1|RHPN1|RP11-909N17.2|RP11-909N17.3|MAFA|ZC3H3|RP11-661A12.5|7SK|GSDMD|MROH6|RP11-661A12.9|NAPRT1|RP11-661A12.7|EEF1D|TIGD5|RP11-661A12.14|PYCRL|TSTA3|RP11-661A12.12|ZNF623|RNU7-109P|ZNF707|RP11-429J17.2|CCDC166|RP11-429J17.4|MAPK15|RP11-429J17.5|FAM83H|MIR4664|FAM83H-AS1|RP11-429J17.7|RP11-429J17.8|SCRI…	ENSG00000182851|ENSG00000181638|ENSG00000264668|ENSG00000250571|ENSG00000253716|ENSG00000185730|ENSG00000272172|ENSG00000184428|ENSG00000263660|ENSG00000212221|ENSG00000254389|ENSG00000158106|ENSG00000253931|ENSG00000254338|ENSG00000182759|ENSG00000014164|ENSG00000254859|ENSG00000254144|ENSG00000104518|ENSG00000204839|ENSG00000255050|ENSG00000147813|ENSG00000254741|ENSG00000104529|ENSG00000179886…
9	21301001	26127701	-12939.6	0	1	17	52	CDKN2A	IFNA5|KLHL9|IFNA6|IFNA13|IFNA2|IFNA8|IFNA1|IFNE|MTAP|RP11-145E5.5|C9orf53|CDKN2A|CDKN2B|DMRTA1|ELAVL2|IZUMO3|TUSC1	ENSG00000147873|ENSG00000198642|ENSG00000120235|ENSG00000233816|ENSG00000188379|ENSG00000120242|ENSG00000197919|ENSG00000184995|ENSG00000099810|ENSG00000264545|ENSG00000224854|ENSG00000147889|ENSG00000147883|ENSG00000176399|ENSG00000107105|ENSG00000205442|ENSG00000198680	IFNA5|IFNA20P|KLHL9|IFNA6|IFNA13|IFNA2|RP11-354P17.15|IFNA11P|IFNA12P|IFNA8|IFNWP2|IFNA1|IFNWP19|MIR31HG|IFNE|MIR31|SNORD39|RP11-344A7.1|KHSRPP1|RN7SL151P|MTAP|RP11-145E5.5|AL359922.1|TUBB8P1|RP11-70L8.4|RP11-149I2.5|C9orf53|CDKN2A|CDKN2B-AS1|RP11-149I2.4|CDKN2B|UBA52P6|RP11-408N14.1|DMRTA1|RP11-399D6.2|RP11-370B11.1|RP11-370B11.3|AL391117.1|SUMO2P2|RP11-315I14.2|RP11-315I14.5|ELAVL2|RP11-321L2.1…	ENSG00000147873|ENSG00000226393|ENSG00000198642|ENSG00000120235|ENSG00000233816|ENSG00000188379|ENSG00000261696|ENSG00000231195|ENSG00000235108|ENSG00000120242|ENSG00000237691|ENSG00000197919|ENSG00000238271|ENSG00000171889|ENSG00000184995|ENSG00000199177|ENSG00000264379|ENSG00000227443|ENSG00000229835|ENSG00000244230|ENSG00000099810|ENSG00000264545|ENSG00000266732|ENSG00000229298|ENSG00000265194…
9	65468101	71002501	7707.36	0	0	20	133		SPATA31A7|FAM27E3|FAM27B|BX649567.1|ANKRD20A1|RP11-195B21.3|FOXD4L6|CBWD6|BX255923.1|CR769776.1|ANKRD20A4|AL445665.1|FOXD4L5|FOXD4L4|CBWD5|AL591479.1|CBWD3|AL353608.1|FOXD4L3|PGM5	ENSG00000234734|ENSG00000232833|ENSG00000170215|ENSG00000233434|ENSG00000196774|ENSG00000155282|ENSG00000204793|ENSG00000204790|ENSG00000196400|ENSG00000204788|ENSG00000172014|ENSG00000176134|ENSG00000204779|ENSG00000184659|ENSG00000147996|ENSG00000269337|ENSG00000196873|ENSG00000228537|ENSG00000187559|ENSG00000154330	RP11-101E5.1|FAM74A4|RP11-101E5.2|SPATA31A7|RP11-203I2.1|RP11-237M21.1|RP11-118H15.1|RBPJP2|RP11-120E5.2|ATP5A1P10|RP11-93P10.2|RP11-93P10.3|RP11-459O16.1|CNN2P5|RP11-459O16.3|CYP4F61P|SNX18P6|RP11-459O16.7|RP11-262H14.1|RNA5SP283|AL512625.1|RP11-262H14.5|PTGER4P2|CDK2AP2P2|MYO5BP2|RP11-262H14.3|RP11-262H14.7|RP11-262H14.11|RP11-262H14.4|RP11-282E4.1|RP11-318K12.1|RNU6-156P|RP11-318K12.2|RP11-318…	ENSG00000203372|ENSG00000229746|ENSG00000235496|ENSG00000234734|ENSG00000237792|ENSG00000231379|ENSG00000233022|ENSG00000237086|ENSG00000237191|ENSG00000243382|ENSG00000223449|ENSG00000242301|ENSG00000237869|ENSG00000233414|ENSG00000233171|ENSG00000235327|ENSG00000234430|ENSG00000235003|ENSG00000238113|ENSG00000202474|ENSG00000203438|ENSG00000229422|ENSG00000184523|ENSG00000237451|ENSG00000238245…
9	90427501	92498301	3641.34	0	0	11	40		SPATA31E1|CDK20|SPIN1|NXNL2|C9orf47|S1PR3|SHC3|CKS2|SECISBP2|SEMA4D|GADD45G	ENSG00000177992|ENSG00000156345|ENSG00000106723|ENSG00000130045|ENSG00000186354|ENSG00000213694|ENSG00000148082|ENSG00000123975|ENSG00000187742|ENSG00000187764|ENSG00000130222	XXyac-YM21GA2.1|XXyac-YM21GA2.6|CTSLP8|XXyac-YM21GA2.3|XXyac-YM21GA2.7|XXyac-YM21GA2.4|SPATA31E1|SPATA31C1|RP11-350E12.5|CDK20|U6|RPS10P3|RP11-350E12.4|SPATA31C2|RP11-1E11.1|RP11-1E11.2|RP11-350G13.1|U3|SPIN1|HNRNPA1P14|RP11-317B17.3|NXNL2|RP13-60M5.2|MIR4289|PCNPP2|RP11-791O21.5|C9orf47|S1PR3|RP11-82L18.4|SHC3|RP11-82L18.2|CKS2|MIR3153|SECISBP2|SEMA4D|RP13-93L13.2|RP13-93L13.1|AL590233.1|GADD45G…	ENSG00000232743|ENSG00000237743|ENSG00000234575|ENSG00000233884|ENSG00000214888|ENSG00000234460|ENSG00000177992|ENSG00000230246|ENSG00000238110|ENSG00000156345|ENSG00000271923|ENSG00000217716|ENSG00000225385|ENSG00000177910|ENSG00000204429|ENSG00000229288|ENSG00000226327|ENSG00000252299|ENSG00000106723|ENSG00000227638|ENSG00000231804|ENSG00000130045|ENSG00000228189|ENSG00000265873|ENSG00000225856…
9	135960901	138993501	3473.79	0	2	42	94	RALGDS|BRD3	RALGDS|GBGT1|OBP2B|SURF6|MED22|RPL7A|SURF1|SURF2|SURF4|C9orf96|REXO4|ADAMTS13|CACFD1|SLC2A6|TMEM8C|ADAMTSL2|FAM163B|DBH|SARDH|VAV2|BRD3|WDR5|RXRA|COL5A1|FCN2|FCN1|OLFM1|AL390778.1|C9orf62|PPP1R26|C9orf116|MRPS2|LCN1|OBP2A|PAEP|GLT6D1|LCN9|SOHLH1|KCNT1|CAMSAP1|UBAC1|NACC2	ENSG00000160271|ENSG00000148288|ENSG00000171102|ENSG00000148296|ENSG00000148297|ENSG00000148303|ENSG00000148290|ENSG00000148291|ENSG00000148248|ENSG00000198870|ENSG00000148300|ENSG00000160323|ENSG00000160325|ENSG00000160326|ENSG00000187616|ENSG00000197859|ENSG00000196990|ENSG00000123454|ENSG00000123453|ENSG00000160293|ENSG00000169925|ENSG00000196363|ENSG00000186350|ENSG00000130635|ENSG00000160339…	CELP|snoU13|RALGDS|GBGT1|OBP2B|LCN1P1|ABO|RP11-430N14.4|Y_RNA|LCN1P2|SURF6|Y_RNA|MED22|RP11-244N20.7|RPL7A|SNORD24|SNORD36B|SNORD36A|SNORD36C|SURF1|SURF2|SURF4|C9orf96|REXO4|ADAMTS13|CACFD1|SLC2A6|TMEM8C|ADAMTSL2|FAM163B|LL09NC01-254D11.1|DBH|DBH-AS1|SARDH|VAV2|AL590710.1|LINC00094|BRD3|RP11-374P20.4|RP11-349K21.1|LL09NC01-251B2.3|WDR5|RNU6ATAC|LL09NC01-139C3.1|RP11-145E17.2|RXRA|MIR4669|RP11-473…	ENSG00000170827|ENSG00000238657|ENSG00000160271|ENSG00000148288|ENSG00000171102|ENSG00000119440|ENSG00000175164|ENSG00000271875|ENSG00000201843|ENSG00000204031|ENSG00000148296|ENSG00000201451|ENSG00000148297|ENSG00000230064|ENSG00000148303|ENSG00000206611|ENSG00000200831|ENSG00000199744|ENSG00000252542|ENSG00000148290|ENSG00000148291|ENSG00000148248|ENSG00000198870|ENSG00000148300|ENSG00000160323…
9	138813801	140611901	-3068.1	0	1	80	114	NOTCH1	UBAC1|NACC2|C9orf69|LHX3|QSOX2|DKFZP434A062|GPSM1|DNLZ|CARD9|SNAPC4|SDCCAG3|PMPCA|INPP5E|SEC16A|C9orf163|NOTCH1|EGFL7|AGPAT2|FAM69B|LCN6|LCN10|LCN6|LCN8|LCN15|TMEM141|RP11-216L13.17|CCDC183|RABL6|C9orf172|PHPT1|MAMDC4|EDF1|TRAF2|FBXW5|C8G|LCN12|C9orf141|PTGDS|LCNL1|C9orf142|CLIC3|ABCA2|C9orf139|FUT7|NPDC1|ENTPD2|SAPCD2|UAP1L1|AL807752.1|MAN1B1|DPP7|GRIN1|LRRC26|TMEM210|ANAPC2|SSNA1|TPRN|TMEM203|N…	ENSG00000130560|ENSG00000148411|ENSG00000238227|ENSG00000107187|ENSG00000165661|ENSG00000267845|ENSG00000160360|ENSG00000213221|ENSG00000187796|ENSG00000165684|ENSG00000165689|ENSG00000165688|ENSG00000148384|ENSG00000148396|ENSG00000196366|ENSG00000148400|ENSG00000172889|ENSG00000169692|ENSG00000165716|ENSG00000204003|ENSG00000187922|ENSG00000267206|ENSG00000204001|ENSG00000177984|ENSG00000244187…	UBAC1|NACC2|RP11-83N9.5|C9orf69|LHX3|QSOX2|WI2-1959D15.1|DKFZP434A062|GPSM1|DNLZ|CARD9|SNAPC4|SDCCAG3|PMPCA|INPP5E|SEC16A|C9orf163|NOTCH1|MIR4673|RP11-413M3.4|MIR4674|RP11-611D20.2|U3|RP11-251M1.1|EGFL7|MIR126|AGPAT2|AL590226.1|FAM69B|SNHG7|LCN6|LCN10|LCN6|LCN8|LCN15|ATP6V1G1P3|TMEM141|RP11-216L13.17|CCDC183|RP11-216L13.19|RP11-216L13.18|CCDC183-AS1|RABL6|NCLP1|MIR4292|C9orf172|PHPT1|MAMDC4|EDF1|…	ENSG00000130560|ENSG00000148411|ENSG00000260193|ENSG00000238227|ENSG00000107187|ENSG00000165661|ENSG00000264527|ENSG00000267845|ENSG00000160360|ENSG00000213221|ENSG00000187796|ENSG00000165684|ENSG00000165689|ENSG00000165688|ENSG00000148384|ENSG00000148396|ENSG00000196366|ENSG00000148400|ENSG00000263403|ENSG00000227512|ENSG00000265181|ENSG00000237886|ENSG00000252440|ENSG00000228401|ENSG00000172889…
10	17772901	18231701	2001.61	0	0	4	7		TMEM236|MRC1L1|TMEM236|MRC1	ENSG00000148483|ENSG00000183748|ENSG00000184040|ENSG00000120586	TMEM236|MRC1L1|MIR511-1|TMEM236|MRC1|MIR511-2|RP11-457D2.3	ENSG00000148483|ENSG00000183748|ENSG00000207937|ENSG00000184040|ENSG00000120586|ENSG00000207938|ENSG00000235637
10	33686601	35689501	9224.46	0	0	4	27		PARD3|CUL2|CREM|CCNY	ENSG00000148498|ENSG00000108094|ENSG00000095794|ENSG00000108100	RP11-476F14.1|RP13-259N13.2|LINC00838|RPL23P11|RP11-490O24.2|PARD3|Y_RNA|TCEB2P4|RP11-8L18.3|RP11-8L18.2|PARD3-AS1|SS18L2P1|RNU6-847P|RNU6-193P|PRDX2P2|CUL2|MIR3611|RP11-297A16.2|CREM|RNU7-77P|ATP6V1G1P4|RP11-324I22.3|RP11-324I22.2|RNU6-794P|CCNY|RNU6-1167P|RP11-324I22.4	ENSG00000226412|ENSG00000203565|ENSG00000261683|ENSG00000226407|ENSG00000223470|ENSG00000148498|ENSG00000199200|ENSG00000234167|ENSG00000229235|ENSG00000215184|ENSG00000226386|ENSG00000232525|ENSG00000223047|ENSG00000222909|ENSG00000213724|ENSG00000108094|ENSG00000266228|ENSG00000230534|ENSG00000095794|ENSG00000253054|ENSG00000233343|ENSG00000269952|ENSG00000233200|ENSG00000253070|ENSG00000108100…
10	36557701	38730501	-7499.33	0	0	8	50		NAMPTL|ANKRD30A|MTRNR2L7|ZNF248|ZNF25|ZNF33A|ZNF37A|LINC00999	ENSG00000229644|ENSG00000148513|ENSG00000256892|ENSG00000198105|ENSG00000175395|ENSG00000189180|ENSG00000075407|ENSG00000225119	MTND5P17|MTND4P18|SNORA40|NAMPTL|Y_RNA|RP11-322I2.1|MKNK2P1|ARL6IP1P2|ANKRD30A|RNU6-811P|RP11-20F24.2|ATP8A2P1|RN7SL314P|Y_RNA|LINC00993|TMEM161BP1|VN1R53P|TACC1P1|MTND1P18|MTRNR2L7|RP11-258F22.1|RP11-258F22.2|ZNF33BP1|ZNF248|RP11-162G10.1|AL135791.1|RP11-162G10.5|RP11-775A3.1|ZNF33AP1|ZNF25|AL117337.1|RP11-393J16.4|Y_RNA|ZNF33A|RNU6-795P|EIF3LP3|FXYD6P2|ZNF37A|RP11-508N22.12|RP11-508N22.13|RP11-…	ENSG00000236626|ENSG00000228694|ENSG00000237002|ENSG00000229644|ENSG00000207271|ENSG00000238176|ENSG00000233533|ENSG00000225355|ENSG00000148513|ENSG00000206796|ENSG00000234918|ENSG00000240800|ENSG00000244402|ENSG00000252621|ENSG00000235687|ENSG00000237970|ENSG00000236313|ENSG00000224920|ENSG00000225276|ENSG00000256892|ENSG00000226578|ENSG00000260137|ENSG00000225192|ENSG00000198105|ENSG00000228828…
10	37330801	37500701	1.83962	0	0	1	2		ANKRD30A	ENSG00000148513	ANKRD30A|RNU6-811P	ENSG00000148513|ENSG00000206796
10	48660501	49393901	3611.4	0	0	3	17		PTPN20B|FAM25C|FRMPD2	ENSG00000183675|ENSG00000188279|ENSG00000170324	PTPN20B|FRMPD2P1|BMS1P5|RNA5SP314|GLUD1P2|DUSP8P1|CTSLP3|RP11-508M1.7|FAM35EP|RN7SL527P|FAM25C|CTGLF12P|RNA5SP315|BMS1P7|PTPN20CP|RP11-13E1.5|FRMPD2	ENSG00000183675|ENSG00000197704|ENSG00000204164|ENSG00000222406|ENSG00000227781|ENSG00000213686|ENSG00000228418|ENSG00000232426|ENSG00000230210|ENSG00000266197|ENSG00000188279|ENSG00000179296|ENSG00000252149|ENSG00000243899|ENSG00000126542|ENSG00000232462|ENSG00000170324
10	81411201	81677101	-1737.73	0	0	2	12		NUTM2B|NUTM2E	ENSG00000188199|ENSG00000228570	RP11-506M13.3|RP11-119F19.2|RP11-182L21.5|BEND3P3|NUTM2B|RP11-773D16.1|RP11-182L21.6|NUTM2E|NPAP1P2|CTSLP6|PGGT1BP2|MBL1P	ENSG00000244733|ENSG00000226381|ENSG00000272489|ENSG00000224886|ENSG00000188199|ENSG00000225484|ENSG00000272447|ENSG00000228570|ENSG00000214695|ENSG00000204437|ENSG00000214584|ENSG00000242600
11	49575401	50783801	9913.11	0	0	2	26		OR4C13|OR4C12	ENSG00000258817|ENSG00000221954	RP11-707M1.1|RP11-707M1.7|RP11-707M1.9|TRIM51FP|RP11-163O19.1|RP11-163O19.11|RP11-163O19.10|TRIM51DP|RP11-163O19.3|RP11-163O19.8|OR4A1P|OR4A49P|OR4A18P|OR4A19P|OR4R3P|OR4C13|OR4C12|RP11-227P3.1|RP11-347H15.1|RP11-347H15.6|RP11-347H15.2|RP11-347H15.5|RP11-347H15.3|RP11-347H15.4|RP11-574M7.1|RP11-574M7.2	ENSG00000205035|ENSG00000254487|ENSG00000255268|ENSG00000219061|ENSG00000254714|ENSG00000255550|ENSG00000255214|ENSG00000255190|ENSG00000254800|ENSG00000255111|ENSG00000254408|ENSG00000254472|ENSG00000254637|ENSG00000254940|ENSG00000254624|ENSG00000258817|ENSG00000221954|ENSG00000255199|ENSG00000255442|ENSG00000236919|ENSG00000255500|ENSG00000255042|ENSG00000255001|ENSG00000254518|ENSG00000254840…
11	51090801	51593501	482.664	0	0	2	12		OR4A5|OR4C46	ENSG00000221840|ENSG00000185926	AC110283.1|OR4A6P|OR4A5|OR4A7P|OR4A8P|OR4A2P|OR4A3P|OR4A4P|OR4R2P|OR4C7P|OR4C46|OR4C50P	ENSG00000264637|ENSG00000255078|ENSG00000221840|ENSG00000255349|ENSG00000225997|ENSG00000227547|ENSG00000254464|ENSG00000254769|ENSG00000255560|ENSG00000255312|ENSG00000185926|ENSG00000237610
11	51092101	51594101	-490.498	0	0	2	12		OR4A5|OR4C46	ENSG00000221840|ENSG00000185926	AC110283.1|OR4A6P|OR4A5|OR4A7P|OR4A8P|OR4A2P|OR4A3P|OR4A4P|OR4R2P|OR4C7P|OR4C46|OR4C50P	ENSG00000264637|ENSG00000255078|ENSG00000221840|ENSG00000255349|ENSG00000225997|ENSG00000227547|ENSG00000254464|ENSG00000254769|ENSG00000255560|ENSG00000255312|ENSG00000185926|ENSG00000237610
11	54694201	56734701	2295.98	0	0	46	122		TRIM48|OR4A16|OR4A15|OR4C15|OR4C16|OR4C11|OR4P4|OR4S2|OR4C6|OR5D13|OR5D14|OR5L1|OR5D18|OR5L2|OR5D16|TRIM51|OR5W2|OR5I1|OR10AG1|OR5F1|OR5AS1|OR8I2|OR8H2|OR8H3|OR8J3|OR8K5|OR5J2|OR5T2|OR5T3|OR5T1|OR8H1|OR8K3|OR8K1|OR8J1|OR8U1|OR5R1|OR5M9|OR5M3|OR5M8|OR5M11|OR5M10|OR5M1|OR5AP2|OR5AR1|OR9G1|OR9G4	ENSG00000150244|ENSG00000181961|ENSG00000181958|ENSG00000181939|ENSG00000181935|ENSG00000172188|ENSG00000181927|ENSG00000174982|ENSG00000181903|ENSG00000198877|ENSG00000186113|ENSG00000186117|ENSG00000186119|ENSG00000205030|ENSG00000205029|ENSG00000124900|ENSG00000187612|ENSG00000167825|ENSG00000174970|ENSG00000149133|ENSG00000181785|ENSG00000172154|ENSG00000181767|ENSG00000181761|ENSG00000167822…	TRIM48|RP11-72M10.2|RP11-72M10.4|RP11-72M10.8|RP11-72M10.7|TRIM51HP|RP11-72M10.5|OR4A11P|OR4A12P|OR4A16|OR4A15|OR4A9P|OR4X7P|RP11-131J4.12|OR4A10P|OR4A17P|OR4A13P|OR4A50P|OR4A14P|OR4A21P|OR4C1P|OR4C14P|OR4C15|OR4C16|OR4C11|OR4P4|OR4S2|OR4C6|OR4V1P|OR4P1P|RP11-674C21.9|OR5D2P|OR5D3P|OR5D17P|OR5D13|OR5D15P|OR5D14|OR5L1|OR5D18|OR5L2|OR5D16|OR9M1P|RP11-738O11.9|RP11-738O11.12|RP11-738O11.13|TRIM51|OR…	ENSG00000150244|ENSG00000255543|ENSG00000255283|ENSG00000255110|ENSG00000254696|ENSG00000166007|ENSG00000254828|ENSG00000254663|ENSG00000254723|ENSG00000181961|ENSG00000181958|ENSG00000254891|ENSG00000255077|ENSG00000255493|ENSG00000254886|ENSG00000255196|ENSG00000181950|ENSG00000255294|ENSG00000254962|ENSG00000181943|ENSG00000254576|ENSG00000233301|ENSG00000181939|ENSG00000181935|ENSG00000172188…
11	54694301	55285701	-1322.06	0	0	3	21		TRIM48|OR4A16|OR4A15	ENSG00000150244|ENSG00000181961|ENSG00000181958	TRIM48|RP11-72M10.2|RP11-72M10.4|RP11-72M10.8|RP11-72M10.7|TRIM51HP|RP11-72M10.5|OR4A11P|OR4A12P|OR4A16|OR4A15|OR4A9P|OR4X7P|RP11-131J4.12|OR4A10P|OR4A17P|OR4A13P|OR4A50P|OR4A14P|OR4A21P|OR4C1P	ENSG00000150244|ENSG00000255543|ENSG00000255283|ENSG00000255110|ENSG00000254696|ENSG00000166007|ENSG00000254828|ENSG00000254663|ENSG00000254723|ENSG00000181961|ENSG00000181958|ENSG00000254891|ENSG00000255077|ENSG00000255493|ENSG00000254886|ENSG00000255196|ENSG00000181950|ENSG00000255294|ENSG00000254962|ENSG00000181943|ENSG00000254576
11	63657801	64157601	539.343	0	0	26	37		MARK2|RCOR2|NAA40|COX8A|AP000721.4|OTUB1|MACROD1|FLRT1|STIP1|FERMT3|TRPT1|NUDT22|DNAJC4|VEGFB|FKBP2|PPP1R14B|PLCB3|BAD|GPR137|KCNK4|TEX40|ESRRA|TRMT112|PRDX5|CCDC88B|RPS6KA4	ENSG00000072518|ENSG00000167771|ENSG00000110583|ENSG00000176340|ENSG00000256100|ENSG00000167770|ENSG00000133315|ENSG00000126500|ENSG00000168439|ENSG00000149781|ENSG00000149743|ENSG00000149761|ENSG00000110011|ENSG00000173511|ENSG00000173486|ENSG00000173457|ENSG00000149782|ENSG00000002330|ENSG00000173264|ENSG00000182450|ENSG00000219435|ENSG00000173153|ENSG00000173113|ENSG00000126432|ENSG00000168071…	MARK2|RCOR2|NAA40|RNU6-45P|COX8A|AP000721.4|OTUB1|MACROD1|RP11-21A7A.2|RP11-21A7A.4|FLRT1|RP11-21A7A.3|STIP1|FERMT3|TRPT1|NUDT22|RP11-783K16.14|DNAJC4|VEGFB|FKBP2|PPP1R14B|RP11-783K16.5|RP11-783K16.13|PLCB3|BAD|GPR137|KCNK4|RP11-783K16.10|Y_RNA|TEX40|ESRRA|TRMT112|PRDX5|AP003774.1|CCDC88B|RPS6KA4|MIR1237	ENSG00000072518|ENSG00000167771|ENSG00000110583|ENSG00000207200|ENSG00000176340|ENSG00000256100|ENSG00000167770|ENSG00000133315|ENSG00000256824|ENSG00000256481|ENSG00000126500|ENSG00000256341|ENSG00000168439|ENSG00000149781|ENSG00000149743|ENSG00000149761|ENSG00000256116|ENSG00000110011|ENSG00000173511|ENSG00000173486|ENSG00000173457|ENSG00000256940|ENSG00000257086|ENSG00000149782|ENSG00000002330…
11	72321201	72557001	254.114	0	0	5	13		PDE2A|ARAP1|STARD10|ATG16L2|FCHSD2	ENSG00000186642|ENSG00000186635|ENSG00000214530|ENSG00000168010|ENSG00000137478	PDE2A|MIR139|RNU7-105P|RP11-31L22.3|ARAP1|ARAP1-AS1|ARAP1-AS2|RPS12P20|STARD10|Y_RNA|MIR4692|ATG16L2|FCHSD2	ENSG00000186642|ENSG00000272036|ENSG00000251919|ENSG00000255808|ENSG00000186635|ENSG00000256007|ENSG00000245148|ENSG00000244134|ENSG00000214530|ENSG00000202522|ENSG00000265064|ENSG00000168010|ENSG00000137478
11	89464201	89839801	338.398	0	0	4	36		TRIM49|TRIM64B|TRIM49D1|TRIM49C	ENSG00000168930|ENSG00000189253|ENSG00000223417|ENSG00000204449	RP11-313I2.5|UBTFL2|RP11-313I2.11|RP11-313I2.6|RP11-313I2.10|TRIM64DP|RP11-358N4.3|RP11-358N4.5|TRIM49|RP11-358N4.6|TRIM53BP|TRIM51BP|RP11-81M19.3|TRIM64B|RP11-313I2.8|AP000648.3|RP11-81M19.1|MTND1P35|TRIM49D1|TRIM49D2P|RP11-529A4.4|RP11-529A4.15|RP11-529A4.5|TRIM64|RP11-529A4.7|TRIM51EP|TRIM53AP|RP11-313I2.7|TRIM49C|RP11-529A4.9|RP11-529A4.12|TRIM64EP|RP11-529A4.10|RP11-716D19.1|UBTFL1|AP000648.6	ENSG00000255540|ENSG00000234376|ENSG00000254971|ENSG00000255170|ENSG00000204456|ENSG00000254751|ENSG00000255162|ENSG00000255285|ENSG00000168930|ENSG00000250946|ENSG00000166013|ENSG00000204455|ENSG00000254558|ENSG00000189253|ENSG00000255235|ENSG00000254617|ENSG00000254785|ENSG00000255055|ENSG00000223417|ENSG00000233802|ENSG00000254818|ENSG00000255360|ENSG00000254655|ENSG00000204450|ENSG00000255305…
11	89550701	89827801	-368.74	0	0	3	26		TRIM64B|TRIM49D1|TRIM49C	ENSG00000189253|ENSG00000223417|ENSG00000204449	RP11-358N4.6|TRIM53BP|TRIM51BP|RP11-81M19.3|TRIM64B|RP11-313I2.8|AP000648.3|RP11-81M19.1|MTND1P35|TRIM49D1|TRIM49D2P|RP11-529A4.4|RP11-529A4.15|RP11-529A4.5|TRIM64|RP11-529A4.7|TRIM51EP|TRIM53AP|RP11-313I2.7|TRIM49C|RP11-529A4.9|RP11-529A4.12|TRIM64EP|RP11-529A4.10|RP11-716D19.1|UBTFL1	ENSG00000250946|ENSG00000166013|ENSG00000204455|ENSG00000254558|ENSG00000189253|ENSG00000255235|ENSG00000254617|ENSG00000254785|ENSG00000255055|ENSG00000223417|ENSG00000233802|ENSG00000254818|ENSG00000255360|ENSG00000254655|ENSG00000204450|ENSG00000255305|ENSG00000237706|ENSG00000225581|ENSG00000255184|ENSG00000204449|ENSG00000254803|ENSG00000254916|ENSG00000223709|ENSG00000255011|ENSG00000254888…
12	60001	341401	-346.476	0	0	4	15		AC026369.1|IQSEC3|SLC6A12|SLC6A13	ENSG00000268640|ENSG00000120645|ENSG00000111181|ENSG00000010379	RP11-598F7.1|AC215219.1|ABC7-42389800N19.1|DDX11L8|AC026369.1|FAM138D|IQSEC3|RP11-598F7.3|RP11-598F7.4|RP11-598F7.5|RP11-598F7.6|SLC6A12|RP11-283I3.1|RP11-283I3.2|SLC6A13	ENSG00000249054|ENSG00000238823|ENSG00000226210|ENSG00000256263|ENSG00000268640|ENSG00000206114|ENSG00000120645|ENSG00000256948|ENSG00000249695|ENSG00000256694|ENSG00000256540|ENSG00000111181|ENSG00000255671|ENSG00000256577|ENSG00000010379
12	9333101	9754301	1163.97	0	0	2	17		PZP|KLRB1	ENSG00000126838|ENSG00000111796	PZP|RNU7-189P|A2MP1|PTMAP4|LINC00987|RP11-118B22.4|RP11-22B23.1|SNORA75|RP11-22B23.2|RP13-735L24.1|RP11-599J14.2|DDX12P|SNORA75|RP11-726G1.1|RP11-525E9.1|AC006432.1|KLRB1	ENSG00000126838|ENSG00000238831|ENSG00000256069|ENSG00000231503|ENSG00000237248|ENSG00000256427|ENSG00000111788|ENSG00000212440|ENSG00000255753|ENSG00000260423|ENSG00000256673|ENSG00000214826|ENSG00000212432|ENSG00000214776|ENSG00000256975|ENSG00000266633|ENSG00000111796
12	11213501	11255301	391.761	0	0	4	6		PRR4|TAS2R14|TAS2R46|TAS2R43	ENSG00000111215|ENSG00000212127|ENSG00000226761|ENSG00000255374	PRR4|TAS2R14|TAS2R46|TAS2R64P|TAS2R43|RP11-673D15.7	ENSG00000111215|ENSG00000212127|ENSG00000226761|ENSG00000256274|ENSG00000255374|ENSG00000256400
12	25153701	28956401	19844.6	0	0	25	72		LRMP|CASC1|LYRM5|KRAS|AC087239.1|IFLTD1|RASSF8|BHLHE41|SSPN|ITPR2|ASUN|FGFR1OP2|TM7SF3|MED21|C12orf71|STK38L|ARNTL2|SMCO2|PPFIBP1|REP15|MRPS35|MANSC4|KLHL42|PTHLH|CCDC91	ENSG00000118308|ENSG00000118307|ENSG00000205707|ENSG00000133703|ENSG00000268076|ENSG00000152936|ENSG00000123094|ENSG00000123095|ENSG00000123096|ENSG00000123104|ENSG00000064102|ENSG00000111790|ENSG00000064115|ENSG00000152944|ENSG00000214700|ENSG00000211455|ENSG00000029153|ENSG00000165935|ENSG00000110841|ENSG00000174236|ENSG00000061794|ENSG00000205693|ENSG00000087448|ENSG00000087494|ENSG00000123106	RP11-713N11.5|LRMP|RP11-713N11.3|RP11-713N11.4|CASC1|LYRM5|KRAS|AC087239.1|RNU4-67P|RP11-318G8.1|IFLTD1|RP11-318G8.2|TUBB4BP1|RP11-685B13.2|RN7SKP262|RP11-443N24.2|RP11-443N24.1|RP11-443N24.3|RP11-443N24.4|RASSF8-AS1|RASSF8|BHLHE41|SSPN|RP11-283G6.3|RP11-283G6.4|RP11-283G6.5|RP11-612B6.1|RP11-513G19.1|RP11-612B6.2|ITPR2|RNA5SP354|RP11-666F17.1|RP11-666F17.2|ASUN|FGFR1OP2|RP11-421F16.3|TM7SF3|AC02…	ENSG00000258879|ENSG00000118308|ENSG00000258546|ENSG00000258449|ENSG00000118307|ENSG00000205707|ENSG00000133703|ENSG00000268076|ENSG00000201439|ENSG00000241846|ENSG00000152936|ENSG00000256079|ENSG00000255988|ENSG00000257009|ENSG00000222950|ENSG00000256686|ENSG00000255725|ENSG00000256440|ENSG00000256256|ENSG00000246695|ENSG00000123094|ENSG00000123095|ENSG00000123096|ENSG00000256894|ENSG00000256234…
12	28655401	31003801	-2428.07	0	0	8	24		CCDC91|FAR2|ERGIC2|OVCH1-AS1|OVCH1|TMTC1|IPO8|CAPRIN2	ENSG00000123106|ENSG00000064763|ENSG00000087502|ENSG00000257599|ENSG00000187950|ENSG00000133687|ENSG00000133704|ENSG00000110888	CCDC91|RNA5SP355|RP11-874G11.1|RP11-977P2.1|AC012150.1|RP11-946L16.1|FAR2|RP11-996F15.2|ERGIC2|OVCH1-AS1|OVCH1|TMTC1|RP11-310I24.1|RP11-1110J8.1|U3|RP11-776A13.1|RP11-776A13.3|RNA5SP356|RP11-155I9.1|RP11-776A13.2|IPO8|CAPRIN2|RP11-77I22.2|LINC00941	ENSG00000123106|ENSG00000202187|ENSG00000244712|ENSG00000256513|ENSG00000222481|ENSG00000257258|ENSG00000064763|ENSG00000257176|ENSG00000087502|ENSG00000257599|ENSG00000187950|ENSG00000133687|ENSG00000257456|ENSG00000242986|ENSG00000253052|ENSG00000257262|ENSG00000257756|ENSG00000251781|ENSG00000257932|ENSG00000258202|ENSG00000133704|ENSG00000110888|ENSG00000246331|ENSG00000235884
12	32017701	34856201	9846.03	0	0	8	46		KIAA1551|BICD1|FGD4|DNM1L|YARS2|PKP2|SYT10|ALG10	ENSG00000174718|ENSG00000151746|ENSG00000139132|ENSG00000087470|ENSG00000139131|ENSG00000057294|ENSG00000110975|ENSG00000139133	RP11-428G5.5|RP11-428G5.6|RP11-428G5.1|AC023050.1|RP11-428G5.2|RP11-428G5.7|KIAA1551|RP11-50I19.1|RP11-843B15.1|RP11-843B15.3|RP11-843B15.2|BICD1|RP11-956A19.1|Y_RNA|FGD4|RNU6-494P|DNM1L|RP11-278C7.2|Y_RNA|RP11-278C7.1|YARS2|PKP2|RP11-8P13.1|RP11-267D19.2|RP11-267D19.1|AC026357.1|SNORD112|SYT10|RP11-438D14.2|AC023158.1|RP11-56H16.1|RNU6-400P|RP13-359K18.1|RNU6-472P|Y_RNA|RP11-847H18.2|ALG10|AC046…	ENSG00000255760|ENSG00000256465|ENSG00000244436|ENSG00000252584|ENSG00000242314|ENSG00000256987|ENSG00000174718|ENSG00000257094|ENSG00000257852|ENSG00000271357|ENSG00000257530|ENSG00000151746|ENSG00000258134|ENSG00000207176|ENSG00000139132|ENSG00000253063|ENSG00000087470|ENSG00000257643|ENSG00000201563|ENSG00000257511|ENSG00000139131|ENSG00000057294|ENSG00000244743|ENSG00000257316|ENSG00000257435…
12	37856601	39641701	-1016.43	0	0	2	24		ALG10B|CPNE8	ENSG00000175548|ENSG00000139117	RP11-125N22.4|RP11-125N22.3|RP11-125N22.1|RP11-125N22.2|RP11-297L6.2|RP11-297L6.1|RNA5SP358|RNA5SP359|TUBB8P5|RP11-266O15.4|RP11-266O15.3|Y_RNA|ALG10B|AC117372.1|AC087897.1|RP11-804F13.2|RP11-804F13.1|CPNE8|RP11-396F22.1|AC067735.1|RP11-554L12.3|RP11-554L12.2|RP11-554L12.1|RP11-421H10.2	ENSG00000257794|ENSG00000257899|ENSG00000257933|ENSG00000258368|ENSG00000257173|ENSG00000258278|ENSG00000199843|ENSG00000201708|ENSG00000254381|ENSG00000257292|ENSG00000258360|ENSG00000253016|ENSG00000175548|ENSG00000266333|ENSG00000256878|ENSG00000257645|ENSG00000258119|ENSG00000139117|ENSG00000257718|ENSG00000252801|ENSG00000257586|ENSG00000257237|ENSG00000258144|ENSG00000270718
12	68399901	71245101	30507.7	0	1	24	63	MDM2	IFNG|IL26|IL22|MDM1|RAP1B|NUP107|SLC35E3|AC124890.1|MDM2|CPM|CPSF6|LYZ|YEATS4|FRS2|CCT2|LRRC10|BEST3|RAB3IP|AC025263.3|MYRFL|CNOT2|KCNMB4|PTPRB|PTPRR	ENSG00000111537|ENSG00000111536|ENSG00000127318|ENSG00000111554|ENSG00000127314|ENSG00000111581|ENSG00000175782|ENSG00000251695|ENSG00000135679|ENSG00000135678|ENSG00000111605|ENSG00000090382|ENSG00000127337|ENSG00000166225|ENSG00000166226|ENSG00000198812|ENSG00000127325|ENSG00000127328|ENSG00000258052|ENSG00000166268|ENSG00000111596|ENSG00000135643|ENSG00000127329|ENSG00000153233	IFNG-AS1|HNRNPA1P70|RP11-444B24.2|IFNG|IL26|IL22|MDM1|RP11-81H14.2|RP11-71J4.2|RP11-81H14.3|RP11-81H14.4|RP11-254B13.1|RAP1B|RP11-254B13.4|SNORA70G|RP11-254B13.3|RP11-637A17.2|RPL7P42|NUP107|KRT8P39|SLC35E3|AC124890.1|RP11-611O2.2|MDM2|RP11-611O2.1|RP11-611O2.5|RP11-611O2.3|CPM|RNU7-4P|RP11-611O2.6|AC133749.1|PRELID2P1|AC139931.1|RP11-324P9.1|CPSF6|RP11-1143G9.2|LYZ|RP11-1143G9.4|YEATS4|RN7SL804P…	ENSG00000255733|ENSG00000236946|ENSG00000256708|ENSG00000111537|ENSG00000111536|ENSG00000127318|ENSG00000111554|ENSG00000251301|ENSG00000256273|ENSG00000256075|ENSG00000256917|ENSG00000240087|ENSG00000127314|ENSG00000234040|ENSG00000206650|ENSG00000234925|ENSG00000247363|ENSG00000241825|ENSG00000111581|ENSG00000233560|ENSG00000175782|ENSG00000251695|ENSG00000256678|ENSG00000135679|ENSG00000256325…
12	124768101	125599701	2380.71	0	0	7	13		FAM101A|NCOR2|SCARB1|UBC|DHX37|BRI3BP|AACS	ENSG00000178882|ENSG00000196498|ENSG00000073060|ENSG00000150991|ENSG00000150990|ENSG00000184992|ENSG00000081760	FAM101A|NCOR2|RP11-408I18.9|RP11-83B20.1|SCARB1|RNU6-927P|UBC|MIR5188|RPL22P19|DHX37|BRI3BP|RP11-158L12.2|AACS	ENSG00000178882|ENSG00000196498|ENSG00000255965|ENSG00000214650|ENSG00000073060|ENSG00000252008|ENSG00000150991|ENSG00000265345|ENSG00000241129|ENSG00000150990|ENSG00000184992|ENSG00000256093|ENSG00000081760
13	19020001	19382901	559.08	0	0	0	15				ZNF962P|BNIP3P7|LINC00349|LONRF2P2|LINC00388|FEM1AP4|LINC00387|TERF1P5|FAM207BP|LINC00418|GXYLT1P1|CNN2P12|ZNF965P|CYP4F34P|SNX18P26	ENSG00000215604|ENSG00000270496|ENSG00000231238|ENSG00000233905|ENSG00000229788|ENSG00000235876|ENSG00000231914|ENSG00000226361|ENSG00000228797|ENSG00000236169|ENSG00000230931|ENSG00000204718|ENSG00000227784|ENSG00000244155|ENSG00000227568
13	19024301	21955401	-13913.2	0	1	21	108	ZMYM2	TUBA3C|RP11-408E5.4|TPTE2|MPHOSPH8|PSPC1|AL354808.2|ZMYM5|ZMYM2|GJA3|GJB2|GJB6|CRYL1|IFT88|IL17D|N6AMT2|XPO4|LATS2|SAP18|SKA3|MRP63|ZDHHC20	ENSG00000198033|ENSG00000121388|ENSG00000132958|ENSG00000196199|ENSG00000121390|ENSG00000269591|ENSG00000132950|ENSG00000121741|ENSG00000121743|ENSG00000165474|ENSG00000121742|ENSG00000165475|ENSG00000032742|ENSG00000172458|ENSG00000150456|ENSG00000132953|ENSG00000150457|ENSG00000150459|ENSG00000165480|ENSG00000173141|ENSG00000180776	ZNF962P|BNIP3P7|LINC00349|LONRF2P2|LINC00388|FEM1AP4|LINC00387|TERF1P5|FAM207BP|LINC00418|GXYLT1P1|CNN2P12|ZNF965P|CYP4F34P|SNX18P26|LINC00328-2P|ANKRD20A9P|RHOT1P3|RP11-38M15.11|RNU6-55P|RNU6-76P|SNX19P2|LINC00408|RP11-442J17.3|PHF2P2|LINC00442|USP24P1|GTF2IP3|RP11-301J16.7|RNA5SP24|CENPIP1|RNU6-52P|RP11-408E5.6|SMPD4P2|TUBA3C|RP11-408E5.4|PSPC1P1|RP11-408E5.5|ANKRD26P3|MRPL3P1|LINC00421|PARP4P2…	ENSG00000215604|ENSG00000270496|ENSG00000231238|ENSG00000233905|ENSG00000229788|ENSG00000235876|ENSG00000231914|ENSG00000226361|ENSG00000228797|ENSG00000236169|ENSG00000230931|ENSG00000204718|ENSG00000227784|ENSG00000244155|ENSG00000227568|ENSG00000225016|ENSG00000206192|ENSG00000242756|ENSG00000227332|ENSG00000223024|ENSG00000206787|ENSG00000235500|ENSG00000226250|ENSG00000231358|ENSG00000226057…
13	38070601	38087601	-154.738	0	0	0	1				NA	NA
13	43597701	45492501	2721.16	0	0	7	24		DNAJC15|ENOX1|CCDC122|LACC1|SMIM2|SERP2|TSC22D1	ENSG00000120675|ENSG00000120658|ENSG00000151773|ENSG00000179630|ENSG00000139656|ENSG00000151778|ENSG00000102804	DNAJC15|LINC00400|ENOX1|RPL36P19|ENOX1-AS2|ENOX1-AS1|RP11-168P13.1|CCDC122|LACC1|LINC00284|DGKZP1|LINC00390|SMIM2-AS1|SMIM2|SMIM2-IT1|RP11-478K15.6|SERP2|LINC01071|TSC22D1|RP11-71C5.2|SMARCE1P5|snoU13|LINC00407|LINC00330	ENSG00000120675|ENSG00000229928|ENSG00000120658|ENSG00000232540|ENSG00000238189|ENSG00000233821|ENSG00000270522|ENSG00000151773|ENSG00000179630|ENSG00000233725|ENSG00000179611|ENSG00000226519|ENSG00000227258|ENSG00000139656|ENSG00000235285|ENSG00000230731|ENSG00000151778|ENSG00000237361|ENSG00000102804|ENSG00000225727|ENSG00000230793|ENSG00000238932|ENSG00000237585|ENSG00000235097
13	57280001	57801001	-830.112	0	0	5	8		PRR20A|PRR20B|PRR20C|PRR20D|PRR20E	ENSG00000204919|ENSG00000204918|ENSG00000229665|ENSG00000227151|ENSG00000234278	RN7SKP6|PRR20A|PRR20B|PRR20C|PRR20D|PRR20E|PRR20FP|MTCO2P3	ENSG00000201665|ENSG00000204919|ENSG00000204918|ENSG00000229665|ENSG00000227151|ENSG00000234278|ENSG00000271140|ENSG00000230009
13	84294501	86647801	-7763.89	0	0	2	12		SLITRK1|SLITRK6	ENSG00000178235|ENSG00000184564	SLITRK1|VENTXP2|UBE2D3P4|MTND4P1|MTND5P3|LINC00333|LINC00375|LINC00351|RNU6-72P|SLITRK6|MOB1AP1|RP11-30L8.1	ENSG00000178235|ENSG00000215037|ENSG00000224188|ENSG00000228597|ENSG00000232447|ENSG00000233349|ENSG00000226370|ENSG00000226317|ENSG00000207012|ENSG00000184564|ENSG00000228241|ENSG00000232252
13	87325601	90534401	6982.95	0	0	1	27		SLITRK5	ENSG00000165300	TXNL1P1|LINC00430|UBBP5|LIN28AP2|RP11-342C20.2|MIR4500HG|RP11-29P20.1|MIR4500|SLITRK5|LINC00397|RP11-471M2.3|TET1P1|RP11-545P6.2|AL354896.1|RPL29P29|LINC00433|LINC00560|GRPEL2P1|LINC01047|TRIM60P13|LINC00440|SP3P|LINC01040|LINC00353|RP11-75N6.3|RPL7L1P1|SNORD38	ENSG00000231879|ENSG00000233528|ENSG00000228074|ENSG00000228473|ENSG00000232636|ENSG00000228824|ENSG00000272515|ENSG00000266052|ENSG00000165300|ENSG00000223404|ENSG00000272046|ENSG00000232204|ENSG00000231019|ENSG00000223059|ENSG00000225289|ENSG00000229443|ENSG00000261666|ENSG00000233211|ENSG00000232225|ENSG00000227247|ENSG00000234660|ENSG00000225530|ENSG00000226037|ENSG00000236176|ENSG00000271395…
13	95109001	96778301	3055.68	0	0	10	30		DCT|TGDS|GPR180|SOX21|ABCC4|CLDN10|DZIP1|DNAJC3|UGGT2|HS6ST3	ENSG00000080166|ENSG00000088451|ENSG00000152749|ENSG00000125285|ENSG00000125257|ENSG00000134873|ENSG00000134874|ENSG00000102580|ENSG00000102595|ENSG00000185352	DCT|AL139318.1|TGDS|GPR180|RNA5SP36|RN7SL585P|LINC00391|SOX21|SOX21-AS1|BRD7P5|RPL21P112|LINC00557|RNU6-62P|ABCC4|snoU13|RNY3P8|RNY4P27|MEMO1P5|CLDN10|CLDN10-AS1|DZIP1|DNAJC3-AS1|DNAJC3|MTND5P2|MTND6P18|MTCYBP3|snR65|UGGT2|HMGN1P24|HS6ST3	ENSG00000080166|ENSG00000212057|ENSG00000088451|ENSG00000152749|ENSG00000222129|ENSG00000242037|ENSG00000238230|ENSG00000125285|ENSG00000227640|ENSG00000235768|ENSG00000237924|ENSG00000260962|ENSG00000252335|ENSG00000125257|ENSG00000238463|ENSG00000223298|ENSG00000200211|ENSG00000271492|ENSG00000134873|ENSG00000223392|ENSG00000134874|ENSG00000247400|ENSG00000102580|ENSG00000229622|ENSG00000227714…
13	110446701	115109801	11176.8	0	0	37	89		COL4A1|COL4A2|RAB20|CARKD|CARS2|ING1|LINC00346|ANKRD10|ARHGEF7|TEX29|RP11-65D24.2|SOX1|SPACA7|TUBGCP3|C13orf35|ATP11A|MCF2L|AL137002.1|F7|F10|PROZ|PCID2|CUL4A|LAMP1|GRTP1|ADPRHL1|DCUN1D2|TMCO3|TFDP1|ATP4B|GRK1|TMEM255B|GAS6|RASA3|CDC16|UPF3A|CHAMP1	ENSG00000187498|ENSG00000134871|ENSG00000139832|ENSG00000213995|ENSG00000134905|ENSG00000153487|ENSG00000255874|ENSG00000088448|ENSG00000102606|ENSG00000153495|ENSG00000204398|ENSG00000182968|ENSG00000153498|ENSG00000126216|ENSG00000197595|ENSG00000068650|ENSG00000126217|ENSG00000268130|ENSG00000057593|ENSG00000126218|ENSG00000126231|ENSG00000126226|ENSG00000139842|ENSG00000185896|ENSG00000139835…	RN7SKP10|LINC00396|RN7SL783P|COL4A1|COL4A2|snoU13|COL4A2-AS2|COL4A2-AS1|RAB20|CARKD|AL139385.1|CARS2|ING1|RPL21P107|LINC00567|LINC00346|ANKRD10|ANKRD10-IT1|PARP1P1|LINC00431|LINC00368|ARHGEF7-AS2|ARHGEF7|ARHGEF7-IT1|ARHGEF7-AS1|TEX29|RP11-65D24.2|RP11-65D24.1|LINC00354|AL136302.1|SNORD44|SOX1|RP11-450H6.3|LINC00404|LINC00403|LINC01070|LINC01043|LINC01044|SPACA7|TUBGCP3|C13orf35|ATP11A|AL162711.1|…	ENSG00000201161|ENSG00000231428|ENSG00000265885|ENSG00000187498|ENSG00000134871|ENSG00000238629|ENSG00000224821|ENSG00000232814|ENSG00000139832|ENSG00000213995|ENSG00000255831|ENSG00000134905|ENSG00000153487|ENSG00000225239|ENSG00000259831|ENSG00000255874|ENSG00000088448|ENSG00000229152|ENSG00000227105|ENSG00000225760|ENSG00000225870|ENSG00000235875|ENSG00000102606|ENSG00000233644|ENSG00000227352…
14	18999901	23277901	9886.31	0	1	71	346	CCNB1IP1	OR11H12|POTEG|POTEM|OR4N2|OR4Q3|OR4M1|OR4K2|OR4K5|OR4K1|OR4K15|OR4K14|OR4K13|OR4L1|OR4K17|OR4N5|OR11G2|OR11H6|OR11H4|TTC5|CCNB1IP1|PARP2|TEP1|KLHL33|OSGEP|APEX1|TMEM55B|PNP|RNASE10|RNASE9|RNASE11|RNASE11|RNASE12|OR6S1|RNASE4|ANG|AL163636.6|EDDM3A|EDDM3B|RNASE6|RNASE1|RNASE3|RNASE2|METTL17|SLC39A2|NDRG2|TPPP2|RP11-998D10.1|RNASE13|RNASE7|RNASE8|ARHGEF40|ZNF219|TMEM253|OR5AU1|HNRNPC|RPGRIP1|SUPT16H…	ENSG00000257115|ENSG00000222036|ENSG00000187537|ENSG00000176294|ENSG00000182652|ENSG00000176299|ENSG00000165762|ENSG00000176281|ENSG00000155249|ENSG00000169488|ENSG00000169484|ENSG00000176253|ENSG00000176246|ENSG00000176230|ENSG00000184394|ENSG00000196832|ENSG00000176219|ENSG00000176198|ENSG00000136319|ENSG00000100814|ENSG00000129484|ENSG00000129566|ENSG00000185271|ENSG00000092094|ENSG00000100823…	RP11-754I20.1|RNU6-458P|RP11-754I20.3|RP11-754I20.2|CR383657.1|RP11-536C10.4|RP11-536C10.2|RP11-536C10.3|RP11-536C10.5|OR11H12|RP11-536C10.17|ARHGAP42P5|RP11-536C10.7|RP11-536C10.13|RP11-536C10.12|RP11-536C10.16|RP11-536C10.11|RP11-536C10.14|RP11-536C10.15|RP11-536C10.1|RP11-536C10.10|RP11-536C10.9|NF1P4|MED15P1|CTD-2311B13.1|CTD-2311B13.2|POTEG|CTD-2311B13.5|RNU6-1239P|CTD-2314B22.1|GRAMD4P3|AL5…	ENSG00000215398|ENSG00000206906|ENSG00000257171|ENSG00000257356|ENSG00000238442|ENSG00000257959|ENSG00000257721|ENSG00000258367|ENSG00000257825|ENSG00000257115|ENSG00000257672|ENSG00000258233|ENSG00000257504|ENSG00000257644|ENSG00000257175|ENSG00000258364|ENSG00000257731|ENSG00000258076|ENSG00000257558|ENSG00000239200|ENSG00000257635|ENSG00000257224|ENSG00000257990|ENSG00000257853|ENSG00000257891…
14	19487601	20435101	-521.572	0	0	8	58		POTEG|POTEM|OR4N2|OR4Q3|OR4M1|OR4K2|OR4K5|OR4K1	ENSG00000222036|ENSG00000187537|ENSG00000176294|ENSG00000182652|ENSG00000176299|ENSG00000165762|ENSG00000176281|ENSG00000155249	NF1P4|MED15P1|CTD-2311B13.1|CTD-2311B13.2|POTEG|CTD-2311B13.5|RNU6-1239P|CTD-2314B22.1|GRAMD4P3|AL589743.1|BMS1P17|DUXAP10|RP11-496I2.5|RP11-496I2.2|RP11-496I2.4|RP11-496I2.7|OR11H13P|RP11-146E13.4|CTD-2314B22.2|CTD-2314B22.3|RP11-146E13.3|RP11-496I2.6|BMS1P18|CTD-2311B13.7|GRAMD4P4|POTEM|CTD-2311B13.8|RP11-244H18.1|RNU6-1268P|MED15P6|RP11-597A11.1|RP11-244H18.4|RP11-244H18.3|RP11-536C10.22|RP11-…	ENSG00000257990|ENSG00000257853|ENSG00000257891|ENSG00000258265|ENSG00000222036|ENSG00000258252|ENSG00000212612|ENSG00000258314|ENSG00000257608|ENSG00000225210|ENSG00000228294|ENSG00000257227|ENSG00000257573|ENSG00000257310|ENSG00000258781|ENSG00000271632|ENSG00000196143|ENSG00000258188|ENSG00000257749|ENSG00000244306|ENSG00000258198|ENSG00000257977|ENSG00000215394|ENSG00000257931|ENSG00000258363…
14	104356301	106797801	17734.8	0	1	32	179	AKT1	C14orf2|TDRD9|RD3L|ASPG|KIF26A|C14orf144|TMEM179|C14orf180|INF2|ADSSL1|SIVA1|AKT1|ZBTB42|CEP170B|PLD4|AHNAK2|C14orf79|CDCA4|GPR132|JAG2|NUDT14|BRF1|BTBD6|PACS2|TEX22|MTA1|CRIP2|CRIP1|CRIP1|C14orf80|TMEM121|KIAA0125	ENSG00000156411|ENSG00000156414|ENSG00000227729|ENSG00000166183|ENSG00000066735|ENSG00000228032|ENSG00000258986|ENSG00000184601|ENSG00000203485|ENSG00000185100|ENSG00000184990|ENSG00000142208|ENSG00000179627|ENSG00000099814|ENSG00000166428|ENSG00000185567|ENSG00000140104|ENSG00000170779|ENSG00000183484|ENSG00000184916|ENSG00000183828|ENSG00000185024|ENSG00000184887|ENSG00000179364|ENSG00000226174…	C14orf2|TDRD9|RD3L|AL136001.1|RN7SL634P|ASPG|MIR203|CTD-2223O18.1|KIF26A|RP11-260M19.2|C14orf144|RP11-260M19.1|RNU6-684P|CEND1P1|TMEM179|C14orf180|RP11-614O9.1|RP11-982M15.7|RP11-982M15.8|MIR4710|RP11-982M15.6|INF2|RP11-982M15.5|ADSSL1|SIVA1|RP11-982M15.2|AKT1|ZBTB42|LINC00638|RPS26P49|RPS2P4|CTD-3051D23.1|CTD-3051D23.4|CEP170B|CTD-3051D23.3|PLD4|AHNAK2|C14orf79|CDCA4|GPR132|RP11-44N21.1|RP11-44N…	ENSG00000156411|ENSG00000156414|ENSG00000227729|ENSG00000264439|ENSG00000242894|ENSG00000166183|ENSG00000207568|ENSG00000258748|ENSG00000066735|ENSG00000258913|ENSG00000228032|ENSG00000258598|ENSG00000222761|ENSG00000213159|ENSG00000258986|ENSG00000184601|ENSG00000259037|ENSG00000258736|ENSG00000260792|ENSG00000265291|ENSG00000256050|ENSG00000203485|ENSG00000258858|ENSG00000185100|ENSG00000184990…
14	106045301	107090801	-1112.54	0	0	1	168		KIAA0125	ENSG00000226777	IGHA2|AL928742.1|AL928742.2|AL928742.12|IGHE|RP11-731F5.1|IGHG4|IGHG2|RP11-731F5.2|IGHGP|ELK2AP|AL928768.3|IGHA1|AL901608.1|IGHEP1|IGHG1|IGHG3|RP11-417P24.1|IGHD|IGHM|hsa-mir-4539|AL122127.5|AL122127.2|hsa-mir-4538|AL122127.1|AL122127.4|hsa-mir-4537|AL122127.3|IGHJ6|IGHJ3P|IGHJ5|IGHJ4|IGHJ3|IGHJ2P|IGHJ2|IGHJ1|IGHD7-27|IGHJ1P|IGHD1-26|IGHD6-25|IGHD5-24|IGHD4-23|IGHD3-22|IGHD2-21|AL122127.25|IGHD1-…	ENSG00000211890|ENSG00000263413|ENSG00000266597|ENSG00000227468|ENSG00000211891|ENSG00000254140|ENSG00000211892|ENSG00000211893|ENSG00000253364|ENSG00000253755|ENSG00000213140|ENSG00000253701|ENSG00000211895|ENSG00000264024|ENSG00000253692|ENSG00000211896|ENSG00000211897|ENSG00000270371|ENSG00000211898|ENSG00000211899|ENSG00000265612|ENSG00000266706|ENSG00000265517|ENSG00000264473|ENSG00000263751…
15	30347701	30945101	2450.6	0	0	7	45		GOLGA8J|GOLGA8T|CHRFAM7A|GOLGA8R|GOLGA8Q|GOLGA8H|ARHGAP11B	ENSG00000179938|ENSG00000261247|ENSG00000166664|ENSG00000186399|ENSG00000178115|ENSG00000261794|ENSG00000187951	CTD-2022H16.1|GOLGA8J|RN7SL673P|AC120045.1|DNM1P28|ULK4P3|U8|GOLGA8T|RN7SL469P|AC120045.2|DNM1P30|RP11-932O9.3|RP11-932O9.4|AC026150.5|RP11-261B23.1|RNU6-17P|RP11-261B23.2|Y_RNA|RP11-382B18.4|CHRFAM7A|RP11-382B18.3|U8|GOLGA8R|AC019322.1|RN7SL196P|RP11-382B18.5|CTD-3092A11.1|CTD-3092A11.2|AC026150.6|AC026150.8|GOLGA8Q|RN7SL796P|AC026150.2|DNM1P50|ULK4P2|U8|GOLGA8H|RP11-932O9.8|RN7SL628P|AC026150.1…	ENSG00000229389|ENSG00000179938|ENSG00000239955|ENSG00000221250|ENSG00000261792|ENSG00000178081|ENSG00000207432|ENSG00000261247|ENSG00000241167|ENSG00000221785|ENSG00000260897|ENSG00000261747|ENSG00000259906|ENSG00000225930|ENSG00000259993|ENSG00000206972|ENSG00000270955|ENSG00000238783|ENSG00000270173|ENSG00000166664|ENSG00000263070|ENSG00000238519|ENSG00000186399|ENSG00000221723|ENSG00000240221…
15	32416701	32929101	3411.76	0	0	7	32		CHRNA7|GOLGA8K|AC139426.2|GOLGA8O|AC135983.2|GOLGA8N|ARHGAP11A	ENSG00000175344|ENSG00000249931|ENSG00000233812|ENSG00000206127|ENSG00000268759|ENSG00000232653|ENSG00000198826	CHRNA7|Y_RNA|RP13-395E19.4|RNU6-18P|RP13-395E19.2|RP11-717I24.1|DNM1P31|GOLGA8K|AC139426.1|RN7SL185P|RP13-395E19.3|AC139426.2|ULK4P1|U8|DNM1P32|GOLGA8O|AC135983.1|RN7SL539P|RP11-632K20.8|AC135983.2|RP11-632K20.6|RP11-632K20.2|RP11-632K20.7|RP11-1000B6.3|GOLGA8N|AC123768.3|AC123768.1|RN7SL286P|AC123768.2|AC123768.4|RP11-1000B6.5|ARHGAP11A	ENSG00000175344|ENSG00000201084|ENSG00000271078|ENSG00000207257|ENSG00000260211|ENSG00000260642|ENSG00000261491|ENSG00000249931|ENSG00000221444|ENSG00000241459|ENSG00000215304|ENSG00000233812|ENSG00000261279|ENSG00000206987|ENSG00000261708|ENSG00000206127|ENSG00000221318|ENSG00000243088|ENSG00000270789|ENSG00000268759|ENSG00000261375|ENSG00000254912|ENSG00000223509|ENSG00000261064|ENSG00000232653…
15	76880901	76900901	308.281	0	0	1	1		SCAPER	ENSG00000140386	SCAPER	ENSG00000140386
15	82568601	83218901	989.534	0	0	11	37		FAM154B|GOLGA6L10|GOLGA6L9|RPS17|GOLGA6L18|GOLGA6L19|GOLGA6L20|RPS17L|RP11-152F13.10|RP11-379H8.1|CPEB1	ENSG00000188659|ENSG00000205281|ENSG00000197978|ENSG00000184779|ENSG00000215749|ENSG00000259243|ENSG00000196648|ENSG00000182774|ENSG00000260836|ENSG00000261086|ENSG00000214575	FAM154B|ADAMTS7P1|GOLGA6L10|UBE2Q2P2|UBE2Q2P6|RP13-608F4.8|GOLGA6L9|CSPG4P8|RP11-152F13.3|AC135995.1|RN7SL61P|GOLGA6L17P|DNM1P38|RPS17|RP13-608F4.6|ADAMTS7P2|GOLGA6L18|RP11-152F13.7|RN7SL256P|CSPG4P9|AC126339.1|RP13-608F4.5|GOLGA6L19|UBE2Q2P3|RPL9P8|RP11-152F13.8|GOLGA6L20|CSPG4P10|RP13-996F3.3|AC010724.1|RN7SL410P|GOLGA6L21P|DNM1P42|RPS17L|RP11-152F13.10|RP11-379H8.1|CPEB1	ENSG00000188659|ENSG00000259785|ENSG00000205281|ENSG00000225273|ENSG00000237550|ENSG00000259206|ENSG00000197978|ENSG00000188384|ENSG00000255769|ENSG00000221095|ENSG00000240994|ENSG00000186322|ENSG00000259567|ENSG00000184779|ENSG00000259613|ENSG00000259387|ENSG00000215749|ENSG00000259328|ENSG00000241500|ENSG00000205275|ENSG00000221177|ENSG00000259323|ENSG00000259243|ENSG00000259429|ENSG00000230903…
15	84841601	85796501	-9232.37	0	0	10	48		UBE2Q2L|GOLGA6L4|ZSCAN2|WDR73|NMB|SEC11A|ZNF592|ALPK3|SLC28A1|PDE8A	ENSG00000259511|ENSG00000184206|ENSG00000176371|ENSG00000177082|ENSG00000197696|ENSG00000140612|ENSG00000166716|ENSG00000136383|ENSG00000156222|ENSG00000073417	RP13-262C2.3|UBE2Q2L|CSPG4P11|GOLGA2P7|AC136698.1|RN7SL331P|GOLGA6L4|UBE2Q2P8|RP11-182J1.14|RN7SL417P|RP11-671M22.4|AC136704.1|DNM1P51|CSPG4P5|UBE2Q2P11|RP11-182J1.13|UBE2Q2P12|RP11-182J1.10|RP11-182J1.11|GOLGA6L5P|RP11-182J1.12|UBE2Q2P1|LINC00933|ZSCAN2|RP11-182J1.5|SCAND2P|RP11-182J1.1|EGLN1P1|WDR73|NMB|SEC11A|RP11-245C17.2|ZNF592|RP11-7M10.2|ALPK3|SNORA25|SLC28A1|RNU6-339P|RNU6-796P|RP11-255M6…	ENSG00000259694|ENSG00000259511|ENSG00000259726|ENSG00000225151|ENSG00000221008|ENSG00000240466|ENSG00000184206|ENSG00000259633|ENSG00000259683|ENSG00000244056|ENSG00000259570|ENSG00000221247|ENSG00000235370|ENSG00000272887|ENSG00000259538|ENSG00000259774|ENSG00000197627|ENSG00000259551|ENSG00000259302|ENSG00000230373|ENSG00000259244|ENSG00000189136|ENSG00000259728|ENSG00000176371|ENSG00000256278…
16	16574801	16857801	-421.019	0	0	0	3				RP11-467M13.3|RN7SL90P|RP11-14N9.2	ENSG00000261362|ENSG00000264752|ENSG00000260126
16	18169701	18839601	1277.76	0	0	7	22		NPIPA8|NPIPA7|NOMO2|RPS15A|RP11-1035H13.3|ARL6IP1|SMG1	ENSG00000214940|ENSG00000233024|ENSG00000185164|ENSG00000134419|ENSG00000260342|ENSG00000170540|ENSG00000157106	CTA-481E9.4|CTA-481E9.3|RP11-164A6.1|NPIPA8|RP11-1212A22.1|NPIPA7|PKD1P5|Y_RNA|MIR3180-3|hsa-mir-3180-3|hsa-mir-3670-2|MIR3179-3|MIR3179-3|NOMO2|RP11-457I16.4|RP11-457I16.2|ABCC6P1|RPS15A|RP11-1035H13.3|ARL6IP1|RP11-1035H13.2|SMG1	ENSG00000259929|ENSG00000260242|ENSG00000260933|ENSG00000214940|ENSG00000205746|ENSG00000233024|ENSG00000254681|ENSG00000206927|ENSG00000257563|ENSG00000266291|ENSG00000265776|ENSG00000257527|ENSG00000266454|ENSG00000185164|ENSG00000262974|ENSG00000260550|ENSG00000256340|ENSG00000134419|ENSG00000260342|ENSG00000170540|ENSG00000260017|ENSG00000157106
16	21465301	21986801	832.092	0	0	5	20		METTL9|IGSF6|OTOA|NPIPB4|UQCRC2	ENSG00000197006|ENSG00000140749|ENSG00000155719|ENSG00000185864|ENSG00000140740	CTD-2547E10.2|snoU13|MIR3680-1|SLC7A5P2|CTB-31N19.2|CTB-31N19.4|SCARNA6|METTL9|CTB-31N19.3|IGSF6|RNU6-1005P|RNU6-196P|OTOA|RP11-645C24.5|RRN3P1|NPIPB4|RP11-645C24.2|snoU13|RP11-645C24.4|UQCRC2	ENSG00000180747|ENSG00000238954|ENSG00000265462|ENSG00000258186|ENSG00000257639|ENSG00000271609|ENSG00000252798|ENSG00000197006|ENSG00000261596|ENSG00000140749|ENSG00000207248|ENSG00000207042|ENSG00000155719|ENSG00000260306|ENSG00000248124|ENSG00000185864|ENSG00000185710|ENSG00000238712|ENSG00000257408|ENSG00000140740
16	24246901	26514301	4775.44	0	0	9	37		CACNG3|RBBP6|TNRC6A|SLC5A11|ARHGAP17|LCMT1|AQP8|ZKSCAN2|HS3ST4	ENSG00000006116|ENSG00000122257|ENSG00000090905|ENSG00000158865|ENSG00000140750|ENSG00000205629|ENSG00000103375|ENSG00000155592|ENSG00000182601	AC004125.3|CACNG3|SNORA1|RNU7-24P|AC008938.1|CTD-2313J23.1|RBBP6|CTD-2540M10.1|AC012317.1|TNRC6A|CTD-2515A14.1|SLC5A11|ARHGAP17|AC008731.1|RP11-266L9.1|RP11-266L9.4|RP11-266L9.5|SCML2P2|RP11-266L9.6|RP11-449H11.1|RP11-266L9.3|LCMT1|RP11-266L9.2|RN7SL557P|AQP8|ZKSCAN2|CTD-2547G23.2|CTA-249B10.1|CYCSP39|HS3ST4|RP11-185O21.1|MIR548W|RNA5SP405|HMGN2P3|HSPE1P16|AC009158.1|AC130464.1	ENSG00000260264|ENSG00000006116|ENSG00000201541|ENSG00000239081|ENSG00000264465|ENSG00000260072|ENSG00000122257|ENSG00000259888|ENSG00000224310|ENSG00000090905|ENSG00000261669|ENSG00000158865|ENSG00000140750|ENSG00000256439|ENSG00000260714|ENSG00000262587|ENSG00000262155|ENSG00000271105|ENSG00000263326|ENSG00000260448|ENSG00000262700|ENSG00000205629|ENSG00000260034|ENSG00000266166|ENSG00000103375…
16	29005201	32045501	4465.77	0	1	102	215	FUS	CTB-134H23.2|NPIPB11|RP11-345J4.5|BOLA2|SLX1B|SULT1A4|RP11-345J4.3|RP11-231C14.4|SPN|QPRT|C16orf54|ZG16|KIF22|MAZ|PRRT2|PAGR1|PAGR1|MVP|CDIPT|SEZ6L2|ASPHD1|KCTD13|TMEM219|TAOK2|HIRIP3|INO80E|DOC2A|C16orf92|FAM57B|ALDOA|PPP4C|TBX6|YPEL3|GDPD3|MAPK3|CORO1A|BOLA2B|SLX1A|SULT1A3|RP11-347C12.3|RP11-347C12.1|CD2BP2|TBC1D10B|MYLPF|ZNF48|SEPT1|SEPT1|ZNF771|DCTPP1|SEPHS2|ITGAL|ZNF768|ZNF747|ZNF747|AC00231…	ENSG00000196796|ENSG00000254206|ENSG00000261740|ENSG00000183336|ENSG00000181625|ENSG00000213648|ENSG00000258150|ENSG00000169203|ENSG00000197471|ENSG00000103485|ENSG00000185905|ENSG00000174992|ENSG00000079616|ENSG00000103495|ENSG00000167371|ENSG00000185928|ENSG00000263136|ENSG00000013364|ENSG00000103502|ENSG00000174938|ENSG00000174939|ENSG00000174943|ENSG00000149932|ENSG00000149930|ENSG00000149929…	CTB-134H23.2|CTB-134H23.3|snoU13|RRN3P2|RP11-426C22.5|RP11-426C22.4|AC009093.1|SNX29P2|RP11-426C22.6|RP11-231C14.6|SNX29P2|NPIPB11|RP11-231C14.3|snoU13|RP11-345J4.5|RP11-345J4.6|BOLA2|SLX1B|SLX1B-SULT1A4|SULT1A4|RP11-345J4.3|RP11-345J4.1|RP11-231C14.5|RP11-231C14.4|RP11-345J4.8|snoU13|MIR3680-2|SLC7A5P1|CA5AP1|RP11-368N21.1|SPN|QPRT|RN7SKP127|C16orf54|AC009133.17|ZG16|AC009133.21|KIF22|MAZ|AC0091…	ENSG00000196796|ENSG00000260908|ENSG00000238699|ENSG00000103472|ENSG00000260517|ENSG00000259807|ENSG00000196927|ENSG00000198106|ENSG00000260953|ENSG00000260413|ENSG00000271699|ENSG00000254206|ENSG00000254634|ENSG00000238639|ENSG00000261740|ENSG00000260335|ENSG00000183336|ENSG00000181625|ENSG00000260280|ENSG00000213648|ENSG00000258150|ENSG00000257691|ENSG00000257506|ENSG00000169203|ENSG00000205534…
16	31951201	35262901	-9319.23	0	0	7	188		AC142381.1|TP53TG3D|TP53TG3|TP53TG3C|TP53TG3B|RP11-812E19.9|CTD-2144E22.5	ENSG00000223931|ENSG00000205456|ENSG00000183632|ENSG00000205457|ENSG00000261509|ENSG00000259680|ENSG00000179755	RP11-170L3.5|RP11-170L3.7|RP11-170L3.6|RP11-1166P10.1|RP11-1166P10.6|IGHV1OR16-1|AC142381.1|IGHV1OR16-3|IGHV3OR16-9|HERC2P4|RP11-1166P10.7|RP11-17M15.1|RP11-56L13.4|FAM108A9P|RP11-56L13.6|RP11-56L13.7|TP53TG3D|RP11-56L13.1|RP11-1292F20.1|RP11-17M15.2|RP11-17M15.4|ACTR3BP3|RP11-626K17.5|PABPC1P13|RP11-626K17.3|RP11-626K17.2|ABCD1P3|RP11-652G5.1|RP11-652G5.2|RP11-96K14.1|RP11-586K12.11|RP11-586K12.…	ENSG00000261289|ENSG00000197476|ENSG00000260218|ENSG00000260628|ENSG00000261727|ENSG00000261704|ENSG00000223931|ENSG00000260048|ENSG00000270472|ENSG00000230267|ENSG00000260584|ENSG00000260847|ENSG00000260649|ENSG00000260540|ENSG00000260344|ENSG00000260575|ENSG00000205456|ENSG00000260402|ENSG00000259822|ENSG00000261127|ENSG00000260516|ENSG00000260327|ENSG00000260866|ENSG00000260307|ENSG00000261541…
16	46462301	46496901	-10.3583	0	0	0	1				NA	NA
16	51865901	55832001	4283.08	0	0	15	63		C16orf97|TOX3|CHD9|RBL2|AKTIP|RPGRIP1L|FTO|RP11-324D17.1|IRX3|IRX5|IRX6|MMP2|LPCAT2|CAPNS2|SLC6A2	ENSG00000261190|ENSG00000103460|ENSG00000177200|ENSG00000103479|ENSG00000166971|ENSG00000103494|ENSG00000140718|ENSG00000259517|ENSG00000177508|ENSG00000176842|ENSG00000159387|ENSG00000087245|ENSG00000087253|ENSG00000256812|ENSG00000103546	C16orf97|RP11-152O14.4|LINC00919|RP11-152O14.1|RP11-142G1.3|RP11-142G1.1|AC007333.1|RP11-142G1.2|TOX3|CASC16|RP11-297L17.2|RP11-297L17.3|RP11-297L17.4|RP11-297L17.6|RP11-467J12.1|RP11-467J12.2|RP11-467J12.3|RP11-467J12.4|CHD9|RP11-295M3.2|Y_RNA|RP11-454F8.2|snoU13|RNA5SP427|RP11-44F14.4|RP11-44F14.1|RP11-44F14.2|RP11-44F14.8|RBL2|RNU6-1153P|RP11-44F14.5|AKTIP|RPGRIP1L|FTO|RP11-357N13.3|RP11-357N1…	ENSG00000261190|ENSG00000261470|ENSG00000260268|ENSG00000261749|ENSG00000260975|ENSG00000260478|ENSG00000221515|ENSG00000260887|ENSG00000103460|ENSG00000249231|ENSG00000260963|ENSG00000260393|ENSG00000261261|ENSG00000234337|ENSG00000260326|ENSG00000260258|ENSG00000260939|ENSG00000261550|ENSG00000177200|ENSG00000261291|ENSG00000212582|ENSG00000261056|ENSG00000238645|ENSG00000202193|ENSG00000259962…
16	58646601	58650801	58.8015	0	0	1	1		CNOT1	ENSG00000125107	CNOT1	ENSG00000125107
16	78366101	78384601	58.2812	0	0	1	1		WWOX	ENSG00000186153	WWOX	ENSG00000186153
16	78367901	78392501	-11.7839	0	0	1	2		WWOX	ENSG00000186153	WWOX|LSM3P5	ENSG00000186153|ENSG00000260014
16	88691701	90294601	-4569.37	0	2	45	84	CBFA2T3|FANCA	ZC3H18|IL17C|CYBA|MVD|SNAI3|RNF166|CTU2|PIEZO1|CDT1|APRT|GALNS|AC092384.1|TRAPPC2L|PABPN1L|CBFA2T3|RP11-830F9.6|ACSF3|CDH15|SLC22A31|ZNF778|ANKRD11|AC137932.1|SPG7|RPL13|CPNE7|DPEP1|CHMP1A|SPATA33|CDK10|RP11-368I7.4|SPATA2L|VPS9D1|ZNF276|FANCA|SPIRE2|TCF25|MC1R|TUBB3|TUBB3|DEF8|CENPBD1|DBNDD1|GAS8|C16orf3|PRDM7	ENSG00000158545|ENSG00000124391|ENSG00000051523|ENSG00000167508|ENSG00000185669|ENSG00000158717|ENSG00000174177|ENSG00000103335|ENSG00000167513|ENSG00000198931|ENSG00000141012|ENSG00000269422|ENSG00000167515|ENSG00000205022|ENSG00000129993|ENSG00000205018|ENSG00000176715|ENSG00000129910|ENSG00000259803|ENSG00000170100|ENSG00000167522|ENSG00000268218|ENSG00000197912|ENSG00000167526|ENSG00000178773…	ZC3H18|IL17C|CYBA|MVD|SNAI3-AS1|SNAI3|RNF166|RP5-1142A6.5|CTU2|PIEZO1|MIR4722|RP5-1142A6.9|RP5-1142A6.2|RP5-1142A6.7|RP5-1142A6.8|CDT1|APRT|GALNS|AC092384.1|TRAPPC2L|PABPN1L|CBFA2T3|RP11-830F9.5|RP11-830F9.7|RP11-830F9.6|CTD-2555A7.1|CTD-2555A7.2|ACSF3|CTD-2555A7.3|LINC00304|RP11-46C24.3|CDH15|SLC22A31|RP11-46C24.7|ZNF778|RP11-46C24.6|RP11-46C24.5|ANKRD11|AC137932.1|AC137932.5|AC137932.6|RP1-168P…	ENSG00000158545|ENSG00000124391|ENSG00000051523|ENSG00000167508|ENSG00000260630|ENSG00000185669|ENSG00000158717|ENSG00000259813|ENSG00000174177|ENSG00000103335|ENSG00000265672|ENSG00000260121|ENSG00000224888|ENSG00000260617|ENSG00000182376|ENSG00000167513|ENSG00000198931|ENSG00000141012|ENSG00000269422|ENSG00000167515|ENSG00000205022|ENSG00000129993|ENSG00000259881|ENSG00000261226|ENSG00000205018…
17	1	243701	-1309.7	0	0	2	8		DOC2B|RPH3AL	ENSG00000272636|ENSG00000181031	AC108004.5|DOC2B|AC108004.2|RPH3AL|RP11-1260E13.1|RP11-1260E13.4|RP11-1260E13.2|RP11-1260E13.3	ENSG00000273288|ENSG00000272636|ENSG00000273172|ENSG00000181031|ENSG00000262920|ENSG00000262061|ENSG00000262294|ENSG00000262558
17	13007201	13444201	715.554	0	0	1	3		HS3ST3A1	ENSG00000153976	AC003664.1|HS3ST3A1|AC005375.1	ENSG00000234634|ENSG00000153976|ENSG00000266115
17	19284901	22262901	-6543.98	0	1	22	159	SPECC1	MAPK7|MFAP4|RNF112|SLC47A1|ALDH3A2|SLC47A2|ALDH3A1|ULK2|AKAP10|SPECC1|LGALS9B|CDRT15L2|CCDC144NL|USP22|DHRS7B|TMEM11|C17orf103|MAP2K3|KCNJ12|C17orf51|UBBP4|MTRNR2L1	ENSG00000166484|ENSG00000166482|ENSG00000128482|ENSG00000142494|ENSG00000072210|ENSG00000180638|ENSG00000108602|ENSG00000083290|ENSG00000108599|ENSG00000128487|ENSG00000170298|ENSG00000214819|ENSG00000205212|ENSG00000124422|ENSG00000109016|ENSG00000178307|ENSG00000154035|ENSG00000034152|ENSG00000184185|ENSG00000212719|ENSG00000263563|ENSG00000256618	MAPK7|MFAP4|RNF112|CTB-187M2.2|AC004448.2|snoMe28S-Am2634|AC004448.5|RPS2P46|CTB-187M2.1|CTB-187M2.3|SLC47A1|RPL17P43|SNORA59B|RP11-1113L8.1|AC025627.7|RP11-1113L8.2|RP11-1113L8.6|RP11-1113L8.7|MTND1P14|TRNAQ41P|MTND2P12|AC025627.4|CTD-2104P17.1|ALDH3A2|Y_RNA|SNORA31|SLC47A2|RP11-311F12.1|RP11-311F12.2|ALDH3A1|AC005722.4|ULK2|AC015726.1|RP11-78O7.2|AKAP10|RP11-209D14.4|RP11-209D14.2|SPECC1|AC0057…	ENSG00000166484|ENSG00000166482|ENSG00000128482|ENSG00000265126|ENSG00000227078|ENSG00000265335|ENSG00000235979|ENSG00000189343|ENSG00000231477|ENSG00000263726|ENSG00000142494|ENSG00000228331|ENSG00000266079|ENSG00000262769|ENSG00000228983|ENSG00000263107|ENSG00000266179|ENSG00000271900|ENSG00000227225|ENSG00000242752|ENSG00000228725|ENSG00000224254|ENSG00000231625|ENSG00000072210|ENSG00000264932…
17	27587401	31105301	-5261.59	0	2	41	153	NF1|SUZ12	NUFIP2|TAOK1|ABHD15|TP53I13|GIT1|ANKRD13B|CORO6|SSH2|EFCAB5|NSRP1|SLC6A4|BLMH|TMIGD1|CPD|GOSR1|TBC1D29|CRLF3|ATAD5|TEFM|ADAP2|RNF135|NF1|OMG|EVI2B|CTD-2370N5.3|EVI2A|RAB11FIP4|AC003101.1|COPRS|UTP6|SUZ12|LRRC37B|AC090616.2|RHOT1|AC116407.2|RHBDL3|C17orf75|ZNF207|PSMD11|CDK5R1|MYO1D	ENSG00000108256|ENSG00000160551|ENSG00000168792|ENSG00000167543|ENSG00000108262|ENSG00000198720|ENSG00000167549|ENSG00000141298|ENSG00000176927|ENSG00000126653|ENSG00000108576|ENSG00000108578|ENSG00000182271|ENSG00000108582|ENSG00000108587|ENSG00000266733|ENSG00000176390|ENSG00000176208|ENSG00000172171|ENSG00000184060|ENSG00000181481|ENSG00000196712|ENSG00000126861|ENSG00000185862|ENSG00000265118…	NUFIP2|RPL35AP35|RP11-296K13.4|MIR4523|RNU4-34P|TAOK1|MIR4523|RNU6-711P|RNU6-1034P|ABHD15|RP11-68I3.2|TP53I13|RP11-68I3.4|GIT1|ANKRD13B|RP11-68I3.7|CORO6|RP11-68I3.10|SSH2|RP11-68I3.5|RNU6-920P|RP11-68I3.11|RPL21P123|RP11-82O19.1|RP11-82O19.2|SNORA70|RPL9P30|RP11-338L22.2|snoU13|EFCAB5|RP11-338L22.3|AC104996.1|RNY4P13|RNY4P13|AC104984.4|RP11-1148O4.1|RP11-1148O4.2|NSRP1|MIR3184|MIR423|RP11-354P11…	ENSG00000108256|ENSG00000239256|ENSG00000266111|ENSG00000264808|ENSG00000222363|ENSG00000160551|ENSG00000263719|ENSG00000253064|ENSG00000202205|ENSG00000168792|ENSG00000264031|ENSG00000167543|ENSG00000264290|ENSG00000108262|ENSG00000198720|ENSG00000264647|ENSG00000167549|ENSG00000264007|ENSG00000141298|ENSG00000263370|ENSG00000222858|ENSG00000265625|ENSG00000240531|ENSG00000263657|ENSG00000265713…
17	34110001	34816601	583.231	0	1	23	44	TAF15	MMP28|TAF15|C17orf66|CCL5|RDM1|LYZL6|CCL16|CCL14|CCL15-CCL14|CTB-186H2.3|CCL15|CCL23|CCL18|CCL3|CCL4|TBC1D3B|CCL3L3|CCL4L1|TBC1D3C|TBC1D3H|CCL3L1|CCL4L2|TBC1D3G	ENSG00000129270|ENSG00000172660|ENSG00000172653|ENSG00000161570|ENSG00000187456|ENSG00000161572|ENSG00000161573|ENSG00000213494|ENSG00000161574|ENSG00000266956|ENSG00000267596|ENSG00000167236|ENSG00000006074|ENSG00000006075|ENSG00000129277|ENSG00000224226|ENSG00000256515|ENSG00000205020|ENSG00000234972|ENSG00000242384|ENSG00000205021|ENSG00000197262|ENSG00000161583	MMP28|AC015849.12|TAF15|AC015849.19|AC015849.13|C17orf66|AC015849.14|AC015849.2|CCL5|RN7SKP274|AC015849.16|LRRC37A9P|RDM1|LYZL6|CTB-186H2.1|CTB-186H2.2|CCL16|CCL14|CCL15-CCL14|CTB-186H2.3|CCL15|RP11-104J23.1|RP11-104J23.2|CCL23|CCL18|AC069363.1|CCL3|CCL4|RN7SL301P|CTB-91J4.1|RP11-428O23.1|TBC1D3B|AC131056.3|CCL3L3|CCL4L1|AC131056.5|YWHAEP6|TBC1D3C|TBC1D3H|CCL3L1|CCL4L2|TBC1D3G|CTB-91J4.3|RNU6-119…	ENSG00000129270|ENSG00000267578|ENSG00000172660|ENSG00000267025|ENSG00000267347|ENSG00000172653|ENSG00000267326|ENSG00000237805|ENSG00000161570|ENSG00000223255|ENSG00000266999|ENSG00000266972|ENSG00000187456|ENSG00000161572|ENSG00000267460|ENSG00000267657|ENSG00000161573|ENSG00000213494|ENSG00000161574|ENSG00000266956|ENSG00000267596|ENSG00000267566|ENSG00000267431|ENSG00000167236|ENSG00000006074…
17	36233801	38079501	1743.62	0	4	42	83	MLLT6|LASP1|CDK12|ERBB2	TBC1D3F|TBC1D3|RP11-1407O15.2|MRPL45|GPR179|SOCS7|ARHGAP23|SRCIN1|C17orf96|MLLT6|AC006449.1|CISD3|PCGF2|CTB-58E17.5|PSMB3|PIP4K2B|CWC25|C17orf98|RPL23|LASP1|FBXO47|PLXDC1|ARL5C|CACNB1|RPL19|STAC2|FBXL20|MED1|CDK12|NEUROD2|PPP1R1B|STARD3|TCAP|PNMT|PGAP3|ERBB2|MIEN1|GRB7|IKZF3|ZPBP2|GSDMB|ORMDL3	ENSG00000185128|ENSG00000197681|ENSG00000174093|ENSG00000174100|ENSG00000188888|ENSG00000174111|ENSG00000225485|ENSG00000017373|ENSG00000179294|ENSG00000108292|ENSG00000269094|ENSG00000230055|ENSG00000056661|ENSG00000227450|ENSG00000108294|ENSG00000141720|ENSG00000108296|ENSG00000214556|ENSG00000125691|ENSG00000002834|ENSG00000204952|ENSG00000161381|ENSG00000141748|ENSG00000067191|ENSG00000108298…	YWHAEP7|RNU6-489P|TBC1D3F|RP11-1407O15.3|TBC1D3|RP11-1407O15.2|Y_RNA|MRPL45|GPR179|SOCS7|RN7SL458P|ARHGAP23|AC124789.1|SRCIN1|CTB-58E17.2|RN7SL102P|C17orf96|MIR4734|CTB-58E17.1|CTB-58E17.3|MLLT6|CTB-58E17.9|MIR4726|AC006449.1|CISD3|RNA5SP440|PCGF2|CTB-58E17.5|PSMB3|RNU6-866P|PIP4K2B|CWC25|MIR4727|C17orf98|RPL23|SNORA21|SNORA21|RPS20P35|LASP1|RP1-56K13.2|RP1-56K13.3|LINC00672|FBXO47|RP1-56K13.6|RP…	ENSG00000267671|ENSG00000201283|ENSG00000185128|ENSG00000270399|ENSG00000197681|ENSG00000174093|ENSG00000207212|ENSG00000174100|ENSG00000188888|ENSG00000174111|ENSG00000266103|ENSG00000225485|ENSG00000260833|ENSG00000017373|ENSG00000265130|ENSG00000265081|ENSG00000179294|ENSG00000265930|ENSG00000261005|ENSG00000266040|ENSG00000108292|ENSG00000263975|ENSG00000266632|ENSG00000269094|ENSG00000230055…
17	39419001	39433901	104.418	0	0	2	3		KRTAP9-6|KRTAP9-7	ENSG00000212659|ENSG00000180386	KRTAP9-6|KRTAP9-11P|KRTAP9-7	ENSG00000212659|ENSG00000229351|ENSG00000180386
17	43530501	43657401	142.825	0	0	1	10		PLEKHM1	ENSG00000225190	PLEKHM1|AC091132.1|RN7SL730P|LRRC37A4P|RP11-798G7.5|RN7SL739P|RP11-798G7.8|RP11-798G7.6|RP11-798G7.7|RP11-798G7.4	ENSG00000225190|ENSG00000236234|ENSG00000264225|ENSG00000214425|ENSG00000131484|ENSG00000265821|ENSG00000266918|ENSG00000267198|ENSG00000267246|ENSG00000266504
17	44136901	44825201	-2794.4	0	0	6	18		KANSL1|ARL17B|LRRC37A|LRRC37A2|ARL17A|NSF	ENSG00000120071|ENSG00000228696|ENSG00000176681|ENSG00000238083|ENSG00000185829|ENSG00000073969	KANSL1|RNU7-101P|KANSL1-AS1|Y_RNA|RP11-259G18.2|RP11-259G18.3|RP11-259G18.1|ARL17B|LRRC37A|RN7SL656P|NSFP1|RP11-995C19.2|LRRC37A2|ARL17A|RN7SL199P|FAM215B|NSF|RPS7P11	ENSG00000120071|ENSG00000252698|ENSG00000214401|ENSG00000238723|ENSG00000262500|ENSG00000262539|ENSG00000261575|ENSG00000228696|ENSG00000176681|ENSG00000265411|ENSG00000260075|ENSG00000266497|ENSG00000238083|ENSG00000185829|ENSG00000265315|ENSG00000232300|ENSG00000073969|ENSG00000213326
17	48467001	51882501	3269.05	0	0	22	58		LRRC59|ACSF2|CHAD|RSAD1|MYCBPAP|EPN3|SPATA20|CACNA1G|ABCC3|ANKRD40|LUC7L3|WFIKKN2|TOB1|SPAG9|NME1|NME1-NME2|NME2|MBTD1|UTP18|CA10|AC102948.2|C17orf112	ENSG00000108829|ENSG00000167107|ENSG00000136457|ENSG00000136444|ENSG00000136449|ENSG00000049283|ENSG00000006282|ENSG00000006283|ENSG00000108846|ENSG00000154945|ENSG00000108848|ENSG00000173714|ENSG00000141232|ENSG00000008294|ENSG00000239672|ENSG00000243678|ENSG00000011052|ENSG00000011258|ENSG00000011260|ENSG00000154975|ENSG00000226364|ENSG00000227011	LRRC59|RP1-117B12.4|ACSF2|MRPS21P9|CHAD|RSAD1|RP11-94C24.6|MYCBPAP|EPN3|RP11-94C24.8|SPATA20|CACNA1G-AS1|CACNA1G|RP11-94C24.11|CTB-22K21.2|ABCC3|ANKRD40|RP11-294J22.6|Y_RNA|LUC7L3|LINC00483|RP11-294J22.5|WFIKKN2|RP11-506D12.5|RPL5P33|TOB1|TOB1-AS1|RP11-700H6.4|RP11-700H6.1|RP11-700H6.2|SPAG9|RP11-481C4.1|snoU13|NME1|NME1-NME2|NME2|MBTD1|RP11-421E14.2|UTP18|RP11-1018N14.1|RP11-1018N14.3|RP11-1018N…	ENSG00000108829|ENSG00000253102|ENSG00000167107|ENSG00000262759|ENSG00000136457|ENSG00000136444|ENSG00000249451|ENSG00000136449|ENSG00000049283|ENSG00000250286|ENSG00000006282|ENSG00000250107|ENSG00000006283|ENSG00000250976|ENSG00000251239|ENSG00000108846|ENSG00000154945|ENSG00000262967|ENSG00000201340|ENSG00000108848|ENSG00000167117|ENSG00000248702|ENSG00000173714|ENSG00000261976|ENSG00000243521…
17	81036301	81195101	-209.467	0	0	1	7		METRNL	ENSG00000176845	METRNL|AC144831.1|AC139099.4|AC139099.6|AC139099.1|AC139099.5|AC139099.3	ENSG00000176845|ENSG00000261888|ENSG00000262898|ENSG00000262952|ENSG00000256692|ENSG00000262094|ENSG00000232938
18	12364801	15410801	3663.78	0	0	17	94		AFG3L2|SLMO1|SPIRE1|AP005482.1|PSMG2|CEP76|PTPN2|SEH1L|CEP192|LDLRAD4|FAM210A|RNMT|MC5R|MC2R|ZNF519|POTEC|ANKRD30B	ENSG00000141385|ENSG00000141391|ENSG00000134278|ENSG00000215527|ENSG00000128789|ENSG00000101624|ENSG00000175354|ENSG00000085415|ENSG00000101639|ENSG00000168675|ENSG00000177150|ENSG00000101654|ENSG00000176136|ENSG00000185231|ENSG00000175322|ENSG00000183206|ENSG00000180777	AFG3L2|RNU7-129P|SLMO1|AP001029.1|RP11-861E21.1|RP11-861E21.2|SPIRE1|RP11-861E21.3|snoU13|AP005482.1|PSMG2|CEP76|RP11-973H7.3|RP11-973H7.5|RP11-973H7.4|Y_RNA|RP11-973H7.1|PTPN2|RP11-773H22.1|RP11-773H22.2|SEH1L|RP11-773H22.4|CEP192|RP11-807E13.3|RP11-807E13.2|RP11-794M8.2|RP11-794M8.1|LDLRAD4|RP11-756J15.3|RP11-691H4.3|LDLRAD4-AS1|MIR5190|RP11-691H4.4|RP11-53B2.1|RP11-53B2.2|RP11-53B2.5|RP11-53B2…	ENSG00000141385|ENSG00000251937|ENSG00000141391|ENSG00000256786|ENSG00000267108|ENSG00000267199|ENSG00000134278|ENSG00000267515|ENSG00000238309|ENSG00000215527|ENSG00000128789|ENSG00000101624|ENSG00000267249|ENSG00000266961|ENSG00000267654|ENSG00000201466|ENSG00000260302|ENSG00000175354|ENSG00000267570|ENSG00000267336|ENSG00000085415|ENSG00000266969|ENSG00000101639|ENSG00000267656|ENSG00000267032…
18	19384101	23593501	9578.84	0	1	18	81	ZNF521	MIB1|RP11-595B24.2|GATA6|CTAGE1|RBBP8|CABLES1|TMEM241|RIOK3|C18orf8|NPC1|ANKRD29|LAMA3|TTC39C|CABYR|OSBPL1A|IMPACT|HRH4|ZNF521	ENSG00000101752|ENSG00000263588|ENSG00000141448|ENSG00000212710|ENSG00000101773|ENSG00000134508|ENSG00000134490|ENSG00000101782|ENSG00000141452|ENSG00000141458|ENSG00000154065|ENSG00000053747|ENSG00000168234|ENSG00000154040|ENSG00000141447|ENSG00000154059|ENSG00000134489|ENSG00000198795	MIB1|SNORA73|MIR1-2|RP11-268I9.1|RP11-268I9.3|RNU6-1038P|RP11-268I9.4|RNA5SP451|RP11-595B24.1|AC091043.1|RP11-595B24.2|RNU6ATAC20P|GATA6-AS1|GATA6|RP11-627G18.2|RNU6-702P|RP11-627G18.1|RP11-627G18.4|snoU13|RP11-535A5.1|CTAGE1|RP11-863N1.4|RPS4XP18|RNU6-1032P|RP11-739L10.1|RP11-370A5.1|RBBP8|RP11-370A5.2|UBE2CP2|snoU13|MIR4741|RN7SL745P|Y_RNA|CABLES1|AC105247.1|TMEM241|RP11-17J14.2|RIOK3|Y_RNA|C18…	ENSG00000101752|ENSG00000199977|ENSG00000265142|ENSG00000243303|ENSG00000264149|ENSG00000252325|ENSG00000264289|ENSG00000222520|ENSG00000265758|ENSG00000265568|ENSG00000263588|ENSG00000221363|ENSG00000266010|ENSG00000141448|ENSG00000264012|ENSG00000201852|ENSG00000266283|ENSG00000264825|ENSG00000238907|ENSG00000273348|ENSG00000212710|ENSG00000270855|ENSG00000239490|ENSG00000206827|ENSG00000265943…
18	34780901	35244201	3039.26	0	0	2	6		KIAA1328|CELF4	ENSG00000150477|ENSG00000101489	KIAA1328|RP11-95O2.1|CELF4|RP11-95O2.5|RP11-797E24.3|MIR4318	ENSG00000150477|ENSG00000267651|ENSG00000101489|ENSG00000267707|ENSG00000267202|ENSG00000266530
18	44541501	44561101	-151.973	0	0	5	5		KATNAL2|TCEB3CL2|TCEB3CL|TCEB3C|TCEB3B	ENSG00000167216|ENSG00000266996|ENSG00000234298|ENSG00000183791|ENSG00000206181	KATNAL2|TCEB3CL2|TCEB3CL|TCEB3C|TCEB3B	ENSG00000167216|ENSG00000266996|ENSG00000234298|ENSG00000183791|ENSG00000206181
18	46113001	46591601	1759.64	0	0	3	9		CTIF|SMAD7|DYM	ENSG00000134030|ENSG00000101665|ENSG00000141627	CTIF|MIR4743|RP11-426J5.2|RP11-484L8.1|SMAD7|RP11-1058N17.1|RP11-15F12.1|DYM|MIR4744	ENSG00000134030|ENSG00000266276|ENSG00000267762|ENSG00000267764|ENSG00000101665|ENSG00000266905|ENSG00000264269|ENSG00000141627|ENSG00000263849
18	77098601	78017001	3455.13	0	0	13	23		ATP9B|NFATC1|AC018445.1|CTDP1|KCNG2|PQLC1|HSBP1L1|TXNL4A|RP11-795F19.5|RBFA|ADNP2|AC139100.2|PARD6G	ENSG00000166377|ENSG00000131196|ENSG00000269679|ENSG00000060069|ENSG00000178342|ENSG00000122490|ENSG00000226742|ENSG00000141759|ENSG00000267127|ENSG00000101546|ENSG00000101544|ENSG00000267270|ENSG00000178184	ATP9B|RP11-800A18.4|NFATC1|AC018445.1|RP11-567M16.1|RP11-567M16.2|RP11-567M16.3|CTDP1|RP11-567M16.5|RP11-154H12.2|RP11-154H12.3|KCNG2|PQLC1|HSBP1L1|TXNL4A|RP11-795F19.5|RBFA|RBFADN|SLC25A6P4|ADNP2|AC139100.2|PARD6G|AC139100.3	ENSG00000166377|ENSG00000267015|ENSG00000131196|ENSG00000269679|ENSG00000267287|ENSG00000267409|ENSG00000178412|ENSG00000060069|ENSG00000266901|ENSG00000266924|ENSG00000267780|ENSG00000178342|ENSG00000122490|ENSG00000226742|ENSG00000141759|ENSG00000267127|ENSG00000101546|ENSG00000261126|ENSG00000266909|ENSG00000101544|ENSG00000267270|ENSG00000178184|ENSG00000267251
19	60701	1606601	1562.58	0	2	63	119	FSTL3|STK11	OR4F17|PPAP2C|MIER2|THEG|C2CD4C|SHC2|ODF3L2|MADCAM1|TPGS1|CDC34|GZMM|BSG|HCN2|POLRMT|FGF22|RNF126|FSTL3|PRSS57|PALM|MISP|PTBP1|LPPR3|AZU1|PRTN3|ELANE|CFD|MED16|R3HDM4|KISS1R|ARID3A|WDR18|AC004528.1|GRIN3B|TMEM259|CNN2|ABCA7|HMHA1|POLR2E|GPX4|SBNO2|STK11|C19orf26|ATP5D|MIDN|CIRBP|C19orf24|MUM1|EFNA2|NDUFS7|GAMT|DAZAP1|RPS15|AC027307.3|APC2|C19orf25|PCSK4|REEP6|ADAMTSL5|PLK5|MEX3D|MBD3|UQCR11|UQCR11	ENSG00000176695|ENSG00000141934|ENSG00000105556|ENSG00000105549|ENSG00000183186|ENSG00000129946|ENSG00000181781|ENSG00000099866|ENSG00000141933|ENSG00000099804|ENSG00000197540|ENSG00000172270|ENSG00000099822|ENSG00000099821|ENSG00000070388|ENSG00000070423|ENSG00000070404|ENSG00000185198|ENSG00000099864|ENSG00000099812|ENSG00000011304|ENSG00000129951|ENSG00000172232|ENSG00000196415|ENSG00000197561…	WASH5P|MIR1302-2|FAM138F|OR4G3P|OR4G1P|OR4F17|AC016626.1|OR4F8P|AC016626.2|AC092192.1|AC092299.6|CICP19|AC092299.8|AC092299.7|LINC01002|RNU6-1076P|AC098474.1|CTD-3113P16.7|CTD-3113P16.9|VN2R11P|PPAP2C|CTD-3113P16.5|MIER2|THEG|AC010641.1|C2CD4C|SHC2|RNA5SP462|ODF3L2|MADCAM1|AC005775.2|TPGS1|CDC34|GZMM|AC009005.2|BSG|HCN2|AC005559.3|AC005559.2|POLRMT|LLNLR-299G3.1|AC004449.6|FGF22|RNF126|AC004156.3…	ENSG00000225373|ENSG00000267588|ENSG00000233630|ENSG00000266945|ENSG00000267310|ENSG00000176695|ENSG00000267792|ENSG00000266971|ENSG00000267616|ENSG00000267290|ENSG00000267237|ENSG00000267639|ENSG00000272098|ENSG00000267029|ENSG00000206082|ENSG00000222329|ENSG00000267600|ENSG00000267305|ENSG00000271846|ENSG00000267447|ENSG00000141934|ENSG00000267124|ENSG00000105556|ENSG00000105549|ENSG00000267443…
19	61401	433801	-1449.04	0	0	6	27		OR4F17|PPAP2C|MIER2|THEG|C2CD4C|SHC2	ENSG00000176695|ENSG00000141934|ENSG00000105556|ENSG00000105549|ENSG00000183186|ENSG00000129946	WASH5P|MIR1302-2|FAM138F|OR4G3P|OR4G1P|OR4F17|AC016626.1|OR4F8P|AC016626.2|AC092192.1|AC092299.6|CICP19|AC092299.8|AC092299.7|LINC01002|RNU6-1076P|AC098474.1|CTD-3113P16.7|CTD-3113P16.9|VN2R11P|PPAP2C|CTD-3113P16.5|MIER2|THEG|AC010641.1|C2CD4C|SHC2	ENSG00000225373|ENSG00000267588|ENSG00000233630|ENSG00000266945|ENSG00000267310|ENSG00000176695|ENSG00000267792|ENSG00000266971|ENSG00000267616|ENSG00000267290|ENSG00000267237|ENSG00000267639|ENSG00000272098|ENSG00000267029|ENSG00000206082|ENSG00000222329|ENSG00000267600|ENSG00000267305|ENSG00000271846|ENSG00000267447|ENSG00000141934|ENSG00000267124|ENSG00000105556|ENSG00000105549|ENSG00000267443…
19	24297001	24629501	730.918	0	0	1	2		ZNF254	ENSG00000213096	ZNF254|HAVCR1P1	ENSG00000213096|ENSG00000268442
19	27731701	28765001	2812.64	0	0	0	14				CTB-151G24.1|LINC00662|CTC-459F4.1|CTC-459F4.3|LLNLF-65H9.1|CTC-459F4.6|SLC25A1P5|CTC-459F4.7|CTC-459F4.5|AC022153.1|CTC-459F4.8|AC005758.1|AC005357.1|CTD-2043I16.1	ENSG00000267696|ENSG00000261824|ENSG00000261770|ENSG00000267575|ENSG00000272635|ENSG00000267264|ENSG00000267323|ENSG00000267389|ENSG00000266977|ENSG00000267623|ENSG00000267768|ENSG00000267630|ENSG00000266906|ENSG00000267509
19	38609401	41393101	8398.82	0	1	95	159	AKT2	SIPA1L3|DPF1|SPINT2|PPP1R14A|CTB-102L5.4|C19orf33|YIF1B|KCNK6|CATSPERG|PSMD8|GGN|SPRED3|FAM98C|RASGRP4|RYR1|MAP4K1|EIF3K|ACTN4|CAPN12|LGALS7|LGALS7B|LGALS4|ECH1|AC104534.3|HNRNPL|RINL|SIRT2|NFKBIB|CCER2|SARS2|CTC-360G5.8|MRPS12|FBXO17|FBXO27|PAPL|PAK4|NCCRP1|SYCN|IFNL3|IFNL2|IFNL1|LRFN1|GMFG|SAMD4B|PAF1|MED29|ZFP36|PLEKHG2|RPS16|SUPT5H|AC011500.1|TIMM50|DLL3|SELV|EID2B|EID2|LGALS13|LGALS16|LGALS1…	ENSG00000105738|ENSG00000011332|ENSG00000167642|ENSG00000167641|ENSG00000267748|ENSG00000167644|ENSG00000167645|ENSG00000099337|ENSG00000099338|ENSG00000099341|ENSG00000179168|ENSG00000188766|ENSG00000130244|ENSG00000171777|ENSG00000196218|ENSG00000104814|ENSG00000178982|ENSG00000130402|ENSG00000182472|ENSG00000205076|ENSG00000178934|ENSG00000171747|ENSG00000104823|ENSG00000268083|ENSG00000104824…	SIPA1L3|CTB-102L5.7|CTB-102L5.8|RN7SL663P|DPF1|SPINT2|PPP1R14A|CTB-102L5.4|Y_RNA|C19orf33|YIF1B|KCNK6|AC026806.2|CATSPERG|snoU13|AC005625.1|PSMD8|GGN|AC005789.9|SPRED3|AC005789.11|FAM98C|RASGRP4|RYR1|AC067969.1|AC067969.2|MAP4K1|CTB-186G2.1|EIF3K|ACTN4|CTB-186G2.4|CAPN12|CTD-2540F13.2|LGALS7|LGALS7B|RNU6-140P|LGALS4|ECH1|AC104534.3|AC104534.2|HNRNPL|AC008982.2|RINL|CTC-360G5.6|SIRT2|NFKBIB|CCER2|…	ENSG00000105738|ENSG00000269653|ENSG00000268499|ENSG00000266428|ENSG00000011332|ENSG00000167642|ENSG00000167641|ENSG00000267748|ENSG00000200209|ENSG00000167644|ENSG00000167645|ENSG00000099337|ENSG00000268913|ENSG00000099338|ENSG00000238838|ENSG00000266963|ENSG00000099341|ENSG00000179168|ENSG00000267090|ENSG00000188766|ENSG00000267473|ENSG00000130244|ENSG00000171777|ENSG00000196218|ENSG00000269445…
19	43189601	43868301	-4133.89	0	0	9	23		PSG3|PSG8|PSG1|PSG6|PSG11|PSG2|PSG5|PSG4|PSG9	ENSG00000221826|ENSG00000124467|ENSG00000231924|ENSG00000170848|ENSG00000243130|ENSG00000242221|ENSG00000204941|ENSG00000243137|ENSG00000183668	PSG3|PSG8|CEACAMP6|AC004603.4|PSG10P|PSG1|PSG6|PSG7|CEACAMP7|PSG11|CEACAMP8|PSG2|CEACAMP9|AC005392.13|PSG5|PSG4|CEACAMP10|PSG9|CEACAMP11|CEACAMP4|CTC-490G23.2|CD177|CTC-490G23.4	ENSG00000221826|ENSG00000124467|ENSG00000238092|ENSG00000225877|ENSG00000248257|ENSG00000231924|ENSG00000170848|ENSG00000221878|ENSG00000227349|ENSG00000243130|ENSG00000236932|ENSG00000242221|ENSG00000230529|ENSG00000227606|ENSG00000204941|ENSG00000243137|ENSG00000241104|ENSG00000183668|ENSG00000236123|ENSG00000230681|ENSG00000231412|ENSG00000204936|ENSG00000272396
20	1387801	1594601	-84.4326	0	0	5	9		NSFL1C|SIRPB2|SIRPD|RP4-576H24.4|SIRPB1	ENSG00000088833|ENSG00000196209|ENSG00000125900|ENSG00000260861|ENSG00000101307	NSFL1C|SIRPB2|AL109658.1|RP4-576H24.2|RNU6-917P|SIRPD|RP4-576H24.4|SIRPB1|RP4-576H24.5	ENSG00000088833|ENSG00000196209|ENSG00000266085|ENSG00000242324|ENSG00000252103|ENSG00000125900|ENSG00000260861|ENSG00000101307|ENSG00000271523
20	29419501	29938201	1503.12	0	0	3	14		FRG1B|DEFB115|DEFB116	ENSG00000149531|ENSG00000215547|ENSG00000215545	RP4-610C12.2|RP4-610C12.4|RP4-610C12.3|Y_RNA|RP4-610C12.1|FRG1B|AL441988.1|MLLT10P1|DEFB115|DKKL1P1|RP5-854E16.2|DEFB116|RPL31P3|HAUS6P2	ENSG00000204555|ENSG00000205611|ENSG00000225490|ENSG00000200325|ENSG00000231934|ENSG00000149531|ENSG00000221319|ENSG00000238151|ENSG00000215547|ENSG00000215546|ENSG00000224628|ENSG00000215545|ENSG00000237929|ENSG00000236121
20	49392201	49923201	1082.37	0	0	5	13		BCAS4|ADNP|DPM1|MOCS3|KCNG1	ENSG00000124243|ENSG00000101126|ENSG00000000419|ENSG00000124217|ENSG00000026559	BCAS4|TMSB4XP6|AL133228.1|ADNP|PSMD10P1|RP5-914P20.5|DPM1|AL034553.1|MOCS3|RP5-955M13.4|KCNG1|RPSAP1|AL035457.1	ENSG00000124243|ENSG00000230043|ENSG00000265062|ENSG00000101126|ENSG00000228663|ENSG00000259456|ENSG00000000419|ENSG00000265582|ENSG00000124217|ENSG00000232358|ENSG00000026559|ENSG00000228820|ENSG00000263592
20	50367501	50485901	10.6922	0	0	2	3		ATP9A|SALL4	ENSG00000054793|ENSG00000101115	ATP9A|SALL4|RP5-1112F19.2	ENSG00000054793|ENSG00000101115|ENSG00000227964
20	60284601	62965401	11210.3	0	1	70	121	SS18L1	CDH4|RP11-429E11.3|TAF4|LSM14B|PSMA7|SS18L1|MTG2|HRH3|OSBPL2|ADRM1|LAMA5|RPS21|CABLES2|RBBP8NL|GATA5|C20orf166|RP11-93B14.6|SLCO4A1|NTSR1|MRGBP|OGFR|COL9A3|TCFL5|DIDO1|GID8|SLC17A9|BHLHE23|YTHDF1|BIRC7|NKAIN4|ARFGAP1|COL20A1|CHRNA4|KCNQ2|EEF1A2|PPDPF|PTK6|SRMS|C20orf195|HELZ2|GMEB2|STMN3|RTEL1|RTEL1-TNFRSF6B|TNFRSF6B|ARFRP1|ZGPAT|RP4-583P15.15|LIME1|RP4-583P15.14|SLC2A4RG|ZBTB46|AL158091.1|ABHD16…	ENSG00000179242|ENSG00000179253|ENSG00000130699|ENSG00000149657|ENSG00000101182|ENSG00000184402|ENSG00000101181|ENSG00000101180|ENSG00000130703|ENSG00000130706|ENSG00000130702|ENSG00000171858|ENSG00000149679|ENSG00000130701|ENSG00000130700|ENSG00000174407|ENSG00000167046|ENSG00000101187|ENSG00000101188|ENSG00000101189|ENSG00000060491|ENSG00000092758|ENSG00000101190|ENSG00000101191|ENSG00000101193…	CDH4|RP11-429E11.3|RP11-429E11.2|TAF4|MIR1257|RP11-11M20.2|hsa-mir-3195|LSM14B|PSMA7|SS18L1|MTG2|HRH3|OSBPL2|ADRM1|RP11-157P1.4|LAMA5|MIR4758|RP11-157P1.5|RPS21|CABLES2|RBBP8NL|RP5-908M14.5|GATA5|RP13-379O24.3|RP13-379O24.2|C20orf166-AS1|C20orf166|MIR1-1|MIR133A2|RPL7P3|WI2-87327B8.1|RP13-30A9.1|RP13-30A9.2|RP11-93B14.6|SLCO4A1|RP11-93B14.5|LINC00686|NTSR1|RP11-93B14.4|LINC00659|MRGBP|OGFR-AS1|OG…	ENSG00000179242|ENSG00000179253|ENSG00000225106|ENSG00000130699|ENSG00000221417|ENSG00000235018|ENSG00000265306|ENSG00000149657|ENSG00000101182|ENSG00000184402|ENSG00000101181|ENSG00000101180|ENSG00000130703|ENSG00000130706|ENSG00000226332|ENSG00000130702|ENSG00000265329|ENSG00000228812|ENSG00000171858|ENSG00000149679|ENSG00000130701|ENSG00000233017|ENSG00000130700|ENSG00000272050|ENSG00000260542…
21	9411101	10875501	4538.02	0	0	0	12				CR381670.1|MIR3648|MIR3687|TEKT4P2|CR392039.2|CR392039.1|CR381653.1|RN7SL52P|SNORA70|bP-21201H5.1|IGHV1OR21-1|AF254982.2	ENSG00000238411|ENSG00000264462|ENSG00000264063|ENSG00000188681|ENSG00000239179|ENSG00000239107|ENSG00000263839|ENSG00000264002|ENSG00000252199|ENSG00000270533|ENSG00000169861|ENSG00000235476
21	14866601	15285201	-795.067	0	0	2	20		POTED|AL050303.1	ENSG00000166351|ENSG00000269011	SNX19P1|OR4K11P|AP001465.5|OR4K12P|POTED|RNU6-286P|MIR3118-5|GRAMD4P1|CXADRP1|AL050303.1|FEM1AP1|AL050303.7|TERF1P1|FAM207CP|GXYLT1P2|CNN2P7|ZNF114P1|CYP4F29P|SNX18P13|ANKRD20A11P	ENSG00000228184|ENSG00000179381|ENSG00000228159|ENSG00000218549|ENSG00000166351|ENSG00000207476|ENSG00000266299|ENSG00000227874|ENSG00000214319|ENSG00000269011|ENSG00000229231|ENSG00000224922|ENSG00000173231|ENSG00000232797|ENSG00000224860|ENSG00000215562|ENSG00000234538|ENSG00000228314|ENSG00000230965|ENSG00000215559
22	16050001	17064901	-1207.26	0	0	2	44		POTEH|OR11H1	ENSG00000198062|ENSG00000130538	LA16c-4G1.3|LA16c-4G1.4|LA16c-4G1.5|NBEAP3|LA16c-60H5.7|AP000525.9|DUXAP8|LL22NC03-N14H11.1|AP000525.10|LL22NC03-N64E9.1|LA16c-83F12.6|GRAMD4P2|LA16c-3G11.7|POTEH|POTEH-AS1|RNU6-816P|MED15P7|NF1P6|LA16c-2F2.5|NEK2P2|LA16c-2F2.8|LA16c-60G3.5|LA16c-60G3.6|LA16c-60G3.7|LA16c-60G3.8|LA16c-23H5.4|ARHGAP42P3|OR11H1|YME1L1P1|AP000539.3|AP000539.1|AP000539.2|BNIP3P2|ZNF72P|LA16c-13E4.3|ABCD1P4|LA16c-17H1…	ENSG00000233866|ENSG00000229286|ENSG00000235265|ENSG00000223875|ENSG00000215270|ENSG00000206195|ENSG00000271672|ENSG00000272872|ENSG00000232775|ENSG00000271127|ENSG00000225255|ENSG00000235992|ENSG00000241838|ENSG00000198062|ENSG00000236666|ENSG00000212216|ENSG00000234381|ENSG00000224435|ENSG00000226474|ENSG00000231565|ENSG00000230471|ENSG00000230643|ENSG00000237299|ENSG00000213727|ENSG00000215268…
22	18713101	19000801	213.073	0	0	4	10		AC008132.1|AC008132.13|DGCR6|PRODH	ENSG00000182824|ENSG00000161103|ENSG00000183628|ENSG00000100033	AC008132.1|GGT3P|AC008132.14|AC008132.12|AC008132.13|BCRP7|DGCR6|PRODH|DGCR5|AC007326.9	ENSG00000182824|ENSG00000197421|ENSG00000239989|ENSG00000234764|ENSG00000161103|ENSG00000215544|ENSG00000183628|ENSG00000100033|ENSG00000237517|ENSG00000271275
22	20308201	20715301	-310.838	0	0	4	22		GGTLC3|RIMBP3|FAM230A|USP41	ENSG00000183038|ENSG00000196622|ENSG00000188280|ENSG00000161133	XXbac-B444P24.14|XXbac-B33L19.3|XXbac-B33L19.4|XXbac-B33L19.6|GGTLC3|AC023490.2|AC023490.1|PI4KAP1|snoU13|SCARNA17|SCARNA18|RN7SKP131|RIMBP3|XXbac-B33L19.10|CA15P2|PPP1R26P2|AC011718.1|AC011718.2|AC011718.3|PPP1R26P3|FAM230A|USP41	ENSG00000273139|ENSG00000188424|ENSG00000235578|ENSG00000230410|ENSG00000183038|ENSG00000235704|ENSG00000206176|ENSG00000215513|ENSG00000271796|ENSG00000252571|ENSG00000252024|ENSG00000199876|ENSG00000196622|ENSG00000236984|ENSG00000234757|ENSG00000225894|ENSG00000216522|ENSG00000223579|ENSG00000227005|ENSG00000233938|ENSG00000188280|ENSG00000161133
22	20656501	20659501	0.869912	0	0	0	1				AC011718.2	ENSG00000223579
22	21466701	22640501	1461.73	0	0	15	78		POM121L7|GGT2|RIMBP3B|HIC2|RIMBP3C|UBE2L3|YDJC|CCDC116|SDF2L1|PPIL2|YPEL1|MAPK1|PPM1F|TOP3B|VPREB1	ENSG00000239511|ENSG00000133475|ENSG00000196934|ENSG00000169635|ENSG00000183246|ENSG00000185651|ENSG00000161179|ENSG00000161180|ENSG00000128228|ENSG00000100023|ENSG00000100027|ENSG00000100030|ENSG00000100034|ENSG00000100038|ENSG00000169575	BCRP2|KB-1592A4.15|POM121L7|KB-1592A4.13|FAM230B|KB-1592A4.14|GGT2|KB-1183D5.9|POM121L8P|BCRP6|FAM230C|KB-1183D5.14|PPP1R26P5|KB-1183D5.16|RIMBP3B|RN7SKP63|SCARNA18|SCARNA17|snoU13|HIC2|TMEM191C|PI4KAP2|snoU13|SCARNA17|SCARNA18|RN7SKP221|RIMBP3C|UBE2L3|YDJC|CCDC116|KB-1440D3.14|SDF2L1|PPIL2|MIR301B|MIR130B|KB-1440D3.13|YPEL1|RN7SL280P|MAPK1|RNA5SP493|KB-1027C11.4|PPM1F|LL22NC03-86G7.1|TOP3B|PRAME…	ENSG00000169668|ENSG00000197210|ENSG00000239511|ENSG00000224688|ENSG00000215498|ENSG00000234503|ENSG00000133475|ENSG00000226885|ENSG00000229266|ENSG00000169662|ENSG00000206142|ENSG00000237407|ENSG00000232771|ENSG00000226534|ENSG00000196934|ENSG00000200057|ENSG00000252314|ENSG00000252020|ENSG00000252402|ENSG00000169635|ENSG00000206140|ENSG00000183506|ENSG00000252799|ENSG00000252143|ENSG00000252605…
22	24214401	24333501	173.688	0	0	8	17		SLC2A11|AP000350.10|MIF|AP000350.4|GSTT2B|DDTL|DDT|GSTT2	ENSG00000133460|ENSG00000251357|ENSG00000240972|ENSG00000218537|ENSG00000133433|ENSG00000099974|ENSG00000099977|ENSG00000099984	SLC2A11|AP000350.10|RN7SL268P|MIF|AP000350.4|AP000350.5|AP000350.6|AP000350.7|AP000350.8|GSTT2B|KB-1125A3.10|DDTL|KB-226F1.2|DDT|AP000351.3|GSTT2|AP000351.4	ENSG00000133460|ENSG00000251357|ENSG00000244425|ENSG00000240972|ENSG00000218537|ENSG00000273295|ENSG00000225282|ENSG00000206090|ENSG00000231271|ENSG00000133433|ENSG00000228039|ENSG00000099974|ENSG00000272787|ENSG00000099977|ENSG00000250470|ENSG00000099984|ENSG00000224205
22	30350501	32523001	2956.65	0	1	42	94	PATZ1	MTMR3|HORMAD2|LIF|OSM|GATSL3|RP1-130H16.18|TBC1D10A|SF3A1|CCDC157|RNF215|SEC14L2|RP4-539M6.19|KIAA1658|MTFP1|SEC14L3|SEC14L4|SEC14L6|GAL3ST1|PES1|TCN2|SLC35E4|DUSP18|OSBP2|MORC2|SMTN|SELM|INPP5J|PLA2G3|RNF185|LIMK2|PIK3IP1|PATZ1|AC005003.1|DRG1|EIF4ENIF1|SFI1|PISD|PRR14L|DEPDC5|C22orf24|YWHAH|SLC5A1	ENSG00000100330|ENSG00000176635|ENSG00000128342|ENSG00000099985|ENSG00000239282|ENSG00000248751|ENSG00000099992|ENSG00000099995|ENSG00000187860|ENSG00000099999|ENSG00000100003|ENSG00000249590|ENSG00000268538|ENSG00000242114|ENSG00000100012|ENSG00000133488|ENSG00000214491|ENSG00000128242|ENSG00000100029|ENSG00000185339|ENSG00000100036|ENSG00000167065|ENSG00000184792|ENSG00000133422|ENSG00000183963…	MTMR3|CTA-85E5.10|CNN2P1|HORMAD2|CTA-85E5.7|CTA-85E5.6|RP3-438O4.4|RP1-102K2.6|LIF|RP1-102K2.8|OSM|GATSL3|RP1-130H16.18|TBC1D10A|SF3A1|CCDC157|RP1-130H16.16|RNF215|SEC14L2|RP4-539M6.19|KIAA1658|RP4-539M6.20|RNU6-564P|RP4-539M6.21|MTFP1|RP4-539M6.22|AC004832.1|RP4-539M6.18|SEC14L3|SDC4P|RP4-539M6.14|SEC14L4|SEC14L6|SIRPAP1|GAL3ST1|PES1|RP1-56J10.8|TCN2|SLC35E4|DUSP18|CTA-963H5.5|OSBP2|MIR3200|EIF4…	ENSG00000100330|ENSG00000227117|ENSG00000227201|ENSG00000176635|ENSG00000226573|ENSG00000225971|ENSG00000225676|ENSG00000232530|ENSG00000128342|ENSG00000268812|ENSG00000099985|ENSG00000239282|ENSG00000248751|ENSG00000099992|ENSG00000099995|ENSG00000187860|ENSG00000241528|ENSG00000099999|ENSG00000100003|ENSG00000249590|ENSG00000268538|ENSG00000273350|ENSG00000222915|ENSG00000272689|ENSG00000242114…
22	33049001	33091001	21.239	0	0	1	1		SYN3	ENSG00000185666	SYN3	ENSG00000185666
22	35441901	38754301	-6901.97	0	1	61	123	MYH9	ISX|HMGXB4|TOM1|HMOX1|MCM5|RASD2|MB|AL049747.1|APOL6|APOL5|RBFOX2|APOL3|APOL4|APOL2|APOL1|MYH9|TXN2|FOXRED2|EIF3D|CACNG2|IFT27|PVALB|NCF4|CSF2RB|TEX33|TST|MPST|KCTD17|TMPRSS6|IL2RB|C1QTNF6|SSTR3|RAC2|CYTH4|ELFN2|MFNG|CARD10|CDC42EP1|LGALS2|GGA1|SH3BP1|PDXP|LGALS1|NOL12|TRIOBP|H1F0|GCAT|GALR3|ANKRD54|EIF3L|MICALL1|C22orf23|POLR2F|SOX10|PICK1|SLC16A8|BAIAP2L2|PLA2G6|MAFF|TMEM184B|CSNK1E	ENSG00000175329|ENSG00000100281|ENSG00000100284|ENSG00000100292|ENSG00000100297|ENSG00000100302|ENSG00000198125|ENSG00000268818|ENSG00000221963|ENSG00000128313|ENSG00000100320|ENSG00000128284|ENSG00000100336|ENSG00000128335|ENSG00000100342|ENSG00000100345|ENSG00000100348|ENSG00000100350|ENSG00000100353|ENSG00000166862|ENSG00000100360|ENSG00000100362|ENSG00000100365|ENSG00000100368|ENSG00000185264…	RP1-272J12.1|ISX|CTA-714B7.5|CTA-714B7.7|CTA-714B7.4|COX7BP1|RNU7-167P|HMGXB4|RP3-510H16.3|TOM1|MIR3909|HMOX1|MCM5|RP4-569D19.5|RP4-569D19.8|RASD2|MB|AL049747.1|APOL6|RP1-41P2.7|MRPS16P3|APOL5|RBFOX2|NDUFA9P1|APOL3|Z95114.4|Z95114.3|Z95114.5|Z95114.6|Z95114.7|MTND1P10|APOL4|APOL2|APOL1|MYH9|RN7SL349P|RP4-633O19__A.1|RPS15AP38|BX470187.1|Y_RNA|RP5-1119A7.14|TXN2|FOXRED2|EIF3D|RP5-1119A7.11|RP5-111…	ENSG00000227895|ENSG00000175329|ENSG00000233080|ENSG00000273068|ENSG00000238153|ENSG00000243453|ENSG00000238584|ENSG00000100281|ENSG00000273176|ENSG00000100284|ENSG00000266320|ENSG00000100292|ENSG00000100297|ENSG00000233388|ENSG00000273044|ENSG00000100302|ENSG00000198125|ENSG00000268818|ENSG00000221963|ENSG00000228587|ENSG00000226336|ENSG00000128313|ENSG00000100320|ENSG00000237406|ENSG00000128284…
22	47816801	50111901	-6249.74	0	0	4	22		LL22NC03-75H12.2|FAM19A5|CTA-299D3.8|C22orf34	ENSG00000218357|ENSG00000219438|ENSG00000219016|ENSG00000188511	LL22NC03-75H12.2|LINC00898|RP11-191L9.4|RP11-191L9.5|RP13-455A7.1|CTA-280A3__B.2|LL22NC03-121E8.4|LL22NC03-121E8.3|MIR3201|RP11-536P6.3|FAM19A5|CTA-299D3.8|MIR4535|AL954742.1|WI2-81516E3.1|RPL35P8|C22orf34|MIR3667|RP1-29C18.10|RP1-29C18.9|RP1-29C18.8|RP5-983L19.2	ENSG00000218357|ENSG00000205634|ENSG00000224271|ENSG00000232897|ENSG00000230345|ENSG00000235154|ENSG00000238192|ENSG00000229275|ENSG00000266508|ENSG00000233179|ENSG00000219438|ENSG00000219016|ENSG00000266887|ENSG00000251912|ENSG00000205632|ENSG00000226142|ENSG00000188511|ENSG00000264139|ENSG00000212939|ENSG00000213279|ENSG00000235111|ENSG00000226954

## Sheet: FDC5
chr	start	end	score	pvalue	cnt.genes.census	cnt.genes.protein_coding	cnt.genes.all	genes.census	genes.protein_coding	gids.protein_coding	genes.all	gids.all
1	9901	4004301	13900.8	0	2	87	212	TNFRSF14|PRDM16	OR4F5|AL627309.1|OR4F29|OR4F16|AL669831.1|AL645608.2|SAMD11|AL645608.1|NOC2L|KLHL17|PLEKHN1|C1orf170|HES4|ISG15|AGRN|RNF223|C1orf159|TTLL10|TNFRSF18|TNFRSF4|SDF4|B3GALT6|FAM132A|UBE2J2|SCNN1D|ACAP3|PUSL1|CPSF3L|GLTPD1|TAS1R3|DVL1|MXRA8|AURKAIP1|CCNL2|RP4-758J18.2|MRPL20|ANKRD65|TMEM88B|VWA1|ATAD3C|ATAD3B|ATAD3A|TMEM240|SSU72|AL645728.1|C1orf233|MIB2|MMP23B|CDK11B|SLC35E2B|CDK11A|SLC35E2|NADK|GNB1…	ENSG00000186092|ENSG00000237683|ENSG00000235249|ENSG00000185097|ENSG00000269831|ENSG00000269308|ENSG00000187634|ENSG00000268179|ENSG00000188976|ENSG00000187961|ENSG00000187583|ENSG00000187642|ENSG00000188290|ENSG00000187608|ENSG00000188157|ENSG00000237330|ENSG00000131591|ENSG00000162571|ENSG00000186891|ENSG00000186827|ENSG00000078808|ENSG00000176022|ENSG00000184163|ENSG00000160087|ENSG00000162572…	DDX11L1|WASH7P|MIR1302-10|FAM138A|OR4G4P|OR4G11P|OR4F5|RP11-34P13.7|RP11-34P13.8|CICP27|AL627309.1|RP11-34P13.15|RP11-34P13.16|RP11-34P13.14|RP11-34P13.13|RNU6-1100P|RP11-34P13.9|AP006222.2|AP006222.1|RP4-669L17.10|RP4-669L17.8|CICP7|RP4-669L17.4|OR4F29|WBP1LP7|AL732372.1|RP4-669L17.2|RP5-857K21.15|RP4-669L17.1|RP5-857K21.1|RP5-857K21.2|RP5-857K21.3|RP5-857K21.4|RP5-857K21.5|MTND1P23|MTND2P28|hsa…	ENSG00000223972|ENSG00000227232|ENSG00000243485|ENSG00000237613|ENSG00000268020|ENSG00000240361|ENSG00000186092|ENSG00000238009|ENSG00000239945|ENSG00000233750|ENSG00000237683|ENSG00000268903|ENSG00000269981|ENSG00000239906|ENSG00000241860|ENSG00000222623|ENSG00000241599|ENSG00000228463|ENSG00000241670|ENSG00000237094|ENSG00000250575|ENSG00000233653|ENSG00000224813|ENSG00000235249|ENSG00000269732…
1	3560401	5870301	-1390.95	0	0	9	26		WRAP73|TP73|CCDC27|SMIM1|LRRC47|CEP104|DFFB|C1orf174|AJAP1	ENSG00000116213|ENSG00000078900|ENSG00000162592|ENSG00000235169|ENSG00000130764|ENSG00000116198|ENSG00000169598|ENSG00000198912|ENSG00000196581	WRAP73|TP73|RP5-1092A11.5|RP5-1092A11.2|TP73-AS1|CCDC27|SMIM1|LRRC47|RN7SL574P|RP1-286D6.5|CEP104|DFFB|AL691523.1|C1orf174|LINC01134|RP13-614K11.1|RP13-614K11.2|RP11-374C13.1|RP5-1166F10.1|RP1-37J18.1|RP1-37J18.2|AJAP1|RP11-542C10.1|RP1-58B11.1|MIR4417|RP11-154H17.1	ENSG00000116213|ENSG00000078900|ENSG00000227589|ENSG00000235131|ENSG00000227372|ENSG00000162592|ENSG00000235169|ENSG00000130764|ENSG00000266075|ENSG00000272153|ENSG00000116198|ENSG00000169598|ENSG00000264428|ENSG00000198912|ENSG00000236423|ENSG00000233304|ENSG00000226374|ENSG00000229280|ENSG00000235054|ENSG00000227169|ENSG00000232596|ENSG00000196581|ENSG00000231510|ENSG00000260972|ENSG00000264341…
1	12849801	13146301	-346.988	0	0	10	18		PRAMEF1|PRAMEF11|HNRNPCL1|PRAMEF2|PRAMEF4|PRAMEF10|PRAMEF7|PRAMEF6|PRAMEF22|WI2-3308P17.2	ENSG00000116721|ENSG00000204513|ENSG00000179172|ENSG00000120952|ENSG00000243073|ENSG00000187545|ENSG00000204510|ENSG00000232423|ENSG00000204508|ENSG00000239810	PRAMEF1|RP5-845O24.8|PRAMEF11|RP5-845O24.3|HNRNPCL1|PRAMEF2|PRAMEF4|PRAMEF10|PRAMEF7|RNU6-1072P|RP11-450I1.2|PRAMEF6|RP11-450I1.4|PRAMEF22|WI2-3308P17.2|PRAMEF23|RP13-221M14.6|PRAMEF25	ENSG00000116721|ENSG00000228338|ENSG00000204513|ENSG00000231103|ENSG00000179172|ENSG00000120952|ENSG00000243073|ENSG00000187545|ENSG00000204510|ENSG00000207434|ENSG00000234064|ENSG00000232423|ENSG00000250894|ENSG00000204508|ENSG00000239810|ENSG00000270601|ENSG00000250113|ENSG00000204505
1	25585101	25736201	1728.16	0	0	4	11		C1orf63|RHD|TMEM50A|RHCE	ENSG00000117616|ENSG00000187010|ENSG00000183726|ENSG00000188672	C1orf63|RP3-465N24.5|RHD|SDHDP6|RP11-335G20.7|TMEM50A|RNU6-1171P|snoU13|RHCE|RP3-469D22.1|AL031284.1	ENSG00000117616|ENSG00000261349|ENSG00000187010|ENSG00000224183|ENSG00000259984|ENSG00000183726|ENSG00000252515|ENSG00000238889|ENSG00000188672|ENSG00000238084|ENSG00000266468
1	39332101	40839401	5405.45	0	1	25	54	MYCL	MYCBP|GJA9|RHBDL2|AKIRIN1|NDUFS5|MACF1|KIAA0754|BMP8A|PABPC4|HEYL|NT5C1A|HPCAL4|PPIE|BMP8B|OXCT2|TRIT1|MYCL|MFSD2A|CAP1|PPT1|RLF|TMCO2|ZMPSTE24|COL9A2|SMAP2	ENSG00000214114|ENSG00000131233|ENSG00000158315|ENSG00000174574|ENSG00000168653|ENSG00000127603|ENSG00000255103|ENSG00000183682|ENSG00000090621|ENSG00000163909|ENSG00000116981|ENSG00000116983|ENSG00000084072|ENSG00000116985|ENSG00000198754|ENSG00000043514|ENSG00000116990|ENSG00000168389|ENSG00000131236|ENSG00000131238|ENSG00000117000|ENSG00000188800|ENSG00000084073|ENSG00000049089|ENSG00000084070	RP5-864K19.4|MYCBP|GJA9|RHBDL2|RNU6-605P|Y_RNA|RP11-781D11.1|AKIRIN1|NDUFS5|MACF1|RNU6-608P|RNA5SP44|RP11-416A14.1|RP11-420K8.1|HSPE1P8|KIAA0754|BMP8A|OXCT2P1|RP11-69E11.4|PPIEL|PABPC4|RP11-69E11.8|SNORA55|HEYL|RP1-144F13.3|NT5C1A|HPCAL4|PPIE|RP1-144F13.4|RNU7-121P|BMP8B|OXCT2|RP1-118J21.25|RP1-118J21.24|TRIT1|Y_RNA|MYCL|RP1-118J21.5|Y_RNA|MFSD2A|RP3-342P20.2|CAP1|PPT1|RP11-115D7.3|RLF|RNU6-1237P…	ENSG00000228436|ENSG00000214114|ENSG00000131233|ENSG00000158315|ENSG00000199963|ENSG00000207466|ENSG00000235549|ENSG00000174574|ENSG00000168653|ENSG00000127603|ENSG00000206654|ENSG00000222378|ENSG00000270040|ENSG00000226438|ENSG00000217897|ENSG00000255103|ENSG00000183682|ENSG00000237624|ENSG00000182109|ENSG00000243970|ENSG00000090621|ENSG00000228060|ENSG00000201457|ENSG00000163909|ENSG00000225903…
1	72503201	72825701	-918.676	0	0	1	3		NEGR1	ENSG00000172260	NEGR1|GDI2P2|RPL31P12	ENSG00000172260|ENSG00000233994|ENSG00000227207
1	81013901	81590201	-378.923	0	0	0	4				RP11-115A15.1|RP5-887A10.1|MTND2P30|RPL7P10	ENSG00000224326|ENSG00000234184|ENSG00000227937|ENSG00000229752
1	118825201	121485701	-3043.64	0	1	13	63	NOTCH2	TBX15|WARS2|HAO2|HSD3B2|HSD3B1|ZNF697|PHGDH|HMGCS2|REG4|ADAM30|NOTCH2|FAM72B|FCGR1B	ENSG00000092607|ENSG00000116874|ENSG00000116882|ENSG00000203859|ENSG00000203857|ENSG00000143067|ENSG00000092621|ENSG00000134240|ENSG00000134193|ENSG00000134249|ENSG00000134250|ENSG00000188610|ENSG00000198019	PSMC1P12|RP4-630J13.1|TBX15|RP4-712E4.1|RP4-712E4.2|WARS2|WARS2-IT1|RBMX2P3|RPS3AP12|RP11-418J17.1|RPL6P2|snoU13|RP11-418J17.3|RP5-834N19.1|RNU1-75P|HAO2|HAO2-IT1|HSD3B2|RP5-871G17.5|HSD3BP2|GAPDHP23|HSD3BP1|GAPDHP58|HSD3B1|GAPDHP32|HSD3BP3|GAPDHP27|HSD3BP4|GAPDHP33|LINC00622|HSD3BP5|ZNF697|PHGDH|HMGCS2|REG4|NBPF7|PFN1P9|NOTCH2P1|ADAM30|RP5-1042I8.7|NOTCH2|RP11-114O18.1|RNU6-465P|RP6-42F4.1|RP11-…	ENSG00000226126|ENSG00000229911|ENSG00000092607|ENSG00000226172|ENSG00000239216|ENSG00000116874|ENSG00000224238|ENSG00000223575|ENSG00000236804|ENSG00000231365|ENSG00000227056|ENSG00000238679|ENSG00000227712|ENSG00000232650|ENSG00000194297|ENSG00000116882|ENSG00000230921|ENSG00000203859|ENSG00000232780|ENSG00000203858|ENSG00000235595|ENSG00000187481|ENSG00000229570|ENSG00000203857|ENSG00000226443…
1	142535101	144027201	-1228.33	0	0	2	48		PPIAL4G|FAM72D	ENSG00000236334|ENSG00000215784	RP11-417J8.1|RP11-417J8.2|RP11-417J8.3|RP11-417J8.6|AL583842.3|AL583842.1|AL583842.2|SNX18P15|MIR3118-1|SNX18P16|ANKRD20A12P|RP11-423O2.3|RP11-423O2.2|RP11-423O2.1|ASNSP5|RP11-423O2.5|ANKRD20A14P|RP11-423O2.7|RP11-782C8.2|RP11-782C8.1|RP11-782C8.4|MIR3118-2|RP11-782C8.3|RP11-782C8.5|RP11-782C8.6|RP11-782C8.7|RP11-782C8.8|RP11-435B5.1|RP11-435B5.2|RP11-435B5.3|RP11-435B5.4|RP11-435B5.5|MIR3118-3|B…	ENSG00000227552|ENSG00000233798|ENSG00000230880|ENSG00000203849|ENSG00000266657|ENSG00000239012|ENSG00000265466|ENSG00000225015|ENSG00000265715|ENSG00000233218|ENSG00000242676|ENSG00000230446|ENSG00000236055|ENSG00000230255|ENSG00000229683|ENSG00000234978|ENSG00000232745|ENSG00000231182|ENSG00000232274|ENSG00000230850|ENSG00000237291|ENSG00000265661|ENSG00000232336|ENSG00000225278|ENSG00000231289…
1	152553901	152771801	-296.96	0	0	13	17		LCE3C|LCE3B|LCE3A|LCE2D|LCE2B|LCE2C|LCE2A|LCE4A|C1orf68|KPRP|LCE1F|LCE1E|LCE1D	ENSG00000244057|ENSG00000187238|ENSG00000185962|ENSG00000187223|ENSG00000159455|ENSG00000187180|ENSG00000187173|ENSG00000187170|ENSG00000198854|ENSG00000203786|ENSG00000240386|ENSG00000186226|ENSG00000172155	LCE3C|LCE3B|LCE3A|RP1-52J10.9|LINC00302|LCE2D|LCE2B|LCE2C|LCE2A|LCE4A|C1orf68|RP1-43O17.1|RP1-43O17.2|KPRP|LCE1F|LCE1E|LCE1D	ENSG00000244057|ENSG00000187238|ENSG00000185962|ENSG00000226947|ENSG00000176075|ENSG00000187223|ENSG00000159455|ENSG00000187180|ENSG00000187173|ENSG00000187170|ENSG00000198854|ENSG00000229713|ENSG00000233819|ENSG00000203786|ENSG00000240386|ENSG00000186226|ENSG00000172155
2	35972001	36183001	225.6	0	0	0	1				NA	NA
2	85926401	88314001	853.317	0	0	19	58		ATOH8|ST3GAL5|POLR1A|PTCD3|IMMT|MRPL35|REEP1|KDM3A|CHMP3|RNF103-CHMP3|RNF103|RMND5A|CD8A|CD8B|AC111200.1|RGPD1|PLGLB1|PLGLB2|RGPD2	ENSG00000168874|ENSG00000115525|ENSG00000068654|ENSG00000132300|ENSG00000132305|ENSG00000132313|ENSG00000068615|ENSG00000115548|ENSG00000115561|ENSG00000249884|ENSG00000239305|ENSG00000153561|ENSG00000153563|ENSG00000172116|ENSG00000229615|ENSG00000187627|ENSG00000183281|ENSG00000125551|ENSG00000185304	RNU1-38P|ATOH8|AC105053.3|RN7SKP83|ST3GAL5|AC105053.4|RP11-548P2.2|POLR1A|PTCD3|SNORD94|IMMT|Y_RNA|MIR4779|RP11-301O19.1|MRPL35|REEP1|U8|SNORA19|KDM3A|CHMP3|RNF103-CHMP3|RNU6-640P|AC015971.2|AC015971.1|RNF103|RMND5A|CD8A|CD8B|AC111200.1|ANAPC1P1|AC111200.2|RGPD1|AC111200.7|AC111200.8|PLGLB1|AC125232.1|RP11-1252D15.1|AC092651.1|AC083899.3|MIR4771-1|AC083899.1|RP11-223J6.1|IGKV3OR2-268|AC068279.2|A…	ENSG00000199687|ENSG00000168874|ENSG00000229498|ENSG00000252321|ENSG00000115525|ENSG00000232504|ENSG00000272564|ENSG00000068654|ENSG00000132300|ENSG00000208772|ENSG00000132305|ENSG00000200241|ENSG00000265420|ENSG00000273080|ENSG00000132313|ENSG00000068615|ENSG00000202537|ENSG00000251974|ENSG00000115548|ENSG00000115561|ENSG00000249884|ENSG00000200563|ENSG00000228363|ENSG00000252453|ENSG00000239305…
2	88491701	90538801	-1073.84	0	0	5	111		TEX37|EIF2AK3|RPIA|CH17-132F21.1|RP11-685N3.1	ENSG00000172073|ENSG00000172071|ENSG00000153574|ENSG00000270999|ENSG00000228325	RNY4P15|AC012671.3|snoU13|MRPL45P1|RNU6-568P|AC012671.4|RNU6-1168P|RNU6-1007P|AC012671.2|FOXI3|AC012671.1|TEX37|AC104134.2|EIF2AK3|AC062029.1|RPIA|ANKRD36BP2|AC096579.1|AC096579.13|MIR4436A|AC096579.7|IGKC|IGKJ5|IGKJ4|IGKJ3|IGKJ2|IGKJ1|IGKV4-1|IGKV5-2|IGKV7-3|PGBD4P5|IGKV2-4|IGKV1-5|IGKV1-6|IGKV3-7|IGKV1-8|IGKV1-9|IGKV2-10|IGKV3-11|IGKV1-12|IGKV1-13|IGKV2-14|IGKV3-15|IGKV1-16|IGKV1-17|IGKV2-18|IG…	ENSG00000202012|ENSG00000221619|ENSG00000239049|ENSG00000232508|ENSG00000253029|ENSG00000266309|ENSG00000212133|ENSG00000252395|ENSG00000224291|ENSG00000214336|ENSG00000220999|ENSG00000172073|ENSG00000225420|ENSG00000172071|ENSG00000234028|ENSG00000153574|ENSG00000230006|ENSG00000221686|ENSG00000240040|ENSG00000265510|ENSG00000231486|ENSG00000211592|ENSG00000211593|ENSG00000211594|ENSG00000211595…
2	95326201	97922101	1613.25	0	0	31	105		TEKT4|MAL|MRPS5|ZNF514|ZNF2|PROM2|KCNIP3|FAHD2A|TRIM43|ANKRD36C|GPAT2|ADRA2B|ASTL|DUSP2|STARD7|TMEM127|CIAO1|SNRNP200|ITPRIPL1|NCAPH|ARID5A|KANSL3|LMAN2L|CNNM4|CNNM3|ANKRD23|ANKRD39|SEMA4C|FAM178B|FAHD2B|ANKRD36	ENSG00000163060|ENSG00000172005|ENSG00000144029|ENSG00000144026|ENSG00000163067|ENSG00000155066|ENSG00000115041|ENSG00000115042|ENSG00000144015|ENSG00000174501|ENSG00000186281|ENSG00000222040|ENSG00000188886|ENSG00000158050|ENSG00000084090|ENSG00000135956|ENSG00000144021|ENSG00000144028|ENSG00000198885|ENSG00000121152|ENSG00000196843|ENSG00000114982|ENSG00000114988|ENSG00000158158|ENSG00000168763…	CNN2P11|AC073464.4|CNN2P8|AC073464.6|CYP4F32P|AC073464.7|SNX18P14|AC073464.11|ANKRD20A8P|RNU6-1320P|AC097374.2|TEKT4|AC097374.3|AC097374.4|RPS24P6|AC103563.2|AC103563.3|AC103563.4|AC103563.5|AC103563.6|AC103563.7|RN7SL575P|AC103563.8|MAL|AC103563.9|MRPS5|ZNF514|ZNF2|AC092835.2|PROM2|KCNIP3|FABP7P2|FAHD2A|AC009238.6|AC009238.8|AC009238.7|UBTFL5|AC133104.2|TRIM43B|AC009237.4|AC009237.2|AC009237.5|A…	ENSG00000237383|ENSG00000227265|ENSG00000213355|ENSG00000234837|ENSG00000223564|ENSG00000232502|ENSG00000235571|ENSG00000204717|ENSG00000229089|ENSG00000212140|ENSG00000259848|ENSG00000163060|ENSG00000237055|ENSG00000232128|ENSG00000233158|ENSG00000231331|ENSG00000232594|ENSG00000233105|ENSG00000224585|ENSG00000233447|ENSG00000235186|ENSG00000242822|ENSG00000233850|ENSG00000172005|ENSG00000231062…
2	97854601	98244301	-1782.26	0	0	1	14		ANKRD36	ENSG00000135976	ANKRD36|IGKV1OR2-11|IGKV2OR2-10|IGKV2OR2-7|IGKV1OR2-6|IGKV3OR2-5|IGKV2OR2-7D|IGKV2OR2-8|IGKV1OR2-9|AC159540.3|AC159540.1|AC159540.2|ANKRD36B|AC159540.14	ENSG00000135976|ENSG00000270187|ENSG00000271226|ENSG00000271015|ENSG00000271569|ENSG00000270252|ENSG00000270450|ENSG00000271630|ENSG00000271351|ENSG00000237837|ENSG00000230606|ENSG00000241481|ENSG00000196912|ENSG00000235833
2	176927901	177276101	447.54	0	1	11	22	HOXD11	EVX2|HOXD13|HOXD12|HOXD11|HOXD10|HOXD9|HOXD8|HOXD3|HOXD4|HOXD1|MTX2	ENSG00000174279|ENSG00000128714|ENSG00000170178|ENSG00000128713|ENSG00000128710|ENSG00000128709|ENSG00000175879|ENSG00000128652|ENSG00000170166|ENSG00000128645|ENSG00000128654	EVX2|HOXD13|HOXD12|HOXD11|AC009336.1|HOXD10|HOXD-AS2|HOXD9|HOXD8|HOXD3|MIR10B|HOXD4|RP11-387A1.5|HOXD-AS1|AC009336.24|HOXD1|AC016739.2|AC016739.1|MTX2|AC073069.2|AC068706.2|AC068706.1	ENSG00000174279|ENSG00000128714|ENSG00000170178|ENSG00000128713|ENSG00000216193|ENSG00000128710|ENSG00000237380|ENSG00000128709|ENSG00000175879|ENSG00000128652|ENSG00000207744|ENSG00000170166|ENSG00000272729|ENSG00000224189|ENSG00000226363|ENSG00000128645|ENSG00000218175|ENSG00000230384|ENSG00000128654|ENSG00000237260|ENSG00000265186|ENSG00000221304
2	220052001	222511901	1130.99	0	0	22	55		ZFAND2B|ABCB6|ATG9A|ANKZF1|GLB1L|STK16|TUBA4A|DNAJB2|PTPRN|RESP18|DNPEP|DES|SPEG|GMPPA|ASIC4|CHPF|TMEM198|OBSL1|INHA|STK11IP|SLC4A3|EPHA4	ENSG00000158552|ENSG00000115657|ENSG00000198925|ENSG00000163516|ENSG00000163521|ENSG00000115661|ENSG00000127824|ENSG00000135924|ENSG00000054356|ENSG00000182698|ENSG00000123992|ENSG00000175084|ENSG00000072195|ENSG00000144591|ENSG00000072182|ENSG00000123989|ENSG00000188760|ENSG00000124006|ENSG00000123999|ENSG00000144589|ENSG00000114923|ENSG00000116106	ZFAND2B|ABCB6|ATG9A|AC068946.1|ANKZF1|GLB1L|STK16|TUBA4A|TUBA4B|DNAJB2|PTPRN|MIR153-1|AC114803.3|RESP18|AC053503.2|DNPEP|AC053503.4|DES|AC053503.6|SPEG|AC053503.11|RP11-316O14.1|GMPPA|ASIC4|CHPF|TMEM198|RP11-256I23.1|MIR3132|OBSL1|RP11-256I23.2|INHA|RN7SKP213|STK11IP|AC009955.8|SLC4A3|RP11-256I23.3|AC009502.1|AC009502.4|RPL23P4|AC008281.1|MIR4268|AC009310.1|AC114765.1|AC114765.2|AC114765.3|AC0679…	ENSG00000158552|ENSG00000115657|ENSG00000198925|ENSG00000221344|ENSG00000163516|ENSG00000163521|ENSG00000115661|ENSG00000127824|ENSG00000243910|ENSG00000135924|ENSG00000054356|ENSG00000207647|ENSG00000230432|ENSG00000182698|ENSG00000232789|ENSG00000123992|ENSG00000229525|ENSG00000175084|ENSG00000234638|ENSG00000072195|ENSG00000227432|ENSG00000268603|ENSG00000144591|ENSG00000072182|ENSG00000123989…
2	242671201	242989101	314.092	0	0	6	14		D2HGDH|GAL3ST2|NEU4|PDCD1|CXXC11|AC131097.4	ENSG00000180902|ENSG00000154252|ENSG00000204099|ENSG00000188389|ENSG00000188011|ENSG00000216921	D2HGDH|AC114730.8|AC114730.7|GAL3ST2|AC114730.5|AC114730.3|NEU4|AC114730.2|PDCD1|CXXC11|AC131097.3|AC131097.4|AC093642.3|AC093642.4	ENSG00000180902|ENSG00000215692|ENSG00000234793|ENSG00000154252|ENSG00000215023|ENSG00000224272|ENSG00000204099|ENSG00000235151|ENSG00000188389|ENSG00000188011|ENSG00000233806|ENSG00000216921|ENSG00000237940|ENSG00000226423
3	32101001	32108301	20.0506	0	0	1	2		OSBPL10	ENSG00000144645	OSBPL10|NIFKP7	ENSG00000144645|ENSG00000251590
3	49685001	50699901	5161.23	0	0	38	56		BSN|APEH|MST1|RNF123|AMIGO3|GMPPB|IP6K1|CDHR4|FAM212A|UBA7|TRAIP|CAMKV|MST1R|CTD-2330K9.3|MON1A|RBM6|RBM5|SEMA3F|GNAT1|GNAI2|LSMEM2|IFRD2|HYAL3|NAT6|HYAL1|HYAL2|TUSC2|RASSF1|ZMYND10|NPRL2|CYB561D2|XXcos-LUCA11.5|TMEM115|CACNA2D2|C3orf18|HEMK1|CISH|MAPKAPK3	ENSG00000164061|ENSG00000164062|ENSG00000173531|ENSG00000164068|ENSG00000176020|ENSG00000173540|ENSG00000176095|ENSG00000187492|ENSG00000185614|ENSG00000182179|ENSG00000183763|ENSG00000164076|ENSG00000164078|ENSG00000228008|ENSG00000164077|ENSG00000004534|ENSG00000003756|ENSG00000001617|ENSG00000114349|ENSG00000114353|ENSG00000179564|ENSG00000214706|ENSG00000186792|ENSG00000243477|ENSG00000114378…	BSN|APEH|MST1|AC099668.5|RNF123|AMIGO3|GMPPB|IP6K1|COX6CP14|RP13-1056D16.2|CDHR4|FAM212A|UBA7|MIR5193|AC139451.1|TRAIP|CAMKV|RN7SL217P|ACTBP13|MST1R|CTD-2330K9.2|CTD-2330K9.3|MON1A|RBM6|RBM5|RP11-493K19.3|SEMA3F|MIR566|GNAT1|SLC38A3|GNAI2|U73169.1|U73166.2|SEMA3B-AS1|SEMA3B|LSMEM2|IFRD2|HYAL3|NAT6|HYAL1|HYAL2|TUSC2|RASSF1|ZMYND10-AS1|ZMYND10|NPRL2|CYB561D2|XXcos-LUCA11.5|TMEM115|CACNA2D2|XXcos-LU…	ENSG00000164061|ENSG00000164062|ENSG00000173531|ENSG00000259970|ENSG00000164068|ENSG00000176020|ENSG00000173540|ENSG00000176095|ENSG00000239576|ENSG00000244730|ENSG00000187492|ENSG00000185614|ENSG00000182179|ENSG00000263506|ENSG00000263651|ENSG00000183763|ENSG00000164076|ENSG00000264706|ENSG00000234667|ENSG00000164078|ENSG00000230698|ENSG00000228008|ENSG00000164077|ENSG00000004534|ENSG00000003756…
3	68633201	68748201	136.636	0	0	0	3				RP11-436J20.1|AC096922.1|PSMC1P1	ENSG00000244640|ENSG00000212095|ENSG00000241506
3	75395701	76099201	-3110.84	0	0	3	30		FRG2C|ZNF717|ROBO2	ENSG00000172969|ENSG00000227124|ENSG00000185008	OR7E66P|OR7E22P|AC139453.1|OR7E55P|RP11-803B1.2|LSP1P2|RP11-803B1.3|ALG1L6P|FAM86DP|RP11-803B1.8|ENPP7P2|CTD-2026G6.2|CTD-2026G6.3|RPS3AP15|AC133041.1|RP11-413E6.2|OR7E121P|UNC93B3|RP11-413E6.1|MIR1324|AGGF1P3|RARRES2P1|FRG2C|RP11-413E6.7|LINC00960|ZNF717|RN7SL92P|MIR4273|ROBO2|Y_RNA	ENSG00000243674|ENSG00000179799|ENSG00000266685|ENSG00000230655|ENSG00000244699|ENSG00000240665|ENSG00000242953|ENSG00000238278|ENSG00000244026|ENSG00000272690|ENSG00000239959|ENSG00000243794|ENSG00000272710|ENSG00000244674|ENSG00000221602|ENSG00000239383|ENSG00000244222|ENSG00000172971|ENSG00000243422|ENSG00000221795|ENSG00000241532|ENSG00000241622|ENSG00000172969|ENSG00000236138|ENSG00000242516…
3	75591501	75802701	90.751	0	0	2	16		FRG2C|ZNF717	ENSG00000172969|ENSG00000227124	CTD-2026G6.3|RPS3AP15|AC133041.1|RP11-413E6.2|OR7E121P|UNC93B3|RP11-413E6.1|MIR1324|AGGF1P3|RARRES2P1|FRG2C|RP11-413E6.7|LINC00960|ZNF717|RN7SL92P|MIR4273	ENSG00000272710|ENSG00000244674|ENSG00000221602|ENSG00000239383|ENSG00000244222|ENSG00000172971|ENSG00000243422|ENSG00000221795|ENSG00000241532|ENSG00000241622|ENSG00000172969|ENSG00000236138|ENSG00000242516|ENSG00000227124|ENSG00000265592|ENSG00000266396
3	86203701	90410301	-6450.32	0	0	9	33		VGLL3|CHMP2B|POU1F1|HTR1F|CGGBP1|RP11-159G9.5|ZNF654|C3orf38|EPHA3	ENSG00000206538|ENSG00000083937|ENSG00000064835|ENSG00000179097|ENSG00000163320|ENSG00000229729|ENSG00000175105|ENSG00000179021|ENSG00000044524	RNU6-1129P|RP11-789F5.1|RN7SKP284|RP11-331K15.1|VGLL3|PPATP1|MIR4795|CHMP2B|POU1F1|KRT8P25|APOOP2|PSMC1P6|RP11-451B8.1|RNU6-873P|RNU6ATAC6P|HTR1F|CGGBP1|RP11-159G9.5|CBX5P1|ZNF654|C3orf38|ABCF2P1|Y_RNA|NDUFA5P5|NARG2P2|GAPDHP50|EPHA3|RP11-91A15.2|RP11-91A15.1|U3|RNU6-712P|PROSP|HSPE1P19	ENSG00000251773|ENSG00000239767|ENSG00000222934|ENSG00000241328|ENSG00000206538|ENSG00000241293|ENSG00000264119|ENSG00000083937|ENSG00000064835|ENSG00000239829|ENSG00000240902|ENSG00000240255|ENSG00000239572|ENSG00000200703|ENSG00000221059|ENSG00000179097|ENSG00000163320|ENSG00000229729|ENSG00000241535|ENSG00000175105|ENSG00000179021|ENSG00000242159|ENSG00000207316|ENSG00000242365|ENSG00000242705…
3	129144401	129371001	1283.71	0	0	7	9		EFCAB12|MBD4|IFT122|RHO|H1FOO|PLXND1|TMCC1	ENSG00000172771|ENSG00000129071|ENSG00000163913|ENSG00000163914|ENSG00000178804|ENSG00000004399|ENSG00000172765	EFCAB12|MBD4|IFT122|RHO|H1FOO|PLXND1|RN7SL752P|RP11-263I1.1|TMCC1	ENSG00000172771|ENSG00000129071|ENSG00000163913|ENSG00000163914|ENSG00000178804|ENSG00000004399|ENSG00000239437|ENSG00000248659|ENSG00000172765
3	162511801	162723901	682.447	0	0	0	1				NA	NA
3	192872601	192886701	34.6762	0	0	0	2				RP11-143P4.2|VEZF1P1	ENSG00000232130|ENSG00000236229
3	195193801	195733701	-585.039	0	0	5	27		PPP1R2|APOD|MUC20|MUC4|TNK2	ENSG00000184203|ENSG00000189058|ENSG00000176945|ENSG00000145113|ENSG00000061938	PPP1R2|RNU6ATAC24P|AC091633.3|AC091633.2|AC090018.1|APOD|AC069213.1|RP11-141C7.4|RP11-141C7.3|AC069513.4|LINC00969|SDHAP2|MIR570|MUC20|MUC4|AC124944.5|AC124944.4|TNK2|TNK2-AS1|AC124944.3|RP11-352G9.1|RN7SL773P|RNU2-11P|AC024937.6|RP11-480A16.1|SDHAP1|AC024937.4	ENSG00000184203|ENSG00000252620|ENSG00000223711|ENSG00000236844|ENSG00000236425|ENSG00000189058|ENSG00000224769|ENSG00000272792|ENSG00000271662|ENSG00000229178|ENSG00000242086|ENSG00000215837|ENSG00000207650|ENSG00000176945|ENSG00000145113|ENSG00000223783|ENSG00000235836|ENSG00000061938|ENSG00000224614|ENSG00000226155|ENSG00000273009|ENSG00000266730|ENSG00000239122|ENSG00000231443|ENSG00000260261…
3	195281601	195548101	137.731	0	0	3	12		APOD|MUC20|MUC4	ENSG00000189058|ENSG00000176945|ENSG00000145113	AC091633.2|AC090018.1|APOD|AC069213.1|RP11-141C7.4|RP11-141C7.3|AC069513.4|LINC00969|SDHAP2|MIR570|MUC20|MUC4	ENSG00000236844|ENSG00000236425|ENSG00000189058|ENSG00000224769|ENSG00000272792|ENSG00000271662|ENSG00000229178|ENSG00000242086|ENSG00000215837|ENSG00000207650|ENSG00000176945|ENSG00000145113
4	507101	2398201	16385.7	0	1	34	69	FGFR3	PIGG|PDE6B|ATP5I|MYL5|MFSD7|PCGF3|CPLX1|GAK|TMEM175|DGKQ|SLC26A1|IDUA|FGFRL1|RNF212|SPON2|CTBP1|MAEA|UVSSA|CRIPAK|NKX1-1|FAM53A|SLBP|TMEM129|TACC3|FGFR3|LETM1|WHSC1|NELFA|C4orf48|NAT8L|POLN|HAUS3|MXD4|ZFYVE28	ENSG00000174227|ENSG00000133256|ENSG00000169020|ENSG00000215375|ENSG00000169026|ENSG00000185619|ENSG00000168993|ENSG00000178950|ENSG00000127419|ENSG00000145214|ENSG00000145217|ENSG00000127415|ENSG00000127418|ENSG00000178222|ENSG00000159674|ENSG00000159692|ENSG00000090316|ENSG00000163945|ENSG00000179979|ENSG00000235608|ENSG00000174137|ENSG00000163950|ENSG00000168936|ENSG00000013810|ENSG00000068078…	PIGG|RP11-1263C18.1|RN7SL358P|PDE6B|RP11-1191J2.2|RP11-1191J2.5|ATP5I|MYL5|MFSD7|PCGF3|RP11-1191J2.4|RP11-440L14.4|RP11-440L14.1|AC139887.4|CPLX1|RP11-440L14.3|GAK|TMEM175|DGKQ|SLC26A1|IDUA|FGFRL1|RP11-460I19.2|RNF212|RP11-20I20.1|RP11-20I20.2|TMED11P|SNORA48|AC092535.3|SPON2|RP11-20I20.4|CTBP1|CTBP1-AS2|MAEA|UVSSA|AC078852.1|AC078852.2|CRIPAK|NKX1-1|RP13-1016M1.2|RP11-1398P2.1|FAM53A|Y_RNA|SLBP|…	ENSG00000174227|ENSG00000273238|ENSG00000263386|ENSG00000133256|ENSG00000242686|ENSG00000272927|ENSG00000169020|ENSG00000215375|ENSG00000169026|ENSG00000185619|ENSG00000248416|ENSG00000272588|ENSG00000249592|ENSG00000233799|ENSG00000168993|ENSG00000260262|ENSG00000178950|ENSG00000127419|ENSG00000145214|ENSG00000145217|ENSG00000127415|ENSG00000127418|ENSG00000250259|ENSG00000178222|ENSG00000251639…
4	1838201	3544301	-1102.12	0	0	25	47		LETM1|WHSC1|NELFA|C4orf48|NAT8L|POLN|HAUS3|MXD4|ZFYVE28|RP11-503N18.3|RNF4|FAM193A|TNIP2|SH3BP2|ADD1|MFSD10|NOP14|GRK4|HTT|MSANTD1|RGS12|HGFAC|DOK7|LRPAP1|AL590235.1	ENSG00000168924|ENSG00000109685|ENSG00000185049|ENSG00000243449|ENSG00000185818|ENSG00000130997|ENSG00000214367|ENSG00000123933|ENSG00000159733|ENSG00000249428|ENSG00000063978|ENSG00000125386|ENSG00000168884|ENSG00000087266|ENSG00000087274|ENSG00000109736|ENSG00000087269|ENSG00000125388|ENSG00000197386|ENSG00000188981|ENSG00000159788|ENSG00000109758|ENSG00000175920|ENSG00000163956|ENSG00000268781	LETM1|RN7SL671P|WHSC1|AL132868.1|SCARNA22|NELFA|MIR943|C4orf48|NAT8L|POLN|RP11-317B7.2|RP11-317B7.3|HAUS3|COX6B1P5|MXD4|MIR4800|ZFYVE28|RP11-478C1.7|RN7SL589P|RP11-478C1.8|RP11-503N18.1|RP11-503N18.3|RNF4|RP11-503N18.4|RP11-503N18.5|WI2-89927D4.1|Y_RNA|FAM193A|TNIP2|SH3BP2|ADD1|MFSD10|NOP14-AS1|NOP14|GRK4|RNU6-204P|HTT-AS|HTT|MSANTD1|RGS12|RP11-357G3.2|RP11-357G3.1|HGFAC|DOK7|RP11-529E10.6|LRPAP1…	ENSG00000168924|ENSG00000240455|ENSG00000109685|ENSG00000183504|ENSG00000249784|ENSG00000185049|ENSG00000216105|ENSG00000243449|ENSG00000185818|ENSG00000130997|ENSG00000249006|ENSG00000250623|ENSG00000214367|ENSG00000249047|ENSG00000123933|ENSG00000265080|ENSG00000159733|ENSG00000251148|ENSG00000239247|ENSG00000249077|ENSG00000206113|ENSG00000249428|ENSG00000063978|ENSG00000248399|ENSG00000251229…
4	6980601	9483701	10575.4	0	0	39	82		TBC1D14|CCDC96|TADA2B|GRPEL1|SORCS2|PSAPL1|AFAP1|AC097381.1|ABLIM2|SH3TC1|HTRA3|ACOX3|TRMT44|GPR78|CPZ|HMX1|FAM90A26|USP17L13|USP17L10|USP17L11|USP17L12|USP17L15|USP17L17|USP17L18|USP17L19|USP17L20|USP17L21|USP17L22|USP17L23|USP17L24|USP17L25|USP17L26|USP17L5|USP17L27|USP17L28|USP17L29|USP17L30|RP11-1396O13.13|DEFB131	ENSG00000132405|ENSG00000173013|ENSG00000173011|ENSG00000109519|ENSG00000184985|ENSG00000178597|ENSG00000196526|ENSG00000228919|ENSG00000163995|ENSG00000125089|ENSG00000170801|ENSG00000087008|ENSG00000155275|ENSG00000155269|ENSG00000109625|ENSG00000215612|ENSG00000229924|ENSG00000232399|ENSG00000231396|ENSG00000233136|ENSG00000227551|ENSG00000223569|ENSG00000249104|ENSG00000250844|ENSG00000248920…	TBC1D14|AC097382.5|RN7SKP292|AC097382.1|RP11-367J11.2|CCDC96|TADA2B|GRPEL1|RP11-367J11.3|RN7SKP36|SORCS2|MIR4798|PSAPL1|MIR4274|AFAP1-AS1|AFAP1|AC097381.1|ABLIM2|MIR95|RP11-338K13.1|RP11-1258F18.1|GMPSP1|SH3TC1|HTRA3|RP11-774O3.2|RP11-774O3.1|RP11-774O3.3|ACOX3|RNA5SP152|TRMT44|RP11-689P11.3|RP11-689P11.2|GPR78|CPZ|RP11-1338A24.1|HMX1|RP13-582L3.4|RP11-747H12.1|UNC93B8|RP11-747H12.3|RP11-747H12.4…	ENSG00000132405|ENSG00000187904|ENSG00000202392|ENSG00000265550|ENSG00000245748|ENSG00000173013|ENSG00000173011|ENSG00000109519|ENSG00000245468|ENSG00000200867|ENSG00000184985|ENSG00000264658|ENSG00000178597|ENSG00000266690|ENSG00000272620|ENSG00000196526|ENSG00000228919|ENSG00000163995|ENSG00000207807|ENSG00000273267|ENSG00000251460|ENSG00000250471|ENSG00000125089|ENSG00000170801|ENSG00000249145…
4	10204101	10236401	-659.847	0	0	0	1				NA	NA
4	23057001	27772001	8759.82	0	1	16	57	SLC34A2	PPARGC1A|DHX15|SOD3|CCDC149|LGI2|SEPSECS|PI4K2B|ZCCHC4|ANAPC4|SLC34A2|SEL1L3|SMIM20|RBPJ|CCKAR|TBC1D19|STIM2	ENSG00000109819|ENSG00000109606|ENSG00000109610|ENSG00000181982|ENSG00000153012|ENSG00000109618|ENSG00000038210|ENSG00000168228|ENSG00000053900|ENSG00000157765|ENSG00000091490|ENSG00000250317|ENSG00000168214|ENSG00000163394|ENSG00000109680|ENSG00000109689	RP11-412P11.1|RP11-552M14.1|RP11-453O5.1|RFPL4AP3|RP11-380P13.1|RP11-380P13.2|PPARGC1A|RP13-497K6.1|AC092846.1|AC092846.2|DHX15|MIR573|RN7SL16P|ATP5LP3|RP11-496D24.2|AC006390.4|HNRNPA1P65|SOD3|CCDC149|LGI2|SEPSECS|PI4K2B|RP11-660M5.1|ZCCHC4|AC108218.1|ANAPC4|RP11-206P5.1|RP11-206P5.2|RNU7-126P|RP11-302F12.3|RP11-302F12.2|SLC34A2|RP11-302F12.1|RP11-302F12.4|MTND4P9|RP11-302F12.7|MTND3P5|RP11-302F1…	ENSG00000248837|ENSG00000249645|ENSG00000249547|ENSG00000251220|ENSG00000250137|ENSG00000251292|ENSG00000109819|ENSG00000249453|ENSG00000222262|ENSG00000265001|ENSG00000109606|ENSG00000207697|ENSG00000243005|ENSG00000249256|ENSG00000261121|ENSG00000251638|ENSG00000248444|ENSG00000109610|ENSG00000181982|ENSG00000153012|ENSG00000109618|ENSG00000038210|ENSG00000271172|ENSG00000168228|ENSG00000264496…
4	34768701	34828801	67.3694	0	0	0	1				NA	NA
4	37033301	40404601	3313.52	0	1	26	72	RHOH	KIAA1239|C4orf19|RELL1|PGM2|TBC1D1|PTTG2|AC021860.1|KLF3|TLR10|TLR1|TLR6|FAM114A1|TMEM156|KLHL5|WDR19|RFC1|KLB|RPL9|LIAS|UGDH|SMIM14|UBE2K|PDS5A|N4BP2|RHOH|CHRNA9	ENSG00000174145|ENSG00000154274|ENSG00000181826|ENSG00000169299|ENSG00000065882|ENSG00000250254|ENSG00000196355|ENSG00000109787|ENSG00000174123|ENSG00000174125|ENSG00000174130|ENSG00000197712|ENSG00000121895|ENSG00000109790|ENSG00000157796|ENSG00000035928|ENSG00000134962|ENSG00000163682|ENSG00000121897|ENSG00000109814|ENSG00000163683|ENSG00000078140|ENSG00000121892|ENSG00000078177|ENSG00000168421…	RP11-103J17.1|MIR4801|KIAA1239|C4orf19|RP11-36B15.1|RELL1|Y_RNA|RP11-9D8.1|PGM2|RP11-177C12.1|TBC1D1|PTTG2|AC021106.1|RP11-177C12.4|MRPS33P2|AC098680.1|RP11-600L4.1|RP11-83C7.1|RP11-83C7.2|RP11-213G21.1|RP11-213G21.2|RP11-617D20.1|RP11-617D20.2|AC021860.1|KLF3|RNA5SP158|TLR10|TLR1|TLR6|FAM114A1|MIR574|TMEM156|KLHL5|RP11-360F5.1|RP11-360F5.3|WDR19|RFC1|RNU6-32P|RNU6-887P|KLB|MIR5591|Y_RNA|RPL9|LIA…	ENSG00000247810|ENSG00000264319|ENSG00000174145|ENSG00000154274|ENSG00000248936|ENSG00000181826|ENSG00000207075|ENSG00000239532|ENSG00000169299|ENSG00000249863|ENSG00000065882|ENSG00000250254|ENSG00000227325|ENSG00000251332|ENSG00000249649|ENSG00000221495|ENSG00000251642|ENSG00000248227|ENSG00000249534|ENSG00000249667|ENSG00000251635|ENSG00000231160|ENSG00000271958|ENSG00000196355|ENSG00000109787…
4	49056901	49660001	1140.98	0	0	1	28		CWH43	ENSG00000109182	CWH43|AC118282.3|AC118282.2|AC118282.1|RP11-1281K21.2|AC118282.4|RP11-1281K21.3|SNX18P23|RP11-1281K21.1|RP11-1281K21.6|RP11-1281K21.7|RP11-241F15.1|ANKRD20A17P|RP11-241F15.3|RP11-241F15.5|RP11-1281K21.9|RP11-1281K21.10|RP11-241F15.6|RP11-241F15.7|RP11-241F15.9|SNX18P24|RP11-241F15.10|AC119751.5|SNX18P25|AC119751.1|AC119751.3|AC119751.2|AC119751.4	ENSG00000109182|ENSG00000222437|ENSG00000221747|ENSG00000221415|ENSG00000249828|ENSG00000266337|ENSG00000249079|ENSG00000250016|ENSG00000237961|ENSG00000268736|ENSG00000248946|ENSG00000248583|ENSG00000251056|ENSG00000250769|ENSG00000248532|ENSG00000269848|ENSG00000268967|ENSG00000268391|ENSG00000232471|ENSG00000251630|ENSG00000251539|ENSG00000250753|ENSG00000265591|ENSG00000249337|ENSG00000221075…
4	64688201	64719201	-68.4359	0	0	0	1				NA	NA
4	69344601	69508601	4324.78	0	0	2	6		TMPRSS11E|UGT2B17	ENSG00000087128|ENSG00000197888	TMPRSS11E|UGT2B29P|UGT2B17|RP11-1267H10.2|RP11-1267H10.1|RP11-1267H10.3	ENSG00000087128|ENSG00000250566|ENSG00000197888|ENSG00000249472|ENSG00000251101|ENSG00000251074
4	115172401	115183801	50.6156	0	0	0	1				NA	NA
4	183686401	183822801	116.269	0	0	2	5		TENM3|DCTD	ENSG00000218336|ENSG00000129187	TENM3|RP11-18D7.2|AC114798.1|RP11-188P17.2|DCTD	ENSG00000218336|ENSG00000248694|ENSG00000221186|ENSG00000272646|ENSG00000129187
4	187091801	187098901	89.7449	0	0	1	2		FAM149A	ENSG00000109794	FAM149A|ORAOV1P1	ENSG00000109794|ENSG00000251008
5	10001	3171701	8253.95	0	0	31	77		PLEKHG4B|LRRC14B|CCDC127|SDHA|PDCD6|AHRR|C5orf55|EXOC3|CTD-2228K2.5|SLC9A3|CEP72|TPPP|AC026740.1|ZDHHC11|ZDHHC11B|BRD9|TRIP13|RP11-661C8.3|NKD2|SLC12A7|SLC6A19|SLC6A18|TERT|CLPTM1L|SLC6A3|LPCAT1|MRPL36|NDUFS6|IRX4|IRX2|C5orf38	ENSG00000153404|ENSG00000185028|ENSG00000164366|ENSG00000073578|ENSG00000249915|ENSG00000063438|ENSG00000221990|ENSG00000180104|ENSG00000188242|ENSG00000066230|ENSG00000112877|ENSG00000171368|ENSG00000268885|ENSG00000188818|ENSG00000206077|ENSG00000028310|ENSG00000071539|ENSG00000250173|ENSG00000145506|ENSG00000113504|ENSG00000174358|ENSG00000164363|ENSG00000164362|ENSG00000049656|ENSG00000142319…	RP11-811I15.1|CTD-2231H16.1|PLEKHG4B|Y_RNA|LRRC14B|CTD-2083E4.7|CCDC127|CTD-2083E4.4|SDHA|CTD-2083E4.6|PDCD6|CTD-2083E4.5|AHRR|CTD-2228K2.2|CTD-2228K2.1|C5orf55|EXOC3|CTD-2228K2.5|CTD-2228K2.7|SLC9A3|RP11-310P5.2|MIR4456|RP11-310P5.1|CEP72|TPPP|AC026740.1|CTD-2589H19.6|ZDHHC11|ZDHHC11B|CTD-2589H19.4|SPCS2P3|BRD9|TRIP13|RP11-661C8.2|RP11-661C8.3|RP11-43F13.3|AC116351.1|AC116351.2|RP11-43F13.4|NKD2…	ENSG00000250020|ENSG00000249430|ENSG00000153404|ENSG00000199540|ENSG00000185028|ENSG00000261434|ENSG00000164366|ENSG00000260774|ENSG00000073578|ENSG00000248925|ENSG00000249915|ENSG00000250848|ENSG00000063438|ENSG00000214278|ENSG00000250645|ENSG00000221990|ENSG00000180104|ENSG00000188242|ENSG00000225138|ENSG00000066230|ENSG00000250385|ENSG00000264233|ENSG00000249650|ENSG00000112877|ENSG00000171368…
5	1713301	1714201	-0.050768	0	0	0	1				NA	NA
5	8356901	10654001	5835.7	0	0	9	50		SEMA5A|TAS2R1|FAM173B|CCT5|CMBL|MARCH6|ROPN1L|RP11-1C1.5|ANKRD33B	ENSG00000112902|ENSG00000169777|ENSG00000150756|ENSG00000150753|ENSG00000164237|ENSG00000145495|ENSG00000145491|ENSG00000249160|ENSG00000164236	RP11-480D4.1|RP11-480D4.2|RP11-480D4.5|RP11-480D4.6|MIR4458HG|RP11-480D4.4|RP11-417J1.1|MTND6P2|RP11-417J1.3|RP11-315A16.1|RP11-143A12.3|CTD-2215L10.1|SEMA5A|MIR4636|CTD-2201E9.4|CTD-2201E9.1|CTD-2201E9.2|SNHG18|SNORD123|CTD-2001E22.1|TAS2R1|CTD-2143L24.1|RNA5SP177|RP11-447B18.1|CTD-2199O4.1|CTD-2199O4.3|CTD-2199O4.7|AC034229.1|CTD-2199O4.6|FAM173B|CTD-2256P15.1|CCT5|CTD-2256P15.4|CTD-2256P15.5|C…	ENSG00000245729|ENSG00000249159|ENSG00000251549|ENSG00000272049|ENSG00000247516|ENSG00000250037|ENSG00000249782|ENSG00000250389|ENSG00000248765|ENSG00000260981|ENSG00000250198|ENSG00000250619|ENSG00000112902|ENSG00000266415|ENSG00000248537|ENSG00000251370|ENSG00000250001|ENSG00000250786|ENSG00000239112|ENSG00000248525|ENSG00000169777|ENSG00000249781|ENSG00000222054|ENSG00000250814|ENSG00000249807…
5	12037401	15430001	11295.3	0	0	5	33		DNAH5|TRIO|FAM105A|FAM105B|ANKH	ENSG00000039139|ENSG00000038382|ENSG00000145569|ENSG00000154124|ENSG00000154122	RNU6-679P|RP11-308B16.2|CT49|AC106771.1|RP11-419C19.3|RP11-419C19.1|RP11-419C19.2|AC016553.1|CTC-305H11.1|RPS23P5|CTD-2042D5.1|CTC-232H10.1|DNAH5|CTB-51A17.1|TRIO|FAM105A|CTD-2165H16.3|CCT6P2|EEF1A1P13|CTD-2165H16.4|FAM105B|ANKH|RBBP4P1|MIR4637|CTB-40H15.4|UQCRBP3|HNRNPKP5|AC016575.1|SEPHS2P1|U8|RP1-251I12.1|RP1-137K24.1|MARK2P5	ENSG00000212305|ENSG00000248783|ENSG00000248131|ENSG00000264921|ENSG00000251112|ENSG00000249053|ENSG00000248457|ENSG00000222717|ENSG00000248145|ENSG00000242608|ENSG00000248462|ENSG00000243744|ENSG00000039139|ENSG00000251423|ENSG00000038382|ENSG00000145569|ENSG00000248791|ENSG00000250526|ENSG00000250182|ENSG00000261360|ENSG00000154124|ENSG00000154122|ENSG00000249485|ENSG00000264792|ENSG00000272057…
5	42734001	46405601	22892.9	0	0	14	51		CCDC152|SEPP1|ANXA2R|ZNF131|NIM1K|HMGCS1|CCL28|C5orf28|C5orf34|PAIP1|NNT|FGF10|MRPS30|HCN1	ENSG00000198865|ENSG00000250722|ENSG00000177721|ENSG00000172262|ENSG00000177453|ENSG00000112972|ENSG00000151882|ENSG00000151881|ENSG00000172244|ENSG00000172239|ENSG00000112992|ENSG00000070193|ENSG00000112996|ENSG00000164588	CCDC152|SEPP1|CTD-2325A15.5|CTD-2325A15.3|CTD-2325A15.2|CTD-2201E18.4|CTD-2201E18.2|CTD-2201E18.1|CTD-2201E18.5|CTD-2201E18.3|CTD-2035E11.3|CTD-2035E11.4|ANXA2R|AC025171.1|CTD-2035E11.5|ZNF131|NIM1K|RP11-447H19.3|RP11-447H19.2|RP11-447H19.1|CTD-2636A23.2|HMGCS1|RP11-159F24.2|CCL28|C5orf28|RP11-159F24.3|C5orf34|EEF1A1P19|RP11-159F24.6|RP11-159F24.5|PAIP1|NNT-AS1|CTD-2210P15.2|NNT|RPL29P12|RP11-8L2…	ENSG00000198865|ENSG00000250722|ENSG00000272234|ENSG00000249092|ENSG00000251163|ENSG00000251656|ENSG00000249516|ENSG00000250711|ENSG00000271788|ENSG00000177738|ENSG00000251131|ENSG00000272382|ENSG00000177721|ENSG00000215068|ENSG00000272144|ENSG00000172262|ENSG00000177453|ENSG00000249779|ENSG00000249888|ENSG00000247763|ENSG00000261604|ENSG00000112972|ENSG00000188850|ENSG00000151882|ENSG00000151881…
5	68816301	74007901	7185.86	0	0	27	115		OCLN|GTF2H2C|SERF1B|SMN2|SERF1A|SMN1|NAIP|GTF2H2|BDP1|MCCC2|CARTPT|MAP1B|MRPS27|PTCD2|ZNF366|TNPO1|FCHO2|TMEM171|TMEM174|FOXD1|BTF3|ANKRA2|UTP15|AC008387.1|ARHGEF28|ENC1|HEXB	ENSG00000197822|ENSG00000183474|ENSG00000205572|ENSG00000205571|ENSG00000172058|ENSG00000172062|ENSG00000249437|ENSG00000145736|ENSG00000145734|ENSG00000131844|ENSG00000164326|ENSG00000131711|ENSG00000113048|ENSG00000049883|ENSG00000178175|ENSG00000083312|ENSG00000157107|ENSG00000157111|ENSG00000164325|ENSG00000251493|ENSG00000145741|ENSG00000164331|ENSG00000164338|ENSG00000268217|ENSG00000214944…	OCLN|GUSBP3|RNU6-724P|snoU13|GTF2H2C|RP11-848G14.2|RP11-848G14.5|RP11-974F13.5|RP11-98J23.2|RP11-98J23.1|CDH12P2|SERF1B|SMN2|RN7SL9P|RP11-1319K7.1|CDH12P3|RP11-1415C14.4|RP11-1415C14.1|RP11-1415C14.3|RP11-1415C14.2|GTF2H2B|RP11-497H16.9|RP11-497H16.7|RP11-497H16.2|RP11-497H16.8|RP11-497H16.6|RP11-497H16.5|RP11-497H16.4|RP11-589F5.4|RP11-589F5.3|CDH12P1|SERF1A|SMN1|NAIP|RP11-195E2.4|GTF2H2|RP11-19…	ENSG00000197822|ENSG00000253203|ENSG00000212260|ENSG00000238740|ENSG00000183474|ENSG00000248477|ENSG00000250138|ENSG00000248769|ENSG00000198237|ENSG00000251158|ENSG00000249230|ENSG00000205572|ENSG00000205571|ENSG00000265577|ENSG00000179978|ENSG00000253492|ENSG00000254701|ENSG00000251007|ENSG00000253816|ENSG00000250867|ENSG00000226259|ENSG00000269983|ENSG00000250687|ENSG00000237075|ENSG00000253333…
5	90956501	93401701	-3812.37	0	0	3	22		NR2F1|FAM172A|POU5F2	ENSG00000175745|ENSG00000113391|ENSG00000248483	PCBP2P3|RP11-348J24.2|RP11-348J24.1|AC120120.1|RP11-133F8.2|CTC-529L17.1|CTC-529L17.2|AC026781.1|CTC-458G6.4|LDHBP3|CCT7P2|CTC-458G6.2|CTD-2091N23.1|POLD2P1|NR2F1-AS1|NR2F1|FAM172A|MIR2277|NPM1P27|POU5F2|RP11-185E12.2|RP11-549J18.1	ENSG00000248826|ENSG00000250049|ENSG00000248864|ENSG00000264489|ENSG00000249776|ENSG00000249169|ENSG00000249984|ENSG00000221810|ENSG00000248588|ENSG00000248950|ENSG00000249958|ENSG00000248528|ENSG00000251361|ENSG00000213730|ENSG00000237187|ENSG00000175745|ENSG00000113391|ENSG00000251725|ENSG00000249353|ENSG00000248483|ENSG00000272406|ENSG00000251023
6	26598501	27131201	405.964	0	0	7	22		ABT1|ZNF322|HIST1H2BJ|HIST1H2AG|HIST1H2BK|HIST1H4I|HIST1H2AH	ENSG00000146109|ENSG00000181315|ENSG00000124635|ENSG00000196787|ENSG00000197903|ENSG00000198339|ENSG00000184825	ABT1|RP11-457M11.6|VN1R14P|RP11-457M11.2|ZNF322|RP11-457M11.5|GUSBP2|RP11-239L20.3|LINC00240|RP11-239L20.6|TRNAI2|VN1R12P|VN1R13P|VN1R11P|RNU2-62P|RP1-86C11.7|HIST1H2BJ|HIST1H2AG|HIST1H2BK|HIST1H4I|HIST1H2AH|MIR3143	ENSG00000146109|ENSG00000271071|ENSG00000218346|ENSG00000233631|ENSG00000181315|ENSG00000261584|ENSG00000241549|ENSG00000243307|ENSG00000224843|ENSG00000272312|ENSG00000238621|ENSG00000220581|ENSG00000216762|ENSG00000219770|ENSG00000222800|ENSG00000272468|ENSG00000124635|ENSG00000196787|ENSG00000197903|ENSG00000198339|ENSG00000184825|ENSG00000265565
6	29842901	29849601	103.275	0	0	0	1				NA	NA
6	29849701	29917901	-814.066	0	0	1	10		HLA-A	ENSG00000206503	HCG4P7|HLA-H|HLA-T|DDX39BP1|MCCD1P1|HCG4B|HLA-K|HLA-U|HLA-A|HCG4P5	ENSG00000230521|ENSG00000206341|ENSG00000231130|ENSG00000233677|ENSG00000235963|ENSG00000227262|ENSG00000230795|ENSG00000228078|ENSG00000206503|ENSG00000227766
6	31180301	32644901	3285.41	0	0	79	133		HLA-C|HLA-B|MICA|MICB|MCCD1|ATP6V1G2-DDX39B|DDX39B|ATP6V1G2|NFKBIL1|LTA|TNF|LTB|LST1|NCR3|AIF1|PRRC2A|BAG6|APOM|C6orf47|GPANK1|CSNK2B|CSNK2B-LY6G5B-1181|LY6G5B|LY6G5C|ABHD16A|XXbac-BPG32J3.20|LY6G6F|MEGT1|LY6G6E|LY6G6D|C6orf25|LY6G6C|DDAH2|CLIC1|MSH5|MSH5-SAPCD1|SAPCD1|VWA7|VARS|LSM2|HSPA1L|HSPA1A|HSPA1B|C6orf48|NEU1|SLC44A4|EHMT2|C2|ZBTB12|CFB|CFB|NELFE|SKIV2L|DXO|STK19|C4A|AL645922.1|C4B|CYP21A…	ENSG00000204525|ENSG00000234745|ENSG00000204520|ENSG00000204516|ENSG00000204511|ENSG00000254870|ENSG00000198563|ENSG00000213760|ENSG00000204498|ENSG00000226979|ENSG00000232810|ENSG00000227507|ENSG00000204482|ENSG00000204475|ENSG00000204472|ENSG00000204469|ENSG00000204463|ENSG00000204444|ENSG00000204439|ENSG00000204438|ENSG00000204435|ENSG00000263020|ENSG00000240053|ENSG00000204428|ENSG00000204427…	XXbac-BPG299F13.15|XXbac-BPG299F13.16|HLA-C|USP8P1|RPL3P2|WASF5P|XXbac-BPG248L24.13|XXbac-BPG248L24.10|HLA-B|XXbac-BPG248L24.12|DHFRP2|RNU6-283P|AL671883.1|FGFR3P1|ZDHHC20P2|HLA-S|XXbac-BPG181B23.7|HCP5|Y_RNA|MICA|LINC01149|XXbac-BPG181B23.6|MICB|Y_RNA|XXbac-BPG16N22.5|PPIAP9|RPL15P4|MCCD1|ATP6V1G2-DDX39B|DDX39B|SNORD117|SNORD84|DDX39B-AS1|ATP6V1G2|NFKBIL1|LTA|TNF|LTB|LST1|NCR3|UQCRHP1|AIF1|PRRC2…	ENSG00000255726|ENSG00000255899|ENSG00000204525|ENSG00000214892|ENSG00000227939|ENSG00000231402|ENSG00000256166|ENSG00000229836|ENSG00000234745|ENSG00000271581|ENSG00000228432|ENSG00000201658|ENSG00000265294|ENSG00000230994|ENSG00000223702|ENSG00000225851|ENSG00000272221|ENSG00000206337|ENSG00000199332|ENSG00000204520|ENSG00000230174|ENSG00000233902|ENSG00000204516|ENSG00000201680|ENSG00000256851…
[truncated: 140 more rows]
