# Supplementary material for: Identification of cancer-driver genes in focal genomic alterations from whole genome sequencing data
Source: Sci Rep. 2016 May 9;6:25582. doi: 10.1038/srep25582 (PMC4860638; doi:10.1038/srep25582)
Supplement: Supplementary Dataset 5 [file srep25582-s7.xls]

## Sheet: Article info
Title : Identification of cancer-driver genes in focal genomic alterations from whole genome sequencing data Authors : Ho Jang, Youngmi Hur and Hyunju Lee

## Sheet: Gene set enrichment test
dataset	FDC	# all genes	# genes in clusters	# GO biological terms enriched and related to cancer hallmarks	# terms in hallmark (regulation of cell proliferation)	# terms in hallmark (resisting programed cell death)	# terms in hallmark (induction of angiogenesis)	# terms in hallmark (abnormal metabolic pathways)	# terms in hallmark (evading the immune system)
37GBM	FDC1	20814	489	32	1	0	0	7	24
37GBM	FDC2	20814	1400	30	1	0	0	22	7
37GBM	FDC3	20814	1836	31	0	0	0	26	5
37GBM	FDC4	20814	2603	17	0	0	0	15	2
37GBM	FDC5	20814	2581	9	0	0	0	8	1
47OV	FDC1	20814	1769	3	0	0	0	3	0
47OV	FDC2	20814	4670	4	0	0	0	4	0
47OV	FDC3	20814	7668	11	0	0	0	11	0
47OV	FDC4	20814	10935	12	0	0	0	12	0
47OV	FDC5	20814	11144	16	0	1	0	15	0
28LUAD	FDC1	20814	428	31	1	0	1	0	29
28LUAD	FDC2	20814	608	34	1	0	0	7	26
28LUAD	FDC3	20814	763	28	1	0	0	3	24
28LUAD	FDC4	20814	1304	30	1	0	0	7	22
28LUAD	FDC5	20814	1250	29	1	0	0	7	21
70LUAD	FDC1	20814	2365	9	0	0	0	9	0

## Sheet: Cancer gene census
dataset	FDC	# all genes	# genes in cancer gene census	# genes in clusters	# common genes
37GBM	FDC1	14352	393	530	17
37GBM	FDC2	14352	393	1525	37
37GBM	FDC3	14352	393	1979	50
37GBM	FDC4	14352	393	2819	68
37GBM	FDC5	14352	393	2796	65
47OV	FDC1	14352	393	1900	56
47OV	FDC2	14352	393	5029	109
47OV	FDC3	14352	393	8198	180
47OV	FDC4	14352	393	11715	239
47OV	FDC5	14352	393	11932	254
28LUAD	FDC1	14352	393	462	10
28LUAD	FDC2	14352	393	664	13
28LUAD	FDC3	14352	393	834	15
28LUAD	FDC4	14352	393	1427	29
28LUAD	FDC5	14352	393	1372	26
70LUAD	FDC1	14352	393	704	13
70LUAD	FDC2	14352	393	1237	19
70LUAD	FDC3	14352	393	1764	30
70LUAD	FDC4	14352	393	2435	43
70LUAD	FDC5	14352	393	2592	48
